# Supplementary material for: Quantitative proteome and phosphoproteome datasets of DNA replication and mitosis in Saccharomyces cerevisiae
Source: Data Brief. 2022 Nov 9;45:108741. doi: 10.1016/j.dib.2022.108741 (PMC9679744; doi:10.1016/j.dib.2022.108741)
Supplement: Supplementary file 1 [file mmc1.xlsx]

## Sheet: Sheet1
Supplemental Table 1: RAW files and the associated experiment, the instrument used for data acquisition, the compensation voltage (CV) sets used, and the chromatographic gradient length.
File name	Dataset	Instrument	CV set	Gradient
a24533.raw	proteome	Orbitrap Lumos	-40,-60,-80	90 min
a24534.raw	proteome	Orbitrap Lumos	-40,-60,-80	90 min
a24535.raw	proteome	Orbitrap Lumos	-40,-60,-80	90 min
a24536.raw	proteome	Orbitrap Lumos	-40,-60,-80	90 min
a24537.raw	proteome	Orbitrap Lumos	-40,-60,-80	90 min
a24538.raw	proteome	Orbitrap Lumos	-40,-60,-80	90 min
a24539.raw	proteome	Orbitrap Lumos	-40,-60,-80	90 min
a24540.raw	proteome	Orbitrap Lumos	-40,-60,-80	90 min
a24541.raw	proteome	Orbitrap Lumos	-40,-60,-80	90 min
a24542.raw	proteome	Orbitrap Lumos	-40,-60,-80	90 min
a24543.raw	proteome	Orbitrap Lumos	-40,-60,-80	90 min
a24544.raw	proteome	Orbitrap Lumos	-40,-60,-80	90 min
a24546.raw	proteome	Orbitrap Lumos	-55,-70	90 min
a24547.raw	proteome	Orbitrap Lumos	-55,-70	90 min
a24548.raw	proteome	Orbitrap Lumos	-55,-70	90 min
a24549.raw	proteome	Orbitrap Lumos	-55,-70	90 min
a24550.raw	proteome	Orbitrap Lumos	-55,-70	90 min
a24551.raw	proteome	Orbitrap Lumos	-55,-70	90 min
a24552.raw	proteome	Orbitrap Lumos	-55,-70	90 min
a24553.raw	proteome	Orbitrap Lumos	-55,-70	90 min
a24554.raw	proteome	Orbitrap Lumos	-55,-70	90 min
a24555.raw	proteome	Orbitrap Lumos	-55,-70	90 min
a24555B.raw	proteome	Orbitrap Lumos	-55,-70	90 min	(reshoot of above)
a24556.raw	proteome	Orbitrap Lumos	-55,-70	90 min
a24557.raw	proteome	Orbitrap Lumos	-55,-70	90 min
ea08219.raw	phospho	Orbitrap Eclipse	-40,-60,-80	90 min
ea08220.raw	phospho	Orbitrap Eclipse	-40,-60,-80	90 min
ea08221.raw	phospho	Orbitrap Eclipse	-40,-60,-80	90 min
ea08222.raw	phospho	Orbitrap Eclipse	-40,-60,-80	90 min
ea08223.raw	phospho	Orbitrap Eclipse	-40,-60,-80	90 min
ea08224.raw	phospho	Orbitrap Eclipse	-40,-60,-80	90 min
ea08225.raw	phospho	Orbitrap Eclipse	-50, -65	90 min
ea08226.raw	phospho	Orbitrap Eclipse	-50, -65	90 min
ea08227.raw	phospho	Orbitrap Eclipse	-50, -65	90 min
ea08228.raw	phospho	Orbitrap Eclipse	-50, -65	90 min
ea08229.raw	phospho	Orbitrap Eclipse	-35,-50,-65	90 min
ea08230.raw	phospho	Orbitrap Eclipse	-35,-50,-65	90 min
ea08232.raw	phospho	Orbitrap Eclipse	-40,-60,-80	90 min
ea08233.raw	phospho	Orbitrap Eclipse	-35,-50,-65	90 min
ea08237.raw	phospho	Orbitrap Eclipse	-35,-50,-65	150 min
ea08238.raw	phospho	Orbitrap Eclipse	-50, -65	150 min
ea08239.raw	phospho	Orbitrap Eclipse	-35,-50,-65	150 min
ea08270.raw	proteome	Orbitrap Eclipse	-40,-60,-80	120 min
ea08271.raw	proteome	Orbitrap Eclipse	-40,-60,-80	120 min
ea08272.raw	proteome	Orbitrap Eclipse	-40,-60,-80	120 min
ea08273.raw	proteome	Orbitrap Eclipse	-40,-60,-80	120 min
ea08274.raw	proteome	Orbitrap Eclipse	-40,-60,-80	120 min
ea08275.raw	proteome	Orbitrap Eclipse	-40,-60,-80	120 min
ea08276.raw	proteome	Orbitrap Eclipse	-40,-60,-80	120 min
ea08277.raw	proteome	Orbitrap Eclipse	-40,-60,-80	120 min
ea08278.raw	proteome	Orbitrap Eclipse	-40,-60,-80	120 min
ea08279.raw	proteome	Orbitrap Eclipse	-40,-60,-80	120 min
ea08280.raw	proteome	Orbitrap Eclipse	-40,-60,-80	120 min
ea08281.raw	proteome	Orbitrap Eclipse	-40,-60,-80	120 min
