# Supplementary material for: Quantitative proteome and phosphoproteome datasets of DNA replication and mitosis in Saccharomyces cerevisiae
Source: Data Brief. 2022 Nov 9;45:108741. doi: 10.1016/j.dib.2022.108741 (PMC9679744; doi:10.1016/j.dib.2022.108741)
Supplement: Supplementary file 2 [file mmc2.xlsx]

## Sheet: Table S2 Protein
Supplemental Table 2 lists the protein identifications. Columns include: Protein ID, Gene symbol, Description, Protein Group ID, Number of Peptides assigned to a given protein, 9 columns of TMT signal-to-noise values, 9 columns of TMT signal-to-noise values that have been scaled to 100 across all channels.
					Normalized TMT Signal-to-noise values									Normalized TMT Signal-to-noise values (values scaled to 100 across channels)
					wt 30min	wt 30min	wt 30min	wt 40min	wt 40min	wt 40min	wt noco	wt noco	wt noco	wt 30min	wt 30min	wt 30min	wt 40min	wt 40min	wt 40min	wt noco	wt noco	wt noco
Protein Id	Gene Symbol	Description	Group ID	Number of peptides	126_sn sum	127n_sn sum	127c_sn sum	128n_sn sum	128c_sn sum	129n_sn sum	129c_sn sum	130n_sn sum	130c_sn sum	126_sn scaled	127n_sn scaled	127c_sn scaled	128n_sn scaled	128c_sn scaled	129n_sn scaled	129c_sn scaled	130n_sn scaled	130c_sn scaled
sp|P00924|ENO1_YEAST	ENO1	Enolase 1 OS=Saccharomyces cerevisiae (strain ATCC 204508 / S288c) OX=559292 GN=ENO1 PE=1 SV=3	0	211	14860.4	14943.5	13699.2	14551.8	14422.5	13197.8	12467.7	13254.1	14294.8	11.8229	11.889	10.899	11.5774	11.4745	10.5001	9.91926	10.5449	11.3729
sp|P00925|ENO2_YEAST	ENO2	Enolase 2 OS=Saccharomyces cerevisiae (strain ATCC 204508 / S288c) OX=559292 GN=ENO2 PE=1 SV=2	0	1019	63400.7	61533.5	56186.7	71500.4	60311.9	53468.9	57838.6	52438	55991.6	11.9024	11.5519	10.5481	13.423	11.3226	10.0379	10.8582	9.84436	10.5115
sp|Q3E792|RS25A_YEAST	RPS25A	40S ribosomal protein S25-A OS=Saccharomyces cerevisiae (strain ATCC 204508 / S288c) OX=559292 GN=RPS25A PE=1 SV=1	1	356	40599.2	40143.6	40760.1	51426.5	39340	37408.5	45825.2	40069.6	35787.9	10.9326	10.8099	10.9759	13.8481	10.5935	10.0734	12.3398	10.7899	9.63697
sp|Q01852|TIM44_YEAST	TIM44	Mitochondrial import inner membrane translocase subunit TIM44 OS=Saccharomyces cerevisiae (strain ATCC 204508 / S288c) OX=559292 GN=TIM44 PE=1 SV=1	2	38	2002.92	2051.18	1869.22	1594.61	1993.94	1975.49	1836.34	1867.92	2049.69	11.617	11.8969	10.8415	9.24878	11.5649	11.4579	10.6508	10.834	11.8882
sp|P09938|RIR2_YEAST	RNR2	Ribonucleoside-diphosphate reductase small chain 1 OS=Saccharomyces cerevisiae (strain ATCC 204508 / S288c) OX=559292 GN=RNR2 PE=1 SV=2	3	63	3454.86	3750.63	3084.97	3668.54	4362.87	3551.69	3478.76	3587.15	5451.92	10.0457	10.9057	8.97018	10.667	12.6859	10.3273	10.1152	10.4304	15.8526
sp|P53075|SHE10_YEAST	SHE10	Outer spore wall assembly protein SHE10 OS=Saccharomyces cerevisiae (strain ATCC 204508 / S288c) OX=559292 GN=SHE10 PE=1 SV=1	4	34	1219.76	1311.27	1158.35	1222.03	1356.61	1283.56	1216.63	1227.9	1531.69	10.581	11.3749	10.0483	10.6007	11.7682	11.1345	10.5539	10.6516	13.2869
sp|P00358|G3P2_YEAST	TDH2	Glyceraldehyde-3-phosphate dehydrogenase 2 OS=Saccharomyces cerevisiae (strain ATCC 204508 / S288c) OX=559292 GN=TDH2 PE=1 SV=3	5	1310	112548	107706	104683	86590.5	98353.3	100404	88582.2	82110.8	87513.7	12.959	12.4015	12.0534	9.97022	11.3246	11.5607	10.1995	9.45442	10.0765
sp|P00359|G3P3_YEAST	TDH3	Glyceraldehyde-3-phosphate dehydrogenase 3 OS=Saccharomyces cerevisiae (strain ATCC 204508 / S288c) OX=559292 GN=TDH3 PE=1 SV=3	5	196	13432.3	12603.6	13197.4	22098.1	12928.7	10790.4	12712.3	10789	9593.29	11.3693	10.6679	11.1705	18.7042	10.9431	9.13318	10.7599	9.13199	8.11992
sp|P00360|G3P1_YEAST	TDH1	Glyceraldehyde-3-phosphate dehydrogenase 1 OS=Saccharomyces cerevisiae (strain ATCC 204508 / S288c) OX=559292 GN=TDH1 PE=1 SV=3	5	142	20222.8	19008.7	17770.7	12700.3	17895	18281.5	15580.6	14450.7	17183.1	13.2095	12.4164	11.6078	8.29579	11.6889	11.9414	10.1772	9.43914	11.2239
sp|P15180|SYKC_YEAST	KRS1	Lysine--tRNA ligase, cytoplasmic OS=Saccharomyces cerevisiae (strain ATCC 204508 / S288c) OX=559292 GN=KRS1 PE=1 SV=2	6	147	6858.07	7311.41	6109.5	7364.5	8130.68	6985.71	6501.57	6784.4	9163.98	10.5169	11.2121	9.36899	11.2935	12.4685	10.7127	9.97023	10.404	14.0531
sp|P53222|YG1O_YEAST	YGR035C	Uncharacterized protein YGR035C OS=Saccharomyces cerevisiae (strain ATCC 204508 / S288c) OX=559292 GN=YGR035C PE=4 SV=1	7	15	408.507	401.732	420.893	389.442	390.06	418.06	936.716	940.094	823.16	7.96517	7.83307	8.20668	7.59344	7.60549	8.15144	18.2643	18.3302	16.0502
sp|P15705|STI1_YEAST	STI1	Heat shock protein STI1 OS=Saccharomyces cerevisiae (strain ATCC 204508 / S288c) OX=559292 GN=STI1 PE=1 SV=1	8	634	44814	45644.5	48925.8	42233.3	43430.6	46239.7	43771	42991.3	38190.3	11.3098	11.5194	12.3475	10.6585	10.9607	11.6696	11.0466	10.8498	9.63816
sp|P40008|FMP52_YEAST	FMP52	Protein FMP52, mitochondrial OS=Saccharomyces cerevisiae (strain ATCC 204508 / S288c) OX=559292 GN=FMP52 PE=1 SV=1	9	49	2286.45	2321.05	2347.12	1801.19	2144.79	2296.13	1919.34	1811.45	1987.35	12.0881	12.271	12.4089	9.52261	11.3392	12.1393	10.1473	9.57686	10.5068
sp|P14843|AROF_YEAST	ARO3	Phospho-2-dehydro-3-deoxyheptonate aldolase, phenylalanine-inhibited OS=Saccharomyces cerevisiae (strain ATCC 204508 / S288c) OX=559292 GN=ARO3 PE=1 SV=1	10	67	4494.17	4625.59	3920.08	3610.02	4027.68	3918.58	3706.11	3614.52	4376.69	12.3829	12.745	10.8011	9.94676	11.0975	10.7969	10.2115	9.95916	12.0592
sp|P32449|AROG_YEAST	ARO4	Phospho-2-dehydro-3-deoxyheptonate aldolase, tyrosine-inhibited OS=Saccharomyces cerevisiae (strain ATCC 204508 / S288c) OX=559292 GN=ARO4 PE=1 SV=2	10	216	17442.4	17048.9	17153.2	18340.5	16818.8	16640.2	14695	13876.7	12893.5	12.0368	11.7652	11.8372	12.6565	11.6064	11.4832	10.1408	9.57613	8.89764
sp|Q12118|SGT2_YEAST	SGT2	Small glutamine-rich tetratricopeptide repeat-containing protein 2 OS=Saccharomyces cerevisiae (strain ATCC 204508 / S288c) OX=559292 GN=SGT2 PE=1 SV=1	11	504	26539.5	27655.8	30602.9	27545	28569.7	29295.1	29302.6	30067.8	25856	10.3899	10.827	11.9807	10.7836	11.1848	11.4687	11.4717	11.7712	10.1224
sp|P53207|SNU71_YEAST	SNU71	U1 small nuclear ribonucleoprotein component SNU71 OS=Saccharomyces cerevisiae (strain ATCC 204508 / S288c) OX=559292 GN=SNU71 PE=1 SV=1	12	2	48.0678	50.8884	49.5147	59.3975	52.6738	48.5329	55.5486	61.4286	57.6956	9.93654	10.5196	10.2356	12.2786	10.8887	10.0327	11.483	12.6985	11.9268
sp|P38260|FES1_YEAST	FES1	Hsp70 nucleotide exchange factor FES1 OS=Saccharomyces cerevisiae (strain ATCC 204508 / S288c) OX=559292 GN=FES1 PE=1 SV=1	13	31	1253.83	1173.2	1083.12	1209.87	1203.32	1128.72	1098.17	1118.6	1232.64	11.9396	11.1718	10.314	11.521	11.4586	10.7482	10.4573	10.6518	11.7378
sp|Q06505|IWS1_YEAST	SPN1	Transcription factor SPN1 OS=Saccharomyces cerevisiae (strain ATCC 204508 / S288c) OX=559292 GN=SPN1 PE=1 SV=1	14	124	7680.46	7094.44	6742.62	6582.25	6123.23	6159.66	6072.33	5734.66	5566.31	13.2981	12.2835	11.6743	11.3967	10.6019	10.665	10.5138	9.92912	9.63764
sp|Q04697|GSF2_YEAST	GSF2	Glucose-signaling factor 2 OS=Saccharomyces cerevisiae (strain ATCC 204508 / S288c) OX=559292 GN=GSF2 PE=1 SV=1	15	46	1561.47	1636.23	1476.76	1507.03	1848.85	1741.88	1546.54	1739.03	2131.78	10.2799	10.7721	9.7222	9.92148	12.1718	11.4676	10.1816	11.4488	14.0345
sp|P27692|SPT5_YEAST	SPT5	Transcription elongation factor SPT5 OS=Saccharomyces cerevisiae (strain ATCC 204508 / S288c) OX=559292 GN=SPT5 PE=1 SV=1	16	42	1528.14	1566.95	1444.25	1228.54	1445.47	1409.94	1407.72	1424.07	1448.09	11.8431	12.1439	11.193	9.52123	11.2024	10.9271	10.9099	11.0366	11.2227
sp|P35197|GCS1_YEAST	GCS1	ADP-ribosylation factor GTPase-activating protein GCS1 OS=Saccharomyces cerevisiae (strain ATCC 204508 / S288c) OX=559292 GN=GCS1 PE=1 SV=1	17	203	9974.29	10589.5	10544.6	10145.7	10388.4	11354.9	10582.7	11039.4	10188.7	10.5205	11.1694	11.122	10.7013	10.9573	11.9767	11.1622	11.6439	10.7466
sp|Q06010|STE23_YEAST	STE23	A-factor-processing enzyme OS=Saccharomyces cerevisiae (strain ATCC 204508 / S288c) OX=559292 GN=STE23 PE=1 SV=2	18	23	633.129	701.399	606.8	718.034	700.625	681.735	639.878	684.289	767.576	10.3225	11.4356	9.89327	11.7068	11.423	11.115	10.4326	11.1566	12.5146
sp|P38431|IF5_YEAST	TIF5	Eukaryotic translation initiation factor 5 OS=Saccharomyces cerevisiae (strain ATCC 204508 / S288c) OX=559292 GN=TIF5 PE=1 SV=1	19	139	7985.52	8472.5	7363.62	7780.96	8146.75	7549.63	7587.17	7501.04	7915.36	11.3588	12.0515	10.4742	11.0678	11.5881	10.7388	10.7922	10.6697	11.259
sp|P32790|SLA1_YEAST	SLA1	Actin cytoskeleton-regulatory complex protein SLA1 OS=Saccharomyces cerevisiae (strain ATCC 204508 / S288c) OX=559292 GN=SLA1 PE=1 SV=1	20	49	1796.92	1976.27	1779.2	1612.31	1826.6	1746.12	1740.42	1855.33	1944.87	11.0389	12.1407	10.9301	9.90482	11.2213	10.7268	10.6918	11.3977	11.9478
sp|P16521|EF3A_YEAST	YEF3	Elongation factor 3A OS=Saccharomyces cerevisiae (strain ATCC 204508 / S288c) OX=559292 GN=YEF3 PE=1 SV=4	21	321	19506	20654.2	15705.7	17780.8	24160.5	19822.4	16515.6	17962.2	27876.7	10.8376	11.4756	8.72616	9.87909	13.4237	11.0134	9.17614	9.97988	15.4884
sp|P53978|EF3B_YEAST	HEF3	Elongation factor 3B OS=Saccharomyces cerevisiae (strain ATCC 204508 / S288c) OX=559292 GN=HEF3 PE=1 SV=2	21	204	16627.7	17138.9	12918.1	13188	19220.1	16717.6	13712.4	15304.8	22752.3	11.2669	11.6133	8.75329	8.93618	13.0235	11.3278	9.29151	10.3705	15.4169
sp|P46675|STU2_YEAST	STU2	Protein STU2 OS=Saccharomyces cerevisiae (strain ATCC 204508 / S288c) OX=559292 GN=STU2 PE=1 SV=1	22	7	343.935	361.045	377.945	343.604	371.005	368.518	379.625	367.158	402.556	10.3739	10.89	11.3997	10.3639	11.1904	11.1154	11.4504	11.0743	12.142
sp|P49955|SF3B1_YEAST	HSH155	U2 snRNP component HSH155 OS=Saccharomyces cerevisiae (strain ATCC 204508 / S288c) OX=559292 GN=HSH155 PE=1 SV=1	23	5	371.712	353.627	393.602	370.976	377.509	399.392	408.032	409.26	414.921	10.6233	10.1064	11.2489	10.6022	10.789	11.4144	11.6613	11.6964	11.8582
sp|Q05788|PNPH_YEAST	PNP1	Purine nucleoside phosphorylase OS=Saccharomyces cerevisiae (strain ATCC 204508 / S288c) OX=559292 GN=PNP1 PE=1 SV=1	24	10	264.305	269.086	282.038	295.002	258.008	258.255	241.103	262.361	259.873	11.0586	11.2587	11.8006	12.343	10.7952	10.8055	10.0879	10.9773	10.8732
sp|Q03772|CWC15_YEAST	CWC15	Pre-mRNA-splicing factor CWC15 OS=Saccharomyces cerevisiae (strain ATCC 204508 / S288c) OX=559292 GN=CWC15 PE=1 SV=1	25	50	2490.08	2511.27	2902.12	2403.53	2599.07	2556.57	2653.78	2741.21	2548.36	10.6386	10.7292	12.399	10.2689	11.1043	10.9227	11.338	11.7116	10.8876
sp|P02768|ALBU_HUMAN_contaminant	ALB	Serum albumin OS=Homo sapiens GN=ALB PE=1 SV=2	26	145	19379.2	26055.2	21164.4	14938.6	16965.3	18683.2	12649.4	13668.9	13318.1	12.3574	16.6145	13.4958	9.52581	10.8182	11.9136	8.06607	8.71617	8.49248
sp|P02769|ALBU_BOVIN_contaminant	ALB	Serum albumin OS=Bos taurus GN=ALB PE=1 SV=4	26	448	29305.2	27867.7	35180.1	24730.5	26563.1	28884	20228.6	21788.8	19854	12.5021	11.8888	15.0084	10.5505	11.3323	12.3224	8.62988	9.29548	8.47006
sp|P09435|HSP73_YEAST	SSA3	Heat shock protein SSA3 OS=Saccharomyces cerevisiae (strain ATCC 204508 / S288c) OX=559292 GN=SSA3 PE=1 SV=3	27	13	449.27	480.861	491.952	382.24	453.177	462.171	398.139	428.34	425.094	11.3131	12.1086	12.3879	9.6252	11.4115	11.6379	10.0255	10.786	10.7043
sp|P10591|HSP71_YEAST	SSA1	Heat shock protein SSA1 OS=Saccharomyces cerevisiae (strain ATCC 204508 / S288c) OX=559292 GN=SSA1 PE=1 SV=4	27	188	6229.14	6175.21	6062.28	5665.31	6134.34	6371.12	5874.88	6283.06	6327.04	11.3006	11.2027	10.9979	10.2777	11.1286	11.5581	10.6579	11.3984	11.4782
sp|P10592|HSP72_YEAST	SSA2	Heat shock protein SSA2 OS=Saccharomyces cerevisiae (strain ATCC 204508 / S288c) OX=559292 GN=SSA2 PE=1 SV=3	27	712	36705.7	35963.1	35023	36368	35779.7	34095.6	32487.9	32394.6	33814.6	11.7409	11.5033	11.2026	11.6328	11.4447	10.906	10.3917	10.3619	10.8161
sp|P11484|SSB1_YEAST	SSB1	Ribosome-associated molecular chaperone SSB1 OS=Saccharomyces cerevisiae (strain ATCC 204508 / S288c) OX=559292 GN=SSB1 PE=1 SV=3	27	642	41613.8	41595.2	35420.1	40153.2	43073.1	38238.2	33207.5	34070.8	41929.6	11.9134	11.9081	10.1403	11.4953	12.3312	10.947	9.50683	9.75398	12.0038
sp|P16474|BIP_YEAST	KAR2	Endoplasmic reticulum chaperone BiP OS=Saccharomyces cerevisiae (strain ATCC 204508 / S288c) OX=559292 GN=KAR2 PE=1 SV=1	27	333	15404.3	15468.2	14329.9	15578.3	15694	14793.4	13761.3	13994.2	15458.3	11.4546	11.5021	10.6556	11.5839	11.67	11.0003	10.2328	10.406	11.4947
sp|P22202|HSP74_YEAST	SSA4	Heat shock protein SSA4 OS=Saccharomyces cerevisiae (strain ATCC 204508 / S288c) OX=559292 GN=SSA4 PE=1 SV=3	27	390	38847.3	39612.4	37103.1	37527.7	37887.5	36662.2	35565.5	35414.5	36336.4	11.5977	11.8261	11.077	11.2037	11.3112	10.9454	10.6179	10.5729	10.8481
sp|P40150|SSB2_YEAST	SSB2	Ribosome-associated molecular chaperone SSB2 OS=Saccharomyces cerevisiae (strain ATCC 204508 / S288c) OX=559292 GN=SSB2 PE=1 SV=2	27	11	171.438	177.274	204.671	177.072	175.496	204.99	143.892	148.273	163.141	10.9458	11.3184	13.0676	11.3055	11.2049	13.088	9.18706	9.46677	10.416
sp|P32263|P5CR_YEAST	PRO3	Pyrroline-5-carboxylate reductase OS=Saccharomyces cerevisiae (strain ATCC 204508 / S288c) OX=559292 GN=PRO3 PE=1 SV=1	28	71	4876.14	4950.45	4519.28	4424.51	4926.84	4961.12	4250.65	4294.03	4522.56	11.6862	11.8643	10.831	10.6038	11.8077	11.8899	10.1872	10.2911	10.8388
sp|Q99258|RIB3_YEAST	RIB3	3,4-dihydroxy-2-butanone 4-phosphate synthase OS=Saccharomyces cerevisiae (strain ATCC 204508 / S288c) OX=559292 GN=RIB3 PE=1 SV=1	29	114	7998.17	9005.47	8555.63	7057.34	8327.84	9940.88	8549.52	9142.88	9365.26	10.2616	11.5539	10.9768	9.05449	10.6845	12.754	10.9689	11.7302	12.0155
sp|P43561|FET5_YEAST	FET5	Iron transport multicopper oxidase FET5 OS=Saccharomyces cerevisiae (strain ATCC 204508 / S288c) OX=559292 GN=FET5 PE=1 SV=1	30	14	291.384	325.399	319.471	424.209	321.478	313.824	341.744	310.345	303.925	9.87147	11.0238	10.823	14.3713	10.891	10.6317	11.5776	10.5138	10.2963
sp|P07342|ILVB_YEAST	ILV2	Acetolactate synthase catalytic subunit, mitochondrial OS=Saccharomyces cerevisiae (strain ATCC 204508 / S288c) OX=559292 GN=ILV2 PE=1 SV=1	31	350	23993.9	24602.2	23807.2	21924.9	22799.2	23034.7	21161.4	20035.2	20035.5	11.9139	12.2159	11.8212	10.8866	11.3207	11.4376	10.5075	9.94825	9.9484
sp|P07275|PUT2_YEAST	PUT2	Delta-1-pyrroline-5-carboxylate dehydrogenase, mitochondrial OS=Saccharomyces cerevisiae (strain ATCC 204508 / S288c) OX=559292 GN=PUT2 PE=1 SV=2	32	41	1859.24	1936.62	1702.16	1616.32	1881.75	1812.18	1778.41	1775.2	2080.99	11.3073	11.7779	10.352	9.82991	11.4442	11.0211	10.8157	10.7962	12.6559
sp|P81450|ATP18_YEAST	ATP18	ATP synthase subunit J, mitochondrial OS=Saccharomyces cerevisiae (strain ATCC 204508 / S288c) OX=559292 GN=ATP18 PE=1 SV=1	33	62	10139	9158.28	12481.6	7538.22	9464.96	12591.6	7723.71	12849	11926.2	10.8008	9.75608	13.2963	8.03027	10.0828	13.4135	8.22787	13.6877	12.7047
sp|P04161|PUR3_YEAST	ADE8	Phosphoribosylglycinamide formyltransferase OS=Saccharomyces cerevisiae (strain ATCC 204508 / S288c) OX=559292 GN=ADE8 PE=1 SV=1	34	26	1167.06	1163.33	1153.43	1033.21	1104.2	1139.53	1085.08	972.748	1049.28	11.8269	11.7891	11.6887	10.4704	11.1899	11.5479	10.9961	9.85773	10.6333
sp|P38351|PAF1_YEAST	PAF1	RNA polymerase II-associated protein 1 OS=Saccharomyces cerevisiae (strain ATCC 204508 / S288c) OX=559292 GN=PAF1 PE=1 SV=1	35	119	6140.31	6063.04	5904.25	5640.96	5695.21	5680.1	5844.42	5469.83	5179.97	11.8957	11.746	11.4383	10.9283	11.0334	11.0041	11.3224	10.5967	10.0352
sp|P33751|PAD1_YEAST	PAD1	Flavin prenyltransferase PAD1, mitochondrial OS=Saccharomyces cerevisiae (strain ATCC 204508 / S288c) OX=559292 GN=PAD1 PE=1 SV=2	36	1	12.7554	8.71041	11.7972	6.39732	10.782	3.35169	5.36767	11.4821	9.52582	15.9105	10.865	14.7153	7.97973	13.449	4.18075	6.69539	14.3223	11.8821
sp|Q12363|WTM1_YEAST	WTM1	Transcriptional modulator WTM1 OS=Saccharomyces cerevisiae (strain ATCC 204508 / S288c) OX=559292 GN=WTM1 PE=1 SV=1	37	137	8350.31	9418.91	9258.67	8469.88	8756.18	8671.84	7920.87	7600.47	7749.72	10.9589	12.3613	12.151	11.1158	11.4915	11.3808	10.3953	9.97478	10.1707
sp|P25642|IMG2_YEAST	IMG2	54S ribosomal protein IMG2, mitochondrial OS=Saccharomyces cerevisiae (strain ATCC 204508 / S288c) OX=559292 GN=IMG2 PE=1 SV=2	38	133	9945.63	9920.6	10845.6	9654.68	9932.65	10207	9237.13	9355.07	8828.66	11.3112	11.2828	12.3348	10.9803	11.2965	11.6085	10.5055	10.6396	10.0409
sp|P19097|FAS2_YEAST	FAS2	Fatty acid synthase subunit alpha OS=Saccharomyces cerevisiae (strain ATCC 204508 / S288c) OX=559292 GN=FAS2 PE=1 SV=2	39	326	16612.4	17356.7	14026.8	17717.3	21049.5	16904.5	15388.8	16655.7	24417.9	10.3743	10.8392	8.75965	11.0644	13.1453	10.5568	9.61022	10.4014	15.2488
sp|P54838|DAK1_YEAST	DAK1	Dihydroxyacetone kinase 1 OS=Saccharomyces cerevisiae (strain ATCC 204508 / S288c) OX=559292 GN=DAK1 PE=1 SV=1	40	56	2461.78	2598.1	2312.9	2212.21	2663.16	2515.59	2277.07	2402.14	2824.33	11.0556	11.6678	10.387	9.9348	11.96	11.2972	10.2261	10.7878	12.6838
sp|P16861|PFKA1_YEAST	PFK1	ATP-dependent 6-phosphofructokinase subunit alpha OS=Saccharomyces cerevisiae (strain ATCC 204508 / S288c) OX=559292 GN=PFK1 PE=1 SV=1	41	234	11129.1	12138.7	9588.37	10122.1	14474.7	12227.5	10995	11920.7	18908.8	9.98081	10.8862	8.59905	9.07771	12.9812	10.9659	9.86055	10.6907	16.9578
sp|P16862|PFKA2_YEAST	PFK2	ATP-dependent 6-phosphofructokinase subunit beta OS=Saccharomyces cerevisiae (strain ATCC 204508 / S288c) OX=559292 GN=PFK2 PE=1 SV=4	41	167	9723.24	10610.6	8619.98	9348.01	11642.3	10951.5	9892.04	11444.2	14730.1	10.0279	10.9431	8.89006	9.6409	12.0071	11.2946	10.202	11.8028	15.1916
sp|P14747|PP2B2_YEAST	CMP2	Serine/threonine-protein phosphatase 2B catalytic subunit A2 OS=Saccharomyces cerevisiae (strain ATCC 204508 / S288c) OX=559292 GN=CMP2 PE=1 SV=2	42	14	331.985	334.89	334.174	359.134	362.007	339.921	342.739	375.261	381.697	10.4998	10.5917	10.5691	11.3585	11.4494	10.7508	10.84	11.8686	12.0721
sp|P23287|PP2B1_YEAST	CNA1	Serine/threonine-protein phosphatase 2B catalytic subunit A1 OS=Saccharomyces cerevisiae (strain ATCC 204508 / S288c) OX=559292 GN=CNA1 PE=1 SV=2	42	3	93.0589	94.9781	84.281	85.5371	89.3156	96.9144	90.0987	98.4659	108.194	11.0673	11.2956	10.0234	10.1728	10.6221	11.5259	10.7153	11.7104	12.8673
sp|P00127|QCR6_YEAST	QCR6	Cytochrome b-c1 complex subunit 6, mitochondrial OS=Saccharomyces cerevisiae (strain ATCC 204508 / S288c) OX=559292 GN=QCR6 PE=1 SV=2	43	40	4809.12	4327.59	5968.31	3043.51	5088.96	5817.49	4794.44	6518.73	5711.68	10.4365	9.39151	12.9521	6.60486	11.0438	12.6248	10.4046	14.1466	12.3952
sp|P32419|MDHP_YEAST	MDH3	Malate dehydrogenase, peroxisomal OS=Saccharomyces cerevisiae (strain ATCC 204508 / S288c) OX=559292 GN=MDH3 PE=1 SV=3	44	107	5464.82	5547.94	5398.05	5008.4	5134.3	5199.71	4570.07	4503.31	4721.4	11.9979	12.1804	11.8513	10.9959	11.2723	11.4159	10.0335	9.88695	10.3658
sp|P38063|KPR4_YEAST	PRS4	Ribose-phosphate pyrophosphokinase 4 OS=Saccharomyces cerevisiae (strain ATCC 204508 / S288c) OX=559292 GN=PRS4 PE=1 SV=3	45	17	848.097	879.484	825.612	751.762	877.166	813.691	716.346	694.191	834.458	11.7127	12.1462	11.4022	10.3823	12.1142	11.2376	9.89318	9.5872	11.5244
sp|P38620|KPR2_YEAST	PRS2	Ribose-phosphate pyrophosphokinase 2 OS=Saccharomyces cerevisiae (strain ATCC 204508 / S288c) OX=559292 GN=PRS2 PE=1 SV=1	45	2	90.3763	94.9649	63.0891	62.4795	103.001	90.4296	75.409	85.7462	110.136	11.652	12.2436	8.1339	8.05531	13.2796	11.6588	9.72227	11.055	14.1995
sp|P38689|KPR3_YEAST	PRS3	Ribose-phosphate pyrophosphokinase 3 OS=Saccharomyces cerevisiae (strain ATCC 204508 / S288c) OX=559292 GN=PRS3 PE=1 SV=1	45	39	1589.64	1611.05	1483.44	1453.32	1720.3	1551.98	1448.26	1455.96	1839.86	11.2312	11.3824	10.4809	10.268	12.1543	10.9651	10.2323	10.2867	12.999
sp|Q03629|YMH9_YEAST	YML079W	Uncharacterized protein YML079W OS=Saccharomyces cerevisiae (strain ATCC 204508 / S288c) OX=559292 GN=YML079W PE=1 SV=1	46	35	1710.78	1541.23	1780.96	1320.11	1493.96	1638.57	1209.06	1220.9	1187.34	13.0565	11.7625	13.5921	10.0749	11.4017	12.5054	9.22742	9.31778	9.06165
sp|Q08647|PUS7_YEAST	PUS7	Multisubstrate pseudouridine synthase 7 OS=Saccharomyces cerevisiae (strain ATCC 204508 / S288c) OX=559292 GN=PUS7 PE=1 SV=1	47	22	615.821	624.689	576.311	580.162	638.224	607.897	581.962	566.648	706.352	11.2007	11.362	10.4821	10.5521	11.6082	11.0566	10.5848	10.3063	12.8473
sp|P38011|GBLP_YEAST	ASC1	Guanine nucleotide-binding protein subunit beta-like protein OS=Saccharomyces cerevisiae (strain ATCC 204508 / S288c) OX=559292 GN=ASC1 PE=1 SV=4	48	269	16665.8	17839.9	14728.8	11987.2	17676.1	17750.4	14382.3	14674.2	18479.1	11.5587	12.373	10.2153	8.31383	12.2594	12.311	9.97498	10.1774	12.8163
sp|P32617|IES6_YEAST	IES6	Chromatin-remodeling complex subunit IES6 OS=Saccharomyces cerevisiae (strain ATCC 204508 / S288c) OX=559292 GN=IES6 PE=1 SV=1	50	107	10214.3	10126.5	10476.1	11492.7	10519.9	11025.5	11479	11521	11109.3	10.4266	10.3369	10.6938	11.7315	10.7385	11.2546	11.7175	11.7604	11.3402
sp|P17967|PDI_YEAST	PDI1	Protein disulfide-isomerase OS=Saccharomyces cerevisiae (strain ATCC 204508 / S288c) OX=559292 GN=PDI1 PE=1 SV=2	51	308	13980.6	13700.3	12835.8	13094.3	13702.9	13745.7	12526.1	12939	13758.1	11.6231	11.3901	10.6714	10.8863	11.3922	11.4278	10.4139	10.7571	11.4381
sp|Q04599|RM01_YEAST	MRPL1	54S ribosomal protein L1, mitochondrial OS=Saccharomyces cerevisiae (strain ATCC 204508 / S288c) OX=559292 GN=MRPL1 PE=1 SV=1	52	196	13517.8	14079.1	15080.8	12860.8	13959.4	15444.5	12530.2	13316.2	12957.5	10.9238	11.3774	12.1869	10.3929	11.2807	12.4808	10.1257	10.7609	10.471
sp|P33309|DOM34_YEAST	DOM34	Protein DOM34 OS=Saccharomyces cerevisiae (strain ATCC 204508 / S288c) OX=559292 GN=DOM34 PE=1 SV=2	53	5	104.312	113.279	97.6991	80.184	117.329	118.856	94.1297	113.723	139.052	10.6597	11.576	9.98393	8.19405	11.9899	12.146	9.61917	11.6214	14.2098
sp|P08539|GPA1_YEAST	GPA1	Guanine nucleotide-binding protein alpha-1 subunit OS=Saccharomyces cerevisiae (strain ATCC 204508 / S288c) OX=559292 GN=GPA1 PE=1 SV=3	54	17	706.84	735.13	616.108	601.568	759.226	708.496	596.146	634	782.156	11.5127	11.9734	10.0349	9.79805	12.3659	11.5396	9.70974	10.3263	12.7394
sp|P47771|ALDH2_YEAST	ALD2	Aldehyde dehydrogenase [NAD(P)+] 1 OS=Saccharomyces cerevisiae (strain ATCC 204508 / S288c) OX=559292 GN=ALD2 PE=1 SV=2	55	2	56.4369	60.4166	62.8681	59.5838	64.0817	56.8214	48.7404	67.08	73.0127	10.2792	11.004	11.4505	10.8523	11.6716	10.3492	8.87736	12.2177	13.2982
sp|P54114|ALDH3_YEAST	ALD3	Aldehyde dehydrogenase [NAD(P)+] 2 OS=Saccharomyces cerevisiae (strain ATCC 204508 / S288c) OX=559292 GN=ALD3 PE=1 SV=1	55	17	1300.76	1437.88	1700.83	717.485	1563.48	2080.31	1230.29	1945.98	1744.91	9.47943	10.4787	12.395	5.22875	11.394	15.1605	8.96587	14.1815	12.7162
sp|P07149|FAS1_YEAST	FAS1	Fatty acid synthase subunit beta OS=Saccharomyces cerevisiae (strain ATCC 204508 / S288c) OX=559292 GN=FAS1 PE=1 SV=2	56	318	17085.5	16987	13827.6	17514.5	21762.3	17184.7	15042.2	16303.5	26070.7	10.5611	10.5002	8.54727	10.8263	13.452	10.6224	9.29805	10.0777	16.1151
sp|P02538|K2C6A_HUMAN_contaminant	KRT6A	Keratin, type II cytoskeletal 6A OS=Homo sapiens GN=KRT6A PE=1 SV=3	57	3	220.146	176.436	158.67	155.75	131.345	216.603	174.265	105.487	189.462	14.4059	11.5456	10.383	10.192	8.59495	14.1741	11.4036	6.90286	12.398
sp|P04264|K2C1_HUMAN_contaminant	KRT1	Keratin, type II cytoskeletal 1 OS=Homo sapiens GN=KRT1 PE=1 SV=6	57	351	31043.2	31104.1	28257.6	24435.5	22665.5	18945.8	18360.2	19357.6	25504.4	14.1315	14.1592	12.8634	11.1235	10.3178	8.62451	8.35793	8.81197	11.6101
sp|P05787|K2C8_HUMAN_contaminant	KRT8	Keratin, type II cytoskeletal 8 OS=Homo sapiens GN=KRT8 PE=1 SV=7	57	41	2261.56	2066.12	2144.53	2118.38	2106.95	1931.42	2686.18	2540.47	2579.3	11.0671	10.1107	10.4944	10.3665	10.3105	9.45157	13.1451	12.432	12.622
sp|P13647|K2C5_HUMAN_contaminant	KRT5	Keratin, type II cytoskeletal 5 OS=Homo sapiens GN=KRT5 PE=1 SV=3	57	70	5028.25	6527.52	4814.74	3688.05	3787.49	3965.75	3958.7	3368.75	5940.64	12.2402	15.8898	11.7204	8.97775	9.21982	9.65375	9.63659	8.20048	14.4612
sp|P19013|K2C4_HUMAN_contaminant	KRT4	Keratin, type II cytoskeletal 4 OS=Homo sapiens GN=KRT4 PE=1 SV=4	57	4	75.6611	61.7004	85.3421	55.2451	49.3051	57.9148	60.1482	57.814	454.304	7.90248	6.44434	8.91362	5.77012	5.14971	6.04895	6.28222	6.03843	47.4501
sp|P35908|K22E_HUMAN_contaminant	KRT2	Keratin, type II cytoskeletal 2 epidermal OS=Homo sapiens GN=KRT2 PE=1 SV=2	57	179	13518.7	14510.7	11596	7917.17	9197.17	8259.56	7783.82	8702.63	9096.37	14.9242	16.0194	12.8016	8.74032	10.1534	9.11831	8.59311	9.60745	10.0421
sp|P48668|K2C6C_HUMAN_contaminant	KRT6C	Keratin, type II cytoskeletal 6C OS=Homo sapiens GN=KRT6C PE=1 SV=3	57	25	796.198	682.763	826.324	718.233	736.022	736.145	702.611	680.437	1365.61	10.9906	9.42477	11.4065	9.9144	10.16	10.1617	9.69875	9.39267	18.8507
sp|P78385|KRT83_HUMAN_contaminant	KRT83	Keratin, type II cuticular Hb3 OS=Homo sapiens GN=KRT83 PE=1 SV=2	57	14	601.38	6544.52	737.475	510.859	615.886	644.414	779.931	746.033	715.399	5.05536	55.0149	6.19941	4.29441	5.1773	5.41711	6.5563	6.27135	6.01383
sp|Q6KB66|K2C80_HUMAN_contaminant	KRT80	Keratin, type II cytoskeletal 80 OS=Homo sapiens GN=KRT80 PE=1 SV=2	57	6	852.909	899.171	941.224	1009.9	863.693	948.019	944.243	996.734	908.703	10.1967	10.7497	11.2525	12.0735	10.3256	11.3337	11.2886	11.9161	10.8637
sp|Q7RTS7|K2C74_HUMAN_contaminant	KRT74	Keratin, type II cytoskeletal 74 OS=Homo sapiens GN=KRT74 PE=1 SV=2	57	2	62.6013	87.8767	60.0941	27.8597	57.1834	74.6323	54.7207	66.9716	81.3646	10.9194	15.3281	10.4821	4.8595	9.97435	13.0179	9.54479	11.6817	14.1922
sp|Q8N1N4|K2C78_HUMAN_contaminant	KRT78	Keratin, type II cytoskeletal 78 OS=Homo sapiens GN=KRT78 PE=2 SV=2	57	1	20.7025	19.8818	20.5155	18.7588	14.2585	21.6459	20.5049	22.3342	28.4417	11.0683	10.6295	10.9683	10.0291	7.62308	11.5726	10.9626	11.9406	15.2059
sp|Q9NSB4|KRT82_HUMAN_contaminant	KRT82	Keratin, type II cuticular Hb2 OS=Homo sapiens GN=KRT82 PE=1 SV=3	57	13	181.099	3194.25	217.81	94.4475	159.622	175.485	164.159	160.969	172.31	4.00648	70.6669	4.81864	2.08948	3.53134	3.88228	3.63171	3.56114	3.81204
sp|Q00711|SDHA_YEAST	SDH1	Succinate dehydrogenase [ubiquinone] flavoprotein subunit, mitochondrial OS=Saccharomyces cerevisiae (strain ATCC 204508 / S288c) OX=559292 GN=SDH1 PE=1 SV=1	58	64	4577.51	5027.17	4503.46	3878.91	4302.05	4184.96	3781.75	3961.48	4378.38	11.8602	13.0252	11.6683	10.0501	11.1465	10.8431	9.79838	10.2641	11.3442
sp|P42847|RT18_YEAST	MRPS18	37S ribosomal protein S18, mitochondrial OS=Saccharomyces cerevisiae (strain ATCC 204508 / S288c) OX=559292 GN=MRPS18 PE=1 SV=2	59	28	2624.93	2565.85	2543.05	2315.31	2442.61	2446.07	2327.18	2346.23	2156.12	12.059	11.7876	11.6829	10.6366	11.2214	11.2373	10.6911	10.7787	9.90529
sp|P17649|GABAT_YEAST	UGA1	4-aminobutyrate aminotransferase OS=Saccharomyces cerevisiae (strain ATCC 204508 / S288c) OX=559292 GN=UGA1 PE=1 SV=2	60	21	875.002	897.235	827.534	856.207	919.731	900.582	1085.19	1147.35	1407.05	9.81397	10.0633	9.28157	9.60317	10.3156	10.1009	12.1714	12.8686	15.7814
sp|P07256|QCR1_YEAST	COR1	Cytochrome b-c1 complex subunit 1, mitochondrial OS=Saccharomyces cerevisiae (strain ATCC 204508 / S288c) OX=559292 GN=COR1 PE=1 SV=1	61	110	6111.47	6662.85	5897.97	5258.82	6548.47	6499.33	5090.74	5608.01	6590.77	11.2616	12.2776	10.8681	9.69039	12.0668	11.9763	9.38067	10.3338	12.1448
sp|Q12029|FSF1_YEAST	FSF1	Sideroflexin FSF1 OS=Saccharomyces cerevisiae (strain ATCC 204508 / S288c) OX=559292 GN=FSF1 PE=1 SV=1	62	15	891.347	860.368	796.092	888.196	809.049	745.37	719.101	698.777	761.449	12.4321	12	11.1035	12.3881	11.2842	10.396	10.0297	9.74618	10.6203
sp|P32628|RAD23_YEAST	RAD23	UV excision repair protein RAD23 OS=Saccharomyces cerevisiae (strain ATCC 204508 / S288c) OX=559292 GN=RAD23 PE=1 SV=1	63	47	2210.74	2223.64	2292.32	1974.48	2220.67	2351.97	2175.64	2253.65	2247.14	11.0813	11.1459	11.4902	9.89702	11.131	11.7892	10.9053	11.2963	11.2637
sp|P53252|PIL1_YEAST	PIL1	Sphingolipid long chain base-responsive protein PIL1 OS=Saccharomyces cerevisiae (strain ATCC 204508 / S288c) OX=559292 GN=PIL1 PE=1 SV=1	64	151	9151.51	9823.79	8659.21	10070.3	9372.83	9661.18	8774.5	9412.41	9677.7	10.8169	11.6116	10.2351	11.9029	11.0785	11.4194	10.3713	11.1253	11.4389
sp|Q12230|LSP1_YEAST	LSP1	Sphingolipid long chain base-responsive protein LSP1 OS=Saccharomyces cerevisiae (strain ATCC 204508 / S288c) OX=559292 GN=LSP1 PE=1 SV=1	64	157	9937.56	10800.5	9557.49	10066.2	10460.9	10845.9	9648.28	10167.9	10931.8	10.753	11.6868	10.3418	10.8922	11.3193	11.7359	10.44	11.0023	11.8288
sp|P50085|PHB2_YEAST	PHB2	Prohibitin-2 OS=Saccharomyces cerevisiae (strain ATCC 204508 / S288c) OX=559292 GN=PHB2 PE=1 SV=2	65	57	3908.52	3972.77	3579.23	3374.52	3666.87	3594.59	3344.51	3256.49	3652.43	12.082	12.2806	11.0641	10.4313	11.335	11.1116	10.3385	10.0665	11.2904
sp|P10622|RLA3_YEAST	RPP1B	60S acidic ribosomal protein P1-beta OS=Saccharomyces cerevisiae (strain ATCC 204508 / S288c) OX=559292 GN=RPP1B PE=1 SV=3	66	62	2056.49	2007.45	2169.05	2073.8	2300.89	2461.04	1739.41	2181.71	1867.49	10.9055	10.6455	11.5024	10.9973	12.2016	13.0508	9.22405	11.5696	9.90326
sp|P00560|PGK_YEAST	PGK1	Phosphoglycerate kinase OS=Saccharomyces cerevisiae (strain ATCC 204508 / S288c) OX=559292 GN=PGK1 PE=1 SV=2	67	831	54425.5	55942.3	51766.1	55058.8	50444.5	47408.5	51928.7	45050.3	48281	11.8238	12.1533	11.246	11.9614	10.9589	10.2994	11.2814	9.78704	10.4889
sp|P25367|RNQ1_YEAST	RNQ1	[PIN+] prion protein RNQ1 OS=Saccharomyces cerevisiae (strain ATCC 204508 / S288c) OX=559292 GN=RNQ1 PE=1 SV=2	68	83	2983.06	2985.53	3285.9	3422.63	3144.86	3271.62	3309.58	3595.67	3442.2	10.1323	10.1407	11.1609	11.6254	10.6819	11.1124	11.2414	12.2131	11.6918
sp|P02406|RL28_YEAST	RPL28	60S ribosomal protein L28 OS=Saccharomyces cerevisiae (strain ATCC 204508 / S288c) OX=559292 GN=RPL28 PE=1 SV=3	69	304	23293.2	21517.7	20539.3	27539	23906.8	22867.3	27086.3	23702.9	24558.5	10.8335	10.0077	9.55267	12.8082	11.1189	10.6354	12.5976	11.024	11.422
sp|P40212|RL13B_YEAST	RPL13B	60S ribosomal protein L13-B OS=Saccharomyces cerevisiae (strain ATCC 204508 / S288c) OX=559292 GN=RPL13B PE=1 SV=1	70	11	322.668	434.34	473.599	225.05	259.073	329.703	385.695	335.539	212.366	10.8349	14.5848	15.9031	7.557	8.69947	11.0712	12.9513	11.2671	7.13108
sp|Q12690|RL13A_YEAST	RPL13A	60S ribosomal protein L13-A OS=Saccharomyces cerevisiae (strain ATCC 204508 / S288c) OX=559292 GN=RPL13A PE=1 SV=1	70	489	55284.2	51539.4	52602.3	50667.2	48314.6	50291.9	58694.3	54186.8	49609.2	11.7329	10.9381	11.1637	10.753	10.2537	10.6734	12.4566	11.5	10.5285
sp|P00498|HIS1_YEAST	HIS1	ATP phosphoribosyltransferase OS=Saccharomyces cerevisiae (strain ATCC 204508 / S288c) OX=559292 GN=HIS1 PE=1 SV=1	71	55	3617.06	3445.42	3369.65	3175.05	3711.04	3521.68	2793.84	2982.81	3579.79	11.9785	11.4101	11.1591	10.5147	12.2897	11.6626	9.25225	9.87805	11.855
sp|P43618|CENPT_YEAST	CNN1	Inner kinetochore subunit CNN1 OS=Saccharomyces cerevisiae (strain ATCC 204508 / S288c) OX=559292 GN=CNN1 PE=1 SV=1	72	2	60.8385	62.1763	76.375	58.8903	61.248	88.1305	54.3355	74.5976	68.3935	10.0562	10.2773	12.6243	9.73417	10.1239	14.5674	8.98129	12.3305	11.305
sp|P36110|PRY2_YEAST	PRY2	Protein PRY2 OS=Saccharomyces cerevisiae (strain ATCC 204508 / S288c) OX=559292 GN=PRY2 PE=1 SV=1	73	4	98.3072	104.855	109.312	75.2922	97.0699	115.768	77.9975	69.1798	84.6998	11.8089	12.5955	13.1309	9.04431	11.6603	13.9064	9.36928	8.31007	10.1744
sp|P23585|HXT2_YEAST	HXT2	High-affinity glucose transporter HXT2 OS=Saccharomyces cerevisiae (strain ATCC 204508 / S288c) OX=559292 GN=HXT2 PE=1 SV=1	74	13	1026.5	914.571	849.404	1103.25	1137.65	949.713	734.728	767.982	898.662	12.2458	10.9105	10.1331	13.1614	13.5718	11.3298	8.76506	9.16177	10.7207
sp|P32465|HXT1_YEAST	HXT1	Low-affinity glucose transporter HXT1 OS=Saccharomyces cerevisiae (strain ATCC 204508 / S288c) OX=559292 GN=HXT1 PE=1 SV=1	74	2	28.8903	24.2889	27.0283	28.7916	25.9865	23.002	24.6812	24.6609	28.317	12.26	10.3073	11.4698	12.2181	11.0277	9.76122	10.4738	10.4652	12.0167
sp|P32466|HXT3_YEAST	HXT3	Low-affinity glucose transporter HXT3 OS=Saccharomyces cerevisiae (strain ATCC 204508 / S288c) OX=559292 GN=HXT3 PE=1 SV=1	74	21	601.88	588.05	516.062	541.359	684.862	571.528	518.759	528.694	748.14	11.3577	11.0967	9.73824	10.2156	12.9235	10.7849	9.78914	9.97661	14.1176
sp|P32467|HXT4_YEAST	HXT4	Low-affinity glucose transporter HXT4 OS=Saccharomyces cerevisiae (strain ATCC 204508 / S288c) OX=559292 GN=HXT4 PE=1 SV=1	74	8	676.309	676.705	604.533	552.625	797.217	714.336	515.217	576.424	877.665	11.2887	11.2953	10.0906	9.22421	13.3068	11.9234	8.59981	9.62145	14.6496
sp|P39004|HXT7_YEAST	HXT7	High-affinity hexose transporter HXT7 OS=Saccharomyces cerevisiae (strain ATCC 204508 / S288c) OX=559292 GN=HXT7 PE=1 SV=1	74	19	2059.35	2069.6	1738.73	1919.44	2387.83	2152.35	1435.54	1617.21	2577.67	11.4678	11.5248	9.68235	10.6887	13.297	11.9857	7.994	9.00565	14.3541
sp|P40886|HXT8_YEAST	HXT8	Hexose transporter HXT8 OS=Saccharomyces cerevisiae (strain ATCC 204508 / S288c) OX=559292 GN=HXT8 PE=1 SV=1	74	2	317.231	231.153	184.799	211.277	204.6	235.662	211.345	236.005	213.955	15.5047	11.2977	9.03209	10.3262	9.99987	11.518	10.3295	11.5348	10.4571
sp|P05737|RL7A_YEAST	RPL7A	60S ribosomal protein L7-A OS=Saccharomyces cerevisiae (strain ATCC 204508 / S288c) OX=559292 GN=RPL7A PE=1 SV=3	75	17	1903.54	1901.74	1514.37	1553.29	1465.01	1370.63	1597.19	1251.42	1357.66	13.6799	13.667	10.8831	11.1628	10.5284	9.85012	11.4783	8.99341	9.75691
sp|Q12213|RL7B_YEAST	RPL7B	60S ribosomal protein L7-B OS=Saccharomyces cerevisiae (strain ATCC 204508 / S288c) OX=559292 GN=RPL7B PE=1 SV=3	75	324	29043.8	22114.7	21305.9	28343.7	23938.4	20171.8	24039.9	19076.7	19739.3	13.9785	10.6436	10.2544	13.6416	11.5214	9.70852	11.5702	9.18146	9.50036
sp|Q03780|YD239_YEAST	YDR239C	Uncharacterized protein YDR239C OS=Saccharomyces cerevisiae (strain ATCC 204508 / S288c) OX=559292 GN=YDR239C PE=1 SV=1	76	106	4947.2	5077.23	5493.49	5072.66	5287.07	5634.22	5142.27	5262.68	4917	10.5633	10.8409	11.7297	10.8312	11.289	12.0302	10.9798	11.2369	10.4988
sp|P33421|SDH3_YEAST	SDH3	Succinate dehydrogenase [ubiquinone] cytochrome b subunit, mitochondrial OS=Saccharomyces cerevisiae (strain ATCC 204508 / S288c) OX=559292 GN=SDH3 PE=1 SV=1	77	6	235.315	270.644	232.436	212.006	259.545	259.73	248.966	244.426	333.679	10.2456	11.7838	10.1202	9.23071	11.3005	11.3086	10.8399	10.6423	14.5283
sp|P06168|ILV5_YEAST	ILV5	Ketol-acid reductoisomerase, mitochondrial OS=Saccharomyces cerevisiae (strain ATCC 204508 / S288c) OX=559292 GN=ILV5 PE=1 SV=1	78	279	14536.5	14629.8	13346.5	15994.6	14129.2	13150.9	13279.3	12706.2	13266.5	11.6255	11.7001	10.6738	12.7916	11.2998	10.5174	10.6201	10.1617	10.6098
sp|P17065|SEC2_YEAST	SEC2	Rab guanine nucleotide exchange factor SEC2 OS=Saccharomyces cerevisiae (strain ATCC 204508 / S288c) OX=559292 GN=SEC2 PE=1 SV=1	79	5	434.184	383.259	401.603	384.424	394.354	367.167	372.091	405.777	403.618	12.2427	10.8068	11.324	10.8396	11.1196	10.353	10.4918	11.4417	11.3808
sp|P00546|CDK1_YEAST	CDC28	Cyclin-dependent kinase 1 OS=Saccharomyces cerevisiae (strain ATCC 204508 / S288c) OX=559292 GN=CDC28 PE=1 SV=1	80	24	1382.77	1365.86	1199.85	1346.71	1481.59	1295.15	1121.54	1252.95	1604.99	11.4739	11.3336	9.9561	11.1747	12.2939	10.7469	9.3063	10.3967	13.3179
sp|P17157|PHO85_YEAST	PHO85	Cyclin-dependent protein kinase PHO85 OS=Saccharomyces cerevisiae (strain ATCC 204508 / S288c) OX=559292 GN=PHO85 PE=1 SV=2	80	4	257.021	272.495	229.621	262.542	283.993	265.6	243.041	232.063	324.71	10.8398	11.4924	9.68421	11.0726	11.9773	11.2016	10.2502	9.7872	13.6946
sp|P40471|AYR1_YEAST	AYR1	NADPH-dependent 1-acyldihydroxyacetone phosphate reductase OS=Saccharomyces cerevisiae (strain ATCC 204508 / S288c) OX=559292 GN=AYR1 PE=1 SV=1	81	25	886.238	893.671	830.14	920.08	899.961	872.689	825.115	831.413	953.187	11.2005	11.2944	10.4915	11.6282	11.3739	11.0293	10.428	10.5076	12.0466
sp|P14907|NSP1_YEAST	NSP1	Nucleoporin NSP1 OS=Saccharomyces cerevisiae (strain ATCC 204508 / S288c) OX=559292 GN=NSP1 PE=1 SV=1	82	587	38736.9	38400.6	44181.4	43797.9	44350.3	44777.7	45695.7	43084.7	38223.9	10.1605	10.0723	11.5886	11.488	11.6329	11.745	11.9858	11.3009	10.026
sp|P22336|RFA1_YEAST	RFA1	Replication factor A protein 1 OS=Saccharomyces cerevisiae (strain ATCC 204508 / S288c) OX=559292 GN=RFA1 PE=1 SV=1	83	33	1156.79	1186.18	1085.25	936.497	1269.12	1140.82	1077.42	1146.12	1503.63	11.0151	11.295	10.3339	8.91747	12.0848	10.8631	10.2594	10.9135	14.3178
sp|P0CX39|RS8A_YEAST	RPS8A	40S ribosomal protein S8-A OS=Saccharomyces cerevisiae (strain ATCC 204508 / S288c) OX=559292 GN=RPS8A PE=1 SV=1	84	218	16762.8	17061.4	15370	17311.1	14663.7	14005.9	15360.2	13309	12935.2	12.2554	12.4737	11.2371	12.6562	10.7207	10.2398	11.2299	9.73027	9.45699
sp|P31116|DHOM_YEAST	HOM6	Homoserine dehydrogenase OS=Saccharomyces cerevisiae (strain ATCC 204508 / S288c) OX=559292 GN=HOM6 PE=1 SV=1	85	125	7764.27	7885.93	6818.62	6745.44	8134.16	7609.05	6583.52	6708.28	8561.4	11.6213	11.8034	10.2059	10.0964	12.1749	11.389	9.85399	10.0407	12.8144
sp|P02829|HSP82_YEAST	HSP82	ATP-dependent molecular chaperone HSP82 OS=Saccharomyces cerevisiae (strain ATCC 204508 / S288c) OX=559292 GN=HSP82 PE=1 SV=1	86	16	659.921	763.483	594.123	719.431	817.594	672.218	675.347	724.25	1023.81	9.92336	11.4806	8.93394	10.8182	12.2943	10.1083	10.1553	10.8907	15.3952
sp|P15108|HSC82_YEAST	HSC82	ATP-dependent molecular chaperone HSC82 OS=Saccharomyces cerevisiae (strain ATCC 204508 / S288c) OX=559292 GN=HSC82 PE=1 SV=4	86	437	24471.1	26139.3	21319.9	26513.3	30132.7	25253.6	23916.5	25158.2	36477.2	10.2226	10.9195	8.90623	11.0757	12.5877	10.5495	9.99094	10.5097	15.2381
sp|P32366|VA0D_YEAST	VMA6	V-type proton ATPase subunit d OS=Saccharomyces cerevisiae (strain ATCC 204508 / S288c) OX=559292 GN=VMA6 PE=1 SV=2	87	21	1172.71	1189.41	1037.38	1071.45	1373.83	1190.17	1067.14	1137.97	1572.25	10.8461	11.0005	9.59443	9.90954	12.7062	11.0075	9.86968	10.5248	14.5413
sp|O76013|KRT36_HUMAN_contaminant	KRT36	Keratin, type I cuticular Ha6 OS=Homo sapiens GN=KRT36 PE=1 SV=1	88	3	57.331	1878.11	77.8863	15.6936	49.4618	50.8341	39.8937	53.5775	49.1882	2.5234	82.6642	3.42813	0.690747	2.17704	2.23744	1.7559	2.35819	2.165
sp|P02533|K1C14_HUMAN_contaminant	KRT14	Keratin, type I cytoskeletal 14 OS=Homo sapiens GN=KRT14 PE=1 SV=4	88	20	633.662	626.031	610.517	540.453	579.883	492.711	545.761	525.122	571.532	12.3625	12.2136	11.911	10.544	11.3133	9.61261	10.6476	10.2449	11.1504
sp|P05783|K1C18_HUMAN_contaminant	KRT18	Keratin, type I cytoskeletal 18 OS=Homo sapiens GN=KRT18 PE=1 SV=2	88	40	2594.72	2359.83	2427.98	2392.17	2235.73	2197.38	2559.8	2240.02	2476.55	12.0774	10.984	11.3012	11.1346	10.4064	10.2279	11.9148	10.4264	11.5273
sp|P08727|K1C19_HUMAN_contaminant	KRT19	Keratin, type I cytoskeletal 19 OS=Homo sapiens GN=KRT19 PE=1 SV=4	88	9	433.74	533.953	521.099	411.371	409.467	450.965	557.273	502.725	510.94	10.0135	12.3271	12.0304	9.49712	9.45317	10.4112	12.8655	11.6062	11.7958
sp|P08779|K1C16_HUMAN_contaminant	KRT16	Keratin, type I cytoskeletal 16 OS=Homo sapiens GN=KRT16 PE=1 SV=4	88	22	1143.57	1257.68	1174.02	987.13	911.813	884.48	832.739	808.621	1402.48	12.1624	13.376	12.4862	10.4986	9.69753	9.40683	8.85654	8.60003	14.916
sp|P13645|K1C10_HUMAN_contaminant	KRT10	Keratin, type I cytoskeletal 10 OS=Homo sapiens GN=KRT10 PE=1 SV=6	88	213	19664.8	23024.7	17855.9	12552.9	13145.8	11991	11371.5	12350.4	21488.7	13.7089	16.0512	12.4478	8.75098	9.1643	8.35926	7.92739	8.60981	14.9804
sp|P13646|K1C13_HUMAN_contaminant	KRT13	Keratin, type I cytoskeletal 13 OS=Homo sapiens GN=KRT13 PE=1 SV=4	88	9	467.273	11255.7	725.628	25.5611	357.45	424.603	330.752	329.449	3133.39	2.74064	66.0166	4.25593	0.14992	2.0965	2.49037	1.93992	1.93227	18.3779
sp|P35527|K1C9_HUMAN_contaminant	KRT9	Keratin, type I cytoskeletal 9 OS=Homo sapiens GN=KRT9 PE=1 SV=3	88	263	29333.3	34450.7	28503.5	24992.2	22671.5	23292.6	17791.7	18771.7	17831.4	13.478	15.8293	13.0967	11.4833	10.417	10.7024	8.17488	8.62517	8.19312
sp|Q15323|K1H1_HUMAN_contaminant	KRT31	Keratin, type I cuticular Ha1 OS=Homo sapiens GN=KRT31 PE=2 SV=3	88	14	494.085	4847.09	537.679	127.819	443.994	501.636	453.551	439.217	488.128	5.92912	58.166	6.45225	1.53385	5.32801	6.01973	5.4427	5.27069	5.85763
sp|Q92764|KRT35_HUMAN_contaminant	KRT35	Keratin, type I cuticular Ha5 OS=Homo sapiens GN=KRT35 PE=2 SV=5	88	5	90.535	1180.27	105.849	43.2748	81.3894	84.8813	82.5497	85.028	84.8686	4.924	64.1924	5.7569	2.35362	4.42659	4.61651	4.4897	4.62449	4.61582
sp|P38210|LDB7_YEAST	LDB7	Chromatin structure-remodeling complex protein RSC14 OS=Saccharomyces cerevisiae (strain ATCC 204508 / S288c) OX=559292 GN=LDB7 PE=1 SV=2	89	22	1360.02	1362.81	1320.64	1319.14	1399.65	1488.9	1504.72	1555.15	1598.1	10.5353	10.5569	10.2303	10.2187	10.8423	11.5337	11.6562	12.0469	12.3796
sp|Q03654|CEF1_YEAST	CEF1	Pre-mRNA-splicing factor CEF1 OS=Saccharomyces cerevisiae (strain ATCC 204508 / S288c) OX=559292 GN=CEF1 PE=1 SV=1	90	13	466.371	443.987	424.789	387.49	426.091	442.438	393.487	411.342	397.594	12.2937	11.7036	11.1975	10.2143	11.2319	11.6628	10.3724	10.8431	10.4807
sp|Q08601|MCA1_YEAST	MCA1	Metacaspase-1 OS=Saccharomyces cerevisiae (strain ATCC 204508 / S288c) OX=559292 GN=MCA1 PE=1 SV=2	91	62	3317.24	3116.18	3411.78	3567.55	3441.54	3451.63	3229.56	2927.24	2899.46	11.2977	10.6129	11.6196	12.1502	11.721	11.7554	10.999	9.96942	9.87481
sp|P06197|PIS_YEAST	PIS1	CDP-diacylglycerol--inositol 3-phosphatidyltransferase OS=Saccharomyces cerevisiae (strain ATCC 204508 / S288c) OX=559292 GN=PIS1 PE=1 SV=1	92	10	282.6	286.45	232.179	233.532	289.061	280.127	244.299	255.79	327.266	11.6234	11.7817	9.54957	9.60522	11.8891	11.5217	10.0481	10.5207	13.4605
sp|P46655|SYEC_YEAST	GUS1	Glutamate--tRNA ligase, cytoplasmic OS=Saccharomyces cerevisiae (strain ATCC 204508 / S288c) OX=559292 GN=GUS1 PE=1 SV=3	93	179	10531.5	10857.5	8749.32	10604.5	12520.5	11000.1	9292.96	10284.8	14551.8	10.7035	11.0348	8.89222	10.7777	12.725	11.1798	9.44474	10.4528	14.7895
sp|P39730|IF2P_YEAST	FUN12	Eukaryotic translation initiation factor 5B OS=Saccharomyces cerevisiae (strain ATCC 204508 / S288c) OX=559292 GN=FUN12 PE=1 SV=2	94	116	4926.05	5834.29	5014.3	5880.95	6272	5488.27	5860.96	6077.93	6564.38	9.48793	11.2373	9.6579	11.3271	12.0803	10.5708	11.2886	11.7065	12.6435
sp|P54783|ALO_YEAST	ALO1	D-arabinono-1,4-lactone oxidase OS=Saccharomyces cerevisiae (strain ATCC 204508 / S288c) OX=559292 GN=ALO1 PE=1 SV=1	95	23	790.905	846.684	736.16	736.063	900.583	826.692	690.909	754.522	1012.63	10.8415	11.6061	10.0911	10.0898	12.345	11.3321	9.4708	10.3428	13.8809
sp|Q12433|AHC1_YEAST	AHC1	Protein AHC1 OS=Saccharomyces cerevisiae (strain ATCC 204508 / S288c) OX=559292 GN=AHC1 PE=1 SV=1	96	11	501.134	458.43	464.583	436.939	497.661	492.556	527.671	569.69	535.519	11.1756	10.2233	10.3605	9.744	11.0981	10.9843	11.7674	12.7044	11.9424
sp|P53335|PXR1_YEAST	PXR1	Protein PXR1 OS=Saccharomyces cerevisiae (strain ATCC 204508 / S288c) OX=559292 GN=PXR1 PE=1 SV=1	97	51	4929.77	4854.11	4392.91	4223.29	4444.71	4563.14	3853.39	3609.09	3579.57	12.8213	12.6245	11.425	10.9839	11.5597	11.8677	10.0218	9.38645	9.30968
sp|P40579|YIV5_YEAST	YIR035C	Uncharacterized oxidoreductase YIR035C OS=Saccharomyces cerevisiae (strain ATCC 204508 / S288c) OX=559292 GN=YIR035C PE=1 SV=1	98	13	600.23	564.292	514.091	583.115	638.731	564.204	568.471	574.053	618.433	11.4863	10.7986	9.83789	11.1588	12.2231	10.7969	10.8785	10.9854	11.8346
sp|P15703|BGL2_YEAST	BGL2	Glucan 1,3-beta-glucosidase OS=Saccharomyces cerevisiae (strain ATCC 204508 / S288c) OX=559292 GN=BGL2 PE=1 SV=1	99	191	13833.7	14708.2	13334	12706.7	14926.3	16705.9	16974.1	18168.9	17740.1	9.9453	10.574	9.58605	9.13508	10.7308	12.0102	12.203	13.062	12.7537
sp|P36775|LONM_YEAST	PIM1	Lon protease homolog, mitochondrial OS=Saccharomyces cerevisiae (strain ATCC 204508 / S288c) OX=559292 GN=PIM1 PE=1 SV=2	100	71	2855.13	2938.03	2839.21	2660.04	2880.92	3138.71	2803.17	3037.44	3167.33	10.8478	11.1627	10.7873	10.1065	10.9458	11.9252	10.6504	11.5404	12.0339
sp|P05986|KAPC_YEAST	TPK3	cAMP-dependent protein kinase type 3 OS=Saccharomyces cerevisiae (strain ATCC 204508 / S288c) OX=559292 GN=TPK3 PE=1 SV=2	101	1	32.3785	29.0982	24.7303	32.5974	31.951	30.8451	23.579	28.5017	31.499	12.21	10.973	9.32585	12.2925	12.0488	11.6318	8.89169	10.748	11.8783
sp|P06244|KAPA_YEAST	TPK1	cAMP-dependent protein kinase type 1 OS=Saccharomyces cerevisiae (strain ATCC 204508 / S288c) OX=559292 GN=TPK1 PE=1 SV=3	101	6	205.156	215.49	169.82	207.949	228.829	196.77	182.807	196.99	258.063	11.0188	11.5738	9.12092	11.1688	12.2903	10.5684	9.81844	10.5802	13.8604
sp|P34244|HSL1_YEAST	HSL1	Probable serine/threonine-protein kinase HSL1 OS=Saccharomyces cerevisiae (strain ATCC 204508 / S288c) OX=559292 GN=HSL1 PE=1 SV=2	101	9	245.248	202.902	227.616	208.555	255.845	286.41	209.409	235.434	222.693	11.7113	9.68917	10.8693	9.95911	12.2174	13.6769	9.99989	11.2427	10.6342
sp|P38147|CHK1_YEAST	CHK1	Serine/threonine-protein kinase CHK1 OS=Saccharomyces cerevisiae (strain ATCC 204508 / S288c) OX=559292 GN=CHK1 PE=1 SV=1	101	1	6.06267	8.01389	8.51888	8.23239	9.89689	7.38464	6.66677	7.67612	5.40436	8.93453	11.81	12.5542	12.132	14.585	10.8827	9.82479	11.3123	7.96438
sp|P36105|RL14A_YEAST	RPL14A	60S ribosomal protein L14-A OS=Saccharomyces cerevisiae (strain ATCC 204508 / S288c) OX=559292 GN=RPL14A PE=1 SV=1	102	192	32174.1	29890.2	31896.4	20511.4	25476.7	27716.8	22741	20541.3	22141.4	13.8033	12.8235	13.6842	8.7998	10.93	11.8911	9.75635	8.81263	9.49911
sp|P38998|LYS1_YEAST	LYS1	Saccharopine dehydrogenase [NAD(+), L-lysine-forming] OS=Saccharomyces cerevisiae (strain ATCC 204508 / S288c) OX=559292 GN=LYS1 PE=1 SV=3	103	54	1759.99	1739.42	1774.69	1748.91	1620.47	1587.6	1544.65	1544.34	1556.07	11.831	11.6927	11.9298	11.7565	10.8931	10.6721	10.3834	10.3813	10.4602
sp|P14922|CYC8_YEAST	CYC8	General transcriptional corepressor CYC8 OS=Saccharomyces cerevisiae (strain ATCC 204508 / S288c) OX=559292 GN=CYC8 PE=1 SV=2	104	27	736.087	731.289	730.265	736.986	829.22	870.582	777.676	878.534	1047.61	10.0308	9.96544	9.95149	10.0431	11.3	11.8636	10.5976	11.972	14.276
sp|P53313|SDA1_YEAST	SDA1	Protein SDA1 OS=Saccharomyces cerevisiae (strain ATCC 204508 / S288c) OX=559292 GN=SDA1 PE=1 SV=1	105	11	749.297	831.669	790.335	733.837	813.632	829.9	675.592	657.074	657.967	11.1183	12.3406	11.7273	10.8889	12.0729	12.3143	10.0247	9.74988	9.76313
sp|Q05050|EIS1_YEAST	EIS1	Eisosome protein 1 OS=Saccharomyces cerevisiae (strain ATCC 204508 / S288c) OX=559292 GN=EIS1 PE=1 SV=1	106	388	22938.1	24582.5	25902.9	19739.2	22271.3	23944	20508	20677.1	19509.2	11.4649	12.2868	12.9468	9.86603	11.1316	11.9677	10.2503	10.3348	9.75107
sp|Q08179|MDM38_YEAST	MDM38	Mitochondrial distribution and morphology protein 38 OS=Saccharomyces cerevisiae (strain ATCC 204508 / S288c) OX=559292 GN=MDM38 PE=1 SV=1	106	37	2276.97	2431.65	2293.25	2227.2	2437.45	2301.16	2473.12	2514.34	2648.44	10.5398	11.2558	10.6151	10.3094	11.2826	10.6518	11.4477	11.6385	12.2593
sp|P07143|CY1_YEAST	CYT1	Cytochrome c1, heme protein, mitochondrial OS=Saccharomyces cerevisiae (strain ATCC 204508 / S288c) OX=559292 GN=CYT1 PE=1 SV=1	107	23	898.236	928.639	835.721	798.717	990.412	910.347	889.932	914.705	1181.42	10.7597	11.1239	10.0109	9.56762	11.8639	10.9048	10.6603	10.957	14.1519
sp|Q03973|HMO1_YEAST	HMO1	High mobility group protein 1 OS=Saccharomyces cerevisiae (strain ATCC 204508 / S288c) OX=559292 GN=HMO1 PE=1 SV=1	108	116	6406.46	7665.13	7664.05	4275.03	6707.86	8183.72	5706.7	7929.89	7516.82	10.3237	12.352	12.3503	6.88903	10.8094	13.1877	9.1961	12.7787	12.113
sp|Q05942|RSA3_YEAST	RSA3	Ribosome assembly protein 3 OS=Saccharomyces cerevisiae (strain ATCC 204508 / S288c) OX=559292 GN=RSA3 PE=1 SV=1	109	49	3272.37	3338.22	3192.76	2711.79	3129.17	3247.37	3011.97	3039.04	2958.67	11.7284	11.9644	11.443	9.7192	11.2151	11.6388	10.7951	10.8921	10.604
sp|P32843|YME2_YEAST	YME2	Mitochondrial escape protein 2 OS=Saccharomyces cerevisiae (strain ATCC 204508 / S288c) OX=559292 GN=YME2 PE=1 SV=1	110	6	201.367	206.562	176.832	177.588	204.707	190.273	185.832	189.498	241.323	11.3511	11.644	9.96808	10.0107	11.5394	10.7258	10.4754	10.6821	13.6035
sp|Q3E747|YL363_YEAST	YLR363W-A	Uncharacterized protein YLR363W-A OS=Saccharomyces cerevisiae (strain ATCC 204508 / S288c) OX=559292 GN=YLR363W-A PE=1 SV=1	111	25	3531.7	3266.25	3560.87	2992.83	3581.41	3803.66	3488.97	4091.83	3548.49	11.083	10.2499	11.1745	9.39192	11.239	11.9364	10.9489	12.8407	11.1357
sp|P32505|NAB2_YEAST	NAB2	Nuclear polyadenylated RNA-binding protein NAB2 OS=Saccharomyces cerevisiae (strain ATCC 204508 / S288c) OX=559292 GN=NAB2 PE=1 SV=1	112	56	3237.86	3747.72	3329.89	3504.04	3174.96	3344.17	3835.16	3599.71	3378.97	10.3936	12.0302	10.689	11.248	10.1917	10.7348	12.3109	11.5551	10.8466
sp|P38809|YHP7_YEAST	YHR097C	Uncharacterized protein YHR097C OS=Saccharomyces cerevisiae (strain ATCC 204508 / S288c) OX=559292 GN=YHR097C PE=1 SV=1	113	97	4048.64	4005.66	4000.42	3991.18	4162.3	4418.48	3889.27	4322.14	3822.81	11.0435	10.9262	10.912	10.8867	11.3535	12.0523	10.6088	11.7895	10.4275
sp|Q05518|PAL1_YEAST	PAL1	Protein PAL1 OS=Saccharomyces cerevisiae (strain ATCC 204508 / S288c) OX=559292 GN=PAL1 PE=1 SV=1	113	238	10271.4	9829.92	10477	9905.28	10239.4	10632.3	10602.8	10640.1	10040.6	11.0876	10.611	11.3095	10.6924	11.053	11.4772	11.4453	11.4856	10.8384
sp|Q04728|ARGJ_YEAST	ARG7	Arginine biosynthesis bifunctional protein ArgJ, mitochondrial OS=Saccharomyces cerevisiae (strain ATCC 204508 / S288c) OX=559292 GN=ARG7 PE=1 SV=1	114	222	14184	14985.2	16019.4	13589.2	15544.8	16602.9	13956.5	15004.3	14399.3	10.5626	11.1592	11.9294	10.1196	11.5759	12.3639	10.3931	11.1734	10.7229
sp|Q08981|ACM1_YEAST	ACM1	APC/C-CDH1 modulator 1 OS=Saccharomyces cerevisiae (strain ATCC 204508 / S288c) OX=559292 GN=ACM1 PE=1 SV=1	115	31	1781.54	1850.17	1853.81	1765.1	1829.36	1995.67	1853.81	1892.85	1876.69	10.6685	11.0795	11.1013	10.5701	10.9549	11.9508	11.1013	11.3351	11.2383
sp|P17883|SKI3_YEAST	SKI3	Superkiller protein 3 OS=Saccharomyces cerevisiae (strain ATCC 204508 / S288c) OX=559292 GN=SKI3 PE=1 SV=2	116	5	151.535	175.772	153.704	101.509	163.056	178.249	136.823	161.662	179.478	10.8101	12.5391	10.9649	7.24139	11.632	12.7158	9.76061	11.5326	12.8035
sp|P47035|NET1_YEAST	NET1	Nucleolar protein NET1 OS=Saccharomyces cerevisiae (strain ATCC 204508 / S288c) OX=559292 GN=NET1 PE=1 SV=1	117	374	19098.8	20257.9	20940.6	20266.8	19958.8	21168.8	20132.5	20223.8	19206.2	10.537	11.1765	11.5532	11.1814	11.0115	11.6791	11.1073	11.1577	10.5963
sp|P05748|RL15A_YEAST	RPL15A	60S ribosomal protein L15-A OS=Saccharomyces cerevisiae (strain ATCC 204508 / S288c) OX=559292 GN=RPL15A PE=1 SV=3	118	284	30370.3	31027.9	24711.9	22959.7	24965.2	22779.9	30610.3	25453.6	29499	12.5301	12.8015	10.1956	9.47269	10.3001	9.39851	12.6292	10.5016	12.1707
sp|P54780|RL15B_YEAST	RPL15B	60S ribosomal protein L15-B OS=Saccharomyces cerevisiae (strain ATCC 204508 / S288c) OX=559292 GN=RPL15B PE=1 SV=2	118	2	187.918	202.604	155.736	113.716	150.62	167.922	158.189	148.655	189.217	12.7439	13.7398	10.5614	7.71177	10.2145	11.3878	10.7278	10.0812	12.832
sp|Q04279|SEG1_YEAST	SEG1	Eisosome protein SEG1 OS=Saccharomyces cerevisiae (strain ATCC 204508 / S288c) OX=559292 GN=SEG1 PE=1 SV=1	119	293	18300.4	18774.3	19682.2	19796.9	19117.6	19714.9	20535.8	20147.6	18805.9	10.4648	10.7358	11.255	11.3206	10.9321	11.2737	11.7431	11.5211	10.7539
sp|P40047|ALDH5_YEAST	ALD5	Aldehyde dehydrogenase 5, mitochondrial OS=Saccharomyces cerevisiae (strain ATCC 204508 / S288c) OX=559292 GN=ALD5 PE=1 SV=4	120	52	2871.13	2914.61	2562.29	2534.68	2832.67	2797.4	2408.98	2302.06	2659.06	12.0217	12.2038	10.7286	10.613	11.8607	11.713	10.0866	9.63895	11.1337
sp|P46367|ALDH4_YEAST	ALD4	Potassium-activated aldehyde dehydrogenase, mitochondrial OS=Saccharomyces cerevisiae (strain ATCC 204508 / S288c) OX=559292 GN=ALD4 PE=1 SV=2	120	134	6985.09	7067.95	6320.85	6521.6	7268.49	7201.9	6211.1	6331.52	7410.46	11.3914	11.5265	10.3081	10.6355	11.8536	11.745	10.1292	10.3256	12.0851
sp|P53742|NOG2_YEAST	NOG2	Nucleolar GTP-binding protein 2 OS=Saccharomyces cerevisiae (strain ATCC 204508 / S288c) OX=559292 GN=NOG2 PE=1 SV=1	121	62	2653.61	2474.39	2289.92	2227.64	2326.19	2237.81	2328.09	2254.54	2471.97	12.4793	11.6364	10.7689	10.476	10.9395	10.5239	10.9484	10.6025	11.6251
sp|P48415|SEC16_YEAST	SEC16	COPII coat assembly protein SEC16 OS=Saccharomyces cerevisiae (strain ATCC 204508 / S288c) OX=559292 GN=SEC16 PE=1 SV=2	122	92	3376.47	3760.93	3696.04	3457.08	3835.61	3989.4	3986.84	4186.09	4106.14	9.81686	10.9347	10.746	10.0512	11.1518	11.5989	11.5915	12.1708	11.9383
sp|P43535|GCN20_YEAST	GCN20	Protein GCN20 OS=Saccharomyces cerevisiae (strain ATCC 204508 / S288c) OX=559292 GN=GCN20 PE=1 SV=1	123	23	721.351	749.825	617.697	656.959	790.978	787.377	676.951	722.162	897.455	10.8953	11.3254	9.32971	9.92272	11.9469	11.8926	10.2247	10.9075	13.5552
sp|P21372|PRP5_YEAST	PRP5	Pre-mRNA-processing ATP-dependent RNA helicase PRP5 OS=Saccharomyces cerevisiae (strain ATCC 204508 / S288c) OX=559292 GN=PRP5 PE=1 SV=1	124	6	853.273	1008.91	972.341	552.039	847.298	1085.33	728.16	799.225	860.602	11.0711	13.0905	12.616	7.16266	10.9936	14.0821	9.44782	10.3699	11.1662
sp|P40215|NDH1_YEAST	NDE1	External NADH-ubiquinone oxidoreductase 1, mitochondrial OS=Saccharomyces cerevisiae (strain ATCC 204508 / S288c) OX=559292 GN=NDE1 PE=1 SV=1	125	65	3682.88	3930.14	3205.01	3039.55	4154.94	3764.13	3186.65	3423.12	4994.68	11.0328	11.7735	9.60127	9.1056	12.447	11.2762	9.54627	10.2547	14.9626
sp|P32909|SMY2_YEAST	SMY2	Protein SMY2 OS=Saccharomyces cerevisiae (strain ATCC 204508 / S288c) OX=559292 GN=SMY2 PE=1 SV=2	126	77	3531.63	3573.44	3443.66	2997.36	3351.69	3458.62	3073.56	3093.76	3117.94	11.9144	12.0555	11.6176	10.112	11.3074	11.6681	10.3691	10.4372	10.5188
sp|P32478|HS150_YEAST	HSP150	Cell wall mannoprotein HSP150 OS=Saccharomyces cerevisiae (strain ATCC 204508 / S288c) OX=559292 GN=HSP150 PE=1 SV=2	127	133	7615.94	8123.35	9034.69	8643.37	8576.51	8435.24	11698.6	11715	10430.6	9.03719	9.63929	10.7207	10.2564	10.177	10.0094	13.8817	13.9012	12.3771
sp|P47001|CIS3_YEAST	CIS3	Cell wall mannoprotein CIS3 OS=Saccharomyces cerevisiae (strain ATCC 204508 / S288c) OX=559292 GN=CIS3 PE=1 SV=1	127	44	4951.31	4182.42	4592.62	4848.31	4976.94	4840.05	6438.92	6691.37	5882.58	10.4448	8.82283	9.68815	10.2275	10.4989	10.2101	13.5829	14.1155	12.4093
sp|Q03178|PIR1_YEAST	PIR1	Cell wall mannoprotein PIR1 OS=Saccharomyces cerevisiae (strain ATCC 204508 / S288c) OX=559292 GN=PIR1 PE=1 SV=1	127	6	218.423	198.557	221.387	168.041	199.553	192.725	216.312	196.114	198.626	12.0693	10.9716	12.2331	9.28538	11.0266	10.6493	11.9527	10.8366	10.9754
sp|Q12149|RRP6_YEAST	RRP6	Exosome complex exonuclease RRP6 OS=Saccharomyces cerevisiae (strain ATCC 204508 / S288c) OX=559292 GN=RRP6 PE=1 SV=1	128	9	235.547	239.757	241.001	289.596	268.514	253.75	261.645	242.988	275.415	10.2047	10.3871	10.441	12.5463	11.633	10.9934	11.3354	10.5271	11.932
sp|P38822|BZZ1_YEAST	BZZ1	Protein BZZ1 OS=Saccharomyces cerevisiae (strain ATCC 204508 / S288c) OX=559292 GN=BZZ1 PE=1 SV=1	129	26	1543.65	1471.05	1426.31	1324.49	1423.55	1412.69	1290.28	1283.71	1310.08	12.3632	11.7818	11.4234	10.608	11.4013	11.3144	10.334	10.2814	10.4926
sp|P50086|PSD10_YEAST	NAS6	Probable 26S proteasome regulatory subunit p28 OS=Saccharomyces cerevisiae (strain ATCC 204508 / S288c) OX=559292 GN=NAS6 PE=1 SV=1	130	14	737.927	750.864	660.682	503.103	755.185	888.265	597.658	733.959	849.343	11.3931	11.5928	10.2005	7.76755	11.6595	13.7142	9.22741	11.3318	13.1132
sp|P41921|GSHR_YEAST	GLR1	Glutathione reductase OS=Saccharomyces cerevisiae (strain ATCC 204508 / S288c) OX=559292 GN=GLR1 PE=1 SV=2	131	80	4127.18	4165.67	3917.99	3323.64	3836.78	3913.36	3361.31	3353.02	3792.22	12.2138	12.3277	11.5947	9.83582	11.3544	11.581	9.9473	9.92277	11.2225
sp|P43123|UAP1_YEAST	QRI1	UDP-N-acetylglucosamine pyrophosphorylase OS=Saccharomyces cerevisiae (strain ATCC 204508 / S288c) OX=559292 GN=QRI1 PE=1 SV=1	132	30	1055.01	1068.66	995.338	882.49	1006.75	1041.46	923.038	959.307	1114.14	11.6625	11.8134	11.0028	9.75537	11.129	11.5127	10.2036	10.6045	12.3161
sp|P49954|NIT3_YEAST	NIT3	Omega-amidase NIT3 OS=Saccharomyces cerevisiae (strain ATCC 204508 / S288c) OX=559292 GN=NIT3 PE=1 SV=1	133	60	2713.2	2951.82	2911.3	2574.84	2596.38	2646.76	2621.96	2339.4	2342.61	11.4489	12.4558	12.2849	10.8651	10.956	11.1686	11.0639	9.87161	9.88515
sp|P53733|RT19_YEAST	RSM19	37S ribosomal protein S19, mitochondrial OS=Saccharomyces cerevisiae (strain ATCC 204508 / S288c) OX=559292 GN=RSM19 PE=1 SV=1	134	130	9367.53	8765.51	10819.8	9522.1	9960.31	10784.2	9947.01	12810.8	11156.1	10.0582	9.41178	11.6175	10.2242	10.6947	11.5793	10.6804	13.7553	11.9786
sp|P22135|ATP12_YEAST	ATP12	Protein ATP12, mitochondrial OS=Saccharomyces cerevisiae (strain ATCC 204508 / S288c) OX=559292 GN=ATP12 PE=1 SV=2	135	18	389.716	430.08	364.127	378.285	422.474	389.594	340.724	386.262	424.809	11.0524	12.1971	10.3267	10.7282	11.9814	11.049	9.66299	10.9545	12.0477
sp|P21576|VPS1_YEAST	VPS1	Vacuolar protein sorting-associated protein 1 OS=Saccharomyces cerevisiae (strain ATCC 204508 / S288c) OX=559292 GN=VPS1 PE=1 SV=2	136	85	3075.29	3147.81	2861.2	3584.71	3623.61	3304.05	3181.39	3538.13	4395.64	10.0134	10.2495	9.31628	11.6721	11.7987	10.7582	10.3588	11.5204	14.3125
sp|P32266|MGM1_YEAST	MGM1	Dynamin-like GTPase MGM1, mitochondrial OS=Saccharomyces cerevisiae (strain ATCC 204508 / S288c) OX=559292 GN=MGM1 PE=1 SV=3	136	26	1233.21	1360.96	1190.3	1249.55	1412.88	1324.11	1215.18	1294.36	1617.11	10.3651	11.4389	10.0045	10.5025	11.8753	11.1292	10.2136	10.8791	13.5918
sp|P54861|DNM1_YEAST	DNM1	Dynamin-related protein DNM1 OS=Saccharomyces cerevisiae (strain ATCC 204508 / S288c) OX=559292 GN=DNM1 PE=1 SV=1	136	13	340.043	348.502	330.549	305.474	379.565	387.528	312.999	352.586	424.43	10.6875	10.9534	10.3891	9.60104	11.9297	12.18	9.83755	11.0818	13.3398
sp|P38328|ARPC1_YEAST	ARC40	Actin-related protein 2/3 complex subunit 1 OS=Saccharomyces cerevisiae (strain ATCC 204508 / S288c) OX=559292 GN=ARC40 PE=1 SV=1	137	12	502.877	500.003	445.369	557.02	604.839	452.514	509.325	430.079	704.879	10.6838	10.6228	9.46204	11.8341	12.85	9.61383	10.8208	9.13719	14.9754
sp|P53854|CWC25_YEAST	CWC25	Pre-mRNA-splicing factor CWC25 OS=Saccharomyces cerevisiae (strain ATCC 204508 / S288c) OX=559292 GN=CWC25 PE=1 SV=1	138	111	6659.97	8854.95	7479.67	6042.48	6549.41	7049.58	6507.57	6950.67	6273.84	10.6785	14.1979	11.9928	9.68841	10.5012	11.3032	10.4341	11.1446	10.0594
sp|P39076|TCPB_YEAST	CCT2	T-complex protein 1 subunit beta OS=Saccharomyces cerevisiae (strain ATCC 204508 / S288c) OX=559292 GN=CCT2 PE=1 SV=1	139	87	4885.06	4825.3	4751.02	4440.33	4893.68	4694.3	4223.74	4323.06	4978.49	11.6269	11.4847	11.3079	10.5684	11.6475	11.1729	10.0529	10.2893	11.8493
sp|P19882|HSP60_YEAST	HSP60	Heat shock protein 60, mitochondrial OS=Saccharomyces cerevisiae (strain ATCC 204508 / S288c) OX=559292 GN=HSP60 PE=1 SV=1	140	399	30519.6	31238	29295.1	23818.5	27969.1	28049.8	24167.3	24453.2	25691.3	12.4467	12.7397	11.9473	9.71383	11.4066	11.4395	9.85608	9.97268	10.4776
sp|Q06142|IMB1_YEAST	KAP95	Importin subunit beta-1 OS=Saccharomyces cerevisiae (strain ATCC 204508 / S288c) OX=559292 GN=KAP95 PE=1 SV=1	141	13	598.571	583.267	522.776	597.065	625.439	540.63	492.825	493.649	680.569	11.6572	11.3591	10.1811	11.6278	12.1804	10.5288	9.59776	9.61381	13.2541
sp|P43497|CWP2_YEAST	CWP2	Cell wall protein CWP2 OS=Saccharomyces cerevisiae (strain ATCC 204508 / S288c) OX=559292 GN=CWP2 PE=1 SV=1	142	4	90.9093	89.1326	102.618	101.848	102.378	91.5707	103.013	111.5	104.974	10.1242	9.9263	11.4281	11.3424	11.4014	10.1978	11.4721	12.4173	11.6905
sp|P38288|TOS1_YEAST	TOS1	Protein TOS1 OS=Saccharomyces cerevisiae (strain ATCC 204508 / S288c) OX=559292 GN=TOS1 PE=1 SV=1	143	68	3391.14	3431.59	3501.2	2655.84	3241.89	3640.28	2757.74	2967.13	2830.4	11.9334	12.0757	12.3207	9.34589	11.4082	12.8101	9.70447	10.4413	9.96016
sp|P47015|AIM23_YEAST	AIM23	Altered inheritance of mitochondria protein 23, mitochondrial OS=Saccharomyces cerevisiae (strain ATCC 204508 / S288c) OX=559292 GN=AIM23 PE=1 SV=1	144	26	1583.68	1496.14	1415.3	1047.69	1202.48	1242.52	1137.72	1044.67	1083.68	14.0723	13.2944	12.5761	9.30959	10.685	11.0408	10.1096	9.28275	9.62939
sp|Q99385|VCX1_YEAST	VCX1	Vacuolar calcium ion transporter OS=Saccharomyces cerevisiae (strain ATCC 204508 / S288c) OX=559292 GN=VCX1 PE=1 SV=1	145	9	466.626	340.321	381.75	433.626	415.942	401.46	264.368	262.771	325.76	14.1719	10.3359	11.5941	13.1696	12.6325	12.1927	8.0291	7.9806	9.89363
sp|P38144|ISW1_YEAST	ISW1	ISWI chromatin-remodeling complex ATPase ISW1 OS=Saccharomyces cerevisiae (strain ATCC 204508 / S288c) OX=559292 GN=ISW1 PE=1 SV=2	146	16	342.429	396.693	337.828	337.02	423.626	362.334	353.229	380.253	502.222	9.96698	11.5464	9.83306	9.80954	12.3304	10.5464	10.2813	11.0679	14.618
sp|Q08773|ISW2_YEAST	ISW2	ISWI chromatin-remodeling complex ATPase ISW2 OS=Saccharomyces cerevisiae (strain ATCC 204508 / S288c) OX=559292 GN=ISW2 PE=1 SV=1	146	2	26.5625	27.5612	32.9681	33.0801	32.4696	26.7353	30.2712	33.2208	32.761	9.63702	9.99935	11.961	12.0016	11.7801	9.69971	10.9826	12.0527	11.8859
sp|P05750|RS3_YEAST	RPS3	40S ribosomal protein S3 OS=Saccharomyces cerevisiae (strain ATCC 204508 / S288c) OX=559292 GN=RPS3 PE=1 SV=5	147	406	34665.8	31303.1	29051.7	24908.1	31672.2	31323.9	27859.3	26528.6	30186.7	12.9592	11.7021	10.8605	9.31146	11.8401	11.7099	10.4147	9.91726	11.2848
sp|P39935|IF4F1_YEAST	TIF4631	Eukaryotic initiation factor 4F subunit p150 OS=Saccharomyces cerevisiae (strain ATCC 204508 / S288c) OX=559292 GN=TIF4631 PE=1 SV=2	148	148	10244.1	11422	11397.2	13153	12108.4	11537	13228.3	13502.5	12131.9	9.42208	10.5055	10.4827	12.0976	11.1368	10.6112	12.1668	12.419	11.1584
sp|P39936|IF4F2_YEAST	TIF4632	Eukaryotic initiation factor 4F subunit p130 OS=Saccharomyces cerevisiae (strain ATCC 204508 / S288c) OX=559292 GN=TIF4632 PE=1 SV=1	148	64	2621.22	2798.15	2713.87	2821.01	2936.08	2744.31	2854	2888.95	3063.61	10.3031	10.9985	10.6672	11.0884	11.5407	10.7869	11.218	11.3554	12.0419
sp|P32074|COPG_YEAST	SEC21	Coatomer subunit gamma OS=Saccharomyces cerevisiae (strain ATCC 204508 / S288c) OX=559292 GN=SEC21 PE=1 SV=2	149	46	1556.86	1517.95	1246.6	1705.43	1929.83	1515.67	1425.47	1481.78	2259.28	10.6351	10.3693	8.51568	11.65	13.1829	10.3537	9.73757	10.1222	15.4334
sp|P00817|IPYR_YEAST	IPP1	Inorganic pyrophosphatase OS=Saccharomyces cerevisiae (strain ATCC 204508 / S288c) OX=559292 GN=IPP1 PE=1 SV=4	150	354	18126.1	17598.4	17441.1	19794.2	15610.2	14961.7	15281.7	13489.6	12943.2	12.4796	12.1163	12.008	13.628	10.7474	10.3009	10.5212	9.2874	8.91121
sp|Q02969|PEX25_YEAST	PEX25	Peroxisomal membrane protein PEX25 OS=Saccharomyces cerevisiae (strain ATCC 204508 / S288c) OX=559292 GN=PEX25 PE=1 SV=1	150	30	4504.65	4474	4232.32	2782.03	3555.69	3693.84	3176.84	2901.71	2905.34	13.9781	13.883	13.1331	8.63276	11.0335	11.4621	9.85787	9.00413	9.0154
sp|P27809|KRE2_YEAST	KRE2	Glycolipid 2-alpha-mannosyltransferase OS=Saccharomyces cerevisiae (strain ATCC 204508 / S288c) OX=559292 GN=KRE2 PE=1 SV=1	151	29	1877.9	1957.66	1677.61	1618.4	2020.85	1933.73	1690.65	1834.15	2376.53	11.0546	11.5241	9.87557	9.52702	11.8961	11.3833	9.95233	10.7971	13.9899
sp|P21339|MSB1_YEAST	MSB1	Morphogenesis-related protein MSB1 OS=Saccharomyces cerevisiae (strain ATCC 204508 / S288c) OX=559292 GN=MSB1 PE=1 SV=1	152	9	367.443	437.375	479.747	1018.72	427.489	384.379	474.812	511.732	399.869	8.16256	9.71606	10.6573	22.6303	9.49645	8.53878	10.5477	11.3679	8.88289
sp|P04173|LEU3_YEAST	LEU2	3-isopropylmalate dehydrogenase OS=Saccharomyces cerevisiae (strain ATCC 204508 / S288c) OX=559292 GN=LEU2 PE=1 SV=4	153	24	1332.75	1104.82	1307.79	677.992	1024.33	1391.98	761.416	1008.59	920.52	13.9845	11.5928	13.7226	7.11415	10.7483	14.606	7.98952	10.5831	9.65899
sp|P25579|LRE1_YEAST	LRE1	Laminarase-resistance protein LRE1 OS=Saccharomyces cerevisiae (strain ATCC 204508 / S288c) OX=559292 GN=LRE1 PE=1 SV=2	154	25	932.596	966.259	1073.34	971.364	998.498	1009.59	1000.39	1018.29	1006.39	10.3891	10.7641	11.9569	10.8209	11.1232	11.2468	11.1443	11.3437	11.2111
sp|P0C0V8|RS21A_YEAST	RPS21A	40S ribosomal protein S21-A OS=Saccharomyces cerevisiae (strain ATCC 204508 / S288c) OX=559292 GN=RPS21A PE=1 SV=1	155	328	47925.5	28492.5	28414.7	41055.7	29685.8	29693.9	39980.7	35546.4	34645.1	15.1932	9.03261	9.00795	13.0154	9.41091	9.41348	12.6746	11.2688	10.9831
sp|Q3E754|RS21B_YEAST	RPS21B	40S ribosomal protein S21-B OS=Saccharomyces cerevisiae (strain ATCC 204508 / S288c) OX=559292 GN=RPS21B PE=1 SV=1	155	38	914.23	618.411	679.069	1154.98	686.222	582.263	852.065	855.213	655.127	13.0649	8.8375	9.70434	16.5054	9.80656	8.32092	12.1766	12.2216	9.36219
sp|Q04636|POB3_YEAST	POB3	FACT complex subunit POB3 OS=Saccharomyces cerevisiae (strain ATCC 204508 / S288c) OX=559292 GN=POB3 PE=1 SV=1	156	19	567.704	568.436	521.79	512.347	576.635	537.393	513.408	503.88	616.634	11.5429	11.5577	10.6093	10.4173	11.7244	10.9266	10.4389	10.2452	12.5377
sp|Q92331|VPS5_YEAST	VPS5	Vacuolar protein sorting-associated protein 5 OS=Saccharomyces cerevisiae (strain ATCC 204508 / S288c) OX=559292 GN=VPS5 PE=1 SV=1	157	16	382.668	388.904	407.986	384.175	379.758	387.52	431.86	429.824	433.096	10.5541	10.726	11.2523	10.5956	10.4738	10.6879	11.9108	11.8546	11.9449
sp|P40032|TPA1_YEAST	TPA1	Prolyl 3,4-dihydroxylase TPA1 OS=Saccharomyces cerevisiae (strain ATCC 204508 / S288c) OX=559292 GN=TPA1 PE=1 SV=1	158	22	925.137	994.633	960.637	1041.42	1152.77	999.06	1101.71	1137.21	1377.29	9.54747	10.2647	9.91383	10.7475	11.8967	10.3104	11.3697	11.7361	14.2137
sp|P46672|ARC1_YEAST	ARC1	tRNA-aminoacylation cofactor ARC1 OS=Saccharomyces cerevisiae (strain ATCC 204508 / S288c) OX=559292 GN=ARC1 PE=1 SV=2	159	348	26367.1	25018.4	23926.5	21997.5	22272.7	22564.7	21231.7	20175.2	19348.1	12.995	12.3303	11.7922	10.8414	10.9771	11.121	10.464	9.94333	9.53569
sp|P38623|RCK2_YEAST	RCK2	Serine/threonine-protein kinase RCK2 OS=Saccharomyces cerevisiae (strain ATCC 204508 / S288c) OX=559292 GN=RCK2 PE=1 SV=3	160	13	503.523	512.469	469.485	629.074	549.954	450.684	519.349	456.551	523.366	10.9119	11.1057	10.1742	13.6327	11.9181	9.76679	11.2548	9.89393	11.3419
sp|P32454|APE2_YEAST	APE2	Aminopeptidase 2, mitochondrial OS=Saccharomyces cerevisiae (strain ATCC 204508 / S288c) OX=559292 GN=APE2 PE=1 SV=4	161	62	2356.77	2400.67	1982.75	2265.67	2816	2336.24	2221.47	2375.78	3347.63	10.6627	10.8613	8.97051	10.2505	12.7404	10.5698	10.0505	10.7487	15.1456
sp|P37898|AAP1_YEAST	AAP1	Alanine/arginine aminopeptidase OS=Saccharomyces cerevisiae (strain ATCC 204508 / S288c) OX=559292 GN=AAP1 PE=1 SV=2	161	45	2166.25	2330.48	1969.47	2001.92	2536.76	2254.62	1852.4	1995	3131.5	10.7037	11.5151	9.73135	9.89169	12.5344	11.1403	9.1529	9.8575	15.4731
sp|P38249|EIF3A_YEAST	RPG1	Eukaryotic translation initiation factor 3 subunit A OS=Saccharomyces cerevisiae (strain ATCC 204508 / S288c) OX=559292 GN=RPG1 PE=1 SV=1	162	164	7670.48	8223.35	7009.39	8277.41	9193.79	8114.68	7733.48	7929.43	9828.23	10.3683	11.1156	9.47468	11.1887	12.4274	10.9687	10.4534	10.7183	13.2849
sp|P07213|TOM70_YEAST	TOM70	Mitochondrial import receptor subunit TOM70 OS=Saccharomyces cerevisiae (strain ATCC 204508 / S288c) OX=559292 GN=TOM70 PE=1 SV=2	163	99	5337.37	5780.77	4751.45	5160.86	5882.39	5323.08	5093.11	5287.78	6170.68	10.94	11.8489	9.73907	10.5782	12.0572	10.9107	10.4394	10.8384	12.6481
sp|Q06338|BCP1_YEAST	BCP1	Protein BCP1 OS=Saccharomyces cerevisiae (strain ATCC 204508 / S288c) OX=559292 GN=BCP1 PE=1 SV=1	164	6	65.5065	74.3466	65.573	56.7821	69.8178	65.3525	65.1627	73.0449	88.1298	10.5026	11.9199	10.5133	9.10384	11.1938	10.4779	10.4475	11.7112	14.1298
sp|P38225|FAT1_YEAST	FAT1	Very long-chain fatty acid transport protein OS=Saccharomyces cerevisiae (strain ATCC 204508 / S288c) OX=559292 GN=FAT1 PE=1 SV=2	165	10	257.223	269.271	229.944	160.338	279.842	283.716	232.416	224.447	322.25	11.3843	11.9176	10.177	7.09634	12.3854	12.5569	10.2864	9.93371	14.2623
sp|Q12211|PUS1_YEAST	PUS1	tRNA pseudouridine synthase 1 OS=Saccharomyces cerevisiae (strain ATCC 204508 / S288c) OX=559292 GN=PUS1 PE=1 SV=1	166	19	1065.28	1012.69	977.393	822.455	988.801	1033.53	954.339	1016.63	1094.74	11.8815	11.295	10.9013	9.17319	11.0285	11.5274	10.6441	11.3389	12.2101
sp|P38934|BFR1_YEAST	BFR1	Nuclear segregation protein BFR1 OS=Saccharomyces cerevisiae (strain ATCC 204508 / S288c) OX=559292 GN=BFR1 PE=1 SV=1	167	418	38335.7	37871.5	36226.7	31596.1	31980.9	32158.7	35702.1	32852.5	31739	12.428	12.2775	11.7443	10.2431	10.3678	10.4255	11.5742	10.6504	10.2894
sp|P14906|SEC63_YEAST	SEC63	Protein translocation protein SEC63 OS=Saccharomyces cerevisiae (strain ATCC 204508 / S288c) OX=559292 GN=SEC63 PE=1 SV=2	168	28	1166.77	1275.38	978.161	1164.71	1438.43	1240.44	1010.04	1071.2	1533.61	10.7252	11.7236	8.99149	10.7063	13.2224	11.4024	9.28453	9.84673	14.0973
sp|P53334|SCW4_YEAST	SCW4	Probable family 17 glucosidase SCW4 OS=Saccharomyces cerevisiae (strain ATCC 204508 / S288c) OX=559292 GN=SCW4 PE=1 SV=1	169	34	1443.77	1502.52	1470.29	1204.19	1520	1744.59	1755.61	2025.32	2000.08	9.84409	10.2447	10.0249	8.21055	10.3638	11.8952	11.9703	13.8093	13.6372
sp|P07244|PUR2_YEAST	ADE5,7	Bifunctional purine biosynthetic protein ADE5,7 OS=Saccharomyces cerevisiae (strain ATCC 204508 / S288c) OX=559292 GN=ADE5,7 PE=1 SV=1	170	64	3061.83	3264.44	3159.27	2950.35	3418.51	3365.14	2902.99	3130.06	3678.71	10.5831	11.2834	10.9199	10.1978	11.816	11.6315	10.0341	10.8189	12.7153
sp|P52911|EXG2_YEAST	EXG2	Glucan 1,3-beta-glucosidase 2 OS=Saccharomyces cerevisiae (strain ATCC 204508 / S288c) OX=559292 GN=EXG2 PE=1 SV=1	171	74	3204.03	3171.27	3022.77	3617.42	3583.16	3754.77	3941.67	4354.8	4170.91	9.76219	9.66238	9.20992	11.0217	10.9173	11.4402	12.0097	13.2684	12.7081
sp|P50623|UBC9_YEAST	UBC9	SUMO-conjugating enzyme UBC9 OS=Saccharomyces cerevisiae (strain ATCC 204508 / S288c) OX=559292 GN=UBC9 PE=1 SV=1	172	82	5716.75	5699.66	5770.63	5513.26	5677.82	6075.25	5866.77	6197.31	5867.55	10.913	10.8803	11.0158	10.5245	10.8386	11.5973	11.1993	11.8303	11.2008
sp|P38088|SYG_YEAST	GRS1	Glycine--tRNA ligase 1, mitochondrial OS=Saccharomyces cerevisiae (strain ATCC 204508 / S288c) OX=559292 GN=GRS1 PE=1 SV=3	173	251	9824.06	10282.2	8824.69	9554.74	11294.4	9981.5	8783.68	9186.99	12528.5	10.8841	11.3917	9.77688	10.5857	12.5131	11.0585	9.73145	10.1783	13.8803
sp|Q12000|TMA46_YEAST	TMA46	Translation machinery-associated protein 46 OS=Saccharomyces cerevisiae (strain ATCC 204508 / S288c) OX=559292 GN=TMA46 PE=1 SV=2	174	133	13988.4	12956.5	13227.1	13064.4	12383	12029.4	13403.1	12337.5	10768.9	12.2535	11.3496	11.5866	11.4441	10.8472	10.5375	11.7408	10.8074	9.4333
sp|Q02516|HAP5_YEAST	HAP5	Transcriptional activator HAP5 OS=Saccharomyces cerevisiae (strain ATCC 204508 / S288c) OX=559292 GN=HAP5 PE=1 SV=1	175	3	34.6094	39.3979	38.8168	30.015	33.3555	37.2961	34.6542	34.3157	27.1815	11.1772	12.7237	12.536	9.69345	10.7723	12.0449	11.1917	11.0824	8.77836
sp|P12695|ODP2_YEAST	LAT1	Dihydrolipoyllysine-residue acetyltransferase component of pyruvate dehydrogenase complex, mitochondrial OS=Saccharomyces cerevisiae (strain ATCC 204508 / S288c) OX=559292 GN=LAT1 PE=1 SV=1	176	188	14561.5	14894.2	14781	13228.4	14432.7	14858.6	12891.1	13442.9	13032.6	11.5455	11.8093	11.7195	10.4885	11.4434	11.781	10.2211	10.6586	10.3332
sp|P23172|RDRP_SCVLB_contaminant	gag-pol	Probable RNA-directed RNA polymerase OS=Saccharomyces cerevisiae virus L-BC GN=gag-pol PE=2 SV=2	177	63	3238.83	3477.99	2683.08	3088.07	4133.47	3393.88	3145.8	3425.65	5201	10.1889	10.9413	8.4406	9.71465	13.0033	10.6767	9.89626	10.7766	16.3616
sp|Q3E846|COA6_YEAST	COA6	Cytochrome c oxidase assembly factor 6 OS=Saccharomyces cerevisiae (strain ATCC 204508 / S288c) OX=559292 GN=COA6 PE=1 SV=1	178	32	2540.53	2860.05	3396.38	2146.95	2681.4	2731.92	2919.75	3355.3	2785.68	9.99502	11.2521	13.3621	8.44659	10.5492	10.748	11.487	13.2005	10.9595
sp|Q08972|NEW1_YEAST	NEW1	[NU+] prion formation protein 1 OS=Saccharomyces cerevisiae (strain ATCC 204508 / S288c) OX=559292 GN=NEW1 PE=1 SV=1	179	79	3371.07	3187.41	2859.03	3129.64	3679.52	3363.53	2925.62	3125.67	4161.46	11.3112	10.6949	9.59311	10.5011	12.3462	11.2859	9.81655	10.4878	13.9632
sp|P40991|NOP2_YEAST	NOP2	25S rRNA (cytosine(2870)-C(5))-methyltransferase OS=Saccharomyces cerevisiae (strain ATCC 204508 / S288c) OX=559292 GN=NOP2 PE=1 SV=1	180	81	3818.06	3966.81	3426.5	3522.67	3733.2	3604.92	3539.65	3567.43	3841.3	11.5627	12.0132	10.3769	10.6681	11.3057	10.9172	10.7195	10.8037	11.6331
sp|P41807|VATH_YEAST	VMA13	V-type proton ATPase subunit H OS=Saccharomyces cerevisiae (strain ATCC 204508 / S288c) OX=559292 GN=VMA13 PE=1 SV=1	181	53	1891.7	1833.92	1565.49	1803.71	2260.66	1857.65	1643.46	1736.07	2650.89	10.9705	10.6354	9.0787	10.4602	13.1102	10.773	9.53087	10.0679	15.3732
sp|P20676|NUP1_YEAST	NUP1	Nucleoporin NUP1 OS=Saccharomyces cerevisiae (strain ATCC 204508 / S288c) OX=559292 GN=NUP1 PE=1 SV=1	182	448	28231.1	28605.7	31523.9	30487.2	30678.2	31624.6	32636.6	32279.2	28957.1	10.265	10.4012	11.4623	11.0853	11.1548	11.4989	11.8668	11.7369	10.529
sp|P25349|YCP4_YEAST	YCP4	Flavoprotein-like protein YCP4 OS=Saccharomyces cerevisiae (strain ATCC 204508 / S288c) OX=559292 GN=YCP4 PE=1 SV=1	183	56	4087.57	4315.79	3801.62	3687.1	4093.05	4175.96	3945.47	3903.73	4353.3	11.2408	11.8684	10.4545	10.1395	11.2559	11.4839	10.8501	10.7353	11.9716
sp|Q12335|PST2_YEAST	PST2	Protoplast secreted protein 2 OS=Saccharomyces cerevisiae (strain ATCC 204508 / S288c) OX=559292 GN=PST2 PE=1 SV=1	183	103	8416.59	8303.12	8995.34	6555.22	8504.32	9093.51	6869.79	7411.12	7377.85	11.767	11.6084	12.5762	9.1647	11.8897	12.7134	9.60449	10.3613	10.3148
sp|P43564|MIL1_YEAST	MIL1	Probable lipase MIL1 OS=Saccharomyces cerevisiae (strain ATCC 204508 / S288c) OX=559292 GN=MIL1 PE=1 SV=2	184	3	23.3156	33.0467	33.4872	35.5744	38.9774	26.2387	34.926	40.1903	35.927	7.7285	10.9541	11.1001	11.792	12.92	8.69743	11.577	13.322	11.9088
sp|P04076|ARLY_YEAST	ARG4	Argininosuccinate lyase OS=Saccharomyces cerevisiae (strain ATCC 204508 / S288c) OX=559292 GN=ARG4 PE=1 SV=2	185	39	1849.74	1908.89	1724.56	1904.23	2246.13	1996.18	1779.97	2095.23	2743.34	10.1365	10.4607	9.45054	10.4351	12.3087	10.939	9.75418	11.4818	15.0334
sp|P40917|YAP4_YEAST	CIN5	AP-1-like transcription factor YAP4 OS=Saccharomyces cerevisiae (strain ATCC 204508 / S288c) OX=559292 GN=CIN5 PE=1 SV=1	186	11	356.641	377.096	375.269	345.306	345.087	389.531	331.772	350.088	297.616	11.2562	11.9018	11.8441	10.8984	10.8915	12.2942	10.4713	11.0493	9.39324
sp|P38817|GGA2_YEAST	GGA2	ADP-ribosylation factor-binding protein GGA2 OS=Saccharomyces cerevisiae (strain ATCC 204508 / S288c) OX=559292 GN=GGA2 PE=1 SV=1	187	30	1106.66	1115.72	983.946	1226.28	1213.95	1123.52	1065.28	1036.85	1407.94	10.765	10.8532	9.57132	11.9286	11.8087	10.929	10.3625	10.0859	13.6957
sp|P53289|RTS3_YEAST	RTS3	Protein phosphatase type 2A regulatory subunit RTS3 OS=Saccharomyces cerevisiae (strain ATCC 204508 / S288c) OX=559292 GN=RTS3 PE=1 SV=1	188	22	879.004	849.626	884.462	744.697	848.605	936.494	864.651	918.546	919.058	11.2044	10.83	11.274	9.49246	10.8169	11.9372	11.0215	11.7085	11.715
sp|P32324|EF2_YEAST	EFT1	Elongation factor 2 OS=Saccharomyces cerevisiae (strain ATCC 204508 / S288c) OX=559292 GN=EFT1 PE=1 SV=1	189	658	51978.9	52266.3	42482.7	55327.7	61963.6	50430.1	46531.7	47276.3	71720.1	10.8294	10.8893	8.85098	11.5271	12.9097	10.5068	9.69456	9.84969	14.9424
sp|Q04178|HPRT_YEAST	HPT1	Hypoxanthine-guanine phosphoribosyltransferase OS=Saccharomyces cerevisiae (strain ATCC 204508 / S288c) OX=559292 GN=HPT1 PE=1 SV=1	190	33	1721.61	1603.26	1425.26	1582.12	1625.79	1452.91	1475.41	1442.64	1508.01	12.4421	11.5868	10.3003	11.434	11.7496	10.5002	10.6628	10.426	10.8984
sp|Q03063|DIG1_YEAST	DIG1	Down-regulator of invasive growth 1 OS=Saccharomyces cerevisiae (strain ATCC 204508 / S288c) OX=559292 GN=DIG1 PE=1 SV=1	191	91	4343.99	4378.74	4863.18	4745.27	4632.92	4860.72	4590.8	4939.07	4468.93	10.3865	10.4695	11.6278	11.3459	11.0773	11.6219	10.9766	11.8093	10.6852
sp|P26786|RS7A_YEAST	RPS7A	40S ribosomal protein S7-A OS=Saccharomyces cerevisiae (strain ATCC 204508 / S288c) OX=559292 GN=RPS7A PE=1 SV=4	192	361	48436.7	45534	45189	46365.9	44397.6	44225.9	42584.1	38124.6	37352.3	12.3497	11.6096	11.5216	11.8217	11.3199	11.2761	10.8575	9.72045	9.52354
sp|P48164|RS7B_YEAST	RPS7B	40S ribosomal protein S7-B OS=Saccharomyces cerevisiae (strain ATCC 204508 / S288c) OX=559292 GN=RPS7B PE=1 SV=1	192	250	19444.4	18797.1	18491.3	20339.8	18294.8	18727.9	18970.9	17310.8	16538.2	11.6493	11.2615	11.0783	12.1857	10.9605	11.22	11.3656	10.371	9.90814
sp|P34167|IF4B_YEAST	TIF3	Eukaryotic translation initiation factor 4B OS=Saccharomyces cerevisiae (strain ATCC 204508 / S288c) OX=559292 GN=TIF3 PE=1 SV=1	193	569	46944.9	49221.3	54715.1	57197.5	47931	46888.3	55131	49643.5	42357.9	10.4315	10.9373	12.1581	12.7097	10.6506	10.4189	12.2505	11.0311	9.41223
sp|P00812|ARGI_YEAST	CAR1	Arginase OS=Saccharomyces cerevisiae (strain ATCC 204508 / S288c) OX=559292 GN=CAR1 PE=1 SV=1	194	17	515.375	488.787	426.905	480.694	502.646	472.536	621.562	533.144	588.641	11.1305	10.5563	9.21983	10.3815	10.8556	10.2053	13.4238	11.5143	12.7128
sp|P26637|SYLC_YEAST	CDC60	Leucine--tRNA ligase, cytoplasmic OS=Saccharomyces cerevisiae (strain ATCC 204508 / S288c) OX=559292 GN=CDC60 PE=1 SV=1	195	203	9404.24	9800.68	8293.75	9366.24	11142.8	9662.98	8758.31	9582.7	12568.1	10.6167	11.0642	9.36303	10.5738	12.5794	10.9088	9.88748	10.8182	14.1884
sp|Q12165|ATPD_YEAST	ATP16	ATP synthase subunit delta, mitochondrial OS=Saccharomyces cerevisiae (strain ATCC 204508 / S288c) OX=559292 GN=ATP16 PE=1 SV=1	195	68	6712.86	7602.19	8856.71	7193.36	7690.54	8582.32	7614.97	9192.35	7555.53	9.45462	10.7072	12.4741	10.1314	10.8316	12.0876	10.7252	12.9468	10.6415
sp|Q06604|BSP1_YEAST	BSP1	Protein BSP1 OS=Saccharomyces cerevisiae (strain ATCC 204508 / S288c) OX=559292 GN=BSP1 PE=1 SV=1	196	146	9552.52	9621.23	10270.9	9552.11	9888.34	10608.5	9819.62	9825.53	9012.02	10.8366	10.9145	11.6515	10.8361	11.2175	12.0345	11.1396	11.1463	10.2234
sp|Q08199|SIL1_YEAST	SIL1	Nucleotide exchange factor SIL1 OS=Saccharomyces cerevisiae (strain ATCC 204508 / S288c) OX=559292 GN=SIL1 PE=1 SV=1	197	16	407.936	403.624	396.138	343.22	391.45	408.946	375.069	367.227	407.625	11.6512	11.528	11.3142	9.80283	11.1803	11.6801	10.7125	10.4885	11.6423
sp|P32900|SKG6_YEAST	SKG6	Protein SKG6 OS=Saccharomyces cerevisiae (strain ATCC 204508 / S288c) OX=559292 GN=SKG6 PE=1 SV=2	198	19	405.5	455.881	431.831	450.061	451.916	456.7	442.748	452.794	402.773	10.2653	11.5407	10.9319	11.3934	11.4403	11.5614	11.2082	11.4625	10.1963
sp|P38625|GUAA_YEAST	GUA1	GMP synthase [glutamine-hydrolyzing] OS=Saccharomyces cerevisiae (strain ATCC 204508 / S288c) OX=559292 GN=GUA1 PE=1 SV=4	199	107	6606.31	6727.11	5259.67	6461.06	8044.33	6490.33	5465.08	5867.75	9192.36	10.9896	11.1906	8.74949	10.748	13.3818	10.7967	9.09119	9.76104	15.2915
sp|P31109|SNC1_YEAST	SNC1	Synaptobrevin homolog 1 OS=Saccharomyces cerevisiae (strain ATCC 204508 / S288c) OX=559292 GN=SNC1 PE=1 SV=1	200	24	1669.29	1682.17	1666.72	1660.76	1770.72	1842.97	1468.52	1609.4	1744.27	11.0441	11.1293	11.0271	10.9876	11.7151	12.1931	9.71576	10.6478	11.5401
sp|P33328|SNC2_YEAST	SNC2	Synaptobrevin homolog 2 OS=Saccharomyces cerevisiae (strain ATCC 204508 / S288c) OX=559292 GN=SNC2 PE=1 SV=2	200	10	313.891	327.443	338.117	305.324	356.985	357.287	284.363	337.419	357.232	10.5401	10.9952	11.3536	10.2524	11.9872	11.9973	9.5486	11.3302	11.9955
sp|P32566|SMI1_YEAST	SMI1	Cell wall assembly regulator SMI1 OS=Saccharomyces cerevisiae (strain ATCC 204508 / S288c) OX=559292 GN=SMI1 PE=1 SV=1	201	31	2090.79	2221.98	2133.62	1973.18	2201.46	2202.28	2125.89	2204.17	2150.97	10.8307	11.5103	11.0525	10.2214	11.404	11.4082	11.0125	11.418	11.1424
sp|P26321|RL5_YEAST	RPL5	60S ribosomal protein L5 OS=Saccharomyces cerevisiae (strain ATCC 204508 / S288c) OX=559292 GN=RPL5 PE=1 SV=4	202	169	13758.9	14364.7	11062.8	11195.8	13672.3	11938.8	11742	11529	14831.9	12.059	12.59	9.69603	9.8126	11.9831	10.4638	10.2913	10.1046	12.9995
sp|P33298|PRS6B_YEAST	RPT3	26S proteasome regulatory subunit 6B homolog OS=Saccharomyces cerevisiae (strain ATCC 204508 / S288c) OX=559292 GN=RPT3 PE=1 SV=2	203	42	1780.83	1787.51	1679.49	1915.59	1954.82	1696.33	1685.81	1682.4	2233.51	10.8479	10.8886	10.2306	11.6688	11.9078	10.3332	10.2691	10.2484	13.6054
sp|P53549|PRS10_YEAST	RPT4	26S proteasome subunit RPT4 OS=Saccharomyces cerevisiae (strain ATCC 204508 / S288c) OX=559292 GN=RPT4 PE=1 SV=4	203	27	1326.19	1374.3	1274.71	1409.75	1565.87	1257.01	1370.25	1386.91	1814.47	10.3775	10.754	9.97468	11.0314	12.253	9.83617	10.7223	10.8526	14.1983
sp|Q01939|PRS8_YEAST	RPT6	26S proteasome regulatory subunit 8 homolog OS=Saccharomyces cerevisiae (strain ATCC 204508 / S288c) OX=559292 GN=RPT6 PE=1 SV=4	203	86	4534.54	4556.16	4155.32	3742.14	4317.24	4245.91	4247.34	4195.31	4858.27	11.6712	11.7269	10.6952	9.63173	11.1119	10.9284	10.932	10.7981	12.5045
sp|Q06108|RGC1_YEAST	RGC1	Regulator of the glycerol channel 1 OS=Saccharomyces cerevisiae (strain ATCC 204508 / S288c) OX=559292 GN=RGC1 PE=1 SV=1	204	5	142.825	136.241	130.388	133.566	151.533	152.547	135.602	151.548	171.44	10.9387	10.4344	9.98614	10.2295	11.6056	11.6832	10.3855	11.6067	13.1302
sp|Q03655|GAS3_YEAST	GAS3	Probable 1,3-beta-glucanosyltransferase GAS3 OS=Saccharomyces cerevisiae (strain ATCC 204508 / S288c) OX=559292 GN=GAS3 PE=1 SV=1	205	108	4053.88	4370.94	4270.94	4127.06	4949.91	5124.74	5230.95	5776.07	5894.53	9.25564	9.97954	9.75122	9.42272	11.3014	11.7006	11.9431	13.1877	13.4581
sp|P20434|RPAB1_YEAST	RPB5	DNA-directed RNA polymerases I, II, and III subunit RPABC1 OS=Saccharomyces cerevisiae (strain ATCC 204508 / S288c) OX=559292 GN=RPB5 PE=1 SV=1	206	28	1474.14	1448.74	1338.3	887.948	1163.62	1210.31	1067.1	1052.64	1170.8	13.6323	13.3974	12.3761	8.2114	10.7607	11.1925	9.86813	9.73441	10.8271
sp|P22203|VATE_YEAST	VMA4	V-type proton ATPase subunit E OS=Saccharomyces cerevisiae (strain ATCC 204508 / S288c) OX=559292 GN=VMA4 PE=1 SV=4	207	208	12612.8	12736.1	12789.7	10356.5	11752.8	12712.8	10281.8	10893.5	10923	12.0054	12.1228	12.1738	9.85779	11.1869	12.1006	9.78669	10.3689	10.397
sp|P0CS90|HSP77_YEAST	SSC1	Heat shock protein SSC1, mitochondrial OS=Saccharomyces cerevisiae (strain ATCC 204508 / S288c) OX=559292 GN=SSC1 PE=1 SV=1	208	459	27289.6	27669.1	26775.9	29410.3	26821.6	25087.3	26307.5	25801.9	24515.1	11.3859	11.5443	11.1716	12.2707	11.1907	10.4671	10.9762	10.7652	10.2283
sp|P39987|HSP7E_YEAST	ECM10	Heat shock protein SSC3, mitochondrial OS=Saccharomyces cerevisiae (strain ATCC 204508 / S288c) OX=559292 GN=ECM10 PE=3 SV=1	208	4	137.979	119.364	132.511	88.42	125.128	124.521	117.671	130.554	131.529	12.4566	10.7761	11.963	7.98247	11.2964	11.2416	10.6232	11.7863	11.8743
sp|P25655|NOT1_YEAST	CDC39	General negative regulator of transcription subunit 1 OS=Saccharomyces cerevisiae (strain ATCC 204508 / S288c) OX=559292 GN=CDC39 PE=1 SV=3	209	15	274.613	372.254	389.667	268.833	439.694	320.377	283.676	276.198	330.573	9.29038	12.5937	13.1828	9.09484	14.8752	10.8386	9.59699	9.344	11.1836
sp|Q08229|NBA1_YEAST	NBA1	Protein NBA1 OS=Saccharomyces cerevisiae (strain ATCC 204508 / S288c) OX=559292 GN=NBA1 PE=1 SV=1	210	91	5236.3	5333.51	5224.76	4744.51	5040.36	5300.36	5222.74	5125.1	4669.93	11.4087	11.6205	11.3835	10.3372	10.9818	11.5482	11.3791	11.1664	10.1747
sp|P39516|RS14B_YEAST	RPS14B	40S ribosomal protein S14-B OS=Saccharomyces cerevisiae (strain ATCC 204508 / S288c) OX=559292 GN=RPS14B PE=1 SV=2	211	469	30027.2	29721.2	30703.6	35098	30799.2	31459.3	34220.3	33674.3	30405.2	10.495	10.3881	10.7315	12.2674	10.7649	10.9956	11.9606	11.7698	10.6272
sp|P00950|PMG1_YEAST	GPM1	Phosphoglycerate mutase 1 OS=Saccharomyces cerevisiae (strain ATCC 204508 / S288c) OX=559292 GN=GPM1 PE=1 SV=3	212	871	52925.1	50973.3	55180.7	67928.5	49992.8	45384.9	56460.6	47631.4	40136.5	11.3424	10.9241	11.8258	14.5578	10.714	9.72644	12.1001	10.2079	8.60165
sp|P04050|RPB1_YEAST	RPO21	DNA-directed RNA polymerase II subunit RPB1 OS=Saccharomyces cerevisiae (strain ATCC 204508 / S288c) OX=559292 GN=RPO21 PE=1 SV=2	213	27	1161.78	1156.53	1043.6	1070.15	1326.96	1222.21	1066.61	1099.02	1628.17	10.7822	10.7334	9.68536	9.93176	12.3151	11.343	9.89891	10.1997	15.1106
sp|P10964|RPA1_YEAST	RPA190	DNA-directed RNA polymerase I subunit RPA190 OS=Saccharomyces cerevisiae (strain ATCC 204508 / S288c) OX=559292 GN=RPA190 PE=1 SV=2	213	58	2047.45	2124.1	1743.56	1975.32	2472.78	2089.86	1998.24	2065.75	2938.24	10.5239	10.9178	8.96188	10.1531	12.7101	10.7419	10.2709	10.6179	15.1025
sp|P46970|NMD5_YEAST	NMD5	Nonsense-mediated mRNA decay protein 5 OS=Saccharomyces cerevisiae (strain ATCC 204508 / S288c) OX=559292 GN=NMD5 PE=1 SV=2	214	10	296.347	322.69	266.267	248.983	327.373	324.47	273.377	281.684	394.595	10.8322	11.7951	9.73274	9.10097	11.9663	11.8602	9.99263	10.2963	14.4235
sp|P53622|COPA_YEAST	COP1	Coatomer subunit alpha OS=Saccharomyces cerevisiae (strain ATCC 204508 / S288c) OX=559292 GN=COP1 PE=1 SV=2	215	20	724.186	734.761	630.097	654.049	896.411	727.419	639.288	703.348	1080.74	10.665	10.8207	9.27937	9.63211	13.2013	10.7126	9.41473	10.3581	15.9159
sp|P05030|PMA1_YEAST	PMA1	Plasma membrane ATPase 1 OS=Saccharomyces cerevisiae (strain ATCC 204508 / S288c) OX=559292 GN=PMA1 PE=1 SV=2	216	333	12593.5	13896.6	12234.7	12901.4	15051.6	13907.2	11933.6	13180.4	17232.1	10.2444	11.3044	9.95249	10.4948	12.2439	11.313	9.70755	10.7218	14.0177
sp|Q02199|NUP49_YEAST	NUP49	Nucleoporin NUP49/NSP49 OS=Saccharomyces cerevisiae (strain ATCC 204508 / S288c) OX=559292 GN=NUP49 PE=1 SV=1	217	28	1767.69	1859	1647.92	1842.73	1804.4	1769.96	1811.44	1861.9	1772.96	10.9536	11.5194	10.2114	11.4186	11.1811	10.9677	11.2247	11.5374	10.9862
sp|P41913|GDS1_YEAST	GDS1	Protein GDS1 OS=Saccharomyces cerevisiae (strain ATCC 204508 / S288c) OX=559292 GN=GDS1 PE=1 SV=1	218	24	1459.03	1435.17	1335.23	1379.36	1345.51	1441.86	1494.64	1468.19	1481.55	11.3627	11.1769	10.3986	10.7422	10.4786	11.229	11.64	11.434	11.5381
sp|P32468|CDC12_YEAST	CDC12	Cell division control protein 12 OS=Saccharomyces cerevisiae (strain ATCC 204508 / S288c) OX=559292 GN=CDC12 PE=1 SV=1	219	37	1791.05	1798.39	1729.2	1623.18	1837.77	1757.02	1599.76	1642.79	1851.95	11.4582	11.5052	11.0626	10.3843	11.7571	11.2405	10.2345	10.5097	11.8478
sp|P36146|LAS1_YEAST	LAS1	Protein LAS1 OS=Saccharomyces cerevisiae (strain ATCC 204508 / S288c) OX=559292 GN=LAS1 PE=1 SV=1	220	3	58.4957	51.7177	40.9991	45.9671	58.0414	54.0891	52.5746	56.6076	70.9351	11.9519	10.567	8.37695	9.39202	11.859	11.0515	10.7421	11.5661	14.4935
sp|P21771|RT28_YEAST	MRPS28	37S ribosomal protein S28, mitochondrial OS=Saccharomyces cerevisiae (strain ATCC 204508 / S288c) OX=559292 GN=MRPS28 PE=1 SV=1	221	38	4868.65	5563.74	4788.52	1736.57	4094.93	5984.76	3460.23	3299.04	4394.29	12.7483	14.5683	12.5384	4.5471	10.7223	15.6707	9.06039	8.63833	11.5062
sp|P39109|YCFI_YEAST	YCF1	Metal resistance protein YCF1 OS=Saccharomyces cerevisiae (strain ATCC 204508 / S288c) OX=559292 GN=YCF1 PE=1 SV=2	222	16	565.529	590.101	592.719	507.813	694.626	666.03	557.167	604.138	829.167	10.0856	10.5238	10.5705	9.0563	12.3879	11.8779	9.93648	10.7742	14.7873
sp|P00942|TPIS_YEAST	TPI1	Triosephosphate isomerase OS=Saccharomyces cerevisiae (strain ATCC 204508 / S288c) OX=559292 GN=TPI1 PE=1 SV=2	223	341	26643.5	25223.1	25130	21638	23950.7	25407.9	22363.6	22330.3	23161.6	12.3436	11.6855	11.6424	10.0246	11.0961	11.7712	10.3608	10.3453	10.7305
sp|P0CX56|RS18B_YEAST	RPS18B	40S ribosomal protein S18-B OS=Saccharomyces cerevisiae (strain ATCC 204508 / S288c) OX=559292 GN=RPS18B PE=1 SV=1	224	329	26562.1	26995.4	25611	24753.7	26925.6	29977.6	27712.1	27643.2	29179	10.8258	11.0024	10.4381	10.0887	10.9739	12.2178	11.2945	11.2664	11.8923
sp|P16120|THRC_YEAST	THR4	Threonine synthase OS=Saccharomyces cerevisiae (strain ATCC 204508 / S288c) OX=559292 GN=THR4 PE=1 SV=1	225	155	7615.15	7922.13	7072.47	7535.4	8398.69	7781.88	6764.74	7169.74	9389.21	10.9335	11.3743	10.1544	10.819	12.0585	11.1729	9.71256	10.294	13.4807
sp|P46678|TFC5_YEAST	BDP1	Transcription factor TFIIIB component B'' OS=Saccharomyces cerevisiae (strain ATCC 204508 / S288c) OX=559292 GN=BDP1 PE=1 SV=1	226	17	779.518	741.074	781.709	606.666	698.571	721.083	669	682.099	641.666	12.3314	11.7233	12.3661	9.59704	11.0509	11.407	10.5831	10.7903	10.1507
sp|P08524|FPPS_YEAST	ERG20	Farnesyl pyrophosphate synthase OS=Saccharomyces cerevisiae (strain ATCC 204508 / S288c) OX=559292 GN=ERG20 PE=1 SV=2	227	73	3861.85	4153.06	3127.98	3867.95	4550.56	3748.79	3600.43	3821.39	5471.42	10.6671	11.4715	8.64001	10.6839	12.5694	10.3548	9.945	10.5553	15.113
sp|P53759|DUS1_YEAST	DUS1	tRNA-dihydrouridine(16/17) synthase [NAD(P)(+)] OS=Saccharomyces cerevisiae (strain ATCC 204508 / S288c) OX=559292 GN=DUS1 PE=1 SV=1	228	13	410.522	373.707	380.636	293.997	394.462	420.976	341.226	377.665	389.159	12.1372	11.0487	11.2536	8.69209	11.6624	12.4463	10.0884	11.1658	11.5056
sp|P39015|STM1_YEAST	STM1	Suppressor protein STM1 OS=Saccharomyces cerevisiae (strain ATCC 204508 / S288c) OX=559292 GN=STM1 PE=1 SV=3	229	862	69313.6	71847.3	93115.2	90454.5	77291.7	73914.9	94673.7	86036.3	65848.8	9.59363	9.94432	12.888	12.5197	10.6979	10.2305	13.1037	11.9082	9.11407
sp|P39993|GEA2_YEAST	GEA2	ARF guanine-nucleotide exchange factor 2 OS=Saccharomyces cerevisiae (strain ATCC 204508 / S288c) OX=559292 GN=GEA2 PE=1 SV=1	230	4	106.675	98.3241	90.524	118.687	121.414	89.2118	92.0328	103.261	133.863	11.182	10.3066	9.48896	12.4411	12.7269	9.35141	9.64712	10.8241	14.0319
sp|Q08873|SCP1_YEAST	SCP1	Transgelin OS=Saccharomyces cerevisiae (strain ATCC 204508 / S288c) OX=559292 GN=SCP1 PE=1 SV=1	231	29	1190.33	1314.93	1274.36	1211.77	1229.91	1246.25	1235.89	1289.46	1238.89	10.5979	11.7072	11.346	10.7888	10.9503	11.0957	11.0035	11.4804	11.0302
sp|P29465|CHS3_YEAST	CHS3	Chitin synthase 3 OS=Saccharomyces cerevisiae (strain ATCC 204508 / S288c) OX=559292 GN=CHS3 PE=1 SV=3	232	27	794.645	843.159	714.995	741.228	947.061	892.008	725.33	776.597	932.039	10.7865	11.445	9.70529	10.0614	12.8553	12.1081	9.84558	10.5415	12.6514
sp|P49089|ASNS1_YEAST	ASN1	Asparagine synthetase [glutamine-hydrolyzing] 1 OS=Saccharomyces cerevisiae (strain ATCC 204508 / S288c) OX=559292 GN=ASN1 PE=1 SV=2	233	143	7441.73	7289.88	6192.78	7474.56	8414.13	6921.42	7324.59	7267	10283.9	10.8464	10.6251	9.02606	10.8943	12.2637	10.0881	10.6757	10.5918	14.9889
sp|P49090|ASNS2_YEAST	ASN2	Asparagine synthetase [glutamine-hydrolyzing] 2 OS=Saccharomyces cerevisiae (strain ATCC 204508 / S288c) OX=559292 GN=ASN2 PE=1 SV=2	233	37	1079.78	1028.4	998.314	1039.22	1142.72	1063.62	1020.07	1056.62	1304.75	11.0934	10.5656	10.2565	10.6767	11.7401	10.9274	10.48	10.8555	13.4047
sp|P15992|HSP26_YEAST	HSP26	Heat shock protein 26 OS=Saccharomyces cerevisiae (strain ATCC 204508 / S288c) OX=559292 GN=HSP26 PE=1 SV=3	234	342	11502	11983.1	12595.1	11878.6	12114.8	12677.1	12817.3	12942.8	12050.4	10.4033	10.8384	11.392	10.7439	10.9576	11.4661	11.5929	11.7065	10.8993
sp|P21243|PSA1_YEAST	SCL1	Proteasome subunit alpha type-1 OS=Saccharomyces cerevisiae (strain ATCC 204508 / S288c) OX=559292 GN=SCL1 PE=1 SV=1	235	36	1763.31	1798.78	1750.49	1549.02	1831.12	1754.48	1697.94	1737.67	1932.98	11.149	11.3733	11.068	9.79414	11.5778	11.0932	10.7357	10.9869	12.2218
sp|P33204|ARPC4_YEAST	ARC19	Actin-related protein 2/3 complex subunit 4 OS=Saccharomyces cerevisiae (strain ATCC 204508 / S288c) OX=559292 GN=ARC19 PE=1 SV=2	236	9	400.814	381.384	328.588	464.996	455.627	379.775	388.449	387.955	512.907	10.8314	10.3063	8.87957	12.5658	12.3126	10.2628	10.4972	10.4839	13.8605
sp|P48836|VATG_YEAST	VMA10	V-type proton ATPase subunit G OS=Saccharomyces cerevisiae (strain ATCC 204508 / S288c) OX=559292 GN=VMA10 PE=1 SV=1	237	297	22024.6	23562.1	29415.3	27492.2	24356.1	23540.9	28278.6	29637.7	23081	9.51845	10.1829	12.7125	11.8814	10.5261	10.1738	12.2213	12.8086	9.975
sp|P04051|RPC1_YEAST	RPO31	DNA-directed RNA polymerase III subunit RPC1 OS=Saccharomyces cerevisiae (strain ATCC 204508 / S288c) OX=559292 GN=RPO31 PE=1 SV=1	238	11	410.593	446.934	406.181	407.701	499.61	477.52	427.029	460.265	598.159	9.93212	10.8112	9.82539	9.86216	12.0854	11.5511	10.3297	11.1337	14.4693
sp|P07991|OAT_YEAST	CAR2	Ornithine aminotransferase OS=Saccharomyces cerevisiae (strain ATCC 204508 / S288c) OX=559292 GN=CAR2 PE=1 SV=2	239	8	261.239	211.515	207.141	250.425	265.101	226.253	297.955	276.467	398.943	10.9075	8.83138	8.64875	10.456	11.0688	9.44674	12.4405	11.5433	16.6571
sp|P26784|RL16A_YEAST	RPL16A	60S ribosomal protein L16-A OS=Saccharomyces cerevisiae (strain ATCC 204508 / S288c) OX=559292 GN=RPL16A PE=1 SV=3	240	344	45521.9	41189.4	40176.3	35074.5	36541.4	33763.9	38033.5	30600.2	32177.9	13.667	12.3663	12.0621	10.5304	10.9708	10.1369	11.4188	9.18707	9.66074
sp|P26785|RL16B_YEAST	RPL16B	60S ribosomal protein L16-B OS=Saccharomyces cerevisiae (strain ATCC 204508 / S288c) OX=559292 GN=RPL16B PE=1 SV=3	240	274	34406.9	29738.9	28340.3	24840.2	27716.6	28403.5	28558.1	25318.3	26794.7	13.5398	11.7028	11.1524	9.77508	10.907	11.1773	11.2381	9.96323	10.5442
sp|P15891|ABP1_YEAST	ABP1	Actin-binding protein OS=Saccharomyces cerevisiae (strain ATCC 204508 / S288c) OX=559292 GN=ABP1 PE=1 SV=4	241	413	24226.5	26245.7	28306.7	25607.4	26466.6	27593	26308.6	27018.8	24486.8	10.2542	11.1088	11.9812	10.8386	11.2023	11.6791	11.1354	11.436	10.3643
sp|P22353|RM08_YEAST	MRPL8	54S ribosomal protein L8, mitochondrial OS=Saccharomyces cerevisiae (strain ATCC 204508 / S288c) OX=559292 GN=MRPL8 PE=1 SV=4	242	24	1245.92	1147.59	1257.7	1321.98	1127.73	1113.85	1147.96	1110.38	1018.77	11.8751	10.9379	11.9874	12.6	10.7486	10.6163	10.9414	10.5832	9.71008
sp|P32499|NUP2_YEAST	NUP2	Nucleoporin NUP2 OS=Saccharomyces cerevisiae (strain ATCC 204508 / S288c) OX=559292 GN=NUP2 PE=1 SV=2	243	671	36411.7	37502.9	40471.4	42459.3	38615.1	39766.7	40966.4	39797.7	35739.7	10.3521	10.6624	11.5064	12.0715	10.9786	11.306	11.6471	11.3148	10.1611
sp|O13516|RS9A_YEAST	RPS9A	40S ribosomal protein S9-A OS=Saccharomyces cerevisiae (strain ATCC 204508 / S288c) OX=559292 GN=RPS9A PE=1 SV=3	244	582	58641.2	56802.5	53801.9	48467	52291.8	57441.3	51662.4	48564.4	49909.4	12.2788	11.8938	11.2655	10.1484	10.9493	12.0275	10.8175	10.1688	10.4504
sp|P05755|RS9B_YEAST	RPS9B	40S ribosomal protein S9-B OS=Saccharomyces cerevisiae (strain ATCC 204508 / S288c) OX=559292 GN=RPS9B PE=1 SV=4	244	32	987.053	1014.88	1027.24	1111.53	903.181	940.316	984.133	846.155	842.238	11.4022	11.7236	11.8664	12.8401	10.4333	10.8623	11.3684	9.77454	9.72929
sp|P17076|RL8A_YEAST	RPL8A	60S ribosomal protein L8-A OS=Saccharomyces cerevisiae (strain ATCC 204508 / S288c) OX=559292 GN=RPL8A PE=1 SV=4	245	147	11839.6	9728	10394.7	12497.4	9893.82	9253.49	9170.48	8471.69	7609.57	13.3241	10.9477	11.698	14.0643	11.1343	10.4137	10.3203	9.53388	8.56367
sp|P29453|RL8B_YEAST	RPL8B	60S ribosomal protein L8-B OS=Saccharomyces cerevisiae (strain ATCC 204508 / S288c) OX=559292 GN=RPL8B PE=1 SV=3	245	904	87036.8	85120	86707.9	89042	79836.6	79470.8	76221.6	67424.9	62215.8	12.2058	11.937	12.1597	12.487	11.1961	11.1448	10.6891	9.45549	8.72498
sp|P53883|NOP13_YEAST	NOP13	Nucleolar protein 13 OS=Saccharomyces cerevisiae (strain ATCC 204508 / S288c) OX=559292 GN=NOP13 PE=1 SV=2	246	133	12010.9	11688.9	11792.4	10320	9988.51	9845.17	10914.3	9769.2	8672.68	12.6428	12.3038	12.4128	10.8629	10.514	10.3631	11.4885	10.2831	9.12894
sp|P47083|MPP10_YEAST	MPP10	U3 small nucleolar RNA-associated protein MPP10 OS=Saccharomyces cerevisiae (strain ATCC 204508 / S288c) OX=559292 GN=MPP10 PE=1 SV=1	247	28	1377.45	1456.02	1449.91	1290.3	1409.78	1395.3	1379.37	1295.89	1315.65	11.1357	11.7709	11.7215	10.4312	11.3971	11.28	11.1512	10.4764	10.6361
sp|P22108|APA2_YEAST	APA2	Diadenosine 5',5'''-P1,P4-tetraphosphate phosphorylase 2 OS=Saccharomyces cerevisiae (strain ATCC 204508 / S288c) OX=559292 GN=APA2 PE=1 SV=1	248	14	298.113	330.889	327.589	253.431	275.119	306.277	266.418	277.666	291.391	11.3485	12.5962	12.4706	9.64756	10.4732	11.6593	10.1419	10.5701	11.0926
sp|P15436|DPOD_YEAST	POL3	DNA polymerase delta catalytic subunit OS=Saccharomyces cerevisiae (strain ATCC 204508 / S288c) OX=559292 GN=POL3 PE=1 SV=4	249	1	12.0109	8.82228	12.7829	7.45606	13.4551	9.93026	10.2298	13.6566	11.5609	12.0223	8.83069	12.7951	7.46316	13.4679	9.93972	10.2395	13.6696	11.5719
sp|P22137|CLH_YEAST	CHC1	Clathrin heavy chain OS=Saccharomyces cerevisiae (strain ATCC 204508 / S288c) OX=559292 GN=CHC1 PE=1 SV=1	250	59	2039.39	2015.94	1684.46	2050.67	2543.36	2115.59	1916.99	2062.49	3299.49	10.3373	10.2185	8.53826	10.3945	12.8919	10.7236	9.71692	10.4544	16.7246
sp|Q04304|YMY0_YEAST	YMR090W	UPF0659 protein YMR090W OS=Saccharomyces cerevisiae (strain ATCC 204508 / S288c) OX=559292 GN=YMR090W PE=1 SV=1	251	32	1158.05	1119.24	1069.23	989.994	1191.37	1237.05	1500.73	1453.64	1471.75	10.348	10.0012	9.55433	8.8463	10.6457	11.0539	13.4101	12.9893	13.1511
sp|P37297|STT4_YEAST	STT4	Phosphatidylinositol 4-kinase STT4 OS=Saccharomyces cerevisiae (strain ATCC 204508 / S288c) OX=559292 GN=STT4 PE=1 SV=1	252	5	83.4344	76.2072	79.976	76.9035	88.51	80.3441	71.5705	83.7056	107.396	11.1536	10.1875	10.6913	10.2806	11.8321	10.7405	9.56764	11.1899	14.3568
sp|P09624|DLDH_YEAST	LPD1	Dihydrolipoyl dehydrogenase, mitochondrial OS=Saccharomyces cerevisiae (strain ATCC 204508 / S288c) OX=559292 GN=LPD1 PE=1 SV=1	253	234	12883.3	13892.8	13535	11222.4	12543	12562	12569.1	11751.3	12532.2	11.3518	12.2413	11.926	9.88835	11.052	11.0687	11.075	10.3544	11.0425
sp|P39705|NUP60_YEAST	NUP60	Nucleoporin NUP60 OS=Saccharomyces cerevisiae (strain ATCC 204508 / S288c) OX=559292 GN=NUP60 PE=1 SV=1	254	364	16429.7	16762.4	18631.3	18327.2	17882.7	18377	17891.8	18310.6	16415.9	10.3313	10.5405	11.7157	11.5245	11.245	11.5558	11.2507	11.514	10.3226
sp|Q3E757|RL11B_YEAST	RPL11B	60S ribosomal protein L11-B OS=Saccharomyces cerevisiae (strain ATCC 204508 / S288c) OX=559292 GN=RPL11B PE=1 SV=3	255	263	22608.1	21907.2	22886.4	20965.9	19092.6	17832.8	20506.2	16224.6	15147.4	12.7606	12.365	12.9177	11.8337	10.7764	10.0653	11.5742	9.15758	8.54958
sp|Q04003|SAS4_YEAST	SAS4	Something about silencing protein 4 OS=Saccharomyces cerevisiae (strain ATCC 204508 / S288c) OX=559292 GN=SAS4 PE=1 SV=1	256	6	195.602	204.918	191.585	154.616	187.835	199.831	185.173	170.233	175.281	11.7473	12.3068	11.5061	9.28583	11.2809	12.0013	11.121	10.2237	10.5269
sp|P11747|TAF13_YEAST	TAF13	Transcription initiation factor TFIID subunit 13 OS=Saccharomyces cerevisiae (strain ATCC 204508 / S288c) OX=559292 GN=TAF13 PE=1 SV=2	257	21	1997	2024.09	2142.9	2172.47	2177.11	2166.69	2274.59	2450.83	2137.81	10.2182	10.3569	10.9648	11.1161	11.1398	11.0865	11.6386	12.5404	10.9387
sp|P43593|UBP6_YEAST	UBP6	Ubiquitin carboxyl-terminal hydrolase 6 OS=Saccharomyces cerevisiae (strain ATCC 204508 / S288c) OX=559292 GN=UBP6 PE=1 SV=1	258	33	1229.5	1288.88	1118.67	1198.44	1280.08	1243.8	1279.07	1245.17	1502.4	10.7983	11.3199	9.82495	10.5255	11.2426	10.9239	11.2337	10.936	13.1951
sp|P32565|RPN2_YEAST	RPN2	26S proteasome regulatory subunit RPN2 OS=Saccharomyces cerevisiae (strain ATCC 204508 / S288c) OX=559292 GN=RPN2 PE=1 SV=4	259	77	2499.62	2689.97	2252.29	2631.55	3047.64	2608.47	2616.01	2725.29	3863.15	10.0249	10.7884	9.03301	10.5541	12.2228	10.4615	10.4917	10.93	15.4935
sp|P47169|MET5_YEAST	MET5	Sulfite reductase [NADPH] subunit beta OS=Saccharomyces cerevisiae (strain ATCC 204508 / S288c) OX=559292 GN=MET5 PE=1 SV=1	259	16	703.417	753.295	625.279	621.736	856.273	795.048	679.26	738.361	1141.58	10.1734	10.8948	9.04334	8.9921	12.3842	11.4987	9.82406	10.6788	16.5105
sp|P32583|SRP40_YEAST	SRP40	Suppressor protein SRP40 OS=Saccharomyces cerevisiae (strain ATCC 204508 / S288c) OX=559292 GN=SRP40 PE=1 SV=2	260	11	659.52	604.88	630.997	658.42	711.001	714.226	664.834	701.63	767.018	10.7896	9.89575	10.323	10.7717	11.6319	11.6846	10.8766	11.4786	12.5483
sp|P32589|HSP7F_YEAST	SSE1	Heat shock protein homolog SSE1 OS=Saccharomyces cerevisiae (strain ATCC 204508 / S288c) OX=559292 GN=SSE1 PE=1 SV=4	261	382	25458.9	27040.3	22869.8	27344.5	27423.3	24541.3	24175.2	23161.3	28880.5	11.0262	11.7111	9.90484	11.8428	11.877	10.6288	10.4702	10.0311	12.5081
sp|P32590|HSP79_YEAST	SSE2	Heat shock protein homolog SSE2 OS=Saccharomyces cerevisiae (strain ATCC 204508 / S288c) OX=559292 GN=SSE2 PE=1 SV=3	261	117	12952.7	14042.4	11529.6	9280.69	12380.1	12957	10124.3	10391.4	14474.5	11.9785	12.9863	10.6625	8.58269	11.449	11.9825	9.36285	9.60986	13.3859
sp|Q10740|LKHA4_YEAST	LAP2	Leucine aminopeptidase 2 OS=Saccharomyces cerevisiae (strain ATCC 204508 / S288c) OX=559292 GN=LAP2 PE=1 SV=1	262	22	908.552	762.941	626.457	1153.83	1040.74	787.177	720.463	715.342	1247.86	11.4092	9.58064	7.86674	14.4892	13.0691	9.88498	9.04722	8.98291	15.67
sp|P12709|G6PI_YEAST	PGI1	Glucose-6-phosphate isomerase OS=Saccharomyces cerevisiae (strain ATCC 204508 / S288c) OX=559292 GN=PGI1 PE=1 SV=3	263	253	11349.9	11465.9	9871.77	11874.7	12629.7	11304.6	10779.7	11353.7	13997.7	10.8479	10.9588	9.43514	11.3495	12.0711	10.8046	10.3029	10.8515	13.3786
sp|P40961|PHB1_YEAST	PHB1	Prohibitin-1 OS=Saccharomyces cerevisiae (strain ATCC 204508 / S288c) OX=559292 GN=PHB1 PE=1 SV=2	264	69	4592.76	4470.51	4557.72	3608.63	3894.57	4371.88	3151.26	3197.48	3328.88	13.0574	12.7098	12.9578	10.2595	11.0724	12.4294	8.95914	9.09054	9.46412
sp|P00899|TRPE_YEAST	TRP2	Anthranilate synthase component 1 OS=Saccharomyces cerevisiae (strain ATCC 204508 / S288c) OX=559292 GN=TRP2 PE=1 SV=4	265	31	1592.45	1550.47	1395.63	1365.24	1546.46	1456.07	1358.49	1396.65	1707.02	11.912	11.598	10.4397	10.2124	11.568	10.8918	10.1619	10.4473	12.769
sp|Q02554|CUS1_YEAST	CUS1	Cold sensitive U2 snRNA suppressor 1 OS=Saccharomyces cerevisiae (strain ATCC 204508 / S288c) OX=559292 GN=CUS1 PE=1 SV=1	266	31	1287.77	1283.26	1259.4	1065.14	1161.98	1160.71	1048.96	1014.72	1039.09	12.4771	12.4334	12.2023	10.3201	11.2584	11.2461	10.1633	9.83158	10.0677
sp|P06634|DED1_YEAST	DED1	ATP-dependent RNA helicase DED1 OS=Saccharomyces cerevisiae (strain ATCC 204508 / S288c) OX=559292 GN=DED1 PE=1 SV=2	267	116	5314.91	5472.11	4808.62	5830.36	5802.98	5165.91	5143.79	5004.1	6097.26	10.927	11.2502	9.88613	11.9868	11.9305	10.6207	10.5752	10.288	12.5355
sp|P24783|DBP2_YEAST	DBP2	ATP-dependent RNA helicase DBP2 OS=Saccharomyces cerevisiae (strain ATCC 204508 / S288c) OX=559292 GN=DBP2 PE=1 SV=1	267	223	11007.1	10836	9571.27	8234.94	9136.51	8960.7	8945.7	8656.84	9523.64	12.969	12.7674	11.2772	9.7027	10.765	10.5578	10.5401	10.1998	11.2211
sp|P24784|DBP1_YEAST	DBP1	ATP-dependent RNA helicase DBP1 OS=Saccharomyces cerevisiae (strain ATCC 204508 / S288c) OX=559292 GN=DBP1 PE=1 SV=2	267	15	2244.06	2129.28	1705.81	2590.29	2319.16	1994.85	1935.21	1836.33	2504.84	11.6515	11.0555	8.85683	13.4492	12.0414	10.3576	10.0479	9.53451	13.0055
sp|P53598|SUCA_YEAST	LSC1	Succinate--CoA ligase [ADP-forming] subunit alpha, mitochondrial OS=Saccharomyces cerevisiae (strain ATCC 204508 / S288c) OX=559292 GN=LSC1 PE=1 SV=1	268	97	5378.09	5631.41	5634.68	4620.89	5121.78	5345.07	4713.24	4677.8	4756.33	11.7223	12.2744	12.2815	10.0718	11.1636	11.6503	10.2731	10.1959	10.3671
sp|Q04740|RNH1_YEAST	RNH1	Ribonuclease H OS=Saccharomyces cerevisiae (strain ATCC 204508 / S288c) OX=559292 GN=RNH1 PE=1 SV=2	269	14	407.054	404.36	387.131	306.139	335.345	362.396	316.239	321.588	320.005	12.8804	12.7952	12.25	9.68716	10.6113	11.4673	10.0067	10.176	10.1259
sp|P33416|HSP78_YEAST	HSP78	Heat shock protein 78, mitochondrial OS=Saccharomyces cerevisiae (strain ATCC 204508 / S288c) OX=559292 GN=HSP78 PE=1 SV=2	270	38	1683.96	1835.15	1559.53	1739.34	1689.51	1564.37	1603.61	1649.86	1998	10.9895	11.9762	10.1775	11.3509	11.0257	10.2091	10.4652	10.767	13.0389
sp|Q02455|MLP1_YEAST	MLP1	Protein MLP1 OS=Saccharomyces cerevisiae (strain ATCC 204508 / S288c) OX=559292 GN=MLP1 PE=1 SV=2	271	15	1891.39	1908.94	1470.88	451.377	1364.37	1587.06	1178.45	1142.71	1233.66	15.4666	15.6102	12.028	3.69109	11.157	12.978	9.63665	9.34439	10.0881
sp|P40564|DJP1_YEAST	DJP1	DnaJ-like protein 1 OS=Saccharomyces cerevisiae (strain ATCC 204508 / S288c) OX=559292 GN=DJP1 PE=1 SV=1	272	18	642.649	649.614	644.611	637.44	608.001	584.968	621.302	602.613	617.096	11.4589	11.5831	11.4939	11.366	10.8411	10.4304	11.0783	10.745	11.0033
sp|P15565|TRM1_YEAST	TRM1	tRNA (guanine(26)-N(2))-dimethyltransferase, mitochondrial OS=Saccharomyces cerevisiae (strain ATCC 204508 / S288c) OX=559292 GN=TRM1 PE=1 SV=1	273	27	810.292	844.392	808.022	1007.12	851.968	832.087	826.564	857.827	969.838	10.3776	10.8143	10.3485	12.8984	10.9113	10.6567	10.586	10.9864	12.4209
sp|Q06678|RM35_YEAST	MRPL35	54S ribosomal protein L35, mitochondrial OS=Saccharomyces cerevisiae (strain ATCC 204508 / S288c) OX=559292 GN=MRPL35 PE=1 SV=1	274	18	709.02	743.691	675.25	640.996	672.682	657.859	639.532	682.295	726.647	11.5326	12.0965	10.9833	10.4261	10.9415	10.7004	10.4023	11.0979	11.8193
sp|P14832|CYPH_YEAST	CPR1	Peptidyl-prolyl cis-trans isomerase OS=Saccharomyces cerevisiae (strain ATCC 204508 / S288c) OX=559292 GN=CPR1 PE=1 SV=3	276	593	27613.8	29311.6	31916.8	36396.4	31023.5	32134.5	39911.2	38269.6	32786.5	9.22416	9.79129	10.6615	12.1579	10.3631	10.7343	13.332	12.7836	10.9521
sp|P25719|CYPC_YEAST	CPR3	Peptidyl-prolyl cis-trans isomerase C, mitochondrial OS=Saccharomyces cerevisiae (strain ATCC 204508 / S288c) OX=559292 GN=CPR3 PE=1 SV=1	276	285	16125.2	18996.2	19744.9	24131.6	18145.6	18214.4	21479	19448.8	17748.4	9.26554	10.9152	11.3454	13.866	10.4265	10.466	12.3418	11.1753	10.1982
sp|P15624|SYFB_YEAST	FRS1	Phenylalanine--tRNA ligase beta subunit OS=Saccharomyces cerevisiae (strain ATCC 204508 / S288c) OX=559292 GN=FRS1 PE=1 SV=3	277	103	4925.03	4952.56	4058.43	5174.4	5522.52	4629.9	4219.56	4482.77	5991.84	11.2042	11.2668	9.23273	11.7715	12.5635	10.5328	9.59929	10.1981	13.6311
sp|P0CX32|RS24B_YEAST	RPS24B	40S ribosomal protein S24-B OS=Saccharomyces cerevisiae (strain ATCC 204508 / S288c) OX=559292 GN=RPS24B PE=1 SV=1	278	399	45867.4	48583.5	48561.9	63553.6	48737	45240.9	57752.6	48983.1	38582.5	10.2873	10.8965	10.8917	14.2541	10.9309	10.1468	12.953	10.9861	8.65345
sp|P36049|EBP2_YEAST	EBP2	rRNA-processing protein EBP2 OS=Saccharomyces cerevisiae (strain ATCC 204508 / S288c) OX=559292 GN=EBP2 PE=1 SV=1	279	190	14954.1	15884.3	14385.4	14236.9	14387.5	14909.8	15557.7	14635.2	13579.5	11.2835	11.9854	10.8544	10.7424	10.856	11.2501	11.739	11.0429	10.2463
sp|P41920|YRB1_YEAST	YRB1	Ran-specific GTPase-activating protein 1 OS=Saccharomyces cerevisiae (strain ATCC 204508 / S288c) OX=559292 GN=YRB1 PE=1 SV=1	280	106	8990.58	9318.42	9431.3	9856.98	8743.93	8637.62	10226.2	8849.43	8584.6	10.8793	11.276	11.4126	11.9277	10.5809	10.4522	12.3745	10.7085	10.3881
sp|P39715|ECM1_YEAST	ECM1	Shuttling pre-60S factor ECM1 OS=Saccharomyces cerevisiae (strain ATCC 204508 / S288c) OX=559292 GN=ECM1 PE=1 SV=2	281	241	18271.2	17763.7	19020.2	18527.2	18364.5	19327.6	18858.5	20078.8	17891.6	10.869	10.5671	11.3146	11.0213	10.9245	11.4975	11.2184	11.9443	10.6432
sp|P42845|STB1_YEAST	STB1	Protein STB1 OS=Saccharomyces cerevisiae (strain ATCC 204508 / S288c) OX=559292 GN=STB1 PE=1 SV=2	282	66	3018.92	3181.68	3548.85	3460.71	3536.72	3498.48	4051.61	4299.14	3908.38	9.2877	9.78843	10.918	10.6469	10.8807	10.7631	12.4648	13.2263	12.0241
sp|P36138|YK25_YEAST	YKR045C	Uncharacterized protein YKR045C OS=Saccharomyces cerevisiae (strain ATCC 204508 / S288c) OX=559292 GN=YKR045C PE=1 SV=2	283	5	92.7323	91.9457	113.57	88.5119	103.282	118.696	111.215	115.756	116.303	9.74067	9.65804	11.9295	9.29735	10.8488	12.4679	11.6821	12.1591	12.2165
sp|P38788|SSZ1_YEAST	SSZ1	Ribosome-associated complex subunit SSZ1 OS=Saccharomyces cerevisiae (strain ATCC 204508 / S288c) OX=559292 GN=SSZ1 PE=1 SV=2	284	286	23421.4	23389.1	21273.4	21214.7	23333.7	22658	19220.3	19807.2	21476.5	11.9622	11.9458	10.8652	10.8352	11.9175	11.5723	9.81658	10.1163	10.9689
sp|P25574|EMC1_YEAST	EMC1	ER membrane protein complex subunit 1 OS=Saccharomyces cerevisiae (strain ATCC 204508 / S288c) OX=559292 GN=EMC1 PE=1 SV=1	285	11	410.48	459.32	401.128	311.791	455.165	485.512	401.556	379.379	515.771	10.7453	12.0238	10.5005	8.16185	11.915	12.7094	10.5117	9.93112	13.5015
sp|P32795|YME1_YEAST	YME1	Mitochondrial inner membrane i-AAA protease supercomplex subunit YME1 OS=Saccharomyces cerevisiae (strain ATCC 204508 / S288c) OX=559292 GN=YME1 PE=1 SV=1	286	16	495.817	488.477	411.158	476.22	499.071	459.372	446.611	475.489	597.739	11.3982	11.2295	9.45201	10.9477	11.473	10.5604	10.267	10.9309	13.7413
sp|Q06217|SMD2_YEAST	SMD2	Small nuclear ribonucleoprotein Sm D2 OS=Saccharomyces cerevisiae (strain ATCC 204508 / S288c) OX=559292 GN=SMD2 PE=1 SV=2	287	24	1219.8	1243.09	1233.57	900.051	1050.36	1101.98	1034.18	968.457	1031.51	12.4686	12.7066	12.6093	9.20016	10.7366	11.2642	10.5712	9.89939	10.5439
sp|Q06344|ESF1_YEAST	ESF1	Pre-rRNA-processing protein ESF1 OS=Saccharomyces cerevisiae (strain ATCC 204508 / S288c) OX=559292 GN=ESF1 PE=1 SV=1	288	87	3511.81	3859.06	3352.28	3133.17	3383.44	3404.95	3771.7	3657.22	3884.23	10.9889	12.0755	10.4897	9.80407	10.5872	10.6545	11.8021	11.4439	12.1542
sp|P43597|YFI6_YEAST	YFR016C	Uncharacterized protein YFR016C OS=Saccharomyces cerevisiae (strain ATCC 204508 / S288c) OX=559292 GN=YFR016C PE=1 SV=1	289	44	1250.86	1440.06	1497.15	1211.37	1288.79	1296.69	1277.1	1273.33	1103.13	10.7476	12.3733	12.8638	10.4083	11.0735	11.1414	10.9731	10.9407	9.4783
sp|P39104|PIK1_YEAST	PIK1	Phosphatidylinositol 4-kinase PIK1 OS=Saccharomyces cerevisiae (strain ATCC 204508 / S288c) OX=559292 GN=PIK1 PE=1 SV=1	290	2	48.8077	43.9227	33.0948	58.3497	55.3194	39.2688	36.0123	45.8879	70.2865	11.3256	10.1921	7.6795	13.5398	12.8366	9.11215	8.3565	10.6481	16.3097
sp|P15924|DESP_HUMAN_contaminant	DSP	Desmoplakin OS=Homo sapiens GN=DSP PE=1 SV=3	291	10	222.625	247.892	201.252	181.562	205.17	206.577	177.535	190.519	241.179	11.8777	13.2258	10.7374	9.68687	10.9464	11.0215	9.47201	10.1647	12.8676
sp|P38902|RPB11_YEAST	RPB11	DNA-directed RNA polymerase II subunit RPB11 OS=Saccharomyces cerevisiae (strain ATCC 204508 / S288c) OX=559292 GN=RPB11 PE=1 SV=1	292	68	3750.4	3931.62	3848.1	3538.08	3867.14	4557.01	3995.6	4422.25	4307.13	10.3553	10.8556	10.625	9.76902	10.6776	12.5824	11.0323	12.2103	11.8925
sp|P39719|FLC2_YEAST	FLC2	Flavin carrier protein 2 OS=Saccharomyces cerevisiae (strain ATCC 204508 / S288c) OX=559292 GN=FLC2 PE=1 SV=2	293	12	249.782	232.731	251.376	300.891	274.868	248.838	242.792	262.001	236.068	10.8632	10.1216	10.9325	13.0859	11.9542	10.8221	10.5592	11.3946	10.2667
sp|Q05775|EIF3J_YEAST	HCR1	Eukaryotic translation initiation factor 3 subunit J OS=Saccharomyces cerevisiae (strain ATCC 204508 / S288c) OX=559292 GN=HCR1 PE=1 SV=1	294	396	28769.5	28186.3	30816.2	36631.7	30231.3	30686.9	32927.9	33441.4	28140.9	10.281	10.0726	11.0124	13.0906	10.8034	10.9662	11.767	11.9505	10.0564
sp|P18899|DDR48_YEAST	DDR48	Stress protein DDR48 OS=Saccharomyces cerevisiae (strain ATCC 204508 / S288c) OX=559292 GN=DDR48 PE=1 SV=4	295	100	6539.27	6975.44	9976.13	8814.4	8605.62	8080.99	11684.3	13575.6	9336.19	7.82322	8.34503	11.9349	10.5451	10.2953	9.66765	13.9785	16.2411	11.1693
sp|P38755|OSH7_YEAST	OSH7	Oxysterol-binding protein homolog 7 OS=Saccharomyces cerevisiae (strain ATCC 204508 / S288c) OX=559292 GN=OSH7 PE=1 SV=1	296	25	1391.45	1354.41	1218.62	1203.65	1335.61	1192.77	1132.07	1118.43	1325.7	12.3435	12.0149	10.8104	10.6776	11.8482	10.581	10.0426	9.92157	11.7603
sp|Q02201|OSH6_YEAST	OSH6	Oxysterol-binding protein homolog 6 OS=Saccharomyces cerevisiae (strain ATCC 204508 / S288c) OX=559292 GN=OSH6 PE=1 SV=1	296	42	2324.53	2326.88	2060.63	2093.37	2130.68	1992.61	2073.6	1978.97	2255.38	12.0839	12.0961	10.712	10.8822	11.0761	10.3584	10.7794	10.2875	11.7244
sp|Q03254|FCP1_YEAST	FCP1	RNA polymerase II subunit A C-terminal domain phosphatase OS=Saccharomyces cerevisiae (strain ATCC 204508 / S288c) OX=559292 GN=FCP1 PE=1 SV=1	297	1	32.9679	34.3563	45.8511	24.2041	34.748	35.6044	35.1347	39.3488	37.5316	10.3106	10.7448	14.3398	7.56977	10.8673	11.1352	10.9883	12.3062	11.7379
sp|P32591|SWI3_YEAST	SWI3	SWI/SNF complex subunit SWI3 OS=Saccharomyces cerevisiae (strain ATCC 204508 / S288c) OX=559292 GN=SWI3 PE=1 SV=1	298	69	2596.32	2592.73	2618.3	2260.5	2265.37	2424.66	2173.02	2245.51	2086.13	12.2108	12.1939	12.3141	10.6314	10.6543	11.4034	10.2199	10.5609	9.81129
sp|P25694|CDC48_YEAST	CDC48	Cell division control protein 48 OS=Saccharomyces cerevisiae (strain ATCC 204508 / S288c) OX=559292 GN=CDC48 PE=1 SV=3	299	139	5752.78	6147.15	5418.15	6085.39	6596.73	5907.54	5939.47	6242.9	7761.3	10.3002	11.0063	9.70101	10.8957	11.8112	10.5772	10.6344	11.1777	13.8963
sp|P38687|SRP68_YEAST	SRP68	Signal recognition particle subunit SRP68 OS=Saccharomyces cerevisiae (strain ATCC 204508 / S288c) OX=559292 GN=SRP68 PE=1 SV=1	300	24	633.666	712.67	571.493	577.766	726.276	695.23	605.018	630.334	879.683	10.5048	11.8146	9.47414	9.57813	12.0401	11.5254	10.0299	10.4496	14.5833
sp|P27616|PUR7_YEAST	ADE1	Phosphoribosylaminoimidazole-succinocarboxamide synthase OS=Saccharomyces cerevisiae (strain ATCC 204508 / S288c) OX=559292 GN=ADE1 PE=1 SV=2	301	32	1299.14	1337.63	1290.92	1015.58	1395.58	1352.2	1144.22	1064.09	1545.18	11.3516	11.6879	11.2798	8.87393	12.1943	11.8152	9.99796	9.2978	13.5015
sp|P06182|CCHL_YEAST	CYC3	Cytochrome c heme lyase OS=Saccharomyces cerevisiae (strain ATCC 204508 / S288c) OX=559292 GN=CYC3 PE=1 SV=1	302	109	5721.11	6000.73	6564.15	5414.85	5949.15	6324.9	5040.26	5228.99	5001.98	11.164	11.7096	12.8091	10.5664	11.609	12.3422	9.8354	10.2037	9.7607
sp|P36046|MIA40_YEAST	MIA40	Mitochondrial intermembrane space import and assembly protein 40 OS=Saccharomyces cerevisiae (strain ATCC 204508 / S288c) OX=559292 GN=MIA40 PE=1 SV=2	303	177	9438.41	10402.2	12416.9	10076.4	10768.4	11184.2	12009.7	12781.3	10850.9	9.44517	10.4097	12.4258	10.0836	10.7761	11.1922	12.0183	12.7905	10.8587
sp|P40185|MMF1_YEAST	MMF1	Protein MMF1, mitochondrial OS=Saccharomyces cerevisiae (strain ATCC 204508 / S288c) OX=559292 GN=MMF1 PE=1 SV=1	304	336	14614	15339.1	17275.7	14530	15639	17073.7	17066.6	18856.8	16718.5	9.93383	10.4267	11.7431	9.87673	10.6306	11.6058	11.601	12.8179	11.3644
sp|P40037|HMF1_YEAST	HMF1	Protein HMF1 OS=Saccharomyces cerevisiae (strain ATCC 204508 / S288c) OX=559292 GN=HMF1 PE=1 SV=1	305	100	6291.21	6136.09	7006.54	4921.71	6208.25	8054.52	5570.21	6927.65	6523.31	10.9148	10.6456	12.1558	8.53878	10.7708	13.974	9.66388	12.0189	11.3174
sp|P32599|FIMB_YEAST	SAC6	Fimbrin OS=Saccharomyces cerevisiae (strain ATCC 204508 / S288c) OX=559292 GN=SAC6 PE=1 SV=1	306	57	3059.57	3210.72	3040.46	2942.29	3602.59	3337.83	3085.95	3301.94	4183.31	10.2792	10.787	10.215	9.88518	12.1036	11.2141	10.3678	11.0935	14.0546
sp|P05739|RL6B_YEAST	RPL6B	60S ribosomal protein L6-B OS=Saccharomyces cerevisiae (strain ATCC 204508 / S288c) OX=559292 GN=RPL6B PE=1 SV=4	307	128	8191.3	8360.48	8449.83	9309.64	7817.36	7330.12	8181.4	6520.89	6091.91	11.6597	11.9005	12.0277	13.2516	11.1275	10.4339	11.6456	9.28202	8.6714
sp|Q02326|RL6A_YEAST	RPL6A	60S ribosomal protein L6-A OS=Saccharomyces cerevisiae (strain ATCC 204508 / S288c) OX=559292 GN=RPL6A PE=1 SV=2	307	499	55851.3	51108.8	52257.5	65496.7	48833.3	46254.6	49494.5	39062.4	37461.3	12.5278	11.464	11.7216	14.6913	10.9536	10.3752	11.1019	8.76191	8.40278
sp|P38250|IST2_YEAST	IST2	Increased sodium tolerance protein 2 OS=Saccharomyces cerevisiae (strain ATCC 204508 / S288c) OX=559292 GN=IST2 PE=1 SV=2	308	43	1536.04	1642.76	1561.84	1651.22	1759.66	1704.89	1716.27	1821.52	1830.93	10.0888	10.7898	10.2583	10.8454	11.5576	11.1979	11.2726	11.9639	12.0257
sp|P36121|RPC5_YEAST	RPC37	DNA-directed RNA polymerase III subunit RPC5 OS=Saccharomyces cerevisiae (strain ATCC 204508 / S288c) OX=559292 GN=RPC37 PE=1 SV=1	309	112	7325.72	7586.49	8695.85	8187.3	8047.25	8400.52	8618.92	8488.6	7393.3	10.0706	10.429	11.9541	11.255	11.0624	11.5481	11.8483	11.6691	10.1635
sp|Q06677|SWA2_YEAST	SWA2	Auxilin-like clathrin uncoating factor SWA2 OS=Saccharomyces cerevisiae (strain ATCC 204508 / S288c) OX=559292 GN=SWA2 PE=1 SV=1	310	16	477.24	492.804	519.712	460.851	475.988	473.372	487.884	451.697	450.217	11.1251	11.4879	12.1152	10.743	11.0959	11.0349	11.3732	10.5296	10.4951
sp|P06738|PHSG_YEAST	GPH1	Glycogen phosphorylase OS=Saccharomyces cerevisiae (strain ATCC 204508 / S288c) OX=559292 GN=GPH1 PE=1 SV=4	311	22	651.385	593.326	568.786	536.2	738.872	655.971	586.955	636.092	864.436	11.1691	10.1736	9.75281	9.19407	12.6692	11.2477	10.0643	10.9069	14.8222
sp|P40693|RLP7_YEAST	RLP7	Ribosome biogenesis protein RLP7 OS=Saccharomyces cerevisiae (strain ATCC 204508 / S288c) OX=559292 GN=RLP7 PE=1 SV=1	312	45	3854.26	3479.37	3340.2	4231.11	3386.05	3115.33	3332.94	3124.16	3481.49	12.2963	11.1003	10.6563	13.4986	10.8026	9.93887	10.6331	9.96704	11.107
sp|P03965|CARB_YEAST	CPA2	Carbamoyl-phosphate synthase arginine-specific large chain OS=Saccharomyces cerevisiae (strain ATCC 204508 / S288c) OX=559292 GN=CPA2 PE=1 SV=1	313	105	4502.27	4940.8	4026.78	4536.66	5815.22	5048.85	4393.92	4817.63	7767.56	9.81963	10.7761	8.78257	9.89464	12.6832	11.0117	9.58331	10.5074	16.9414
sp|P07259|PYR1_YEAST	URA2	Protein URA2 OS=Saccharomyces cerevisiae (strain ATCC 204508 / S288c) OX=559292 GN=URA2 PE=1 SV=5	313	254	12742.5	13689.3	11093.3	12672.4	16767.7	13903.7	11397.4	12662.5	20462.9	10.1622	10.9172	8.84692	10.1063	13.3723	11.0882	9.08944	10.0984	16.3192
sp|Q08245|ZEO1_YEAST	ZEO1	Protein ZEO1 OS=Saccharomyces cerevisiae (strain ATCC 204508 / S288c) OX=559292 GN=ZEO1 PE=1 SV=3	314	541	40065.9	43524	65006.5	69328	47763.7	46428.3	69722.2	63692.3	47355.9	8.12882	8.83043	13.1889	14.0657	9.6906	9.41967	14.1457	12.9223	9.60787
sp|P39683|NPT1_YEAST	NPT1	Nicotinate phosphoribosyltransferase OS=Saccharomyces cerevisiae (strain ATCC 204508 / S288c) OX=559292 GN=NPT1 PE=1 SV=3	315	43	2387.82	2531.56	2203.79	2470.13	2786.68	2375.06	2405.95	2298.13	2893.77	10.6824	11.3254	9.85908	11.0506	12.4668	10.6253	10.7635	10.2811	12.9458
sp|P32891|DLD1_YEAST	DLD1	D-lactate dehydrogenase [cytochrome] 1, mitochondrial OS=Saccharomyces cerevisiae (strain ATCC 204508 / S288c) OX=559292 GN=DLD1 PE=1 SV=2	316	33	1078.07	1053.73	1031.27	1180.79	1098.34	1027.42	953.521	983.264	1097.1	11.3439	11.0878	10.8515	12.4248	11.5572	10.811	10.0334	10.3463	11.5442
sp|Q12481|RRP36_YEAST	RRP36	rRNA biogenesis protein RRP36 OS=Saccharomyces cerevisiae (strain ATCC 204508 / S288c) OX=559292 GN=RRP36 PE=1 SV=1	317	43	3625.27	3747.84	3602.77	2874.27	3640.27	4130.8	3785.32	3730.79	3877.44	10.9808	11.352	10.9126	8.70601	11.0262	12.512	11.4655	11.3004	11.7446
sp|P19414|ACON_YEAST	ACO1	Aconitate hydratase, mitochondrial OS=Saccharomyces cerevisiae (strain ATCC 204508 / S288c) OX=559292 GN=ACO1 PE=1 SV=2	318	554	32699.3	35355.1	32042.8	31366.3	29654.5	29618.3	29140.4	28326.3	28520.8	11.8166	12.7763	11.5793	11.3349	10.7163	10.7032	10.5305	10.2363	10.3066
sp|P39533|ACON2_YEAST	ACO2	Homocitrate dehydratase, mitochondrial OS=Saccharomyces cerevisiae (strain ATCC 204508 / S288c) OX=559292 GN=ACO2 PE=1 SV=1	318	64	2419.01	2424.92	2249.59	2033.26	2254.76	2293.96	1947.39	2012.53	2038.22	12.2957	12.3257	11.4345	10.3349	11.4608	11.6601	9.89847	10.2296	10.3602
sp|Q12495|RLF2_YEAST	RLF2	Chromatin assembly factor 1 subunit p90 OS=Saccharomyces cerevisiae (strain ATCC 204508 / S288c) OX=559292 GN=RLF2 PE=1 SV=1	319	17	388.579	412.633	361.49	288.739	373.217	399.09	313.609	343.27	350.34	12.0267	12.7712	11.1883	8.93661	11.5512	12.352	9.70635	10.6244	10.8432
sp|P00549|KPYK1_YEAST	CDC19	Pyruvate kinase 1 OS=Saccharomyces cerevisiae (strain ATCC 204508 / S288c) OX=559292 GN=CDC19 PE=1 SV=2	320	895	66022	67277.9	57460.9	60009	66630.7	61678.7	59942.4	58786.2	72513.6	11.5763	11.7965	10.0752	10.522	11.683	10.8147	10.5103	10.3076	12.7145
sp|P52489|KPYK2_YEAST	PYK2	Pyruvate kinase 2 OS=Saccharomyces cerevisiae (strain ATCC 204508 / S288c) OX=559292 GN=PYK2 PE=1 SV=1	320	67	3758.22	3866.94	3291.94	2994.41	3907.22	3785.33	3273.65	3325.36	4507.46	11.4893	11.8217	10.0639	9.15427	11.9448	11.5722	10.0079	10.166	13.7798
sp|P22217|TRX1_YEAST	TRX1	Thioredoxin-1 OS=Saccharomyces cerevisiae (strain ATCC 204508 / S288c) OX=559292 GN=TRX1 PE=1 SV=3	321	175	7997.49	7728.69	9380.97	7897.33	8175.23	9122.19	8244.32	9639.12	8393.59	10.4435	10.0924	12.2501	10.3127	10.6756	11.9121	10.7658	12.5872	10.9607
sp|P22803|TRX2_YEAST	TRX2	Thioredoxin-2 OS=Saccharomyces cerevisiae (strain ATCC 204508 / S288c) OX=559292 GN=TRX2 PE=1 SV=3	321	349	17941.8	18016.3	21719	17276.2	18596.6	21578	20595.7	23832.6	20530.8	9.96285	10.0042	12.0603	9.59325	10.3265	11.982	11.4365	13.2339	11.4005
sp|P36156|GTO2_YEAST	ECM4	Glutathione S-transferase omega-like 2 OS=Saccharomyces cerevisiae (strain ATCC 204508 / S288c) OX=559292 GN=ECM4 PE=1 SV=1	322	3	50.9447	56.791	49.5484	45.133	69.9255	56.0988	52.599	56.4081	69.2809	10.0536	11.2074	9.77808	8.90673	13.7994	11.0708	10.3801	11.1318	13.6722
sp|P32178|CHMU_YEAST	ARO7	Chorismate mutase OS=Saccharomyces cerevisiae (strain ATCC 204508 / S288c) OX=559292 GN=ARO7 PE=1 SV=1	323	51	2552.69	2571.12	2368.87	2227.52	2472.58	2446.3	2071	2102.98	2378.64	12.0457	12.1327	11.1783	10.5113	11.6677	11.5437	9.77269	9.9236	11.2244
sp|P06105|SC160_YEAST	SCP160	Protein SCP160 OS=Saccharomyces cerevisiae (strain ATCC 204508 / S288c) OX=559292 GN=SCP160 PE=1 SV=3	324	248	13395	13981.6	12832	14131.2	15166.1	13969.4	12812.7	13532.4	15841.2	10.6596	11.1264	10.2116	11.2454	12.069	11.1167	10.1962	10.7689	12.6062
sp|P07285|TRPD_YEAST	TRP4	Anthranilate phosphoribosyltransferase OS=Saccharomyces cerevisiae (strain ATCC 204508 / S288c) OX=559292 GN=TRP4 PE=1 SV=1	325	7	254.04	260.388	220.517	260.192	266.129	238.053	201.228	204.609	300.146	11.5195	11.8074	9.9994	11.7985	12.0677	10.7946	9.12474	9.27805	13.6102
sp|P00958|SYMC_YEAST	MES1	Methionine--tRNA ligase, cytoplasmic OS=Saccharomyces cerevisiae (strain ATCC 204508 / S288c) OX=559292 GN=MES1 PE=1 SV=4	326	97	4206.87	4296.84	3557.1	3654.89	4862.15	4306.69	3625.72	3960.2	5275.98	11.1451	11.3834	9.42367	9.68274	12.8811	11.4095	9.60546	10.4916	13.9774
sp|Q12443|RTN2_YEAST	RTN2	Reticulon-like protein 2 OS=Saccharomyces cerevisiae (strain ATCC 204508 / S288c) OX=559292 GN=RTN2 PE=1 SV=1	327	11	290.004	320.939	324.755	314.673	334.921	334.012	378.128	351.754	411.744	9.47438	10.485	10.6097	10.2803	10.9418	10.9121	12.3534	11.4917	13.4516
sp|P33417|IXR1_YEAST	IXR1	Intrastrand cross-link recognition protein OS=Saccharomyces cerevisiae (strain ATCC 204508 / S288c) OX=559292 GN=IXR1 PE=1 SV=2	328	77	6701.88	7662.93	7977.28	6131.3	7314.57	8254.9	7688.53	9032.49	8297.8	9.70419	11.0958	11.5509	8.87801	10.5914	11.9529	11.1328	13.0789	12.0151
sp|P42949|TIM16_YEAST	PAM16	Mitochondrial import inner membrane translocase subunit TIM16 OS=Saccharomyces cerevisiae (strain ATCC 204508 / S288c) OX=559292 GN=PAM16 PE=1 SV=1	329	93	7415.17	7621.01	7524.44	6624.46	7530.81	8077.52	7442.69	7552.5	7466.72	11.0254	11.3315	11.1879	9.84972	11.1973	12.0102	11.0663	11.2296	11.1021
sp|Q02873|YP107_YEAST	YPL107W	UPF0651 protein YPL107W, mitochondrial OS=Saccharomyces cerevisiae (strain ATCC 204508 / S288c) OX=559292 GN=YPL107W PE=1 SV=1	330	18	1648.32	1622.91	1569.93	1302.63	1619.04	1761.83	1522.74	1457.86	1489.68	11.778	11.5964	11.2178	9.30786	11.5688	12.5891	10.8806	10.4171	10.6444
sp|P34161|YOX1_YEAST	YOX1	Homeobox protein YOX1 OS=Saccharomyces cerevisiae (strain ATCC 204508 / S288c) OX=559292 GN=YOX1 PE=1 SV=2	331	43	2726.14	2780.83	3010.08	2371.9	2523.79	2727.42	1491.73	1601.1	1586.42	13.0942	13.3569	14.458	11.3927	12.1223	13.1004	7.16509	7.69042	7.61991
sp|Q99177|BRR1_YEAST	BRR1	Pre-mRNA-splicing factor BRR1 OS=Saccharomyces cerevisiae (strain ATCC 204508 / S288c) OX=559292 GN=BRR1 PE=1 SV=1	332	1	17.8749	20.0603	15.5307	13.4796	12.4585	16.4503	15.721	14.1193	18.36	12.4084	13.9255	10.7811	9.35729	8.64846	11.4195	10.9132	9.80135	12.7452
sp|P32316|ACH1_YEAST	ACH1	Acetyl-CoA hydrolase OS=Saccharomyces cerevisiae (strain ATCC 204508 / S288c) OX=559292 GN=ACH1 PE=1 SV=2	333	43	1306.49	1431.06	1305.63	1193.22	1374.68	1370.55	1215.93	1340.77	1322.54	11.0151	12.0654	11.0079	10.0601	11.59	11.5552	10.2516	11.3041	11.1504
sp|P32915|SC61A_YEAST	SEC61	Protein transport protein SEC61 OS=Saccharomyces cerevisiae (strain ATCC 204508 / S288c) OX=559292 GN=SEC61 PE=1 SV=1	334	9	241.811	228.397	175.985	238.633	263.938	239.705	204.594	205.644	288.232	11.5869	10.9441	8.43269	11.4346	12.6471	11.486	9.80354	9.85386	13.8112
sp|P28817|HIBCH_YEAST	EHD3	3-hydroxyisobutyryl-CoA hydrolase, mitochondrial OS=Saccharomyces cerevisiae (strain ATCC 204508 / S288c) OX=559292 GN=EHD3 PE=1 SV=2	335	10	386.131	387.176	354.711	371.052	396.308	392.505	341.98	375.519	401.33	11.3344	11.3651	10.4121	10.8918	11.6332	11.5215	10.0384	11.0229	11.7806
sp|P46973|HIT1_YEAST	HIT1	Protein HIT1 OS=Saccharomyces cerevisiae (strain ATCC 204508 / S288c) OX=559292 GN=HIT1 PE=1 SV=1	336	22	650.454	692.6	665.906	633.735	657.38	700.005	653.145	698.673	603.93	10.9213	11.6289	11.1807	10.6406	11.0376	11.7533	10.9665	11.7309	10.1402
sp|P18962|DAP2_YEAST	DAP2	Dipeptidyl aminopeptidase B OS=Saccharomyces cerevisiae (strain ATCC 204508 / S288c) OX=559292 GN=DAP2 PE=1 SV=2	337	17	682.601	691.258	815.107	660.758	716.638	753.041	748.827	801.829	764.999	10.2878	10.4183	12.2849	9.95859	10.8008	11.3494	11.2859	12.0847	11.5297
sp|P53550|DCP2_YEAST	DCP2	m7GpppN-mRNA hydrolase OS=Saccharomyces cerevisiae (strain ATCC 204508 / S288c) OX=559292 GN=DCP2 PE=1 SV=1	338	40	1553.22	1686.45	1589.91	1872.02	1814.65	1676.36	1962.47	2068.18	1922.59	9.61993	10.4451	9.84717	11.5944	11.2391	10.3826	12.1546	12.8094	11.9076
sp|P34160|NCBP1_YEAST	STO1	Nuclear cap-binding protein complex subunit 1 OS=Saccharomyces cerevisiae (strain ATCC 204508 / S288c) OX=559292 GN=STO1 PE=1 SV=2	339	6	229.508	243.09	167.626	216.811	298.377	212.904	171.109	215.618	367.495	10.8129	11.4528	7.89743	10.2147	14.0576	10.0306	8.06153	10.1585	17.3139
sp|P38555|YPT31_YEAST	YPT31	GTP-binding protein YPT31/YPT8 OS=Saccharomyces cerevisiae (strain ATCC 204508 / S288c) OX=559292 GN=YPT31 PE=1 SV=3	340	15	862.049	908.075	891.598	761.026	902.217	926.16	873.79	921.727	1015.03	10.6932	11.2641	11.0597	9.44005	11.1914	11.4884	10.8388	11.4334	12.5908
sp|P51996|YPT32_YEAST	YPT32	GTP-binding protein YPT32/YPT11 OS=Saccharomyces cerevisiae (strain ATCC 204508 / S288c) OX=559292 GN=YPT32 PE=1 SV=3	340	28	938.865	1023.54	819.568	679.372	1010.48	998.376	871.432	906.439	1187.65	11.1296	12.1334	9.71545	8.05351	11.9786	11.8351	10.3303	10.7452	14.0788
sp|Q05549|HRQ1_YEAST	HRQ1	ATP-dependent helicase HRQ1 OS=Saccharomyces cerevisiae (strain ATCC 204508 / S288c) OX=559292 GN=HRQ1 PE=1 SV=1	341	1	52.2822	47.773	56.8469	65.951	62.9773	64.3919	54.1304	83.9091	69.4053	9.37516	8.56658	10.1937	11.8262	11.293	11.5467	9.70658	15.0464	12.4457
sp|P54113|PUR91_YEAST	ADE16	Bifunctional purine biosynthesis protein ADE16 OS=Saccharomyces cerevisiae (strain ATCC 204508 / S288c) OX=559292 GN=ADE16 PE=1 SV=1	342	30	2169.28	2112.79	1897.18	1839.66	2211.13	2115.85	1841.78	2019.17	2445.74	11.6299	11.3271	10.1711	9.86276	11.8543	11.3435	9.87413	10.8252	13.1121
sp|P38904|SPP41_YEAST	SPP41	Protein SPP41 OS=Saccharomyces cerevisiae (strain ATCC 204508 / S288c) OX=559292 GN=SPP41 PE=1 SV=2	343	17	815.802	754.496	841.185	860.176	812.843	769.662	877.597	901.811	791.469	10.9872	10.1615	11.329	11.5848	10.9473	10.3658	11.8194	12.1455	10.6595
sp|P06174|HEM4_YEAST	HEM4	Uroporphyrinogen-III synthase OS=Saccharomyces cerevisiae (strain ATCC 204508 / S288c) OX=559292 GN=HEM4 PE=1 SV=2	344	4	94.5411	79.0484	81.9076	101.318	86.5751	87.701	82.0953	78.076	79.9625	12.2586	10.2497	10.6205	13.1373	11.2257	11.3716	10.6448	10.1236	10.3682
sp|P40546|FAF1_YEAST	FAF1	Protein FAF1 OS=Saccharomyces cerevisiae (strain ATCC 204508 / S288c) OX=559292 GN=FAF1 PE=1 SV=1	345	40	2121.83	2092.24	2146.23	1857.62	2066.07	2147.06	2046.41	2043.84	1870.61	11.5368	11.3759	11.6694	10.1002	11.2336	11.6739	11.1267	11.1127	10.1708
sp|P32527|ZUO1_YEAST	ZUO1	Zuotin OS=Saccharomyces cerevisiae (strain ATCC 204508 / S288c) OX=559292 GN=ZUO1 PE=1 SV=1	346	192	16065.8	16186	14885.3	14036	15509.5	16057.4	15445.4	15026.3	16005.1	11.5401	11.6265	10.6922	10.0821	11.1405	11.5341	11.0945	10.7935	11.4965
sp|P06101|CDC37_YEAST	CDC37	Hsp90 co-chaperone Cdc37 OS=Saccharomyces cerevisiae (strain ATCC 204508 / S288c) OX=559292 GN=CDC37 PE=1 SV=2	347	80	4306.57	4524.58	4306.9	4156.23	4152.64	4260.39	4051.49	4191.15	4224.82	11.2812	11.8523	11.2821	10.8874	10.878	11.1602	10.613	10.9788	11.067
sp|P33313|CNS1_YEAST	CNS1	Hsp70/Hsp90 co-chaperone CNS1 OS=Saccharomyces cerevisiae (strain ATCC 204508 / S288c) OX=559292 GN=CNS1 PE=1 SV=1	348	83	4037.02	4053.69	4077.64	3284.82	3536.92	3553.71	3351.33	3132.37	3010.58	12.6007	12.6527	12.7275	10.2529	11.0397	11.0921	10.4605	9.77702	9.39688
sp|P32787|MG101_YEAST	MGM101	Mitochondrial genome maintenance protein MGM101 OS=Saccharomyces cerevisiae (strain ATCC 204508 / S288c) OX=559292 GN=MGM101 PE=1 SV=1	349	81	6128.52	6343.08	6214.35	5699.05	5852.25	6102	5827.61	5511.4	5486.39	11.5274	11.931	11.6889	10.7196	11.0078	11.4776	10.9614	10.3667	10.3196
sp|P38708|YHI0_YEAST	YHR020W	Putative proline--tRNA ligase YHR020W OS=Saccharomyces cerevisiae (strain ATCC 204508 / S288c) OX=559292 GN=YHR020W PE=1 SV=1	350	104	4123.03	4367.83	3743.87	4329.05	4539.69	4221.88	3822.06	3933	4779.22	10.8903	11.5369	9.88882	11.4345	11.9908	11.1514	10.0953	10.3884	12.6235
sp|Q08831|VTS1_YEAST	VTS1	Protein VTS1 OS=Saccharomyces cerevisiae (strain ATCC 204508 / S288c) OX=559292 GN=VTS1 PE=1 SV=1	351	21	706.205	699.362	753.449	738.151	697.567	673.75	699.518	676.361	608.686	11.2938	11.1843	12.0493	11.8047	11.1556	10.7747	11.1868	10.8165	9.73423
sp|P36531|RM36_YEAST	MRPL36	54S ribosomal protein L36, mitochondrial OS=Saccharomyces cerevisiae (strain ATCC 204508 / S288c) OX=559292 GN=MRPL36 PE=1 SV=3	352	117	4753.63	4812.98	5181.48	4066.89	4732.67	5273.79	4653.33	4961.41	5002.75	10.9432	11.0799	11.9282	9.36232	10.895	12.1407	10.7123	11.4216	11.5167
sp|Q08278|MED7_YEAST	MED7	Mediator of RNA polymerase II transcription subunit 7 OS=Saccharomyces cerevisiae (strain ATCC 204508 / S288c) OX=559292 GN=MED7 PE=1 SV=1	353	39	1623.73	1715.66	1746.99	1603.12	1651.09	1837.93	1712.15	1726.53	1668.59	10.6225	11.2239	11.4288	10.4876	10.8015	12.0238	11.2009	11.295	10.916
sp|P54115|ALDH6_YEAST	ALD6	Magnesium-activated aldehyde dehydrogenase, cytosolic OS=Saccharomyces cerevisiae (strain ATCC 204508 / S288c) OX=559292 GN=ALD6 PE=1 SV=4	354	361	24367.3	24727.8	20712.8	24716.4	26311.6	23324.5	21151.8	21390.5	28515.3	11.3221	11.4897	9.6241	11.4844	12.2256	10.8376	9.82808	9.93899	13.2495
sp|P39744|NOC2_YEAST	NOC2	Nucleolar complex protein 2 OS=Saccharomyces cerevisiae (strain ATCC 204508 / S288c) OX=559292 GN=NOC2 PE=1 SV=2	355	12	227.707	237.546	183.527	200.114	302.871	250.575	223.112	242.896	362.12	10.2089	10.6501	8.22818	8.97184	13.5788	11.2342	10.0029	10.8899	16.2352
sp|P37291|GLYC_YEAST	SHM2	Serine hydroxymethyltransferase, cytosolic OS=Saccharomyces cerevisiae (strain ATCC 204508 / S288c) OX=559292 GN=SHM2 PE=1 SV=2	356	124	8085.9	8607.47	7768.18	6704	7693.41	8491.29	7691.96	8406.66	9276	11.1185	11.8357	10.6816	9.2183	10.5788	11.6759	10.5768	11.5595	12.7549
sp|P37292|GLYM_YEAST	SHM1	Serine hydroxymethyltransferase, mitochondrial OS=Saccharomyces cerevisiae (strain ATCC 204508 / S288c) OX=559292 GN=SHM1 PE=1 SV=2	356	299	19168.6	19729.1	18475.3	18093.8	17669	18217.5	16337	16064.7	15643.9	12.0256	12.3772	11.5906	11.3513	11.0848	11.4289	10.2491	10.0783	9.81431
sp|P53919|NAF1_YEAST	NAF1	H/ACA ribonucleoprotein complex non-core subunit NAF1 OS=Saccharomyces cerevisiae (strain ATCC 204508 / S288c) OX=559292 GN=NAF1 PE=1 SV=1	358	26	675.412	599.354	602.956	542.861	572.81	642.959	554.369	575.772	523.653	12.7674	11.3296	11.3977	10.2617	10.8279	12.1539	10.4793	10.8839	9.89865
sp|P32874|HFA1_YEAST	HFA1	Acetyl-CoA carboxylase, mitochondrial OS=Saccharomyces cerevisiae (strain ATCC 204508 / S288c) OX=559292 GN=HFA1 PE=1 SV=2	359	3	461.46	362.612	375.617	419.031	395.776	397.21	606.569	631.368	560.187	10.9615	8.61346	8.92238	9.95363	9.40123	9.4353	14.4084	14.9975	13.3066
sp|Q00955|ACAC_YEAST	ACC1	Acetyl-CoA carboxylase OS=Saccharomyces cerevisiae (strain ATCC 204508 / S288c) OX=559292 GN=ACC1 PE=1 SV=2	359	240	10427.7	10699.7	8857.35	10620.3	13510.4	10766.9	9500.13	10483.8	16023.6	10.3357	10.6053	8.77923	10.5266	13.3912	10.6719	9.41634	10.3913	15.8823
sp|P38765|YHI9_YEAST	YHI9	Uncharacterized isomerase YHI9 OS=Saccharomyces cerevisiae (strain ATCC 204508 / S288c) OX=559292 GN=YHI9 PE=1 SV=1	360	4	151.844	156.042	141.45	93.9254	163.361	155.643	120.566	154.385	195.972	11.3895	11.7044	10.6099	7.04517	12.2534	11.6745	9.04343	11.5801	14.6995
sp|P0CY11|HMRA1_YEAST	HMRA1	Silenced mating-type protein A1 OS=Saccharomyces cerevisiae (strain ATCC 204508 / S288c) OX=559292 GN=HMRA1 PE=1 SV=1	361	1	18.7583	15.9715	22.8134	22.4454	19.0778	24.8796	19.287	21.2888	25.2497	9.88468	8.41617	12.0215	11.8276	10.053	13.1103	10.1633	11.2181	13.3053
sp|P53290|GTR2_YEAST	GTR2	GTP-binding protein GTR2 OS=Saccharomyces cerevisiae (strain ATCC 204508 / S288c) OX=559292 GN=GTR2 PE=1 SV=1	362	4	66.1456	64.0586	54.3853	60.9195	77.5691	63.9449	59.8164	73.3437	102.058	10.6302	10.2948	8.74023	9.79034	12.4661	10.2765	9.61306	11.787	16.4017
sp|P28321|MGLL_YEAST	YJU3	Monoglyceride lipase OS=Saccharomyces cerevisiae (strain ATCC 204508 / S288c) OX=559292 GN=YJU3 PE=1 SV=2	363	54	2062.98	2085.84	2061.71	1829.04	1967.57	2050.63	2031.24	2003.04	2106.05	11.3362	11.4619	11.3293	10.0507	10.812	11.2684	11.1618	11.0069	11.5729
sp|P53251|SLX9_YEAST	SLX9	Ribosome biogenesis protein SLX9 OS=Saccharomyces cerevisiae (strain ATCC 204508 / S288c) OX=559292 GN=SLX9 PE=1 SV=1	364	186	13242.7	12908.8	14067.5	13378.4	13335.3	13928.2	13761.7	14123.2	12615.7	10.9118	10.6367	11.5914	11.0236	10.9881	11.4766	11.3394	11.6373	10.3951
sp|P87262|RL34A_YEAST	RPL34A	60S ribosomal protein L34-A OS=Saccharomyces cerevisiae (strain ATCC 204508 / S288c) OX=559292 GN=RPL34A PE=1 SV=1	365	210	34103.1	33071.1	33525.5	30484.9	32834.3	34967	34745.2	32664.2	31995.3	11.429	11.0832	11.2354	10.2164	11.0038	11.7185	11.6442	10.9468	10.7226
sp|Q99190|TECR_YEAST	TSC13	Very-long-chain enoyl-CoA reductase OS=Saccharomyces cerevisiae (strain ATCC 204508 / S288c) OX=559292 GN=TSC13 PE=1 SV=1	366	12	884.334	920.704	774.453	748.437	1053.91	991.349	809.299	923.496	1210.1	10.634	11.0714	9.31271	8.99988	12.6732	11.9209	9.73173	11.1049	14.5513
sp|Q06103|RPN7_YEAST	RPN7	26S proteasome regulatory subunit RPN7 OS=Saccharomyces cerevisiae (strain ATCC 204508 / S288c) OX=559292 GN=RPN7 PE=1 SV=3	367	17	623.574	663.079	583.273	480.389	675.98	621.339	576.344	598.765	833.622	11.0243	11.7227	10.3118	8.49289	11.9508	10.9848	10.1893	10.5857	14.7378
sp|P38333|ENP1_YEAST	ENP1	Essential nuclear protein 1 OS=Saccharomyces cerevisiae (strain ATCC 204508 / S288c) OX=559292 GN=ENP1 PE=1 SV=1	368	31	1230.38	1445.71	983.12	1017	1171.98	1164.64	1086.74	1705.3	1268.22	11.1114	13.0561	8.87846	9.18443	10.584	10.5178	9.81424	15.4004	11.4532
sp|Q01855|RS15_YEAST	RPS15	40S ribosomal protein S15 OS=Saccharomyces cerevisiae (strain ATCC 204508 / S288c) OX=559292 GN=RPS15 PE=1 SV=1	369	505	28854.9	33090	34732.3	48244.7	34659.3	34077.4	42303.6	37659.1	32135.4	8.85781	10.1579	10.662	14.81	10.6396	10.461	12.9863	11.5605	9.86485
sp|P43621|COPD_YEAST	RET2	Coatomer subunit delta OS=Saccharomyces cerevisiae (strain ATCC 204508 / S288c) OX=559292 GN=RET2 PE=1 SV=3	370	7	453.695	477.023	328.713	377.27	530.191	440.991	363.867	417.503	651.352	11.2284	11.8057	8.13524	9.33697	13.1216	10.914	9.00526	10.3327	16.1202
sp|P21304|PWP1_YEAST	PWP1	Periodic tryptophan protein 1 OS=Saccharomyces cerevisiae (strain ATCC 204508 / S288c) OX=559292 GN=PWP1 PE=1 SV=1	371	62	2959.9	2782.18	2574.37	2623.91	2767.27	2576.3	2594.06	2685.7	2777.98	12.1598	11.4297	10.576	10.7795	11.3684	10.5839	10.6569	11.0333	11.4124
sp|P39990|SNU13_YEAST	SNU13	13 kDa ribonucleoprotein-associated protein OS=Saccharomyces cerevisiae (strain ATCC 204508 / S288c) OX=559292 GN=SNU13 PE=1 SV=1	372	92	12578.9	12140.9	12771.5	11050	11459.5	12819.2	9723.74	10635.4	9874.71	12.2061	11.7811	12.393	10.7225	11.1199	12.4393	9.43559	10.3202	9.58209
sp|P13259|PCY1_YEAST	PCT1	Choline-phosphate cytidylyltransferase OS=Saccharomyces cerevisiae (strain ATCC 204508 / S288c) OX=559292 GN=PCT1 PE=1 SV=2	373	46	3195.86	3019.58	2802.81	2769.35	2761.26	2805.1	2710.16	2794.53	2775.17	12.4674	11.7797	10.934	10.8035	10.7719	10.943	10.5726	10.9017	10.8262
sp|P53032|SUT1_YEAST	SUT1	Sterol uptake protein 1 OS=Saccharomyces cerevisiae (strain ATCC 204508 / S288c) OX=559292 GN=SUT1 PE=1 SV=1	374	3	108.538	94.9048	84.1056	69.1928	81.1275	92.2652	77.8351	82.7848	93.8722	13.8331	12.0955	10.7192	8.81857	10.3396	11.7591	9.92003	10.5509	11.9639
sp|Q96VH5|MIC10_YEAST	MIC10	MICOS complex subunit MIC10 OS=Saccharomyces cerevisiae (strain ATCC 204508 / S288c) OX=559292 GN=MIC10 PE=1 SV=1	375	35	2831.96	2561.4	3003.08	2562.78	3114.57	3294.94	2705.7	2926.74	2777.71	10.9856	9.93604	11.6494	9.94139	12.0819	12.7815	10.4958	11.3532	10.7751
sp|P32356|TREA_YEAST	NTH1	Neutral trehalase OS=Saccharomyces cerevisiae (strain ATCC 204508 / S288c) OX=559292 GN=NTH1 PE=1 SV=3	376	19	724.193	855.851	679.915	628.847	795.616	797.61	729.547	841.847	1024.22	10.2321	12.0923	9.60651	8.88497	11.2413	11.2694	10.3078	11.8944	14.4712
sp|P48439|OST3_YEAST	OST3	Dolichyl-diphosphooligosaccharide--protein glycosyltransferase subunit 3 OS=Saccharomyces cerevisiae (strain ATCC 204508 / S288c) OX=559292 GN=OST3 PE=1 SV=1	377	3	122.672	120.98	87.5331	110.968	115.937	104.26	101.118	92.3958	128.625	12.4605	12.2886	8.89122	11.2716	11.7764	10.5903	10.2711	9.38515	13.0652
sp|P0CX48|RS11B_YEAST	RPS11B	40S ribosomal protein S11-B OS=Saccharomyces cerevisiae (strain ATCC 204508 / S288c) OX=559292 GN=RPS11B PE=1 SV=1	378	350	40827.2	41299.1	39655.6	41222.2	39993.6	42372.2	42389.8	38020.7	38188.3	11.2172	11.3469	10.8953	11.3258	10.9882	11.6417	11.6466	10.4461	10.4922
sp|P06704|CDC31_YEAST	CDC31	Cell division control protein 31 OS=Saccharomyces cerevisiae (strain ATCC 204508 / S288c) OX=559292 GN=CDC31 PE=1 SV=2	379	11	347.232	373.966	315.584	353.644	347.166	340.342	347.718	330.671	378.954	11.075	11.9277	10.0656	11.2795	11.0729	10.8552	11.0905	10.5468	12.0868
sp|P32471|EF1B_YEAST	EFB1	Elongation factor 1-beta OS=Saccharomyces cerevisiae (strain ATCC 204508 / S288c) OX=559292 GN=EFB1 PE=1 SV=4	380	656	29606.4	29586.2	33320.2	30278.5	31891.2	33750	31122.2	34864.2	28385.2	10.4689	10.4617	11.7821	10.7065	11.2768	11.9341	11.0049	12.328	10.0371
sp|P53141|MLC1_YEAST	MLC1	Myosin light chain 1 OS=Saccharomyces cerevisiae (strain ATCC 204508 / S288c) OX=559292 GN=MLC1 PE=1 SV=1	381	276	25657.3	27563.4	30750.5	18864.8	23308.7	29375.3	21886.2	28583.2	26262.7	11.0472	11.8679	13.2401	8.12255	10.0359	12.648	9.42347	12.307	11.3078
sp|P33892|GCN1_YEAST	GCN1	eIF-2-alpha kinase activator GCN1 OS=Saccharomyces cerevisiae (strain ATCC 204508 / S288c) OX=559292 GN=GCN1 PE=1 SV=1	382	112	6782.13	6577.25	5610.22	4189.88	6370.06	6317.71	4810.98	4517.22	6604.47	13.098	12.7023	10.8347	8.09171	12.3022	12.2011	9.29121	8.72388	12.7549
sp|Q9NZT1|CALL5_HUMAN_contaminant	CALML5	Calmodulin-like protein 5 OS=Homo sapiens GN=CALML5 PE=1 SV=2	383	5	109.102	122.068	133.006	103.1	117.447	123.506	80.7292	80.5721	220.723	10.007	11.1963	12.1996	9.45652	10.7725	11.3282	7.40463	7.39022	20.2451
sp|P16550|APA1_YEAST	APA1	Protein APA1 OS=Saccharomyces cerevisiae (strain ATCC 204508 / S288c) OX=559292 GN=APA1 PE=1 SV=4	384	169	12922.2	12188.2	11767.1	11227.8	11968.7	11812	10318.1	10548.1	10653.8	12.4966	11.7867	11.3795	10.858	11.5745	11.4229	9.97824	10.2007	10.3029
sp|P38089|PP2C4_YEAST	PTC4	Protein phosphatase 2C homolog 4 OS=Saccharomyces cerevisiae (strain ATCC 204508 / S288c) OX=559292 GN=PTC4 PE=1 SV=1	385	4	38.0979	40.9268	33.025	26.9719	45.9856	43.7652	32.4145	31.6633	44.8031	11.2831	12.121	9.78074	7.98805	13.6192	12.9616	9.59994	9.37746	13.269
sp|P38109|YBY9_YEAST	YBR139W	Putative serine carboxypeptidase YBR139W OS=Saccharomyces cerevisiae (strain ATCC 204508 / S288c) OX=559292 GN=YBR139W PE=1 SV=1	386	47	2591.69	2654.45	2466.81	2442.91	2675.68	2679.38	2793.02	2870.41	2948.79	10.7436	11.0037	10.2259	10.1268	11.0918	11.1071	11.5782	11.899	12.2239
sp|P53909|ADE_YEAST	AAH1	Adenine deaminase OS=Saccharomyces cerevisiae (strain ATCC 204508 / S288c) OX=559292 GN=AAH1 PE=1 SV=1	387	15	531.589	604.299	544.776	422.161	573.162	628.675	520.556	463.145	628.454	10.8116	12.2905	11.0799	8.58606	11.6572	12.7862	10.5873	9.41961	12.7817
sp|P16622|HEMH_YEAST	HEM15	Ferrochelatase, mitochondrial OS=Saccharomyces cerevisiae (strain ATCC 204508 / S288c) OX=559292 GN=HEM15 PE=1 SV=1	388	26	1003.49	972.368	922.633	735.053	896.589	962.583	836.267	800.752	926.595	12.4559	12.0696	11.4523	9.12392	11.129	11.9482	10.3802	9.93941	11.5015
sp|P21147|ACO1_YEAST	OLE1	Acyl-CoA desaturase 1 OS=Saccharomyces cerevisiae (strain ATCC 204508 / S288c) OX=559292 GN=OLE1 PE=1 SV=2	389	24	1415.15	1458.94	1275.65	1341.65	1549.94	1376.99	1184.57	1392.38	1568.27	11.2639	11.6125	10.1536	10.6789	12.3368	10.9602	9.42863	11.0827	12.4827
sp|P23644|TOM40_YEAST	TOM40	Mitochondrial import receptor subunit TOM40 OS=Saccharomyces cerevisiae (strain ATCC 204508 / S288c) OX=559292 GN=TOM40 PE=1 SV=1	390	28	1906.99	1903.61	1817.38	1616.06	1850.85	2001.81	1492.68	1613.77	1629.09	12.045	12.0236	11.479	10.2074	11.6904	12.6439	9.4281	10.1929	10.2897
sp|P38202|YBC8_YEAST	YBL028C	UPF0642 protein YBL028C OS=Saccharomyces cerevisiae (strain ATCC 204508 / S288c) OX=559292 GN=YBL028C PE=1 SV=1	391	66	6339.97	6429.37	7738.33	9531.4	6167.06	5518.73	7354.09	5555.69	4631.83	10.6974	10.8482	13.0568	16.0823	10.4056	9.31172	12.4085	9.37409	7.81526
sp|P38854|TDA11_YEAST	TDA11	Topoisomerase I damage affected protein 11 OS=Saccharomyces cerevisiae (strain ATCC 204508 / S288c) OX=559292 GN=TDA11 PE=1 SV=1	391	36	839.902	831.64	864.186	756.978	841.287	860.636	728.088	791.134	765.702	11.5378	11.4243	11.8714	10.3987	11.5568	11.8226	10.0018	10.8679	10.5185
sp|Q07655|WHI4_YEAST	WHI4	Protein WHI4 OS=Saccharomyces cerevisiae (strain ATCC 204508 / S288c) OX=559292 GN=WHI4 PE=1 SV=1	392	18	1301.95	1413.94	1229.29	1296.92	1353.45	1375.28	1278.89	1307.87	1310.05	10.9706	11.9142	10.3583	10.9282	11.4045	11.5885	10.7763	11.0205	11.0388
sp|Q04225|RRB1_YEAST	RRB1	Ribosome assembly protein RRB1 OS=Saccharomyces cerevisiae (strain ATCC 204508 / S288c) OX=559292 GN=RRB1 PE=1 SV=1	393	33	1288.44	1328.37	1292.05	1154.66	1235.35	1250.01	1107.03	1090.94	1083.22	11.8969	12.2656	11.9302	10.6616	11.4067	11.542	10.2218	10.0732	10.002
sp|Q03195|RLI1_YEAST	RLI1	Translation initiation factor RLI1 OS=Saccharomyces cerevisiae (strain ATCC 204508 / S288c) OX=559292 GN=RLI1 PE=1 SV=1	394	47	2723.63	2686.13	2289	2589.47	3000.58	2706.88	2422.41	2549.94	3270.25	11.2369	11.0822	9.44374	10.6834	12.3795	11.1678	9.99415	10.5203	13.4921
sp|Q03219|YM44_YEAST	YMR178W	Uncharacterized protein YMR178W OS=Saccharomyces cerevisiae (strain ATCC 204508 / S288c) OX=559292 GN=YMR178W PE=1 SV=1	395	19	768.694	766.098	746.223	858.147	824.3	708.566	691.842	751.433	807.639	11.1036	11.0661	10.779	12.3957	11.9068	10.235	9.99347	10.8542	11.6661
sp|P0CX51|RS16A_YEAST	RPS16A	40S ribosomal protein S16-A OS=Saccharomyces cerevisiae (strain ATCC 204508 / S288c) OX=559292 GN=RPS16A PE=1 SV=1	396	312	43334.3	41651.5	40594	43611.6	42945.8	46158.8	44513.2	43153.2	42527.7	11.1545	10.7214	10.4492	11.2259	11.0545	11.8816	11.458	11.1079	10.9469
sp|P09733|TBA1_YEAST	TUB1	Tubulin alpha-1 chain OS=Saccharomyces cerevisiae (strain ATCC 204508 / S288c) OX=559292 GN=TUB1 PE=1 SV=2	397	24	1357.5	1440.73	1186.59	1582.76	1553.75	1425.05	1337.01	1393.57	1929.16	10.2793	10.9096	8.98515	11.985	11.7654	10.7908	10.1242	10.5525	14.6081
sp|P09734|TBA3_YEAST	TUB3	Tubulin alpha-3 chain OS=Saccharomyces cerevisiae (strain ATCC 204508 / S288c) OX=559292 GN=TUB3 PE=1 SV=1	397	46	3586.62	3518.54	3306.79	3550.45	3226.64	3152.87	3416.34	3395.46	3136.18	11.841	11.6162	10.9171	11.7216	10.6525	10.409	11.2788	11.2099	10.3539
sp|P46683|YAR1_YEAST	YAR1	Ankyrin repeat-containing protein YAR1 OS=Saccharomyces cerevisiae (strain ATCC 204508 / S288c) OX=559292 GN=YAR1 PE=1 SV=1	398	136	10578.4	10912.1	11932.1	10123.9	11063	12252.2	10854.9	12594.9	10733.6	10.469	10.7992	11.8087	10.0192	10.9486	12.1255	10.7426	12.4646	10.6226
sp|Q12177|YL056_YEAST	YLL056C	Uncharacterized protein YLL056C OS=Saccharomyces cerevisiae (strain ATCC 204508 / S288c) OX=559292 GN=YLL056C PE=2 SV=1	399	71	1068.72	1242.85	1053.91	967.953	1012.9	986.668	6326.6	5974.89	6115.39	4.31808	5.02164	4.25824	3.91094	4.09254	3.98656	25.5621	24.1411	24.7088
sp|P31412|VATC_YEAST	VMA5	V-type proton ATPase subunit C OS=Saccharomyces cerevisiae (strain ATCC 204508 / S288c) OX=559292 GN=VMA5 PE=1 SV=4	400	45	2637.68	2696.98	2211.7	2733.37	3256.75	2691.11	2300.95	2585.5	3761.53	10.6035	10.8419	8.89105	10.9882	13.0922	10.8183	9.24984	10.3937	15.1214
sp|P40363|SFGH_YEAST	YJL068C	S-formylglutathione hydrolase OS=Saccharomyces cerevisiae (strain ATCC 204508 / S288c) OX=559292 GN=YJL068C PE=1 SV=1	401	19	1211.25	1986.94	1098.06	897.8	1016.25	974.479	901.708	1410.67	934.345	11.6115	19.0475	10.5264	8.60662	9.74213	9.34169	8.64409	13.5232	8.95696
sp|P20424|SRP54_YEAST	SRP54	Signal recognition particle subunit SRP54 OS=Saccharomyces cerevisiae (strain ATCC 204508 / S288c) OX=559292 GN=SRP54 PE=1 SV=2	402	14	415.767	431.616	344.371	336.771	483.739	409.462	324.707	360.69	560.543	11.336	11.7681	9.38938	9.18216	13.1893	11.1641	8.85323	9.83432	15.2834
sp|P28272|PYRD_YEAST	URA1	Dihydroorotate dehydrogenase (fumarate) OS=Saccharomyces cerevisiae (strain ATCC 204508 / S288c) OX=559292 GN=URA1 PE=1 SV=1	403	39	5489.12	5997.81	6158.15	5583.69	6495.27	6422.18	5470.58	5015.11	6137.66	10.4021	11.366	11.6699	10.5813	12.3087	12.1702	10.3669	9.50379	11.6311
sp|P00931|TRP_YEAST	TRP5	Tryptophan synthase OS=Saccharomyces cerevisiae (strain ATCC 204508 / S288c) OX=559292 GN=TRP5 PE=1 SV=1	404	120	7426.02	7591.97	6880.71	6999.52	8541.18	7753.2	6713.4	7215.64	9464.66	10.8273	11.0692	10.0322	10.2054	12.4532	11.3043	9.78825	10.5205	13.7996
sp|P46969|RPE_YEAST	RPE1	Ribulose-phosphate 3-epimerase OS=Saccharomyces cerevisiae (strain ATCC 204508 / S288c) OX=559292 GN=RPE1 PE=1 SV=1	405	65	5700.15	5652.48	5483.74	4365.77	5100.79	5813.93	4216.41	4363.96	4176.63	12.7026	12.5964	12.2203	9.72898	11.367	12.9562	9.39614	9.72495	9.30749
sp|P38720|6PGD1_YEAST	GND1	6-phosphogluconate dehydrogenase, decarboxylating 1 OS=Saccharomyces cerevisiae (strain ATCC 204508 / S288c) OX=559292 GN=GND1 PE=1 SV=1	406	221	14736.6	15118.6	12082.4	14575.2	16814.8	14648.9	13031.8	13827.8	20161.6	10.9162	11.1992	8.95008	10.7966	12.4556	10.8512	9.65335	10.243	14.9348
sp|P05317|RLA0_YEAST	RPP0	60S acidic ribosomal protein P0 OS=Saccharomyces cerevisiae (strain ATCC 204508 / S288c) OX=559292 GN=RPP0 PE=1 SV=2	407	268	20210.6	20440.1	15789.7	19030.7	22844.9	19491.1	16372.1	17184	24941.3	11.4635	11.5936	8.95593	10.7942	12.9576	11.0554	9.28626	9.74677	14.1467
sp|Q07527|TRM3_YEAST	TRM3	tRNA (guanosine(18)-2'-O)-methyltransferase OS=Saccharomyces cerevisiae (strain ATCC 204508 / S288c) OX=559292 GN=TRM3 PE=1 SV=1	408	4	114.182	93.3099	96.3177	100.599	115.116	87.9608	86.387	94.2148	117.283	12.6116	10.3063	10.6385	11.1114	12.7148	9.71545	9.54162	10.4062	12.9541
sp|P32794|AFG2_YEAST	AFG2	ATPase family gene 2 protein OS=Saccharomyces cerevisiae (strain ATCC 204508 / S288c) OX=559292 GN=AFG2 PE=1 SV=1	409	4	153.055	171.155	169.553	140.902	179.102	170.451	168.291	177.7	185.576	10.0974	11.2915	11.1858	9.29565	11.8158	11.2451	11.1026	11.7233	12.2429
sp|Q12019|MDN1_YEAST	MDN1	Midasin OS=Saccharomyces cerevisiae (strain ATCC 204508 / S288c) OX=559292 GN=MDN1 PE=1 SV=1	410	24	779.452	716.53	661.946	689.581	812.346	760.274	732.521	728.64	872.143	11.5416	10.6099	9.80162	10.2108	12.0286	11.2576	10.8466	10.7892	12.9141
sp|Q03640|TCB3_YEAST	TCB3	Tricalbin-3 OS=Saccharomyces cerevisiae (strain ATCC 204508 / S288c) OX=559292 GN=TCB3 PE=1 SV=1	411	88	3828.39	4109.56	3768.52	3910.47	4211.69	4171.58	4045.18	4300.21	4598.52	10.3627	11.1237	10.2006	10.5848	11.4002	11.2916	10.9495	11.6398	12.4472
sp|Q08921|TCO89_YEAST	TCO89	Target of rapamycin complex 1 subunit TCO89 OS=Saccharomyces cerevisiae (strain ATCC 204508 / S288c) OX=559292 GN=TCO89 PE=1 SV=1	412	126	5150.79	5284.32	5800.8	5843.19	5476.5	5578.53	5627.71	5419.15	5038.58	10.4649	10.7362	11.7856	11.8717	11.1267	11.334	11.4339	11.0102	10.2369
sp|P32875|LIPA_YEAST	LIP5	Lipoyl synthase, mitochondrial OS=Saccharomyces cerevisiae (strain ATCC 204508 / S288c) OX=559292 GN=LIP5 PE=1 SV=1	413	14	477.488	451.537	423.25	392.686	387.758	378.094	377.737	355.566	352.042	13.2777	12.5561	11.7695	10.9196	10.7826	10.5138	10.5039	9.88739	9.78939
sp|P32381|ARP2_YEAST	ARP2	Actin-related protein 2 OS=Saccharomyces cerevisiae (strain ATCC 204508 / S288c) OX=559292 GN=ARP2 PE=1 SV=1	414	22	779.22	873.127	730.074	788.275	878.344	823.481	740.795	794.858	1020.68	10.4891	11.7532	9.82755	10.611	11.8234	11.0849	9.97186	10.6996	13.7394
sp|Q03081|MET31_YEAST	MET31	Transcriptional regulator MET31 OS=Saccharomyces cerevisiae (strain ATCC 204508 / S288c) OX=559292 GN=MET31 PE=1 SV=1	415	15	364.281	375.431	406.411	333.074	366.716	390.746	395.181	386.534	373.768	10.739	11.0677	11.981	9.81899	10.8108	11.5192	11.6499	11.395	11.0186
sp|P53852|SYC_YEAST	YNL247W	Cysteine--tRNA ligase OS=Saccharomyces cerevisiae (strain ATCC 204508 / S288c) OX=559292 GN=YNL247W PE=1 SV=1	416	55	2872.89	3105.88	2450.48	2830.3	3240.41	2754.27	2473.96	2562.71	3482.17	11.1469	12.0509	9.50791	10.9816	12.5729	10.6866	9.59901	9.94336	13.5109
sp|P18562|UPP_YEAST	FUR1	Uracil phosphoribosyltransferase OS=Saccharomyces cerevisiae (strain ATCC 204508 / S288c) OX=559292 GN=FUR1 PE=1 SV=2	417	46	3728.18	3456.42	3080.9	3377.65	3649.83	3271.11	2941.72	2981.97	3575.59	12.4011	11.4971	10.248	11.2351	12.1405	10.8807	9.78506	9.91895	11.8935
sp|P15454|KGUA_YEAST	GUK1	Guanylate kinase OS=Saccharomyces cerevisiae (strain ATCC 204508 / S288c) OX=559292 GN=GUK1 PE=1 SV=2	418	186	15566	15619.6	16459	13203	14801.3	16100.5	13097.6	12029.6	12046.6	12.0739	12.1154	12.7665	10.241	11.4807	12.4884	10.1592	9.33083	9.34401
sp|P60010|ACT_YEAST	ACT1	Actin OS=Saccharomyces cerevisiae (strain ATCC 204508 / S288c) OX=559292 GN=ACT1 PE=1 SV=1	419	437	26922.6	26575.6	24691.1	28652.3	28041.5	25244.2	25863.8	25835.6	30168.8	11.1252	10.9819	10.2031	11.84	11.5876	10.4317	10.6877	10.6761	12.4667
sp|P32793|YSC84_YEAST	YSC84	Protein YSC84 OS=Saccharomyces cerevisiae (strain ATCC 204508 / S288c) OX=559292 GN=YSC84 PE=1 SV=2	420	34	2401.05	2425.99	2307.66	2215.26	2269.16	2215.62	2327.32	2386.61	2323.94	11.5034	11.6228	11.0559	10.6132	10.8715	10.615	11.1501	11.4342	11.1339
sp|P43603|LSB3_YEAST	LSB3	LAS seventeen-binding protein 3 OS=Saccharomyces cerevisiae (strain ATCC 204508 / S288c) OX=559292 GN=LSB3 PE=1 SV=3	420	26	1150.95	1014.11	1089.98	935.384	1128.43	1049.04	1035.85	1106.98	1035.37	12.0568	10.6233	11.4181	9.7986	11.8209	10.9892	10.851	11.5962	10.846
sp|P47160|ENT3_YEAST	ENT3	Epsin-3 OS=Saccharomyces cerevisiae (strain ATCC 204508 / S288c) OX=559292 GN=ENT3 PE=1 SV=1	421	89	3915.79	3779.52	3735.84	4148.4	3864.68	3742.5	3949	3940.85	3950	11.1795	10.7904	10.6657	11.8436	11.0336	10.6847	11.2743	11.251	11.2772
sp|P23724|PSB6_YEAST	PRE7	Proteasome subunit beta type-6 OS=Saccharomyces cerevisiae (strain ATCC 204508 / S288c) OX=559292 GN=PRE7 PE=1 SV=1	422	72	3241.42	3378.66	2929.35	2621.51	2911.69	3116.99	3114.75	3039.44	3321.24	11.7124	12.2083	10.5848	9.47247	10.521	11.2628	11.2547	10.9826	12.0008
sp|P0CX49|RL18A_YEAST	RPL18A	60S ribosomal protein L18-A OS=Saccharomyces cerevisiae (strain ATCC 204508 / S288c) OX=559292 GN=RPL18A PE=1 SV=1	423	254	40385.3	35204.6	32501.3	31858.3	34797.9	35704	33670.4	29661.9	33698.7	13.1342	11.4493	10.5701	10.361	11.317	11.6117	10.9504	9.6467	10.9596
sp|P39968|VAC8_YEAST	VAC8	Vacuolar protein 8 OS=Saccharomyces cerevisiae (strain ATCC 204508 / S288c) OX=559292 GN=VAC8 PE=1 SV=3	424	16	591.379	586.322	551.634	621.088	641.388	593.515	531.477	556.209	755.189	10.8946	10.8014	10.1624	11.4419	11.8158	10.9339	9.79103	10.2467	13.9123
sp|P53958|BOP3_YEAST	BOP3	Protein BOP3 OS=Saccharomyces cerevisiae (strain ATCC 204508 / S288c) OX=559292 GN=BOP3 PE=1 SV=1	425	11	382.006	415.356	447.925	418.478	456.984	421.114	382.449	415.847	373.071	10.2877	11.1858	12.0629	11.2699	12.3069	11.3409	10.2996	11.1991	10.0471
sp|P47079|TCPQ_YEAST	CCT8	T-complex protein 1 subunit theta OS=Saccharomyces cerevisiae (strain ATCC 204508 / S288c) OX=559292 GN=CCT8 PE=1 SV=1	426	80	2515.57	2619.9	2314.83	2463.97	2881.71	2586.78	2375.88	2385.77	3245.45	10.755	11.201	9.89672	10.5344	12.3203	11.0594	10.1577	10.2	13.8755
sp|O14467|MBF1_YEAST	MBF1	Multiprotein-bridging factor 1 OS=Saccharomyces cerevisiae (strain ATCC 204508 / S288c) OX=559292 GN=MBF1 PE=1 SV=2	427	375	29568.9	31400.2	38684.9	39960.4	34147	34091.4	44641.7	47283.3	35479.4	8.81977	9.366	11.5389	11.9193	10.1853	10.1687	13.3157	14.1036	10.5827
sp|Q3E841|YN034_YEAST	YNR034W-A	Uncharacterized protein YNR034W-A OS=Saccharomyces cerevisiae (strain ATCC 204508 / S288c) OX=559292 GN=YNR034W-A PE=1 SV=1	428	143	5853.75	5926.77	7494.24	6992.1	6314.67	6582.1	6846.29	8229.69	6633.64	9.61629	9.73625	12.3112	11.4863	10.3735	10.8128	11.2468	13.5194	10.8975
sp|P10664|RL4A_YEAST	RPL4A	60S ribosomal protein L4-A OS=Saccharomyces cerevisiae (strain ATCC 204508 / S288c) OX=559292 GN=RPL4A PE=1 SV=4	429	593	53865.2	49344.6	51121.2	50213.2	48813.3	51020.2	49339.6	41363	42459.7	12.3109	11.2777	11.6838	11.4763	11.1563	11.6607	11.2766	9.45354	9.70419
sp|P49626|RL4B_YEAST	RPL4B	60S ribosomal protein L4-B OS=Saccharomyces cerevisiae (strain ATCC 204508 / S288c) OX=559292 GN=RPL4B PE=1 SV=2	429	52	3196.93	2777.61	3712.78	4312.5	3241.32	2894.33	3944.23	2452.21	2169.74	11.1385	9.67753	12.9358	15.0253	11.2931	10.0842	13.7422	8.54379	7.55964
sp|P25343|RV161_YEAST	RVS161	Reduced viability upon starvation protein 161 OS=Saccharomyces cerevisiae (strain ATCC 204508 / S288c) OX=559292 GN=RVS161 PE=1 SV=1	430	43	3204.34	3423.9	3005.7	3054.07	3290.8	3267.13	2946.16	3123.36	3551.74	11.1003	11.8609	10.4122	10.5797	11.3998	11.3178	10.2059	10.8198	12.3037
sp|Q12434|GDIR_YEAST	RDI1	Rho GDP-dissociation inhibitor OS=Saccharomyces cerevisiae (strain ATCC 204508 / S288c) OX=559292 GN=RDI1 PE=1 SV=1	431	73	4745.52	4928.76	4953.76	3859.74	4656.96	5015	4300.37	4273.94	4468.02	11.5177	11.9624	12.0231	9.36783	11.3027	12.1717	10.4373	10.3731	10.8442
sp|P40893|REE1_YEAST	REE1	Regulation of enolase protein 1 OS=Saccharomyces cerevisiae (strain ATCC 204508 / S288c) OX=559292 GN=REE1 PE=1 SV=1	432	69	3578.53	3775.06	3614.66	2756.24	3598.68	4016.01	3237.38	3734.14	3636.92	11.2012	11.8164	11.3143	8.62737	11.2643	12.5706	10.1334	11.6883	11.384
sp|P32387|RM41_YEAST	MRP20	54S ribosomal protein L41, mitochondrial OS=Saccharomyces cerevisiae (strain ATCC 204508 / S288c) OX=559292 GN=MRP20 PE=1 SV=1	433	55	6027.18	5898.4	6035.26	6004.31	5940.03	5885.76	6089.7	5986.22	5621.78	11.2681	11.0274	11.2833	11.2254	11.1052	11.0038	11.385	11.1916	10.5102
sp|P25443|RS2_YEAST	RPS2	40S ribosomal protein S2 OS=Saccharomyces cerevisiae (strain ATCC 204508 / S288c) OX=559292 GN=RPS2 PE=1 SV=3	434	398	48567.4	40932	41651.8	37103.9	37238.9	39677.8	33233.4	30370.5	30795.6	14.3026	12.054	12.266	10.9267	10.9664	11.6847	9.78687	8.94378	9.06896
sp|Q02608|RT16_YEAST	MRPS16	37S ribosomal protein S16, mitochondrial OS=Saccharomyces cerevisiae (strain ATCC 204508 / S288c) OX=559292 GN=MRPS16 PE=1 SV=1	435	50	2269.41	2396.4	2791.06	2391.86	2474.5	2642	2461.29	2657.71	2345.37	10.1179	10.6841	12.4436	10.6639	11.0323	11.7791	10.9734	11.8491	10.4566
sp|P43554|SWP82_YEAST	SWP82	SWI/SNF global transcription activator complex subunit SWP82 OS=Saccharomyces cerevisiae (strain ATCC 204508 / S288c) OX=559292 GN=SWP82 PE=1 SV=1	436	7	752.305	584.036	656.267	312.052	608.6	935.919	523.81	943.375	772.795	12.3548	9.59141	10.7776	5.12471	9.99481	15.3703	8.60234	15.4927	12.6913
sp|P53897|IGO1_YEAST	IGO1	mRNA stability protein IGO1 OS=Saccharomyces cerevisiae (strain ATCC 204508 / S288c) OX=559292 GN=IGO1 PE=1 SV=1	437	104	9290.43	9002.68	10559.4	8660.54	9615.41	10536.5	11874	12484.4	11171.3	9.96884	9.66008	11.3305	9.29296	10.3176	11.3059	12.7411	13.396	11.9871
sp|P21306|ATP5E_YEAST	ATP15	ATP synthase subunit epsilon, mitochondrial OS=Saccharomyces cerevisiae (strain ATCC 204508 / S288c) OX=559292 GN=ATP15 PE=1 SV=2	438	94	5257.59	3744.98	4580.88	3617.98	4133.86	4811.73	4138.37	5720.23	5295.82	12.7298	9.06743	11.0913	8.75994	10.009	11.6503	10.0199	13.85	12.8224
sp|P38999|LYS9_YEAST	LYS9	Saccharopine dehydrogenase [NADP(+), L-glutamate-forming] OS=Saccharomyces cerevisiae (strain ATCC 204508 / S288c) OX=559292 GN=LYS9 PE=1 SV=1	439	60	2489.03	2406.33	2270.43	2123.04	2325.38	2392	2095.17	2126.8	2263.83	12.1463	11.7428	11.0796	10.3603	11.3477	11.6728	10.2243	10.3787	11.0474
sp|P11154|PYC1_YEAST	PYC1	Pyruvate carboxylase 1 OS=Saccharomyces cerevisiae (strain ATCC 204508 / S288c) OX=559292 GN=PYC1 PE=1 SV=2	440	10	408.615	421.441	423.808	419.886	497.914	432.04	422.574	425.308	590.202	10.1098	10.4271	10.4857	10.3886	12.3192	10.6893	10.4551	10.5228	14.6025
sp|P32327|PYC2_YEAST	PYC2	Pyruvate carboxylase 2 OS=Saccharomyces cerevisiae (strain ATCC 204508 / S288c) OX=559292 GN=PYC2 PE=1 SV=2	440	97	4052.53	4297.29	3760.36	4232.88	5097.77	4208.97	3818.16	4154.14	6067.16	10.2106	10.8273	9.4745	10.6651	12.8442	10.6048	9.62013	10.4667	15.2867
sp|P38219|OLA1_YEAST	OLA1	Obg-like ATPase 1 OS=Saccharomyces cerevisiae (strain ATCC 204508 / S288c) OX=559292 GN=OLA1 PE=1 SV=1	441	170	8356.52	8078.65	7169.31	8612.67	9123.22	7974.63	7240.28	7484.96	9902.14	11.3014	10.9256	9.69581	11.6478	12.3383	10.7849	9.79179	10.1227	13.3917
sp|P0CX44|RL1B_YEAST	RPL1B	60S ribosomal protein L1-B OS=Saccharomyces cerevisiae (strain ATCC 204508 / S288c) OX=559292 GN=RPL1B PE=1 SV=1	442	153	19354.1	17715.1	15162.8	16320.8	16284.6	15344.2	14776.3	13351.9	15970	13.4143	12.2783	10.5093	11.3119	11.2868	10.635	10.2414	9.25417	11.0688
sp|Q04869|YM94_YEAST	YMR315W	Uncharacterized protein YMR315W OS=Saccharomyces cerevisiae (strain ATCC 204508 / S288c) OX=559292 GN=YMR315W PE=1 SV=1	443	83	6234.04	5565.26	6089.06	5578.85	5448.72	5334.81	5542.82	5077.01	5103.87	12.4745	11.1362	12.1843	11.1634	10.903	10.6751	11.0913	10.1592	10.213
sp|P0C2H7|RL27B_YEAST	RPL27B	60S ribosomal protein L27-B OS=Saccharomyces cerevisiae (strain ATCC 204508 / S288c) OX=559292 GN=RPL27B PE=1 SV=1	444	258	27005.7	24354.8	24629.6	25294.3	22006.5	19157.2	21584.6	16012.4	15132.2	13.8365	12.4783	12.6191	12.9597	11.2751	9.81528	11.059	8.20403	7.75305
sp|P53095|DSD1_YEAST	DSD1	D-serine dehydratase OS=Saccharomyces cerevisiae (strain ATCC 204508 / S288c) OX=559292 GN=DSD1 PE=1 SV=2	445	5	407.906	417.482	412.903	403.456	400.76	451.509	391.726	399.245	452.607	10.9136	11.1698	11.0473	10.7945	10.7224	12.0802	10.4807	10.6819	12.1096
sp|P09064|IF2B_YEAST	SUI3	Eukaryotic translation initiation factor 2 subunit beta OS=Saccharomyces cerevisiae (strain ATCC 204508 / S288c) OX=559292 GN=SUI3 PE=1 SV=2	446	163	11212.4	11399.1	11010.9	9523.31	10866.5	11859.7	10864.5	10601.8	10726.3	11.4337	11.6241	11.2282	9.71127	11.081	12.0938	11.0789	10.811	10.938
sp|P0CX46|RL2B_YEAST	RPL2B	60S ribosomal protein L2-B OS=Saccharomyces cerevisiae (strain ATCC 204508 / S288c) OX=559292 GN=RPL2B PE=1 SV=1	447	716	81351.7	85312.7	84774.8	127481	79040.4	77444.1	93232.6	80730.7	68552.3	10.4576	10.9668	10.8976	16.3874	10.1605	9.95527	11.9849	10.3778	8.81225
sp|Q05022|RRP5_YEAST	RRP5	rRNA biogenesis protein RRP5 OS=Saccharomyces cerevisiae (strain ATCC 204508 / S288c) OX=559292 GN=RRP5 PE=1 SV=1	448	106	4340.31	4638.44	3855.73	4465.55	5609.89	4508.47	4355.26	4599.56	6468.87	10.131	10.8268	8.99987	10.4233	13.0943	10.5235	10.1658	10.7361	15.0993
sp|Q08225|DPP3_YEAST	YOL057W	Probable dipeptidyl peptidase 3 OS=Saccharomyces cerevisiae (strain ATCC 204508 / S288c) OX=559292 GN=YOL057W PE=1 SV=1	449	12	403.294	384.664	388.399	354.608	471.327	385.358	359.454	391.923	521.715	11.0167	10.5078	10.6098	9.68678	12.8752	10.5268	9.81916	10.7061	14.2516
sp|P38143|GPX2_YEAST	GPX2	Glutathione peroxidase-like peroxiredoxin 2 OS=Saccharomyces cerevisiae (strain ATCC 204508 / S288c) OX=559292 GN=GPX2 PE=1 SV=1	450	40	1928.21	1966.81	1829.35	1414.35	1664.53	1850.71	1831.94	1741.24	1729.54	12.084	12.3259	11.4645	8.86369	10.4316	11.5983	11.4807	10.9123	10.839
sp|P40581|GPX3_YEAST	HYR1	Glutathione peroxidase-like peroxiredoxin HYR1 OS=Saccharomyces cerevisiae (strain ATCC 204508 / S288c) OX=559292 GN=HYR1 PE=1 SV=1	450	73	5215.35	5485.21	5235.36	5718.95	4952.75	5108.18	5344.63	5048.91	5048.17	11.0594	11.6317	11.1019	12.1273	10.5026	10.8322	11.3336	10.7065	10.7049
sp|P47019|ALB1_YEAST	ALB1	Ribosome biogenesis protein ALB1 OS=Saccharomyces cerevisiae (strain ATCC 204508 / S288c) OX=559292 GN=ALB1 PE=1 SV=1	451	111	14206.3	14587	13869.7	13342.9	13943.7	15006	15164.6	15391.6	14148.7	10.9565	11.2501	10.6969	10.2906	10.754	11.5733	11.6956	11.8707	10.9121
sp|P38132|MCM7_YEAST	MCM7	DNA replication licensing factor MCM7 OS=Saccharomyces cerevisiae (strain ATCC 204508 / S288c) OX=559292 GN=MCM7 PE=1 SV=4	452	8	120.757	123.521	101.15	121.384	121.374	101.49	97.6213	113.289	119.944	11.8328	12.1036	9.91151	11.8942	11.8932	9.94483	9.56574	11.101	11.7531
sp|P38326|SWC5_YEAST	SWC5	SWR1-complex protein 5 OS=Saccharomyces cerevisiae (strain ATCC 204508 / S288c) OX=559292 GN=SWC5 PE=1 SV=1	453	59	3098.88	3163.09	3221.57	2727.46	2985.81	3196.12	2966.98	2985.17	2854.07	11.3933	11.6294	11.8444	10.0277	10.9776	11.7508	10.9084	10.9752	10.4932
sp|P09436|SYIC_YEAST	ILS1	Isoleucine--tRNA ligase, cytoplasmic OS=Saccharomyces cerevisiae (strain ATCC 204508 / S288c) OX=559292 GN=ILS1 PE=1 SV=1	454	183	5643.33	5897.09	4739.59	5255	6792.75	5665.73	4877.33	5161.94	7839.63	10.8793	11.3685	9.13702	10.1306	13.0951	10.9224	9.40256	9.95123	15.1133
sp|P33734|HIS5_YEAST	HIS7	Imidazole glycerol phosphate synthase hisHF OS=Saccharomyces cerevisiae (strain ATCC 204508 / S288c) OX=559292 GN=HIS7 PE=1 SV=2	454	82	3176.23	3265.71	3005.6	2921.43	3298.87	2994.77	2691.19	2754.28	3181.86	11.6388	11.9667	11.0136	10.7052	12.0882	10.9739	9.86147	10.0927	11.6595
sp|P04912|H2A2_YEAST	HTA2	Histone H2A.2 OS=Saccharomyces cerevisiae (strain ATCC 204508 / S288c) OX=559292 GN=HTA2 PE=1 SV=2	455	190	19805.2	19834.3	22388.5	25388.9	23100.4	22858.2	32437	31566.3	26155.3	8.86004	8.87305	10.0157	11.358	10.3342	10.2258	14.511	14.1215	11.7008
sp|Q12692|H2AZ_YEAST	HTZ1	Histone H2A.Z OS=Saccharomyces cerevisiae (strain ATCC 204508 / S288c) OX=559292 GN=HTZ1 PE=1 SV=3	455	45	6674.94	7688.23	7217.66	9225.18	7578.94	7203.87	9024.9	8432.4	6979.32	9.53216	10.9792	10.3072	13.174	10.8231	10.2875	12.888	12.0419	9.96683
sp|Q12311|NTO1_YEAST	NTO1	NuA3 HAT complex component NTO1 OS=Saccharomyces cerevisiae (strain ATCC 204508 / S288c) OX=559292 GN=NTO1 PE=1 SV=1	456	16	2228.44	2703.18	2535.92	1071.43	1751.02	2362.84	1718.92	1583.79	1764.93	12.5755	15.2546	14.3107	6.04628	9.88134	13.334	9.70019	8.93763	9.95984
sp|P11709|BIK1_YEAST	BIK1	Nuclear fusion protein BIK1 OS=Saccharomyces cerevisiae (strain ATCC 204508 / S288c) OX=559292 GN=BIK1 PE=1 SV=1	457	42	2415.04	2517.72	2479.49	2090.69	2324.36	2508.38	2227.81	2147.96	2141.33	11.5814	12.0738	11.8905	10.026	11.1465	12.029	10.6835	10.3006	10.2688
sp|P38791|DHYS_YEAST	DYS1	Deoxyhypusine synthase OS=Saccharomyces cerevisiae (strain ATCC 204508 / S288c) OX=559292 GN=DYS1 PE=1 SV=1	458	79	3458.74	3436.58	3139.04	2935.99	3375.5	3339.12	2846.73	2937.88	3468.96	11.952	11.8754	10.8473	10.1456	11.6644	11.5387	9.83716	10.1521	11.9873
sp|P07264|LEUC_YEAST	LEU1	3-isopropylmalate dehydratase OS=Saccharomyces cerevisiae (strain ATCC 204508 / S288c) OX=559292 GN=LEU1 PE=1 SV=3	459	184	12585.3	12882.4	11078.2	11536.1	12918.4	12136.1	11453.4	11680.6	13715.8	11.4426	11.7127	10.0723	10.4887	11.7455	11.0342	10.4135	10.62	12.4705
sp|P19524|MYO2_YEAST	MYO2	Myosin-2 OS=Saccharomyces cerevisiae (strain ATCC 204508 / S288c) OX=559292 GN=MYO2 PE=1 SV=1	460	23	466.761	475.383	436.98	440.78	521.425	488.39	461.694	483.088	613.296	10.6377	10.8342	9.95898	10.0456	11.8835	11.1306	10.5222	11.0098	13.9773
sp|P32492|MYO4_YEAST	MYO4	Myosin-4 OS=Saccharomyces cerevisiae (strain ATCC 204508 / S288c) OX=559292 GN=MYO4 PE=1 SV=1	460	6	230.187	230.82	200.884	199.135	305.083	236.289	209.363	256.256	373.456	10.2695	10.2977	8.96214	8.88411	13.6108	10.5417	9.34042	11.4325	16.6612
sp|P14126|RL3_YEAST	RPL3	60S ribosomal protein L3 OS=Saccharomyces cerevisiae (strain ATCC 204508 / S288c) OX=559292 GN=RPL3 PE=1 SV=4	461	511	56023	54290.8	45648.6	40194.6	51013	48068.8	48643.6	44606.7	55606.7	12.6151	12.225	10.279	9.05088	11.4869	10.824	10.9534	10.0444	12.5213
sp|P38264|PHO88_YEAST	PHO88	SRP-independent targeting protein 3 OS=Saccharomyces cerevisiae (strain ATCC 204508 / S288c) OX=559292 GN=PHO88 PE=1 SV=1	462	107	7387.95	7600.15	6833.07	7053.49	7486.6	7416.41	6773.64	6827.31	7734.02	11.3464	11.6723	10.4942	10.8328	11.4979	11.3901	10.403	10.4854	11.8779
sp|P32602|SEC17_YEAST	SEC17	Alpha-soluble NSF attachment protein OS=Saccharomyces cerevisiae (strain ATCC 204508 / S288c) OX=559292 GN=SEC17 PE=1 SV=4	463	42	1914.76	1904.16	1835.84	1654.32	1989.56	2116.81	1857.41	1893.42	1910.4	11.2127	11.1506	10.7506	9.6876	11.6507	12.3959	10.8769	11.0878	11.1872
sp|P41816|OYE3_YEAST	OYE3	NADPH dehydrogenase 3 OS=Saccharomyces cerevisiae (strain ATCC 204508 / S288c) OX=559292 GN=OYE3 PE=1 SV=2	464	2	80.5282	73.8709	71.5858	71.3483	67.7762	63.4434	70.2996	64.629	68.1569	12.7491	11.6951	11.3334	11.2958	10.7302	10.0443	11.1297	10.232	10.7905
sp|Q03558|OYE2_YEAST	OYE2	NADPH dehydrogenase 2 OS=Saccharomyces cerevisiae (strain ATCC 204508 / S288c) OX=559292 GN=OYE2 PE=1 SV=3	464	171	11229	10992.8	10564.2	10025.8	10065.4	10074.6	9516.15	9589.46	9944.52	12.2052	11.9484	11.4826	10.8974	10.9404	10.9504	10.3434	10.4231	10.809
sp|P0CF17|U5072_YEAST	YML002W	UPF0507 protein YML002W OS=Saccharomyces cerevisiae (strain ATCC 204508 / S288c) OX=559292 GN=YML002W PE=3 SV=1	465	4	259.283	254.394	269.187	208.669	257.842	278.829	224.004	217.955	227.423	11.7985	11.5761	12.2492	9.49537	11.733	12.688	10.1932	9.91793	10.3488
sp|P43598|IGD1_YEAST	IGD1	Inhibitor of glycogen debranching 1 OS=Saccharomyces cerevisiae (strain ATCC 204508 / S288c) OX=559292 GN=IGD1 PE=1 SV=1	466	22	1491.91	1495.93	1756.36	1810.08	1692.37	1733.83	2191.19	2353.44	2091.95	8.97818	9.00237	10.5696	10.8929	10.1845	10.434	13.1864	14.1628	12.5892
sp|Q12189|RPIA_YEAST	RKI1	Ribose-5-phosphate isomerase OS=Saccharomyces cerevisiae (strain ATCC 204508 / S288c) OX=559292 GN=RKI1 PE=1 SV=1	467	77	5894.1	5697.17	5733.64	4063.69	5079.75	5384.97	4184.33	3988.12	4153.32	13.3414	12.8956	12.9782	9.19822	11.4981	12.189	9.47129	9.02717	9.4011
sp|Q05881|YL287_YEAST	YLR287C	Uncharacterized protein YLR287C OS=Saccharomyces cerevisiae (strain ATCC 204508 / S288c) OX=559292 GN=YLR287C PE=1 SV=1	468	4	142.835	126.411	120.714	145.475	147.881	150.719	106.487	124.289	146.599	11.7908	10.435	9.96475	12.0087	12.2073	12.4416	8.79034	10.2599	12.1015
sp|P32660|ATC5_YEAST	DNF1	Phospholipid-transporting ATPase DNF1 OS=Saccharomyces cerevisiae (strain ATCC 204508 / S288c) OX=559292 GN=DNF1 PE=1 SV=2	469	3	54.5075	61.5809	55.6702	67.3942	67.2605	62.9081	68.1691	67.9211	81.443	9.28808	10.4934	9.4862	11.484	11.4612	10.7195	11.616	11.5738	13.8779
sp|P53901|INN1_YEAST	INN1	Ingression protein 1 OS=Saccharomyces cerevisiae (strain ATCC 204508 / S288c) OX=559292 GN=INN1 PE=1 SV=1	470	10	698.962	723.835	691.114	625.294	697.566	730.89	635.047	637.934	654.583	11.4674	11.8754	11.3386	10.2588	11.4445	11.9912	10.4188	10.4661	10.7393
sp|P20447|DBP3_YEAST	DBP3	ATP-dependent RNA helicase DBP3 OS=Saccharomyces cerevisiae (strain ATCC 204508 / S288c) OX=559292 GN=DBP3 PE=1 SV=2	471	66	3520.18	3431.73	2987.06	3479.1	3507.41	3160.63	3276.98	3294.77	3624.95	11.6244	11.3323	9.86388	11.4887	11.5822	10.437	10.8213	10.88	11.9703
sp|Q04067|EIF3G_YEAST	TIF35	Eukaryotic translation initiation factor 3 subunit G OS=Saccharomyces cerevisiae (strain ATCC 204508 / S288c) OX=559292 GN=TIF35 PE=1 SV=1	472	45	1945.14	1959.26	1885.83	1819.04	1785.01	1814.92	1863.26	1573.47	1699.52	11.9002	11.9866	11.5373	11.1287	10.9205	11.1035	11.3993	9.62635	10.3975
sp|P01119|RAS1_YEAST	RAS1	Ras-like protein 1 OS=Saccharomyces cerevisiae (strain ATCC 204508 / S288c) OX=559292 GN=RAS1 PE=1 SV=2	473	18	728.045	763.59	674.894	576.479	733.008	764.44	716.992	738.949	766.563	11.2649	11.8149	10.4425	8.91974	11.3417	11.828	11.0939	11.4336	11.8609
sp|P01120|RAS2_YEAST	RAS2	Ras-like protein 2 OS=Saccharomyces cerevisiae (strain ATCC 204508 / S288c) OX=559292 GN=RAS2 PE=1 SV=4	473	32	1390.76	1366.14	1423.54	1314.47	1395.5	1475.72	1488.04	1554.63	1492.11	10.7803	10.5895	11.0344	10.189	10.8171	11.4389	11.5344	12.0505	11.5659
sp|P08525|QCR8_YEAST	QCR8	Cytochrome b-c1 complex subunit 8, mitochondrial OS=Saccharomyces cerevisiae (strain ATCC 204508 / S288c) OX=559292 GN=QCR8 PE=1 SV=2	474	22	1277.11	1138.52	1290.06	1154.49	1206.66	1234.2	1082.87	1217.71	1139.31	11.8901	10.5998	12.0107	10.7485	11.2342	11.4906	10.0817	11.3371	10.6072
sp|P38165|RTG3_YEAST	RTG3	Retrograde regulation protein 3 OS=Saccharomyces cerevisiae (strain ATCC 204508 / S288c) OX=559292 GN=RTG3 PE=1 SV=2	475	37	1164.81	1141.83	1176.59	1149.23	1150.89	1189.25	1140.88	1189.02	1018.53	11.2858	11.0631	11.3999	11.1348	11.1509	11.5226	11.0539	11.5204	9.86849
sp|Q99383|HRP1_YEAST	HRP1	Nuclear polyadenylated RNA-binding protein 4 OS=Saccharomyces cerevisiae (strain ATCC 204508 / S288c) OX=559292 GN=HRP1 PE=1 SV=1	476	213	10695.5	10970.5	11191.4	9993.39	10667.6	10959.1	11922.1	11866.7	10777.2	10.7988	11.0764	11.2995	10.0899	10.7706	11.0649	12.0372	11.9813	10.8813
sp|P15700|KCY_YEAST	URA6	Uridylate kinase OS=Saccharomyces cerevisiae (strain ATCC 204508 / S288c) OX=559292 GN=URA6 PE=1 SV=1	477	38	2281.25	2392.94	2303.68	1997.64	2226.08	2371.41	2167.79	2150.14	2382.95	11.2522	11.8031	11.3628	9.85327	10.98	11.6969	10.6925	10.6055	11.7538
sp|Q02642|NACB1_YEAST	EGD1	Nascent polypeptide-associated complex subunit beta-1 OS=Saccharomyces cerevisiae (strain ATCC 204508 / S288c) OX=559292 GN=EGD1 PE=1 SV=2	478	523	28626	28460.5	34027.2	32639.1	30921.6	32751.6	32951.1	35809.1	30975.9	9.96859	9.91095	11.8495	11.3661	10.768	11.4053	11.4747	12.47	10.7869
sp|P48231|TCB2_YEAST	TCB2	Tricalbin-2 OS=Saccharomyces cerevisiae (strain ATCC 204508 / S288c) OX=559292 GN=TCB2 PE=1 SV=1	479	15	666.799	677.249	634.242	640.366	620.632	605.853	575.066	607.904	613.709	11.8189	12.0041	11.2418	11.3503	11.0006	10.7386	10.1929	10.775	10.8779
sp|Q12466|TCB1_YEAST	TCB1	Tricalbin-1 OS=Saccharomyces cerevisiae (strain ATCC 204508 / S288c) OX=559292 GN=TCB1 PE=1 SV=1	479	19	630.036	603.336	535.934	631.092	650.718	645.879	527.48	597.62	668.078	11.4757	10.9894	9.7617	11.4949	11.8524	11.7643	9.60771	10.8853	12.1686
sp|P54730|UBX4_YEAST	UBX4	UBX domain-containing protein 4 OS=Saccharomyces cerevisiae (strain ATCC 204508 / S288c) OX=559292 GN=UBX4 PE=1 SV=1	480	27	1023.92	1064.63	1054.32	937.401	994.242	1001.98	921.873	939.509	920.096	11.5593	12.0189	11.9025	10.5826	11.2243	11.3116	10.4073	10.6064	10.3872
sp|Q02776|TIM50_YEAST	TIM50	Mitochondrial import inner membrane translocase subunit TIM50 OS=Saccharomyces cerevisiae (strain ATCC 204508 / S288c) OX=559292 GN=TIM50 PE=1 SV=1	481	34	1753.06	1816.76	1917.05	1712.82	1873.22	1812.73	1891.78	2064.65	2033.17	10.3884	10.7658	11.3601	10.1499	11.1004	10.742	11.2104	12.2348	12.0482
sp|P40302|PSA6_YEAST	PRE5	Proteasome subunit alpha type-6 OS=Saccharomyces cerevisiae (strain ATCC 204508 / S288c) OX=559292 GN=PRE5 PE=1 SV=1	482	103	8014.06	8291.68	8238.4	5887.71	7538.66	8265.56	6345.64	6206.05	6914.37	12.1976	12.6201	12.539	8.96122	11.474	12.5804	9.6582	9.44574	10.5238
sp|P53266|SHY1_YEAST	SHY1	Cytochrome oxidase assembly protein SHY1 OS=Saccharomyces cerevisiae (strain ATCC 204508 / S288c) OX=559292 GN=SHY1 PE=1 SV=1	483	2	63.6432	51.7611	52.3331	47.1664	68.5128	57.3267	41.8348	57.0748	48.7305	13.0314	10.5985	10.7156	9.65766	14.0285	11.7381	8.56598	11.6865	9.97792
sp|P08518|RPB2_YEAST	RPB2	DNA-directed RNA polymerase II subunit RPB2 OS=Saccharomyces cerevisiae (strain ATCC 204508 / S288c) OX=559292 GN=RPB2 PE=1 SV=2	484	20	673.993	678.426	547.948	706.962	895.099	663.184	684.622	689.724	1102.93	10.1461	10.2128	8.24864	10.6424	13.4745	9.98337	10.3061	10.3829	16.6032
sp|P16387|ODPA_YEAST	PDA1	Pyruvate dehydrogenase E1 component subunit alpha, mitochondrial OS=Saccharomyces cerevisiae (strain ATCC 204508 / S288c) OX=559292 GN=PDA1 PE=1 SV=2	485	124	7063.46	7520.12	6212.87	5882.16	6708.52	6448.69	6192.76	6117.46	6904.59	11.9617	12.735	10.5213	9.96121	11.3606	10.9206	10.4872	10.3597	11.6927
sp|P32568|SNQ2_YEAST	SNQ2	Protein SNQ2 OS=Saccharomyces cerevisiae (strain ATCC 204508 / S288c) OX=559292 GN=SNQ2 PE=1 SV=2	486	36	1057.13	954.457	1010.76	816.925	1066.64	1015.32	1399.39	1581	2119.38	9.59196	8.66035	9.17122	7.41244	9.67825	9.21259	12.6975	14.3453	19.2304
sp|Q02785|PDR12_YEAST	PDR12	ATP-dependent permease PDR12 OS=Saccharomyces cerevisiae (strain ATCC 204508 / S288c) OX=559292 GN=PDR12 PE=1 SV=1	486	1	59.1044	62.3667	60.9278	56.1117	64.2271	60.205	70.3374	64.8343	76.8912	10.2789	10.8463	10.596	9.75846	11.1698	10.4703	12.2325	11.2754	13.3723
sp|P03962|PYRF_YEAST	URA3	Orotidine 5'-phosphate decarboxylase OS=Saccharomyces cerevisiae (strain ATCC 204508 / S288c) OX=559292 GN=URA3 PE=1 SV=2	487	35	1657.96	1566.86	1461.83	1382.27	1666.95	1558.28	1418.83	1377.26	1634.51	12.0801	11.4163	10.6511	10.0714	12.1456	11.3538	10.3377	10.0349	11.9092
sp|P15303|SEC23_YEAST	SEC23	Protein transport protein SEC23 OS=Saccharomyces cerevisiae (strain ATCC 204508 / S288c) OX=559292 GN=SEC23 PE=1 SV=1	488	32	1417.16	1414.54	1196.81	1514.96	1738.66	1402.38	1318.52	1364.98	2159.7	10.476	10.4566	8.8471	11.1989	12.8526	10.3667	9.74681	10.0903	15.965
sp|P53111|ARI1_YEAST	ARI1	NADPH-dependent aldehyde reductase ARI1 OS=Saccharomyces cerevisiae (strain ATCC 204508 / S288c) OX=559292 GN=ARI1 PE=1 SV=1	489	31	1596.38	1682.74	1397.87	1091.05	1728.17	1658.61	1347.21	1532.76	2053.57	11.3312	11.9442	9.92216	7.74434	12.2667	11.7729	9.56258	10.8796	14.5764
sp|P53183|YGD9_YEAST	YGL039W	Putative uncharacterized oxidoreductase YGL039W OS=Saccharomyces cerevisiae (strain ATCC 204508 / S288c) OX=559292 GN=YGL039W PE=1 SV=1	489	5	145.928	115.974	108.406	147.366	124.981	103.942	102.812	108.105	136.436	13.3395	10.6014	9.90959	13.471	11.4247	9.50153	9.39824	9.88208	12.4719
sp|P42842|EMW1_YEAST	EMW1	Essential for maintenance of the cell wall protein 1 OS=Saccharomyces cerevisiae (strain ATCC 204508 / S288c) OX=559292 GN=EMW1 PE=1 SV=1	490	11	384.781	401.012	312.623	360.804	474.179	366.053	312.425	361.164	541.773	10.9474	11.4092	8.89444	10.2652	13.4909	10.4146	8.88881	10.2755	15.414
sp|P0CX82|RL19A_YEAST	RPL19A	60S ribosomal protein L19-A OS=Saccharomyces cerevisiae (strain ATCC 204508 / S288c) OX=559292 GN=RPL19A PE=1 SV=1	491	462	41990.7	39978.5	39104.3	55583.5	46735.6	47361.5	51593.5	55561.3	41193.2	10.0192	9.53908	9.33049	13.2625	11.1514	11.3007	12.3105	13.2572	9.82892
sp|P38075|PDX3_YEAST	PDX3	Pyridoxamine 5'-phosphate oxidase OS=Saccharomyces cerevisiae (strain ATCC 204508 / S288c) OX=559292 GN=PDX3 PE=1 SV=1	492	74	4146.01	4014.16	4002.52	2840.4	2840.98	2776.33	3169.8	2669.37	2687.81	14.2243	13.7719	13.732	9.74496	9.74695	9.52514	10.8751	9.15818	9.22145
sp|P22147|XRN1_YEAST	XRN1	5'-3' exoribonuclease 1 OS=Saccharomyces cerevisiae (strain ATCC 204508 / S288c) OX=559292 GN=XRN1 PE=1 SV=1	493	56	2020.55	2091.99	1826.34	1807.29	2222.67	2162.99	1915.73	2034.46	2756.39	10.7257	11.1049	9.69477	9.59364	11.7986	11.4818	10.1693	10.7995	14.6318
sp|Q06688|SRR1L_YEAST	BER1	SRR1-like protein BER1 OS=Saccharomyces cerevisiae (strain ATCC 204508 / S288c) OX=559292 GN=BER1 PE=1 SV=1	494	2	162.654	164.416	184.616	149.537	166.248	158.825	148.065	147.11	153.557	11.3346	11.4573	12.865	10.4205	11.585	11.0677	10.3179	10.2514	10.7006
sp|P53278|YG3A_YEAST	YGR130C	Uncharacterized protein YGR130C OS=Saccharomyces cerevisiae (strain ATCC 204508 / S288c) OX=559292 GN=YGR130C PE=1 SV=1	495	342	24660.8	26787.9	29064.5	26736.4	26095.8	26566.5	27981.8	26961	24219.1	10.3151	11.2049	12.1571	11.1833	10.9154	11.1123	11.7043	11.2773	10.1304
sp|Q01454|CTF4_YEAST	CTF4	DNA polymerase alpha-binding protein OS=Saccharomyces cerevisiae (strain ATCC 204508 / S288c) OX=559292 GN=CTF4 PE=1 SV=2	496	2	65.3866	68.2549	58.7669	57.168	67.5334	60.1832	63.4496	67.0472	80.2297	11.1198	11.6076	9.99404	9.72213	11.4849	10.2349	10.7904	11.4022	13.6441
sp|P32770|NRP1_YEAST	NRP1	Asparagine-rich protein OS=Saccharomyces cerevisiae (strain ATCC 204508 / S288c) OX=559292 GN=NRP1 PE=1 SV=2	497	16	1135.96	1151.44	1196.92	1164.17	1097.59	1168.91	1038.25	1048.08	987.579	11.3722	11.5272	11.9825	11.6546	10.9881	11.7021	10.394	10.4924	9.88677
sp|P40472|SIM1_YEAST	SIM1	Probable secreted beta-glucosidase SIM1 OS=Saccharomyces cerevisiae (strain ATCC 204508 / S288c) OX=559292 GN=SIM1 PE=1 SV=2	498	24	1642.8	1411.36	1517.44	1252.74	1486.8	1674.37	1536.21	1562.46	1688.99	11.9275	10.2472	11.0174	9.09551	10.7949	12.1568	11.1536	11.3442	12.2629
sp|Q01896|ATN2_YEAST	ENA2	Sodium transport ATPase 2 OS=Saccharomyces cerevisiae (strain ATCC 204508 / S288c) OX=559292 GN=ENA2 PE=1 SV=1	499	16	372.494	357.917	369.648	286.095	390.486	378.211	337.317	378.421	388.591	11.4291	10.9818	11.3417	8.77813	11.9811	11.6045	10.3498	11.6109	11.923
sp|P00830|ATPB_YEAST	ATP2	ATP synthase subunit beta, mitochondrial OS=Saccharomyces cerevisiae (strain ATCC 204508 / S288c) OX=559292 GN=ATP2 PE=1 SV=2	500	256	11064.6	11195.3	9960.1	9409.1	11237.4	10602.7	9212.18	9813.23	11555.9	11.7645	11.9035	10.5902	10.0043	11.9483	11.2734	9.79493	10.434	12.2869
sp|P04802|SYDC_YEAST	DPS1	Aspartate--tRNA ligase, cytoplasmic OS=Saccharomyces cerevisiae (strain ATCC 204508 / S288c) OX=559292 GN=DPS1 PE=1 SV=3	501	166	8814.14	9265.85	7676.23	8817.67	10599.1	8905.94	8104.6	8532.18	12444.6	10.599	11.1422	9.23064	10.6032	12.7454	10.7094	9.74575	10.2599	14.9646
sp|P20967|ODO1_YEAST	KGD1	2-oxoglutarate dehydrogenase, mitochondrial OS=Saccharomyces cerevisiae (strain ATCC 204508 / S288c) OX=559292 GN=KGD1 PE=1 SV=2	502	41	1521.15	1631.47	1385.34	1590.54	1660.31	1481.2	1398.34	1495.21	1927.38	10.7952	11.5781	9.83142	11.2877	11.7828	10.5117	9.92368	10.6111	13.6782
sp|Q04005|LIC4_YEAST	ATC1	Protein ATC1/LIC4 OS=Saccharomyces cerevisiae (strain ATCC 204508 / S288c) OX=559292 GN=ATC1 PE=1 SV=1	503	25	1041.73	962.479	1091.44	1060.02	1075.99	1153.59	1095.08	1167.69	1097.29	10.6896	9.87633	11.1996	10.8772	11.0411	11.8374	11.237	11.9821	11.2597
sp|P36421|SYYC_YEAST	TYS1	Tyrosine--tRNA ligase, cytoplasmic OS=Saccharomyces cerevisiae (strain ATCC 204508 / S288c) OX=559292 GN=TYS1 PE=1 SV=3	504	108	6525.71	6510.21	5460.77	5490.97	6798.36	6466.01	5541.88	5810.76	7758.22	11.578	11.5505	9.68859	9.74217	12.0618	11.4721	9.8325	10.3095	13.7648
sp|P36520|RM10_YEAST	MRPL10	54S ribosomal protein L10, mitochondrial OS=Saccharomyces cerevisiae (strain ATCC 204508 / S288c) OX=559292 GN=MRPL10 PE=1 SV=2	505	204	14345.7	13524.8	13921.1	12858.6	12649.2	12761	11426.7	11546.7	11282.1	12.5492	11.8311	12.1777	11.2483	11.0651	11.1629	9.99572	10.1007	9.86923
sp|P38266|AIM3_YEAST	AIM3	Altered inheritance of mitochondria protein 3 OS=Saccharomyces cerevisiae (strain ATCC 204508 / S288c) OX=559292 GN=AIM3 PE=1 SV=3	506	176	7909.59	8106.16	8612.51	7797.59	8576.28	8650.1	8442.22	8895.98	8975.99	10.412	10.6707	11.3373	10.2645	11.2896	11.3867	11.1131	11.7104	11.8157
sp|P38879|NACA_YEAST	EGD2	Nascent polypeptide-associated complex subunit alpha OS=Saccharomyces cerevisiae (strain ATCC 204508 / S288c) OX=559292 GN=EGD2 PE=1 SV=3	507	666	33177.3	32034.8	42274.6	39367	36995.7	39013.1	39140.3	46606	36016	9.62708	9.29556	12.2668	11.4231	10.7351	11.3205	11.3574	13.5237	10.4508
sp|P0C2J3|YL21B_YEAST	TY2B-LR1	Transposon Ty2-LR1 Gag-Pol polyprotein OS=Saccharomyces cerevisiae (strain ATCC 204508 / S288c) OX=559292 GN=TY2B-LR1 PE=3 SV=1	508	205	12504	12207.7	10970.5	12770.6	12875.2	12825.8	13667.3	13406.3	13428.7	10.9057	10.6472	9.56818	11.1382	11.2294	11.1863	11.9203	11.6926	11.7122
sp|P0C2J4|YL21A_YEAST	TY2A-LR1	Transposon Ty2-LR1 Gag polyprotein OS=Saccharomyces cerevisiae (strain ATCC 204508 / S288c) OX=559292 GN=TY2A-LR1 PE=3 SV=1	508	2	18.7758	12.4256	9.33038	20.8804	21.186	15.5889	28.0189	16.1836	17.2316	11.7627	7.78443	5.84533	13.0812	13.2727	9.76619	17.5534	10.1388	10.7953
sp|P0CX68|YL11A_YEAST	TY1A-LR1	Transposon Ty1-LR1 Gag polyprotein OS=Saccharomyces cerevisiae (strain ATCC 204508 / S288c) OX=559292 GN=TY1A-LR1 PE=2 SV=1	508	441	36497.1	36205.9	31760.1	39940.1	38739.8	37217.7	42229.8	44104.9	40007.6	10.5269	10.4429	9.16061	11.52	11.1738	10.7347	12.1804	12.7212	11.5394
sp|Q04214|YM13B_YEAST	TY1B-MR1	Transposon Ty1-MR1 Gag-Pol polyprotein OS=Saccharomyces cerevisiae (strain ATCC 204508 / S288c) OX=559292 GN=TY1B-MR1 PE=1 SV=2	508	16	933.537	975.76	932.554	1087.75	998.789	945.273	996.168	1039.79	884.661	10.6153	11.0954	10.6041	12.3688	11.3573	10.7487	11.3275	11.8235	10.0595
sp|Q07791|YD23B_YEAST	TY2B-DR3	Transposon Ty2-DR3 Gag-Pol polyprotein OS=Saccharomyces cerevisiae (strain ATCC 204508 / S288c) OX=559292 GN=TY2B-DR3 PE=3 SV=1	508	30	489.367	428.508	487.331	412.646	507.537	489.039	541.094	530.029	510.766	11.1313	9.74698	11.085	9.38617	11.5446	11.1238	12.3079	12.0562	11.618
sp|Q12273|YO11B_YEAST	TY1B-OL	Transposon Ty1-OL Gag-Pol polyprotein OS=Saccharomyces cerevisiae (strain ATCC 204508 / S288c) OX=559292 GN=TY1B-OL PE=3 SV=1	508	96	4780.14	5070.12	4455.88	5633.63	5784.82	4993.37	5006.25	5177.2	6100.87	10.17	10.787	9.48014	11.9859	12.3075	10.6237	10.6511	11.0148	12.9799
sp|Q12391|YN11A_YEAST	TY1A-NL1	Transposon Ty1-NL1 Gag polyprotein OS=Saccharomyces cerevisiae (strain ATCC 204508 / S288c) OX=559292 GN=TY1A-NL1 PE=2 SV=1	508	46	2129.95	2192.38	2012	1960.37	2236.09	2277.99	2268.39	2460.09	2241.59	10.7688	11.0845	10.1725	9.91145	11.3055	11.5173	11.4688	12.438	11.3333
sp|P53184|PNC1_YEAST	PNC1	Nicotinamidase OS=Saccharomyces cerevisiae (strain ATCC 204508 / S288c) OX=559292 GN=PNC1 PE=1 SV=1	509	25	691.73	719.303	607.446	537.296	655.444	647.817	656.579	616.497	781.693	11.6969	12.1631	10.2717	9.08545	11.0833	10.9543	11.1025	10.4247	13.2181
sp|P36081|PSG1_YEAST	PSG1	PMA1 stabilization in the Golgi protein 1 OS=Saccharomyces cerevisiae (strain ATCC 204508 / S288c) OX=559292 GN=PSG1 PE=1 SV=1	510	47	3056.77	3129.44	2866.77	2690.07	3212	3450.05	3669.16	3673.89	3748.06	10.3633	10.6096	9.71911	9.12005	10.8895	11.6966	12.4394	12.4555	12.7069
sp|Q03799|RT08_YEAST	MRPS8	37S ribosomal protein S8, mitochondrial OS=Saccharomyces cerevisiae (strain ATCC 204508 / S288c) OX=559292 GN=MRPS8 PE=1 SV=1	511	100	5497.42	5498.39	6072.14	5974.12	5681.59	5772.54	5587.49	6151.66	5406.13	10.6454	10.6472	11.7583	11.5685	11.002	11.1781	10.8198	11.9122	10.4686
sp|P31539|HS104_YEAST	HSP104	Heat shock protein 104 OS=Saccharomyces cerevisiae (strain ATCC 204508 / S288c) OX=559292 GN=HSP104 PE=1 SV=2	512	113	5331.37	5819.47	4816.48	5846.34	6532.18	5720.88	5573.92	6067.76	8467.79	9.8408	10.7417	8.8904	10.7913	12.0573	10.5598	10.2885	11.2	15.6301
sp|P11792|SCH9_YEAST	SCH9	Serine/threonine-protein kinase SCH9 OS=Saccharomyces cerevisiae (strain ATCC 204508 / S288c) OX=559292 GN=SCH9 PE=1 SV=3	513	5	349.933	232.875	389.772	198.619	222.415	175.602	159.454	137.455	144.001	17.4085	11.5851	19.3904	9.88092	11.0647	8.73587	7.93254	6.83813	7.16378
sp|P80967|TOM5_YEAST	TOM5	Mitochondrial import receptor subunit TOM5 OS=Saccharomyces cerevisiae (strain ATCC 204508 / S288c) OX=559292 GN=TOM5 PE=1 SV=1	514	99	3499.6	3201.13	3306.32	2920.54	3258.51	3861.69	3353.92	4432.89	4296.59	10.8916	9.96269	10.2901	9.08942	10.1413	12.0185	10.4382	13.7962	13.372
sp|P26570|PPZ1_YEAST	PPZ1	Serine/threonine-protein phosphatase PP-Z1 OS=Saccharomyces cerevisiae (strain ATCC 204508 / S288c) OX=559292 GN=PPZ1 PE=1 SV=5	515	1	14.1157	21.456	18.5614	18.9625	22.803	20.1793	20.4259	36.4647	43.6316	6.51694	9.90581	8.56943	8.75461	10.5277	9.31639	9.43024	16.835	20.1439
sp|P32598|PP12_YEAST	GLC7	Serine/threonine-protein phosphatase PP1-2 OS=Saccharomyces cerevisiae (strain ATCC 204508 / S288c) OX=559292 GN=GLC7 PE=1 SV=1	515	24	538.818	481.511	408.193	462.058	576.201	501.591	455.639	503.029	718.026	11.5998	10.3661	8.78767	9.94729	12.4046	10.7984	9.8091	10.8293	15.4578
sp|P33329|PPZ2_YEAST	PPZ2	Serine/threonine-protein phosphatase PP-Z2 OS=Saccharomyces cerevisiae (strain ATCC 204508 / S288c) OX=559292 GN=PPZ2 PE=1 SV=4	515	10	293.887	285.882	286.251	287.19	299.606	306.484	260.623	267.111	299.933	11.3603	11.0509	11.0651	11.1014	11.5814	11.8472	10.0745	10.3253	11.594
sp|Q03361|JIP4_YEAST	JIP4	Uncharacterized protein JIP4 OS=Saccharomyces cerevisiae (strain ATCC 204508 / S288c) OX=559292 GN=JIP4 PE=1 SV=2	516	3	92.1213	85.9878	70.5125	96.5714	93.5936	73.4023	87.6702	71.3228	101.207	11.9268	11.1327	9.12914	12.503	12.1174	9.50328	11.3505	9.23405	13.1031
sp|Q02629|NU100_YEAST	NUP100	Nucleoporin NUP100/NSP100 OS=Saccharomyces cerevisiae (strain ATCC 204508 / S288c) OX=559292 GN=NUP100 PE=1 SV=1	517	155	6652.32	6883.35	7147.7	7036.41	6961.33	7044.63	7207.33	6848.01	6570.71	10.669	11.0395	11.4635	11.285	11.1646	11.2982	11.5591	10.9829	10.5381
sp|P30656|PSB5_YEAST	PRE2	Proteasome subunit beta type-5 OS=Saccharomyces cerevisiae (strain ATCC 204508 / S288c) OX=559292 GN=PRE2 PE=1 SV=3	518	20	819.915	845.006	804.634	778.836	831.278	842.64	799.807	883.481	1001.1	10.7789	11.1087	10.578	10.2388	10.9282	11.0776	10.5145	11.6145	13.1608
sp|P22768|ASSY_YEAST	ARG1	Argininosuccinate synthase OS=Saccharomyces cerevisiae (strain ATCC 204508 / S288c) OX=559292 GN=ARG1 PE=1 SV=3	519	67	4874.6	4916.06	4031.09	4834.93	5035.93	4257.95	4157.8	3943.14	5288.39	11.7915	11.8918	9.75109	11.6956	12.1818	10.2999	10.0576	9.53834	12.7925
sp|P34078|LTV1_YEAST	LTV1	Protein LTV1 OS=Saccharomyces cerevisiae (strain ATCC 204508 / S288c) OX=559292 GN=LTV1 PE=1 SV=2	520	36	1872.86	1730.74	1636.85	1623.17	1685.14	1677.27	1506.24	1489.45	1519.37	12.705	11.7409	11.104	11.0112	11.4316	11.3782	10.218	10.1041	10.307
sp|P38836|ECM14_YEAST	ECM14	Putative metallocarboxypeptidase ECM14 OS=Saccharomyces cerevisiae (strain ATCC 204508 / S288c) OX=559292 GN=ECM14 PE=1 SV=1	521	44	2077.81	1789.96	1668.44	1608.74	1823.38	1761.85	1961.93	1930.84	1940.63	12.5444	10.8066	10.0729	9.71251	11.0084	10.6369	11.8448	11.6571	11.7162
sp|P25042|ROX1_YEAST	ROX1	Repressor ROX1 OS=Saccharomyces cerevisiae (strain ATCC 204508 / S288c) OX=559292 GN=ROX1 PE=1 SV=1	522	37	1754.8	1924.06	1986.31	2167.83	2098.45	2047.51	2237.93	2213.34	2042.72	9.49929	10.4156	10.7525	11.7352	11.3596	11.0838	12.1146	11.9815	11.0579
sp|Q06631|BFR2_YEAST	BFR2	Protein BFR2 OS=Saccharomyces cerevisiae (strain ATCC 204508 / S288c) OX=559292 GN=BFR2 PE=1 SV=1	523	150	6997.02	7367.48	7162.97	7073.54	6743.05	7274.33	7074.47	6657.32	6425.72	11.146	11.7362	11.4104	11.2679	10.7415	11.5878	11.2694	10.6049	10.236
sp|P34077|NIC96_YEAST	NIC96	Nucleoporin NIC96 OS=Saccharomyces cerevisiae (strain ATCC 204508 / S288c) OX=559292 GN=NIC96 PE=1 SV=2	524	3	63.4181	64.3559	54.9373	55.7127	103.93	67.6636	68.1568	67.1558	89.0713	9.99652	10.1443	8.65971	8.78193	16.3824	10.6657	10.7435	10.5857	14.0402
sp|P04147|PABP_YEAST	PAB1	Polyadenylate-binding protein, cytoplasmic and nuclear OS=Saccharomyces cerevisiae (strain ATCC 204508 / S288c) OX=559292 GN=PAB1 PE=1 SV=4	525	640	42720.6	41645.1	42737.2	42716.1	41176	40772.4	38648.3	35554.9	33779.9	11.8751	11.5761	11.8797	11.8738	11.4457	11.3335	10.7431	9.88321	9.38981
sp|P53199|ERG26_YEAST	ERG26	Sterol-4-alpha-carboxylate 3-dehydrogenase, decarboxylating OS=Saccharomyces cerevisiae (strain ATCC 204508 / S288c) OX=559292 GN=ERG26 PE=1 SV=1	526	43	2938.72	3167.43	2617.65	2571.11	2978.59	2807.34	2264.98	2417.52	2893.28	11.9186	12.8462	10.6164	10.4277	12.0803	11.3857	9.18609	9.80475	11.7343
sp|P38295|MCFS2_YEAST	EHT1	Medium-chain fatty acid ethyl ester synthase/esterase 2 OS=Saccharomyces cerevisiae (strain ATCC 204508 / S288c) OX=559292 GN=EHT1 PE=1 SV=1	527	58	1921.35	2025.64	1814.4	1792.16	2234.12	2098.15	1910.99	2095.46	2801.25	10.2782	10.8361	9.70604	9.58707	11.9513	11.2239	10.2227	11.2096	14.9851
sp|P16547|OM45_YEAST	OM45	Mitochondrial outer membrane protein OM45 OS=Saccharomyces cerevisiae (strain ATCC 204508 / S288c) OX=559292 GN=OM45 PE=1 SV=2	528	71	3930.13	4488.27	4517.5	3826.68	4187.85	4538.18	4433.77	4769.7	4723.97	9.97089	11.3869	11.4611	9.70843	10.6247	11.5135	11.2486	12.1009	11.9849
sp|P50105|TAF4_YEAST	TAF4	Transcription initiation factor TFIID subunit 4 OS=Saccharomyces cerevisiae (strain ATCC 204508 / S288c) OX=559292 GN=TAF4 PE=1 SV=1	529	139	9144.47	9282.86	9525.16	8363.61	8876.82	9475.17	8368.17	8026.73	7691.07	11.6114	11.7872	12.0948	10.6199	11.2716	12.0313	10.6257	10.1921	9.76593
sp|P10127|ADH4_YEAST	ADH4	Alcohol dehydrogenase 4 OS=Saccharomyces cerevisiae (strain ATCC 204508 / S288c) OX=559292 GN=ADH4 PE=1 SV=3	530	10	217.474	204.047	219.01	182.711	203.856	227.124	174.718	180.046	179.475	12.1598	11.4091	12.2457	10.2161	11.3984	12.6994	9.76918	10.0671	10.0352
sp|Q12460|NOP56_YEAST	NOP56	Nucleolar protein 56 OS=Saccharomyces cerevisiae (strain ATCC 204508 / S288c) OX=559292 GN=NOP56 PE=1 SV=1	531	150	5831.01	6014.1	5056.16	6195.28	7036.35	5766.97	5727.29	5737.31	7976.92	10.5364	10.8673	9.13631	11.1947	12.7144	10.4207	10.349	10.3671	14.414
sp|Q12499|NOP58_YEAST	NOP58	Nucleolar protein 58 OS=Saccharomyces cerevisiae (strain ATCC 204508 / S288c) OX=559292 GN=NOP58 PE=1 SV=1	531	66	3442.47	3729.53	2947.7	4023.22	4532.4	3403.68	3605.35	3616.95	5328.38	9.94081	10.7698	8.51206	11.6178	13.0882	9.82879	10.4112	10.4447	15.3867
sp|P32486|KRE6_YEAST	KRE6	Beta-glucan synthesis-associated protein KRE6 OS=Saccharomyces cerevisiae (strain ATCC 204508 / S288c) OX=559292 GN=KRE6 PE=1 SV=2	532	31	745.917	784.078	756.255	722.752	824.831	817.175	769.352	827.685	822.151	10.5502	11.0899	10.6964	10.2225	11.6663	11.558	10.8816	11.7067	11.6284
sp|P37366|CCL1_YEAST	CCL1	Cyclin CCL1 OS=Saccharomyces cerevisiae (strain ATCC 204508 / S288c) OX=559292 GN=CCL1 PE=1 SV=1	533	2	180.67	227.31	189.091	21.3247	158.85	198.802	113.01	113.302	153.362	13.3265	16.7667	13.9476	1.57294	11.717	14.6639	8.33578	8.35732	11.3122
sp|Q99247|DUF1_YEAST	DUF1	DUB-associated factor 1 OS=Saccharomyces cerevisiae (strain ATCC 204508 / S288c) OX=559292 GN=DUF1 PE=1 SV=1	534	6	86.8268	88.6673	169.274	92.834	136.284	150.394	212.996	78.1078	86.2035	7.88197	8.04905	15.3664	8.42729	12.3716	13.6525	19.3354	7.09048	7.82539
sp|P38630|RFC1_YEAST	RFC1	Replication factor C subunit 1 OS=Saccharomyces cerevisiae (strain ATCC 204508 / S288c) OX=559292 GN=RFC1 PE=1 SV=1	535	13	735.234	760.135	740.569	719.963	751.926	719.206	716.271	698.16	808.309	11.0565	11.431	11.1368	10.8269	11.3075	10.8155	10.7714	10.499	12.1554
sp|P00447|SODM_YEAST	SOD2	Superoxide dismutase [Mn], mitochondrial OS=Saccharomyces cerevisiae (strain ATCC 204508 / S288c) OX=559292 GN=SOD2 PE=1 SV=1	536	38	4042.19	3464.91	3605.55	2253.59	2982.85	3338.15	2273.63	2615.33	2798.54	14.7661	12.6573	13.1711	8.23237	10.8964	12.1943	8.30558	9.55381	10.2231
sp|Q07821|ISA1_YEAST	ISA1	Iron-sulfur assembly protein 1 OS=Saccharomyces cerevisiae (strain ATCC 204508 / S288c) OX=559292 GN=ISA1 PE=1 SV=1	537	9	322.543	318.838	332.796	319.127	326.355	354.557	356.833	341.75	305.044	10.8314	10.707	11.1757	10.7167	10.9594	11.9065	11.9829	11.4764	10.2438
sp|P07806|SYV_YEAST	VAS1	Valine--tRNA ligase, mitochondrial OS=Saccharomyces cerevisiae (strain ATCC 204508 / S288c) OX=559292 GN=VAS1 PE=1 SV=2	538	209	10658.7	10934.4	9960.39	10990.1	12412	10805.3	10546.6	10738.1	13643.6	10.5857	10.8596	9.89221	10.9149	12.327	10.7313	10.4744	10.6646	13.5502
sp|P23542|AATC_YEAST	AAT2	Aspartate aminotransferase, cytoplasmic OS=Saccharomyces cerevisiae (strain ATCC 204508 / S288c) OX=559292 GN=AAT2 PE=1 SV=3	539	80	3894.06	3851.13	3653.3	3190.94	3831.62	3866.33	3471.17	3410.2	3882.31	11.782	11.6521	11.0535	9.65458	11.593	11.6981	10.5024	10.318	11.7464
sp|P23615|SPT6_YEAST	SPT6	Transcription elongation factor SPT6 OS=Saccharomyces cerevisiae (strain ATCC 204508 / S288c) OX=559292 GN=SPT6 PE=1 SV=1	540	18	472.258	470.712	419.187	433.749	553.575	499.784	467.063	532.549	716.24	10.3449	10.3111	9.18239	9.50138	12.1262	10.9479	10.2311	11.6656	15.6894
sp|P25555|GBP2_YEAST	GBP2	Single-strand telomeric DNA-binding protein GBP2 OS=Saccharomyces cerevisiae (strain ATCC 204508 / S288c) OX=559292 GN=GBP2 PE=1 SV=1	541	10	347.023	349.016	322.401	341.292	377.501	327.552	346.766	334.633	429.72	10.9267	10.9895	10.1515	10.7463	11.8864	10.3137	10.9187	10.5366	13.5306
sp|P40956|GTS1_YEAST	GTS1	Protein GTS1 OS=Saccharomyces cerevisiae (strain ATCC 204508 / S288c) OX=559292 GN=GTS1 PE=1 SV=2	542	49	2832.36	2809.87	2706.8	2291.86	2604.09	2787.28	2607.76	2549.9	2610.65	11.9004	11.8059	11.3728	9.62943	10.9413	11.711	10.9567	10.7136	10.9689
sp|P18544|ARGD_YEAST	ARG8	Acetylornithine aminotransferase, mitochondrial OS=Saccharomyces cerevisiae (strain ATCC 204508 / S288c) OX=559292 GN=ARG8 PE=1 SV=1	543	18	629.955	626.053	570.811	499.114	607.996	619.581	472.809	500.773	594.571	12.2998	12.2236	11.145	9.74516	11.8711	12.0973	9.23155	9.77755	11.6089
sp|Q02784|GLRX5_YEAST	GRX5	Monothiol glutaredoxin-5, mitochondrial OS=Saccharomyces cerevisiae (strain ATCC 204508 / S288c) OX=559292 GN=GRX5 PE=1 SV=1	544	75	3698.88	3490.3	4147.85	2894.82	3365.61	4473.55	2996	4436.19	3768.02	11.1174	10.4904	12.4668	8.70067	10.1157	13.4457	9.00478	13.3334	11.3252
sp|P32597|STH1_YEAST	STH1	Nuclear protein STH1/NPS1 OS=Saccharomyces cerevisiae (strain ATCC 204508 / S288c) OX=559292 GN=STH1 PE=1 SV=1	545	15	622.106	681.903	698.977	687.844	740.41	692.424	738.038	778.328	784.484	9.68332	10.6141	10.8798	10.7066	11.5248	10.7778	11.4878	12.115	12.2108
sp|Q01560|NOP3_YEAST	NPL3	Nucleolar protein 3 OS=Saccharomyces cerevisiae (strain ATCC 204508 / S288c) OX=559292 GN=NPL3 PE=1 SV=1	546	168	14768.1	16186.5	15307.1	13662.8	14446.8	15922	16158.7	16549.4	16191	10.6098	11.6289	10.9971	9.81577	10.379	11.4388	11.6089	11.8896	11.6321
sp|P08417|FUMH_YEAST	FUM1	Fumarate hydratase, mitochondrial OS=Saccharomyces cerevisiae (strain ATCC 204508 / S288c) OX=559292 GN=FUM1 PE=1 SV=2	547	113	7029.13	7225.23	6657.48	6613.28	6890.39	6862.91	5846.29	6107.28	6612.1	11.7457	12.0734	11.1247	11.0508	11.5139	11.468	9.7692	10.2053	11.0489
sp|P54837|TMEDA_YEAST	ERV25	Endoplasmic reticulum vesicle protein 25 OS=Saccharomyces cerevisiae (strain ATCC 204508 / S288c) OX=559292 GN=ERV25 PE=1 SV=1	548	10	1473.66	1515.43	1347.23	1467.76	1645.64	1506.95	1425.4	1360.12	1815.07	10.8699	11.178	9.93733	10.8264	12.1384	11.1154	10.5139	10.0324	13.3882
sp|P07170|KAD2_YEAST	ADK1	Adenylate kinase OS=Saccharomyces cerevisiae (strain ATCC 204508 / S288c) OX=559292 GN=ADK1 PE=1 SV=2	549	714	47280.9	51782.4	57730.4	64352.4	52341.9	53264.3	62085.8	60135	50967.2	9.45731	10.3577	11.5475	12.872	10.4696	10.6541	12.4186	12.0284	10.1947
sp|P38688|SRP72_YEAST	SRP72	Signal recognition particle subunit SRP72 OS=Saccharomyces cerevisiae (strain ATCC 204508 / S288c) OX=559292 GN=SRP72 PE=1 SV=2	550	16	725.933	753.945	678.839	698.842	827.405	804.462	663.078	702.36	1068.67	10.485	10.8896	9.8048	10.0937	11.9506	11.6192	9.57716	10.1445	15.4353
sp|P40343|VPS27_YEAST	VPS27	Vacuolar protein sorting-associated protein 27 OS=Saccharomyces cerevisiae (strain ATCC 204508 / S288c) OX=559292 GN=VPS27 PE=1 SV=3	551	6	179.209	169.951	174.724	150.788	164.903	152.8	147.158	167.934	155.489	12.2498	11.617	11.9432	10.3071	11.2719	10.4446	10.0589	11.4791	10.6284
sp|P25451|PSB3_YEAST	PUP3	Proteasome subunit beta type-3 OS=Saccharomyces cerevisiae (strain ATCC 204508 / S288c) OX=559292 GN=PUP3 PE=1 SV=1	552	15	414.432	436.375	423.541	351.141	445.435	468.503	419.535	424.233	492.019	10.6944	11.2607	10.9295	9.0612	11.4945	12.0897	10.8261	10.9473	12.6966
sp|P07273|TFS2_YEAST	DST1	Transcription elongation factor S-II OS=Saccharomyces cerevisiae (strain ATCC 204508 / S288c) OX=559292 GN=DST1 PE=1 SV=4	553	140	10860.3	11504.9	10804.8	10037.6	10664.7	11396.5	11310.5	10741.7	10151.8	11.1419	11.8032	11.0849	10.2978	10.9412	11.692	11.6037	11.0202	10.415
sp|Q96VH4|HBN1_YEAST	HBN1	Putative nitroreductase HBN1 OS=Saccharomyces cerevisiae (strain ATCC 204508 / S288c) OX=559292 GN=HBN1 PE=1 SV=1	554	29	1650.32	1730.5	1782.7	1573.73	1765.34	1917.37	1644.72	1701.92	1662.03	10.6965	11.2162	11.5545	10.2001	11.442	12.4274	10.6602	11.0309	10.7724
sp|P38811|TRA1_YEAST	TRA1	Transcription-associated protein 1 OS=Saccharomyces cerevisiae (strain ATCC 204508 / S288c) OX=559292 GN=TRA1 PE=1 SV=1	555	6	118.294	122.326	108.492	79.1483	116.643	125.756	95.4565	117.622	139.973	11.5554	11.9493	10.5979	7.73151	11.3941	12.2843	9.32456	11.4898	13.6731
sp|P47120|DOHH_YEAST	LIA1	Deoxyhypusine hydroxylase OS=Saccharomyces cerevisiae (strain ATCC 204508 / S288c) OX=559292 GN=LIA1 PE=1 SV=1	556	123	6363.94	6532.26	6362.22	5679.16	6398.28	6920.37	5589.02	5569.69	5555.23	11.5771	11.8833	11.574	10.3313	11.6395	12.5893	10.1674	10.1322	10.1059
sp|P08566|ARO1_YEAST	ARO1	Pentafunctional AROM polypeptide OS=Saccharomyces cerevisiae (strain ATCC 204508 / S288c) OX=559292 GN=ARO1 PE=1 SV=1	557	92	4100.37	4384.57	3504.55	3932.09	5110.39	4455.87	3669.62	4017.94	6299.47	10.3873	11.1072	8.87793	9.961	12.9459	11.2879	9.29609	10.1785	15.9582
sp|P13902|INO4_YEAST	INO4	Protein INO4 OS=Saccharomyces cerevisiae (strain ATCC 204508 / S288c) OX=559292 GN=INO4 PE=1 SV=1	558	7	126.287	144.693	128.676	113.862	125.141	119.845	129.396	145.229	141.912	10.7475	12.3139	10.9508	9.69004	10.6499	10.1992	11.012	12.3595	12.0772
sp|P32563|VPH1_YEAST	VPH1	V-type proton ATPase subunit a, vacuolar isoform OS=Saccharomyces cerevisiae (strain ATCC 204508 / S288c) OX=559292 GN=VPH1 PE=1 SV=3	559	35	1194.67	1137.14	1066.38	1300.1	1488.44	1213.61	1117.57	1126.4	1689.68	10.5406	10.033	9.40869	11.4708	13.1325	10.7077	9.86034	9.93825	14.9081
sp|P38251|RFC5_YEAST	RFC5	Replication factor C subunit 5 OS=Saccharomyces cerevisiae (strain ATCC 204508 / S288c) OX=559292 GN=RFC5 PE=1 SV=1	560	15	1246.43	1154.01	1173.42	1374.5	1096.48	1192.69	1210.1	1134.38	1031.86	11.7434	10.8727	11.0555	12.95	10.3306	11.2371	11.4011	10.6877	9.72181
sp|P38737|ECM29_YEAST	ECM29	Proteasome component ECM29 OS=Saccharomyces cerevisiae (strain ATCC 204508 / S288c) OX=559292 GN=ECM29 PE=1 SV=1	561	15	984.337	1138.71	836.999	254.869	849.972	1113.23	617.033	599.611	1110.49	13.1153	15.1722	11.1522	3.39588	11.325	14.8327	8.22135	7.98922	14.7962
sp|P21965|MCK1_YEAST	MCK1	Protein kinase MCK1 OS=Saccharomyces cerevisiae (strain ATCC 204508 / S288c) OX=559292 GN=MCK1 PE=1 SV=1	562	18	570.388	559.983	525.549	558.54	618.577	582.641	512.24	513.977	662.54	11.1744	10.9705	10.2959	10.9422	12.1184	11.4144	10.0352	10.0692	12.9797
sp|P30624|LCF1_YEAST	FAA1	Long-chain-fatty-acid--CoA ligase 1 OS=Saccharomyces cerevisiae (strain ATCC 204508 / S288c) OX=559292 GN=FAA1 PE=1 SV=1	563	43	2190.24	2152.57	1943.81	2168.98	2614.76	2273.25	1981.79	2198.79	3020.45	10.6609	10.4775	9.4614	10.5574	12.7272	11.0649	9.64626	10.7025	14.7019
sp|P47912|LCF4_YEAST	FAA4	Long-chain-fatty-acid--CoA ligase 4 OS=Saccharomyces cerevisiae (strain ATCC 204508 / S288c) OX=559292 GN=FAA4 PE=1 SV=1	563	21	952.149	1009.9	885.001	893.132	1067.42	968.394	849.241	879.962	1203.94	10.9328	11.5959	10.1618	10.2551	12.2563	11.1193	9.75115	10.1039	13.8239
sp|P08679|CISY2_YEAST	CIT2	Citrate synthase, peroxisomal OS=Saccharomyces cerevisiae (strain ATCC 204508 / S288c) OX=559292 GN=CIT2 PE=1 SV=1	564	40	1026.77	993.417	892.06	999.185	1063.24	961.699	867.293	851.759	1073.07	11.7634	11.3813	10.2201	11.4474	12.1813	11.0179	9.93634	9.75837	12.2939
sp|P43635|CISY3_YEAST	CIT3	Citrate synthase 3, mitochondrial OS=Saccharomyces cerevisiae (strain ATCC 204508 / S288c) OX=559292 GN=CIT3 PE=1 SV=1	564	2	44.1501	37.8691	35.4153	37.0737	37.719	37.6973	33.4156	31.4312	24.1019	13.8457	11.8759	11.1064	11.6265	11.8288	11.822	10.4793	9.85696	7.55846
sp|P34221|PP2C3_YEAST	PTC3	Protein phosphatase 2C homolog 3 OS=Saccharomyces cerevisiae (strain ATCC 204508 / S288c) OX=559292 GN=PTC3 PE=1 SV=4	565	4	28.9219	33.3526	38.1734	43.0142	35.7326	34.8378	39.0273	30.1288	39.1105	8.97362	10.3483	11.8441	13.3461	11.0868	10.8092	12.109	9.34809	12.1348
sp|P39966|PP2C2_YEAST	PTC2	Protein phosphatase 2C homolog 2 OS=Saccharomyces cerevisiae (strain ATCC 204508 / S288c) OX=559292 GN=PTC2 PE=1 SV=1	565	41	1642.27	1643.34	1474.92	1355.2	1701.98	1564.44	1388.4	1428.14	1747.47	11.7758	11.7835	10.5758	9.71737	12.2039	11.2177	9.95543	10.2404	12.5301
sp|P00890|CISY1_YEAST	CIT1	Citrate synthase, mitochondrial OS=Saccharomyces cerevisiae (strain ATCC 204508 / S288c) OX=559292 GN=CIT1 PE=1 SV=2	566	97	5909.17	5632.89	4787.35	5137.95	5390.66	4823.92	5116.74	4854.32	6143.38	12.3632	11.7852	10.0161	10.7497	11.2784	10.0926	10.7053	10.1563	12.8532
sp|P38115|ARA1_YEAST	ARA1	D-arabinose dehydrogenase [NAD(P)+] heavy chain OS=Saccharomyces cerevisiae (strain ATCC 204508 / S288c) OX=559292 GN=ARA1 PE=1 SV=1	567	65	4020.25	3919.93	3628.16	3692.21	4084.59	3949.69	3676.78	3800.14	4695.79	11.335	11.0522	10.2295	10.4101	11.5164	11.1361	10.3666	10.7144	13.2397
sp|P05453|ERF3_YEAST	SUP35	Eukaryotic peptide chain release factor GTP-binding subunit OS=Saccharomyces cerevisiae (strain ATCC 204508 / S288c) OX=559292 GN=SUP35 PE=1 SV=1	568	97	5396.81	5670.21	5154.93	5582.5	5691.5	5107.22	5506.85	5317.02	5817.56	10.9592	11.5144	10.468	11.3363	11.5576	10.3711	11.1826	10.7972	11.8136
sp|P21538|REB1_YEAST	REB1	DNA-binding protein REB1 OS=Saccharomyces cerevisiae (strain ATCC 204508 / S288c) OX=559292 GN=REB1 PE=1 SV=2	569	26	914.886	933.58	963.311	944.878	905.033	891.221	974.462	1022.54	1000.95	10.6993	10.918	11.2657	11.0501	10.5841	10.4226	11.3961	11.9583	11.7058
sp|Q01163|RT23_YEAST	RSM23	37S ribosomal protein S23, mitochondrial OS=Saccharomyces cerevisiae (strain ATCC 204508 / S288c) OX=559292 GN=RSM23 PE=1 SV=3	570	46	2262.15	2235.37	2005.94	1705.72	2048.79	2031.9	1902.96	1863.1	1969.48	12.5498	12.4012	11.1284	9.46286	11.3661	11.2724	10.5571	10.336	10.9261
sp|P15424|MS116_YEAST	MSS116	ATP-dependent RNA helicase MSS116, mitochondrial OS=Saccharomyces cerevisiae (strain ATCC 204508 / S288c) OX=559292 GN=MSS116 PE=1 SV=1	571	39	1676.51	1676.82	1417.66	1663.86	1695.48	1450.81	1444.19	1503.3	1923.14	11.6007	11.6029	9.80959	11.5132	11.732	10.039	9.99317	10.4022	13.3073
sp|P00330|ADH1_YEAST	ADH1	Alcohol dehydrogenase 1 OS=Saccharomyces cerevisiae (strain ATCC 204508 / S288c) OX=559292 GN=ADH1 PE=1 SV=5	572	375	28217.4	27132.8	25387	24378.9	27789	27626.1	26772.2	25891	28256.7	11.6866	11.2374	10.5143	10.0968	11.5092	11.4417	11.088	10.7231	11.7029
sp|P00331|ADH2_YEAST	ADH2	Alcohol dehydrogenase 2 OS=Saccharomyces cerevisiae (strain ATCC 204508 / S288c) OX=559292 GN=ADH2 PE=1 SV=3	572	259	14437.4	13776.2	13398.1	11434.5	14321	14853.8	12902.8	13375	14508.2	11.7371	11.1995	10.8921	9.29581	11.6424	12.0756	10.4895	10.8734	11.7946
sp|P07246|ADH3_YEAST	ADH3	Alcohol dehydrogenase 3, mitochondrial OS=Saccharomyces cerevisiae (strain ATCC 204508 / S288c) OX=559292 GN=ADH3 PE=1 SV=2	572	169	14692.8	13929.5	13010.3	11833.4	13231.2	13148.4	14013.3	14283.7	13877.3	12.0413	11.4158	10.6624	9.69793	10.8435	10.7756	11.4844	11.706	11.373
sp|P38113|ADH5_YEAST	ADH5	Alcohol dehydrogenase 5 OS=Saccharomyces cerevisiae (strain ATCC 204508 / S288c) OX=559292 GN=ADH5 PE=1 SV=1	572	44	3565.98	3431.63	3069.52	3034.76	3492.17	3464.23	3245.45	3342.79	3733.7	11.7378	11.2956	10.1037	9.98926	11.4949	11.4029	10.6828	11.0032	12.2899
sp|P41338|THIL_YEAST	ERG10	Acetyl-CoA acetyltransferase OS=Saccharomyces cerevisiae (strain ATCC 204508 / S288c) OX=559292 GN=ERG10 PE=1 SV=3	573	258	14079.9	14605.1	14709.3	15182.8	13669.4	14392.3	13790.2	13066	12509.5	11.1741	11.5909	11.6736	12.0494	10.8483	11.4221	10.9442	10.3695	9.92782
sp|P39107|MNN9_YEAST	MNN9	Mannan polymerase complexes subunit MNN9 OS=Saccharomyces cerevisiae (strain ATCC 204508 / S288c) OX=559292 GN=MNN9 PE=1 SV=3	574	6	140.015	132.011	114.013	152.056	139.134	122.816	129.682	121.621	160.479	11.554	10.8936	9.40836	12.5477	11.4813	10.1348	10.7014	10.0362	13.2427
sp|P48570|HOSC_YEAST	LYS20	Homocitrate synthase, cytosolic isozyme OS=Saccharomyces cerevisiae (strain ATCC 204508 / S288c) OX=559292 GN=LYS20 PE=1 SV=1	575	24	692.793	723.88	686.939	698.568	685.147	692.233	677.389	694.198	702.484	11.0783	11.5754	10.9846	11.1706	10.956	11.0693	10.8319	11.1007	11.2332
sp|Q12122|HOSM_YEAST	LYS21	Homocitrate synthase, mitochondrial OS=Saccharomyces cerevisiae (strain ATCC 204508 / S288c) OX=559292 GN=LYS21 PE=1 SV=1	575	81	3645.52	3554.32	3106.4	3194.84	3713.85	3343.96	3233.05	3326.37	4060.62	11.6923	11.3997	9.96314	10.2468	11.9114	10.7251	10.3693	10.6686	13.0236
sp|P05319|RLA2_YEAST	RPP2A	60S acidic ribosomal protein P2-alpha OS=Saccharomyces cerevisiae (strain ATCC 204508 / S288c) OX=559292 GN=RPP2A PE=1 SV=1	576	282	11691.7	12678.8	16364.3	13944.5	14096.9	15728.5	14817.2	17184	14155.9	8.94806	9.70352	12.5242	10.6722	10.7888	12.0376	11.3401	13.1515	10.834
sp|P04801|SYTC_YEAST	THS1	Threonine--tRNA ligase, cytoplasmic OS=Saccharomyces cerevisiae (strain ATCC 204508 / S288c) OX=559292 GN=THS1 PE=1 SV=2	577	115	7120.35	6894.65	5880.49	6468.57	8188.85	6890.14	6031.97	6395.08	9252.74	11.2801	10.9226	9.31595	10.2476	12.9729	10.9154	9.55592	10.1312	14.6583
sp|Q03940|RUVB1_YEAST	RVB1	RuvB-like protein 1 OS=Saccharomyces cerevisiae (strain ATCC 204508 / S288c) OX=559292 GN=RVB1 PE=1 SV=1	578	41	1579.54	1612.59	1373.06	1406.4	1688.66	1521.43	1400.78	1429.17	1747.04	11.4803	11.7205	9.9796	10.2219	12.2734	11.058	10.1811	10.3874	12.6977
sp|P38066|RIB1_YEAST	RIB1	GTP cyclohydrolase-2 OS=Saccharomyces cerevisiae (strain ATCC 204508 / S288c) OX=559292 GN=RIB1 PE=1 SV=2	579	110	4233.11	4482.54	4570.13	4227.74	4334.54	4656.1	4289.45	4346.94	4032.65	10.8061	11.4429	11.6665	10.7924	11.0651	11.8859	10.95	11.0967	10.2944
sp|P53177|TYW3_YEAST	TYW3	tRNA wybutosine-synthesizing protein 3 OS=Saccharomyces cerevisiae (strain ATCC 204508 / S288c) OX=559292 GN=TYW3 PE=1 SV=1	580	3	63.4513	58.9897	47.6281	68.0132	58.5183	64.0895	59.1227	65.163	61.7609	11.6055	10.7894	8.71134	12.4398	10.7032	11.7222	10.8137	11.9185	11.2963
sp|Q08985|SAM4_YEAST	SAM4	Homocysteine S-methyltransferase 2 OS=Saccharomyces cerevisiae (strain ATCC 204508 / S288c) OX=559292 GN=SAM4 PE=1 SV=1	581	49	1754.15	1771.09	1587.3	1663.97	1803.64	1751.94	1530.48	1565.64	1753.87	11.5541	11.6657	10.4551	10.9601	11.8801	11.5395	10.0808	10.3124	11.5522
sp|Q07381|TSR1_YEAST	TSR1	Ribosome biogenesis protein TSR1 OS=Saccharomyces cerevisiae (strain ATCC 204508 / S288c) OX=559292 GN=TSR1 PE=1 SV=1	582	8	951.536	1051.49	890.707	706.628	956.671	1057.2	775.414	836.604	1082.28	11.4525	12.6555	10.7204	8.50485	11.5143	12.7243	9.33275	10.0692	13.0261
sp|P32497|EIF3C_YEAST	NIP1	Eukaryotic translation initiation factor 3 subunit C OS=Saccharomyces cerevisiae (strain ATCC 204508 / S288c) OX=559292 GN=NIP1 PE=1 SV=2	583	83	4055.91	3926.45	3287.9	4182.73	4752.77	3844.91	3503.46	3686.1	5219.11	11.1245	10.7694	9.01799	11.4723	13.0358	10.5457	9.60922	10.1102	14.3149
sp|P10081|IF4A_YEAST	TIF1	ATP-dependent RNA helicase eIF4A OS=Saccharomyces cerevisiae (strain ATCC 204508 / S288c) OX=559292 GN=TIF1 PE=1 SV=3	585	378	19759.3	19755.4	16184.4	16998	23242.2	19480.4	16969.5	18283.8	27190.1	11.1093	11.1071	9.09936	9.55679	13.0675	10.9525	9.54076	10.2797	15.2871
sp|P13188|SYQ_YEAST	GLN4	Glutamine--tRNA ligase OS=Saccharomyces cerevisiae (strain ATCC 204508 / S288c) OX=559292 GN=GLN4 PE=1 SV=2	586	121	4967.93	5282.92	4532.13	5366.48	5745.62	5021.99	4892.58	4973.31	6175.97	10.5793	11.2501	9.65126	11.428	12.2354	10.6944	10.4188	10.5908	13.1519
sp|P12683|HMDH1_YEAST	HMG1	3-hydroxy-3-methylglutaryl-coenzyme A reductase 1 OS=Saccharomyces cerevisiae (strain ATCC 204508 / S288c) OX=559292 GN=HMG1 PE=1 SV=1	587	18	863.488	900.727	738.122	968.952	1084.49	975.915	782.756	884.452	1326.9	10.1279	10.5647	8.65751	11.3649	12.7201	11.4466	9.18102	10.3738	15.5633
sp|P12684|HMDH2_YEAST	HMG2	3-hydroxy-3-methylglutaryl-coenzyme A reductase 2 OS=Saccharomyces cerevisiae (strain ATCC 204508 / S288c) OX=559292 GN=HMG2 PE=1 SV=1	587	5	152.681	170.742	142.184	139.365	192.494	176.889	118.016	159.831	223.201	10.3484	11.5726	9.63696	9.44589	13.0469	11.9892	7.9989	10.833	15.1281
sp|Q08992|HSP32_YEAST	HSP32	Probable glutathione-independent glyoxalase HSP32 OS=Saccharomyces cerevisiae (strain ATCC 204508 / S288c) OX=559292 GN=HSP32 PE=2 SV=1	588	1	18.221	19.5644	19.2984	16.1977	18.9803	20.7131	16.5184	13.1737	18.5815	11.3	12.1331	11.9681	10.0452	11.7708	12.8455	10.2441	8.16981	11.5235
sp|P23369|RM25_YEAST	MRPL25	54S ribosomal protein L25, mitochondrial OS=Saccharomyces cerevisiae (strain ATCC 204508 / S288c) OX=559292 GN=MRPL25 PE=1 SV=2	589	65	5240.6	5222.06	4996.28	4496.83	5071.53	5457.67	4912.87	5015.86	5182.97	11.4934	11.4527	10.9576	9.86219	11.1226	11.9694	10.7746	11.0005	11.367
sp|P38187|UBP13_YEAST	UBP13	Ubiquitin carboxyl-terminal hydrolase 13 OS=Saccharomyces cerevisiae (strain ATCC 204508 / S288c) OX=559292 GN=UBP13 PE=1 SV=3	590	4	92.4573	123.258	108.176	118.523	124.054	109.756	117.539	121.078	117.286	8.95794	11.9421	10.4809	11.4834	12.0193	10.634	11.388	11.7309	11.3635
sp|P36118|NTR2_YEAST	NTR2	Pre-mRNA-splicing factor NTR2 OS=Saccharomyces cerevisiae (strain ATCC 204508 / S288c) OX=559292 GN=NTR2 PE=1 SV=1	591	13	624.017	673.723	669.716	510.193	628.243	650.58	640.674	651.538	645.161	10.9595	11.8325	11.7621	8.96043	11.0337	11.426	11.252	11.4428	11.3308
sp|P05374|CHO2_YEAST	CHO2	Phosphatidylethanolamine N-methyltransferase OS=Saccharomyces cerevisiae (strain ATCC 204508 / S288c) OX=559292 GN=CHO2 PE=1 SV=1	593	2	53.5457	57.0499	45.0866	54.0363	59.7804	57.1667	61.9779	54.0555	97.8881	9.9051	10.5533	8.3403	9.99585	11.0584	10.5749	11.4649	9.99941	18.1077
sp|P28708|PRR1_YEAST	PRR1	Serine/threonine-protein kinase PRR1 OS=Saccharomyces cerevisiae (strain ATCC 204508 / S288c) OX=559292 GN=PRR1 PE=1 SV=1	593	1	93.595	104.121	119.504	280.758	122.177	68.2661	189.677	105.478	95.1361	7.94045	8.83345	10.1385	23.819	10.3653	5.79158	16.0919	8.94858	8.07119
sp|Q12680|GLT1_YEAST	GLT1	Glutamate synthase [NADH] OS=Saccharomyces cerevisiae (strain ATCC 204508 / S288c) OX=559292 GN=GLT1 PE=1 SV=2	593	65	2936.88	3111.73	2690.17	2842.14	3479.06	3092.99	2683.07	2872.33	4167.95	10.5354	11.1626	9.65038	10.1955	12.4803	11.0954	9.62491	10.3038	14.9516
sp|P40358|JEM1_YEAST	JEM1	DnaJ-like chaperone JEM1 OS=Saccharomyces cerevisiae (strain ATCC 204508 / S288c) OX=559292 GN=JEM1 PE=1 SV=3	594	6	175.815	323.508	301.193	229.067	299.292	265.069	192.234	230.157	192.332	7.96023	14.6472	13.6369	10.3713	13.5508	12.0013	8.70362	10.4206	8.70806
sp|Q02521|SPP2_YEAST	SPP2	Pre-mRNA-splicing factor SPP2 OS=Saccharomyces cerevisiae (strain ATCC 204508 / S288c) OX=559292 GN=SPP2 PE=1 SV=1	595	21	819.086	833.775	865.875	775.668	840.833	870.222	848.233	844.123	835.976	10.8722	11.0671	11.4932	10.2959	11.1608	11.5509	11.259	11.2045	11.0964
sp|Q12136|SAS10_YEAST	SAS10	Something about silencing protein 10 OS=Saccharomyces cerevisiae (strain ATCC 204508 / S288c) OX=559292 GN=SAS10 PE=1 SV=1	596	117	5685.85	5593.72	5117.05	4938.77	5063.94	5030.98	4791.52	4883.5	4585.48	12.4442	12.2425	11.1993	10.8091	11.0831	11.0109	10.4868	10.6881	10.0359
sp|P47016|NIT2_YEAST	NIT2	Deaminated glutathione amidase OS=Saccharomyces cerevisiae (strain ATCC 204508 / S288c) OX=559292 GN=NIT2 PE=1 SV=1	597	3	54.7062	58.5723	49.1718	47.2603	58.3935	48.596	46.8704	57.1082	49.9021	11.6253	12.4468	10.4492	10.043	12.4088	10.3268	9.96012	12.1357	10.6044
sp|P47008|SFH5_YEAST	SFH5	Phosphatidylinositol transfer protein SFH5 OS=Saccharomyces cerevisiae (strain ATCC 204508 / S288c) OX=559292 GN=SFH5 PE=1 SV=1	598	29	1770.44	1678.76	1596.41	1638.45	1746.36	1743.43	1527.88	1632.99	1800.16	11.6977	11.092	10.5479	10.8257	11.5386	11.5193	10.0951	10.7896	11.8941
sp|P40053|AIM9_YEAST	AIM9	Altered inheritance of mitochondria protein 9, mitochondrial OS=Saccharomyces cerevisiae (strain ATCC 204508 / S288c) OX=559292 GN=AIM9 PE=1 SV=1	599	46	1809.47	1841.67	1689.1	1638.49	1767.01	1658.7	1665.29	1640.43	1784.01	11.6784	11.8862	10.9015	10.5749	11.4044	10.7053	10.7478	10.5874	11.5141
sp|Q03790|NUP53_YEAST	NUP53	Nucleoporin NUP53 OS=Saccharomyces cerevisiae (strain ATCC 204508 / S288c) OX=559292 GN=NUP53 PE=1 SV=1	600	29	1332.16	1357.57	1404.47	1450.29	1337.37	1334.36	1423.4	1322.84	1188.7	10.9632	11.1723	11.5583	11.9354	11.0061	10.9813	11.7141	10.8865	9.78261
sp|P38712|RRP3_YEAST	RRP3	ATP-dependent rRNA helicase RRP3 OS=Saccharomyces cerevisiae (strain ATCC 204508 / S288c) OX=559292 GN=RRP3 PE=1 SV=2	601	13	495.699	648.647	488.607	750.019	712.313	541.997	555.259	516.13	596.694	9.34335	12.2262	9.20968	14.137	13.4263	10.216	10.466	9.72845	11.247
sp|P40364|MPM1_YEAST	MPM1	Mitochondrial peculiar membrane protein 1 OS=Saccharomyces cerevisiae (strain ATCC 204508 / S288c) OX=559292 GN=MPM1 PE=1 SV=1	602	74	2644.95	2965.6	2930.7	2785.74	2635.48	2839.65	2791.86	2658.98	2630.55	10.6293	11.9179	11.7777	11.1951	10.5913	11.4118	11.2197	10.6857	10.5715
sp|P11075|SEC7_YEAST	SEC7	Protein transport protein SEC7 OS=Saccharomyces cerevisiae (strain ATCC 204508 / S288c) OX=559292 GN=SEC7 PE=1 SV=2	603	7	151.71	149.967	127.726	142.844	178.165	156.461	142.607	166.606	218.988	10.5716	10.4501	8.90031	9.95377	12.415	10.9026	9.93726	11.6096	15.2597
sp|P47068|BBC1_YEAST	BBC1	Myosin tail region-interacting protein MTI1 OS=Saccharomyces cerevisiae (strain ATCC 204508 / S288c) OX=559292 GN=BBC1 PE=1 SV=2	604	142	7645.13	8360.67	8367.09	7521.27	8465.08	8620.17	8261.42	8882.43	8416.12	10.2565	11.2164	11.2251	10.0903	11.3565	11.5646	11.0833	11.9164	11.2908
sp|Q08651|ENV9_YEAST	ENV9	Probable oxidoreductase ENV9 OS=Saccharomyces cerevisiae (strain ATCC 204508 / S288c) OX=559292 GN=ENV9 PE=1 SV=1	605	4	216.087	226.193	200.702	200.09	216.434	197.805	194.146	211.281	192.025	11.6504	12.1953	10.8209	10.7879	11.6691	10.6647	10.4674	11.3913	10.3531
sp|P27476|NSR1_YEAST	NSR1	Nuclear localization sequence-binding protein OS=Saccharomyces cerevisiae (strain ATCC 204508 / S288c) OX=559292 GN=NSR1 PE=1 SV=1	606	210	12336.9	13069.2	12328.5	12628.8	13665.2	13965	14339.4	14862.4	15655.8	10.0421	10.6382	10.0353	10.2798	11.1234	11.3674	11.6722	12.0979	12.7437
sp|Q02486|ABF2_YEAST	ABF2	ARS-binding factor 2, mitochondrial OS=Saccharomyces cerevisiae (strain ATCC 204508 / S288c) OX=559292 GN=ABF2 PE=1 SV=1	607	223	19475.7	20974.6	20837.2	28413.5	21662.3	22585	25053.9	25940.2	23718.2	9.33367	10.052	9.98617	13.6171	10.3816	10.8238	12.007	12.4318	11.3669
sp|P07245|C1TC_YEAST	ADE3	C-1-tetrahydrofolate synthase, cytoplasmic OS=Saccharomyces cerevisiae (strain ATCC 204508 / S288c) OX=559292 GN=ADE3 PE=1 SV=1	608	89	3162.67	3594.45	2854.02	3070.68	3422.05	3075.17	2991.04	3536.97	4030.37	10.6353	12.0873	9.5974	10.326	11.5076	10.3411	10.0582	11.894	13.5532
sp|P09440|C1TM_YEAST	MIS1	C-1-tetrahydrofolate synthase, mitochondrial OS=Saccharomyces cerevisiae (strain ATCC 204508 / S288c) OX=559292 GN=MIS1 PE=1 SV=1	608	102	4728.48	4907.33	4652.1	4539.8	4795.37	4565.68	4409.74	4409.59	4990.95	11.2585	11.6844	11.0767	10.8093	11.4178	10.8709	10.4996	10.4993	11.8835
sp|P43616|DUG1_YEAST	DUG1	Cys-Gly metallodipeptidase DUG1 OS=Saccharomyces cerevisiae (strain ATCC 204508 / S288c) OX=559292 GN=DUG1 PE=1 SV=1	608	156	10100.9	10079	9369.03	11858.3	9839	8937.39	9039.02	8617.6	9143.8	11.6124	11.5872	10.771	13.6327	11.3113	10.2747	10.3916	9.9071	10.512
sp|Q03161|YMY9_YEAST	YMR099C	Glucose-6-phosphate 1-epimerase OS=Saccharomyces cerevisiae (strain ATCC 204508 / S288c) OX=559292 GN=YMR099C PE=1 SV=1	609	47	2345.95	2392.43	2069.67	1985.54	2392.86	2303.94	1920.02	2008.53	2381.13	11.8482	12.0829	10.4528	10.0279	12.0851	11.636	9.69704	10.1441	12.0259
sp|Q04409|EMI2_YEAST	EMI2	Putative glucokinase-2 OS=Saccharomyces cerevisiae (strain ATCC 204508 / S288c) OX=559292 GN=EMI2 PE=1 SV=1	610	13	718.523	694.097	638.743	756.322	827.892	736.552	664.943	688.454	987.077	10.7041	10.3402	9.51558	11.2672	12.3334	10.9727	9.90589	10.2561	14.7048
sp|P38968|SEC31_YEAST	SEC31	Protein transport protein SEC31 OS=Saccharomyces cerevisiae (strain ATCC 204508 / S288c) OX=559292 GN=SEC31 PE=1 SV=3	611	92	4123.08	4205.45	3767.6	4600.6	4625.91	4153.68	4133.35	4320.38	4762.48	10.656	10.8689	9.73728	11.8902	11.9556	10.7351	10.6826	11.1659	12.3085
sp|P40563|AIM21_YEAST	AIM21	Altered inheritance of mitochondria protein 21 OS=Saccharomyces cerevisiae (strain ATCC 204508 / S288c) OX=559292 GN=AIM21 PE=1 SV=1	612	285	14320.8	15119.4	17710.6	14714.5	15848.5	16484.9	16713.2	17520.3	14932.6	9.98906	10.5461	12.3535	10.2637	11.0547	11.4986	11.6578	12.2208	10.4158
sp|P38715|GRE3_YEAST	GRE3	NADPH-dependent aldose reductase GRE3 OS=Saccharomyces cerevisiae (strain ATCC 204508 / S288c) OX=559292 GN=GRE3 PE=1 SV=1	613	24	1165.13	1237.78	965.014	1054.49	1196.67	1114.78	992.24	1069.41	1399.57	11.4284	12.1409	9.46548	10.3431	11.7377	10.9345	9.73253	10.4895	13.7279
sp|P10614|CP51_YEAST	ERG11	Lanosterol 14-alpha demethylase OS=Saccharomyces cerevisiae (strain ATCC 204508 / S288c) OX=559292 GN=ERG11 PE=1 SV=1	614	59	1589.1	1581.82	1346.11	1521.99	1837.27	1620.56	1395.01	1488.71	2088.02	10.9831	10.9328	9.30367	10.5193	12.6983	11.2005	9.64164	10.2893	14.4314
sp|P32481|IF2G_YEAST	GCD11	Eukaryotic translation initiation factor 2 subunit gamma OS=Saccharomyces cerevisiae (strain ATCC 204508 / S288c) OX=559292 GN=GCD11 PE=1 SV=1	615	138	7022.44	7144.11	6248.16	6655.45	7215.84	6313.84	6332.51	6108.52	7485.75	11.6022	11.8033	10.323	10.9959	11.9218	10.4315	10.4624	10.0923	12.3677
sp|P38736|GOSR1_YEAST	GOS1	Golgi SNAP receptor complex member 1 OS=Saccharomyces cerevisiae (strain ATCC 204508 / S288c) OX=559292 GN=GOS1 PE=1 SV=1	616	13	718.825	670.134	680.07	693.884	695.632	699.583	633.425	632.459	709.777	11.7191	10.9253	11.0873	11.3125	11.341	11.4054	10.3268	10.3111	11.5716
sp|Q04062|RPN9_YEAST	RPN9	26S proteasome regulatory subunit RPN9 OS=Saccharomyces cerevisiae (strain ATCC 204508 / S288c) OX=559292 GN=RPN9 PE=1 SV=1	617	43	1291.54	1317.51	1126.64	1238	1507.5	1282.91	1197.93	1283.3	1831.25	10.6946	10.9096	9.32913	10.2512	12.4828	10.6231	9.91945	10.6264	15.1636
sp|P34222|PTH2_YEAST	PTH2	Peptidyl-tRNA hydrolase 2 OS=Saccharomyces cerevisiae (strain ATCC 204508 / S288c) OX=559292 GN=PTH2 PE=1 SV=2	618	29	1019.55	1023.55	1128.66	973.304	1001.91	1099.7	982.536	939.744	929.077	11.2063	11.2502	12.4055	10.698	11.0124	12.0872	10.7994	10.3291	10.2118
sp|Q04066|KFA_YEAST	BNA7	Kynurenine formamidase OS=Saccharomyces cerevisiae (strain ATCC 204508 / S288c) OX=559292 GN=BNA7 PE=1 SV=1	619	4	77.3447	78.4551	70.7752	71.2017	102.947	91.8121	84.6975	88.2846	106.222	10.0221	10.166	9.17086	9.22613	13.3396	11.8968	10.9749	11.4397	13.764
sp|P38682|GLO3_YEAST	GLO3	ADP-ribosylation factor GTPase-activating protein GLO3 OS=Saccharomyces cerevisiae (strain ATCC 204508 / S288c) OX=559292 GN=GLO3 PE=1 SV=1	620	233	15567	15514.2	16151.4	15062.2	15166.1	15834.5	15459.6	14857.4	13669.9	11.3394	11.3009	11.7651	10.9717	11.0474	11.5343	11.2612	10.8225	9.95751
sp|P40078|NSA2_YEAST	NSA2	Ribosome biogenesis protein NSA2 OS=Saccharomyces cerevisiae (strain ATCC 204508 / S288c) OX=559292 GN=NSA2 PE=1 SV=1	621	61	4468.26	4382.48	3755.73	4193.65	3759.43	3753.28	3803.5	3294.89	3286.08	12.8778	12.6306	10.8243	12.0864	10.8349	10.8172	10.9619	9.4961	9.47071
sp|P36017|VPS21_YEAST	VPS21	Vacuolar protein sorting-associated protein 21 OS=Saccharomyces cerevisiae (strain ATCC 204508 / S288c) OX=559292 GN=VPS21 PE=1 SV=1	622	29	815.814	861.544	773.783	707.186	934.752	902.866	792.429	811.845	1076.43	10.6272	11.2229	10.0797	9.21217	12.1766	11.7612	10.3226	10.5755	14.0221
sp|P36018|YPT52_YEAST	YPT52	GTP-binding protein YPT52 OS=Saccharomyces cerevisiae (strain ATCC 204508 / S288c) OX=559292 GN=YPT52 PE=1 SV=1	622	26	1188.75	1274.71	1164.46	962.676	1335.6	1300.77	1100.78	1244.29	1488.91	10.7473	11.5244	10.5277	8.70338	12.0749	11.76	9.95195	11.2494	13.461
sp|P31115|PUS3_YEAST	DEG1	tRNA pseudouridine(38/39) synthase OS=Saccharomyces cerevisiae (strain ATCC 204508 / S288c) OX=559292 GN=DEG1 PE=1 SV=1	623	4	137.005	140.404	136.787	105.298	131.234	148.317	129.453	136.909	115.732	11.5994	11.8872	11.5809	8.91495	11.1108	12.5571	10.96	11.5913	9.79834
sp|P23638|PSA3_YEAST	PRE9	Proteasome subunit alpha type-3 OS=Saccharomyces cerevisiae (strain ATCC 204508 / S288c) OX=559292 GN=PRE9 PE=1 SV=1	624	86	5858.86	6159.51	5590.88	4755.66	5781.84	6071.88	5525.22	5498.81	6007.39	11.4319	12.0185	10.909	9.27933	11.2816	11.8476	10.7809	10.7294	11.7217
sp|Q08951|AP3D_YEAST	APL5	AP-3 complex subunit delta OS=Saccharomyces cerevisiae (strain ATCC 204508 / S288c) OX=559292 GN=APL5 PE=1 SV=1	625	8	206.787	197.176	171.216	172.048	255.861	199.841	166.459	175.514	279.49	11.3346	10.8078	9.38483	9.43043	14.0245	10.9538	9.12408	9.62041	15.3196
sp|P40825|SYA_YEAST	ALA1	Alanine--tRNA ligase, mitochondrial OS=Saccharomyces cerevisiae (strain ATCC 204508 / S288c) OX=559292 GN=ALA1 PE=1 SV=3	626	198	9860.37	10221.7	8597.02	9663.44	11418.9	9822.73	8862.24	9619.89	12753.4	10.8571	11.2549	9.46603	10.6402	12.5732	10.8156	9.75806	10.5923	14.0425
sp|P32588|PUB1_YEAST	PUB1	Nuclear and cytoplasmic polyadenylated RNA-binding protein PUB1 OS=Saccharomyces cerevisiae (strain ATCC 204508 / S288c) OX=559292 GN=PUB1 PE=1 SV=4	627	90	5614.18	5877.83	5583.7	4477.23	5541.43	6252.44	4739.51	5092.01	5183.44	11.6087	12.1539	11.5457	9.25779	11.4583	12.9285	9.80012	10.529	10.7181
sp|P32832|RSC7_YEAST	NPL6	Chromatin structure-remodeling complex subunit RSC7 OS=Saccharomyces cerevisiae (strain ATCC 204508 / S288c) OX=559292 GN=NPL6 PE=1 SV=1	628	75	4605.25	4532.04	4417.43	3814.68	4333.96	4834.19	4452.03	4415	4366.4	11.5794	11.3953	11.1072	9.59162	10.8973	12.1551	11.1942	11.1011	10.9789
sp|P45818|ROK1_YEAST	ROK1	ATP-dependent RNA helicase ROK1 OS=Saccharomyces cerevisiae (strain ATCC 204508 / S288c) OX=559292 GN=ROK1 PE=1 SV=1	629	4	93.5935	100.554	73.1875	85.046	108.066	105.708	87.4709	84.471	114.607	10.9761	11.7924	8.58299	9.97368	12.6733	12.3968	10.2581	9.90625	13.4404
sp|Q06625|GDE_YEAST	GDB1	Glycogen debranching enzyme OS=Saccharomyces cerevisiae (strain ATCC 204508 / S288c) OX=559292 GN=GDB1 PE=1 SV=1	630	4	54.2976	66.8599	45.0454	82.6288	83.5099	66.5536	80.6842	70.0803	109.404	8.2386	10.1447	6.83476	12.5373	12.671	10.0982	12.2422	10.6333	16.5999
sp|P17106|CBF1_YEAST	CBF1	Centromere-binding protein 1 OS=Saccharomyces cerevisiae (strain ATCC 204508 / S288c) OX=559292 GN=CBF1 PE=1 SV=2	631	142	5955.83	5952.69	6268.09	5474.8	5977.93	6221.92	6307.06	6569.98	5792.3	10.924	10.9182	11.4967	10.0417	10.9645	11.4121	11.5682	12.0505	10.6241
sp|Q12099|FAL1_YEAST	FAL1	ATP-dependent RNA helicase FAL1 OS=Saccharomyces cerevisiae (strain ATCC 204508 / S288c) OX=559292 GN=FAL1 PE=1 SV=1	632	6	69.059	81.8719	55.3518	55.083	85.1301	75.1322	73.908	76.6317	99.9442	10.2749	12.1813	8.2355	8.19551	12.6661	11.1785	10.9964	11.4016	14.8702
sp|P09232|PRTB_YEAST	PRB1	Cerevisin OS=Saccharomyces cerevisiae (strain ATCC 204508 / S288c) OX=559292 GN=PRB1 PE=1 SV=1	633	307	21395.4	22727.8	22505.3	20395.1	23211.2	25366.1	27326.7	29661.4	28840.7	9.66239	10.2641	10.1636	9.21064	10.4824	11.4556	12.341	13.3954	13.0248
sp|P39743|RV167_YEAST	RVS167	Reduced viability upon starvation protein 167 OS=Saccharomyces cerevisiae (strain ATCC 204508 / S288c) OX=559292 GN=RVS167 PE=1 SV=1	634	29	1174.64	1337	1236.3	1339.42	1440.22	1297.7	1257	1375.86	1550.6	9.78154	11.1336	10.295	11.1537	11.9931	10.8063	10.4674	11.4572	12.9123
sp|Q01448|HPC2_YEAST	HPC2	Histone promoter control protein 2 OS=Saccharomyces cerevisiae (strain ATCC 204508 / S288c) OX=559292 GN=HPC2 PE=1 SV=2	635	89	3820.17	3952.23	4168.49	3766.94	3978.91	4149.54	4105.78	4242.27	3974.42	10.565	10.9302	11.5283	10.4178	11.004	11.4759	11.3549	11.7323	10.9916
sp|P35127|UBL1_YEAST	YUH1	Ubiquitin carboxyl-terminal hydrolase YUH1 OS=Saccharomyces cerevisiae (strain ATCC 204508 / S288c) OX=559292 GN=YUH1 PE=1 SV=1	636	2	32.296	37.673	30.0595	35.6798	35.4684	35.2845	26.1587	38.8128	36.6635	10.4824	12.2277	9.75653	11.5807	11.5121	11.4524	8.49043	12.5976	11.9
sp|P43586|LOC1_YEAST	LOC1	60S ribosomal subunit assembly/export protein LOC1 OS=Saccharomyces cerevisiae (strain ATCC 204508 / S288c) OX=559292 GN=LOC1 PE=1 SV=1	637	148	10187.1	9416.34	8864.95	10300.8	10386.5	11735.5	10243.5	11988.2	11114.9	10.81	9.99211	9.407	10.9306	11.0216	12.4531	10.8698	12.7212	11.7945
sp|P16140|VATB_YEAST	VMA2	V-type proton ATPase subunit B OS=Saccharomyces cerevisiae (strain ATCC 204508 / S288c) OX=559292 GN=VMA2 PE=1 SV=2	638	273	12411.8	12692.5	11609.3	12127.8	13378.8	12656.4	11049.1	11727.9	14062	11.1102	11.3614	10.3918	10.856	11.9758	11.3291	9.89038	10.498	12.5873
sp|P36139|PET10_YEAST	PET10	Protein PET10 OS=Saccharomyces cerevisiae (strain ATCC 204508 / S288c) OX=559292 GN=PET10 PE=1 SV=3	639	185	11634.4	11547.1	11775	12415.2	11526.7	12112.5	12606.1	12868.1	12339.7	10.6909	10.6107	10.8201	11.4084	10.592	11.1303	11.5838	11.8246	11.3391
sp|P38887|YH02_YEAST	YHR202W	Uncharacterized protein YHR202W OS=Saccharomyces cerevisiae (strain ATCC 204508 / S288c) OX=559292 GN=YHR202W PE=1 SV=1	640	5	109.163	99.9481	85.3372	92.9495	96.6408	109.466	122.75	113.734	129.822	11.3734	10.4133	8.89105	9.68415	10.0687	11.405	12.789	11.8496	13.5258
sp|P36016|LHS1_YEAST	LHS1	Heat shock protein 70 homolog LHS1 OS=Saccharomyces cerevisiae (strain ATCC 204508 / S288c) OX=559292 GN=LHS1 PE=1 SV=1	641	42	1565.3	1628.16	1480.77	1731.57	1724.91	1646.8	1422.15	1537.4	1721.94	10.8258	11.2605	10.2412	11.9757	11.9297	11.3894	9.83574	10.6328	11.9091
sp|P36095|VPS24_YEAST	VPS24	Vacuolar protein-sorting-associated protein 24 OS=Saccharomyces cerevisiae (strain ATCC 204508 / S288c) OX=559292 GN=VPS24 PE=1 SV=1	642	31	1905.74	1946.51	1919.85	1682.97	1826.67	1989.02	1821.62	1928.55	1792.36	11.3347	11.5772	11.4186	10.0098	10.8644	11.83	10.8344	11.4704	10.6604
sp|P12686|RT13_YEAST	MRP13	37S ribosomal protein MRP13, mitochondrial OS=Saccharomyces cerevisiae (strain ATCC 204508 / S288c) OX=559292 GN=MRP13 PE=1 SV=2	643	17	890.685	847.798	808.859	655.657	883.883	906.118	766.362	823.8	853.106	11.9776	11.4009	10.8772	8.81702	11.8861	12.1851	10.3057	11.0781	11.4722
sp|Q08045|LCL2_YEAST	LCL2	Long chronological lifespan protein 2 OS=Saccharomyces cerevisiae (strain ATCC 204508 / S288c) OX=559292 GN=LCL2 PE=1 SV=1	644	36	3150.11	2968.94	3828.24	3152.05	3556.08	3607.66	4495.25	4323.74	3899.69	9.55107	9.00176	11.6071	9.55695	10.782	10.9383	13.6295	13.1095	11.8238
sp|P36169|SKG1_YEAST	SKG1	Suppressor of lethality of KEX2 GAS1 double null mutant protein 1 OS=Saccharomyces cerevisiae (strain ATCC 204508 / S288c) OX=559292 GN=SKG1 PE=1 SV=2	645	31	1789.54	1897.28	1744.81	1752.49	1811.6	1917.78	1919.78	1908.91	1783.77	10.8287	11.4806	10.558	10.6045	10.9621	11.6047	11.6168	11.551	10.7937
sp|Q06436|MAG2_YEAST	MAG2	RING-finger protein MAG2 OS=Saccharomyces cerevisiae (strain ATCC 204508 / S288c) OX=559292 GN=MAG2 PE=1 SV=1	646	6	142.682	116.059	120.157	92.3765	119.256	128.372	110.849	107.926	129.772	13.3666	10.8726	11.2565	8.65395	11.1721	12.026	10.3845	10.1106	12.1572
sp|O14455|RL36B_YEAST	RPL36B	60S ribosomal protein L36-B OS=Saccharomyces cerevisiae (strain ATCC 204508 / S288c) OX=559292 GN=RPL36B PE=1 SV=3	647	135	12355.4	13770.1	13677.5	13211.2	12697.8	12662.4	14161.8	12120.9	11989.6	10.5922	11.805	11.7256	11.3258	10.8857	10.8553	12.1408	10.3911	10.2786
sp|P05745|RL36A_YEAST	RPL36A	60S ribosomal protein L36-A OS=Saccharomyces cerevisiae (strain ATCC 204508 / S288c) OX=559292 GN=RPL36A PE=1 SV=3	647	517	47490.7	51175.9	53247.5	65377.6	49122.1	46821.1	57498.7	51673.4	43593.7	10.1911	10.9819	11.4265	14.0295	10.5412	10.0474	12.3388	11.0887	9.35486
sp|P38061|RL32_YEAST	RPL32	60S ribosomal protein L32 OS=Saccharomyces cerevisiae (strain ATCC 204508 / S288c) OX=559292 GN=RPL32 PE=1 SV=1	648	268	53969	47650.6	44156.6	50574.9	45616.8	45504.1	49743.8	46660.4	41265.9	12.6943	11.2082	10.3863	11.896	10.7298	10.7033	11.7005	10.9752	9.70638
sp|P33322|CBF5_YEAST	CBF5	H/ACA ribonucleoprotein complex subunit CBF5 OS=Saccharomyces cerevisiae (strain ATCC 204508 / S288c) OX=559292 GN=CBF5 PE=1 SV=1	649	29	1578.17	1927.88	1700.71	2399.26	2213.34	1547.86	2237.71	1834.99	2438.22	8.82737	10.7834	9.51279	13.4201	12.3801	8.65784	12.5165	10.2639	13.638
sp|P01098|STF1_YEAST	STF1	ATPase-stabilizing factor 9 kDa, mitochondrial OS=Saccharomyces cerevisiae (strain ATCC 204508 / S288c) OX=559292 GN=STF1 PE=1 SV=2	650	55	5318.08	5708.32	8083.41	8497.91	6509.37	6653.38	8119.18	9897.36	7758.95	7.99159	8.57801	12.1471	12.77	9.78177	9.99817	12.2009	14.873	11.6595
sp|Q03713|RCF1_YEAST	RCF1	Respiratory supercomplex factor 1, mitochondrial OS=Saccharomyces cerevisiae (strain ATCC 204508 / S288c) OX=559292 GN=RCF1 PE=1 SV=1	651	3	234.183	261.887	233.739	279.333	232.365	187.63	237.451	169.208	198.434	11.5121	12.874	11.4903	13.7316	11.4227	9.22364	11.6728	8.31804	9.75475
sp|P0CX29|RS23A_YEAST	RPS23A	40S ribosomal protein S23-A OS=Saccharomyces cerevisiae (strain ATCC 204508 / S288c) OX=559292 GN=RPS23A PE=1 SV=1	652	153	27138.7	25039.5	23715.4	31735.5	22583.1	20379.7	23240	18765.7	16510.5	12.9783	11.9744	11.3412	15.1766	10.7997	9.74601	11.1139	8.97416	7.89568
sp|P38845|CRP1_YEAST	CRP1	Cruciform DNA-recognizing protein 1 OS=Saccharomyces cerevisiae (strain ATCC 204508 / S288c) OX=559292 GN=CRP1 PE=1 SV=1	653	139	7129.83	7516.09	7276.86	6982.38	7380.44	7736.63	8352.71	8310.49	7688.23	10.4277	10.9927	10.6428	10.2121	10.7943	11.3152	12.2163	12.1545	11.2444
sp|P38711|RS27B_YEAST	RPS27B	40S ribosomal protein S27-B OS=Saccharomyces cerevisiae (strain ATCC 204508 / S288c) OX=559292 GN=RPS27B PE=1 SV=1	654	159	28729.1	26003.2	30262.8	26110.3	26923.1	29953.1	31287.8	33558.6	30682.3	10.9025	9.868	11.4845	9.90864	10.2171	11.367	11.8735	12.7352	11.6437
sp|P35996|RM38_YEAST	MRPL38	54S ribosomal protein L38, mitochondrial OS=Saccharomyces cerevisiae (strain ATCC 204508 / S288c) OX=559292 GN=MRPL38 PE=1 SV=1	655	13	657.657	760.231	755.421	739.196	662.643	730.464	679.836	675.656	648.559	10.423	12.0487	11.9724	11.7153	10.502	11.5769	10.7745	10.7083	10.2788
sp|Q07872|ENT4_YEAST	ENT4	Epsin-4 OS=Saccharomyces cerevisiae (strain ATCC 204508 / S288c) OX=559292 GN=ENT4 PE=1 SV=1	656	24	1023.9	1042.21	979.68	967.928	1001.85	1085.04	1049.04	1017.13	1029.38	11.134	11.3331	10.6531	10.5254	10.8942	11.7988	11.4074	11.0604	11.1936
sp|P05747|RL29_YEAST	RPL29	60S ribosomal protein L29 OS=Saccharomyces cerevisiae (strain ATCC 204508 / S288c) OX=559292 GN=RPL29 PE=1 SV=3	657	30	1642.45	1725	3821.73	5874.35	2329.74	1065.18	7405.91	4178	1235.26	5.60992	5.89187	13.0534	20.0643	7.95741	3.63821	25.2955	14.2703	4.21913
sp|P40069|IMB4_YEAST	KAP123	Importin subunit beta-4 OS=Saccharomyces cerevisiae (strain ATCC 204508 / S288c) OX=559292 GN=KAP123 PE=1 SV=1	658	94	3195.58	3124.51	2758.68	3205.02	3792.26	3190.55	2930.06	3080.81	4501.67	10.7309	10.4923	9.2638	10.7626	12.7346	10.714	9.8393	10.3455	15.1169
sp|P32558|SPT16_YEAST	SPT16	FACT complex subunit SPT16 OS=Saccharomyces cerevisiae (strain ATCC 204508 / S288c) OX=559292 GN=SPT16 PE=1 SV=1	659	22	791.625	794.037	717.318	767.102	946.465	827.391	735.078	811.177	1136.98	10.5169	10.5489	9.52971	10.1911	12.574	10.9921	9.76566	10.7766	15.105
sp|Q08193|GAS5_YEAST	GAS5	1,3-beta-glucanosyltransferase GAS5 OS=Saccharomyces cerevisiae (strain ATCC 204508 / S288c) OX=559292 GN=GAS5 PE=1 SV=1	660	73	6925.21	7564.89	6793.21	7738.74	7975.87	8742.47	9236.98	10142.4	9650.55	9.26198	10.1175	9.08544	10.35	10.6672	11.6924	12.3538	13.5647	12.9069
sp|P36093|PHD1_YEAST	PHD1	Putative transcription factor PHD1 OS=Saccharomyces cerevisiae (strain ATCC 204508 / S288c) OX=559292 GN=PHD1 PE=1 SV=1	661	3	110.394	113.106	95.9615	124.55	101.515	101.435	47.6886	46.4526	38.9191	14.1527	14.5004	12.3024	15.9675	13.0144	13.0041	6.11375	5.9553	4.98949
sp|P53438|SOK2_YEAST	SOK2	Protein SOK2 OS=Saccharomyces cerevisiae (strain ATCC 204508 / S288c) OX=559292 GN=SOK2 PE=1 SV=1	661	58	3622.82	3360.03	3538.67	3997.89	3670.26	3884.25	3342.26	3373.74	3365.22	11.2667	10.4494	11.005	12.4331	11.4142	12.0797	10.3942	10.4921	10.4656
sp|P38697|IMDH2_YEAST	IMD2	Inosine-5'-monophosphate dehydrogenase 2 OS=Saccharomyces cerevisiae (strain ATCC 204508 / S288c) OX=559292 GN=IMD2 PE=1 SV=1	662	228	13772.5	15758.3	13326.3	10974.1	15424.2	15620.1	11872	13608.7	17656.8	10.7587	12.3099	10.4101	8.57264	12.0489	12.202	9.27406	10.6307	13.793
sp|P50094|IMDH4_YEAST	IMD4	Inosine-5'-monophosphate dehydrogenase 4 OS=Saccharomyces cerevisiae (strain ATCC 204508 / S288c) OX=559292 GN=IMD4 PE=1 SV=1	662	73	7056.3	7551.53	6168.92	4584.59	6816.46	7126.92	5171.86	5253.57	6998.12	12.4388	13.3118	10.8745	8.08167	12.016	12.5633	9.1169	9.26094	12.3362
sp|P50095|IMDH3_YEAST	IMD3	Inosine-5'-monophosphate dehydrogenase 3 OS=Saccharomyces cerevisiae (strain ATCC 204508 / S288c) OX=559292 GN=IMD3 PE=1 SV=1	662	89	6842.64	7138.87	6327.49	5656.69	6904.08	7098.98	5400.26	5877.64	7027.38	11.7422	12.2505	10.8582	9.70705	11.8476	12.1821	9.26701	10.0862	12.0592
sp|Q06705|CSR1_YEAST	CSR1	Phosphatidylinositol transfer protein CSR1 OS=Saccharomyces cerevisiae (strain ATCC 204508 / S288c) OX=559292 GN=CSR1 PE=1 SV=1	663	9	242.287	249.256	222.741	220.219	269.499	241.874	216.629	223.969	262.946	11.2722	11.5964	10.3628	10.2455	12.5382	11.253	10.0785	10.42	12.2333
sp|P53131|PRP43_YEAST	PRP43	Pre-mRNA-splicing factor ATP-dependent RNA helicase PRP43 OS=Saccharomyces cerevisiae (strain ATCC 204508 / S288c) OX=559292 GN=PRP43 PE=1 SV=1	665	18	472.827	522.024	442.032	529.833	603.073	464.308	487.517	516.36	703.808	9.9715	11.009	9.32206	11.1737	12.7183	9.79185	10.2813	10.8896	14.8427
sp|P20134|SFL1_YEAST	SFL1	Flocculation suppression protein OS=Saccharomyces cerevisiae (strain ATCC 204508 / S288c) OX=559292 GN=SFL1 PE=1 SV=3	666	12	1123.02	877.338	905.6	1156.04	1004.39	939.992	977.33	925.175	820.287	12.8651	10.0506	10.3744	13.2434	11.5061	10.7684	11.1961	10.5987	9.39708
sp|Q08108|PLB3_YEAST	PLB3	Lysophospholipase 3 OS=Saccharomyces cerevisiae (strain ATCC 204508 / S288c) OX=559292 GN=PLB3 PE=3 SV=1	667	4	70.2669	65.4271	70.4598	70.2482	70.9012	80.57	53.1323	59.9649	72.7401	11.4495	10.6609	11.481	11.4465	11.5529	13.1283	8.65755	9.77088	11.8525
sp|P39105|PLB1_YEAST	PLB1	Lysophospholipase 1 OS=Saccharomyces cerevisiae (strain ATCC 204508 / S288c) OX=559292 GN=PLB1 PE=1 SV=2	668	169	9354.66	10215	9538.96	11427.9	11011	11479.4	16522.4	18324.8	17296.3	8.12245	8.86946	8.28247	9.9226	9.56061	9.96732	14.346	15.911	15.018
sp|P05694|METE_YEAST	MET6	5-methyltetrahydropteroyltriglutamate--homocysteine methyltransferase OS=Saccharomyces cerevisiae (strain ATCC 204508 / S288c) OX=559292 GN=MET6 PE=1 SV=4	670	210	10491.1	10966.2	9301.42	9546.79	11615.1	10540.3	10822.3	11552	16630.8	10.3395	10.8078	9.16703	9.40886	11.4473	10.388	10.6659	11.3851	16.3905
sp|P53192|GET1_YEAST	GET1	Golgi to ER traffic protein 1 OS=Saccharomyces cerevisiae (strain ATCC 204508 / S288c) OX=559292 GN=GET1 PE=1 SV=1	671	3	60.1502	56.2299	65.2803	60.7716	59.7489	64.5669	52.1783	64.6089	63.4117	10.9975	10.2807	11.9354	11.1111	10.9241	11.805	9.53992	11.8127	11.5938
sp|P38801|LRP1_YEAST	LRP1	Exosome complex protein LRP1 OS=Saccharomyces cerevisiae (strain ATCC 204508 / S288c) OX=559292 GN=LRP1 PE=1 SV=1	672	71	4306.67	4555.93	4401.78	4505.13	4359.93	4413.85	4763.78	4545.57	4185.53	10.7564	11.379	10.994	11.2521	10.8894	11.0241	11.8981	11.3531	10.4538
sp|P69850|DAD3_YEAST	DAD3	DASH complex subunit DAD3 OS=Saccharomyces cerevisiae (strain ATCC 204508 / S288c) OX=559292 GN=DAD3 PE=1 SV=1	673	23	2015.37	1804.18	1935.34	2104.33	1889.25	2083.76	2224.22	2701.38	2474.98	10.4788	9.38074	10.0627	10.9414	9.82306	10.8344	11.5647	14.0457	12.8685
sp|P02400|RLA4_YEAST	RPP2B	60S acidic ribosomal protein P2-beta OS=Saccharomyces cerevisiae (strain ATCC 204508 / S288c) OX=559292 GN=RPP2B PE=1 SV=2	674	375	17749.5	18490.4	24134.5	23753.6	20174.6	20991.4	22576.1	24243	19739.2	9.25165	9.63783	12.5797	12.3812	10.5157	10.9414	11.7674	12.6363	10.2887
sp|P05318|RLA1_YEAST	RPP1A	60S acidic ribosomal protein P1-alpha OS=Saccharomyces cerevisiae (strain ATCC 204508 / S288c) OX=559292 GN=RPP1A PE=1 SV=4	674	60	4201.18	4246.25	4084.25	4818.81	5168.49	5767.13	3664.26	4685.19	4072.3	10.3203	10.431	10.0331	11.8375	12.6965	14.1671	9.00136	11.5093	10.0037
sp|Q04371|ARMT1_YEAST	YMR027W	Damage-control phosphatase YMR027W OS=Saccharomyces cerevisiae (strain ATCC 204508 / S288c) OX=559292 GN=YMR027W PE=1 SV=1	675	15	500.524	529.616	440.139	387.451	604.563	556.89	459.208	561.209	736.335	10.4801	11.0893	9.21577	8.11257	12.6585	11.6603	9.61504	11.7508	15.4176
sp|P12385|ERF1_YEAST	SUP45	Eukaryotic peptide chain release factor subunit 1 OS=Saccharomyces cerevisiae (strain ATCC 204508 / S288c) OX=559292 GN=SUP45 PE=1 SV=2	676	81	3208.74	3186.81	2928.31	2652.77	3444.68	3311.28	3036.02	3022.95	3739.52	11.2465	11.1696	10.2636	9.29783	12.0734	11.6059	10.6411	10.5953	13.1068
sp|P40040|THO1_YEAST	THO1	Protein THO1 OS=Saccharomyces cerevisiae (strain ATCC 204508 / S288c) OX=559292 GN=THO1 PE=1 SV=1	677	139	13757.1	14480.3	17960	14271.7	15335.3	15385.1	17403.6	19047.9	15327.7	9.62246	10.1283	12.5622	9.98239	10.7263	10.7612	12.173	13.3231	10.721
sp|Q06263|VTA1_YEAST	VTA1	Vacuolar protein sorting-associated protein VTA1 OS=Saccharomyces cerevisiae (strain ATCC 204508 / S288c) OX=559292 GN=VTA1 PE=1 SV=1	678	7	223.812	239.553	227.492	231.173	234.656	216.63	232.5	244.723	217.065	10.8247	11.586	11.0027	11.1807	11.3492	10.4773	11.2449	11.8361	10.4984
sp|P40055|UTP7_YEAST	UTP7	U3 small nucleolar RNA-associated protein 7 OS=Saccharomyces cerevisiae (strain ATCC 204508 / S288c) OX=559292 GN=UTP7 PE=1 SV=1	679	85	5127.51	5040.95	4893.99	4152.09	4262.06	4243.54	4057.94	3802.77	3612.02	13.0828	12.8619	12.4869	10.594	10.8746	10.8273	10.3538	9.70271	9.21601
sp|P28004|PRP45_YEAST	PRP45	Pre-mRNA-processing protein 45 OS=Saccharomyces cerevisiae (strain ATCC 204508 / S288c) OX=559292 GN=PRP45 PE=1 SV=2	680	112	6067.85	6350.69	6627.68	5980.11	6481.33	7132.65	6166.39	6476.97	6150.88	10.5648	11.0573	11.5395	10.412	11.2847	12.4187	10.7364	11.2771	10.7094
sp|P53064|RTF1_YEAST	RTF1	RNA polymerase-associated protein RTF1 OS=Saccharomyces cerevisiae (strain ATCC 204508 / S288c) OX=559292 GN=RTF1 PE=1 SV=2	681	7	501.369	545.553	508.921	381.196	471.55	459.061	446.828	430.969	458.05	11.9274	12.9786	12.1071	9.06854	11.218	10.9209	10.6299	10.2526	10.8969
sp|P54839|HMCS_YEAST	ERG13	Hydroxymethylglutaryl-CoA synthase OS=Saccharomyces cerevisiae (strain ATCC 204508 / S288c) OX=559292 GN=ERG13 PE=1 SV=1	682	166	15578.8	15844	13447.5	14288.6	16185.2	15021.6	13887.1	14039.4	18294.5	11.4058	11.6	9.84539	10.4612	11.8498	10.9978	10.1672	10.2787	13.3941
sp|P47135|JSN1_YEAST	JSN1	Protein JSN1 OS=Saccharomyces cerevisiae (strain ATCC 204508 / S288c) OX=559292 GN=JSN1 PE=1 SV=1	683	5	264.211	302.19	354.06	256.904	268.616	353.183	300.017	315.834	313.27	9.68414	11.0762	12.9774	9.41632	9.8456	12.9452	10.9965	11.5763	11.4823
sp|Q12071|VPS54_YEAST	VPS54	Vacuolar protein sorting-associated protein 54 OS=Saccharomyces cerevisiae (strain ATCC 204508 / S288c) OX=559292 GN=VPS54 PE=1 SV=1	684	1	18.6686	36.562	32.2612	24.9213	24.2709	18.9746	17.2779	29.5502	21.2091	8.34553	16.3445	14.4219	11.1407	10.85	8.48232	7.72384	13.21	9.48122
sp|P47103|CYP7_YEAST	CPR7	Peptidyl-prolyl cis-trans isomerase CYP7 OS=Saccharomyces cerevisiae (strain ATCC 204508 / S288c) OX=559292 GN=CPR7 PE=1 SV=1	685	10	219.634	215.18	183.925	163.913	228.826	227.62	176.858	205.541	252.222	11.7218	11.4841	9.81604	8.748	12.2124	12.148	9.43888	10.9697	13.461
sp|P53297|PBP1_YEAST	PBP1	PAB1-binding protein 1 OS=Saccharomyces cerevisiae (strain ATCC 204508 / S288c) OX=559292 GN=PBP1 PE=1 SV=1	686	194	10172.8	10300.5	10340.9	9649.32	9783.19	10040.5	9686.19	9648.99	8963.09	11.4836	11.6278	11.6734	10.8927	11.0438	11.3343	10.9343	10.8923	10.118
sp|P32910|RPC6_YEAST	RPC34	DNA-directed RNA polymerase III subunit RPC6 OS=Saccharomyces cerevisiae (strain ATCC 204508 / S288c) OX=559292 GN=RPC34 PE=1 SV=1	687	2	54.7732	46.425	38.8709	44.603	49.0602	33.9478	39.9865	41.6332	67.3909	13.1448	11.1414	9.32848	10.7041	11.7738	8.147	9.59621	9.99139	16.1729
sp|P53195|COG7_YEAST	COG7	Conserved oligomeric Golgi complex subunit 7 OS=Saccharomyces cerevisiae (strain ATCC 204508 / S288c) OX=559292 GN=COG7 PE=1 SV=1	688	2	25.5927	17.5014	17.6223	18.4729	24.9662	22.584	24.0195	20.9816	24.617	13.0337	8.91302	8.9746	9.40778	12.7147	11.5015	12.2325	10.6854	12.5368
sp|P39103|COX14_YEAST	COX14	Cytochrome c oxidase assembly protein COX14 OS=Saccharomyces cerevisiae (strain ATCC 204508 / S288c) OX=559292 GN=COX14 PE=1 SV=1	689	11	1019.61	906.205	998.836	399.177	888.757	1384.61	703.275	1115.34	1148.55	11.9053	10.5811	11.6627	4.66091	10.3774	16.1671	8.21165	13.023	13.4108
sp|P07884|MOD5_YEAST	MOD5	tRNA dimethylallyltransferase OS=Saccharomyces cerevisiae (strain ATCC 204508 / S288c) OX=559292 GN=MOD5 PE=1 SV=2	690	1	67.2049	77.8303	62.3202	74.5476	63.6423	60.203	63.9693	59.5266	70.3882	11.2077	12.9797	10.3931	12.4322	10.6136	10.04	10.6681	9.92718	11.7386
sp|P42945|UTP10_YEAST	UTP10	U3 small nucleolar RNA-associated protein 10 OS=Saccharomyces cerevisiae (strain ATCC 204508 / S288c) OX=559292 GN=UTP10 PE=1 SV=1	691	16	343.629	318.758	260.783	299.106	431.055	340.737	317.883	312.63	572.972	10.7466	9.96881	8.15571	9.35422	13.4808	10.6562	9.94145	9.77716	17.9191
sp|P00937|TRPG_YEAST	TRP3	Multifunctional tryptophan biosynthesis protein OS=Saccharomyces cerevisiae (strain ATCC 204508 / S288c) OX=559292 GN=TRP3 PE=1 SV=2	692	29	1360.42	1392.09	1190.29	1140.5	1471.54	1430.13	1171.59	1256.77	1637.14	11.2894	11.5522	9.87754	9.46436	12.2115	11.8678	9.72236	10.4292	13.5857
sp|P38110|ATM_YEAST	TEL1	Serine/threonine-protein kinase TEL1 OS=Saccharomyces cerevisiae (strain ATCC 204508 / S288c) OX=559292 GN=TEL1 PE=1 SV=3	693	2	138.842	144.134	164.414	132.228	149.368	151.726	165.238	145.997	136.53	10.4512	10.8496	12.3761	9.95335	11.2436	11.421	12.4382	10.9898	10.2772
sp|P25586|KRR1_YEAST	KRR1	KRR1 small subunit processome component OS=Saccharomyces cerevisiae (strain ATCC 204508 / S288c) OX=559292 GN=KRR1 PE=1 SV=1	694	46	3450.41	3168.36	2817.71	2412.13	3079.32	3134.13	2771.54	2567.43	3065.72	13.0368	11.9711	10.6462	9.11381	11.6347	11.8418	10.4718	9.70059	11.5833
sp|P21374|ISY1_YEAST	ISY1	Pre-mRNA-splicing factor ISY1 OS=Saccharomyces cerevisiae (strain ATCC 204508 / S288c) OX=559292 GN=ISY1 PE=1 SV=2	695	3	149.737	147.358	133.032	127.405	136.097	164.049	147.77	143.85	142.7	11.5896	11.4054	10.2966	9.86108	10.5338	12.6973	11.4373	11.1339	11.0449
sp|P36015|YKT6_YEAST	YKT6	Synaptobrevin homolog YKT6 OS=Saccharomyces cerevisiae (strain ATCC 204508 / S288c) OX=559292 GN=YKT6 PE=1 SV=1	696	42	2352.96	2365.86	2141.36	2036.04	2576.87	2498.57	2301.97	2380.92	3066.39	10.8327	10.8921	9.85851	9.37363	11.8635	11.503	10.5979	10.9614	14.1172
sp|Q6WNK7|SUS1_YEAST	SUS1	Transcription and mRNA export factor SUS1 OS=Saccharomyces cerevisiae (strain ATCC 204508 / S288c) OX=559292 GN=SUS1 PE=1 SV=1	697	16	269.814	275.56	275.601	218.707	244.042	283.717	245.563	277.857	280.299	11.379	11.6213	11.623	9.22363	10.2921	11.9653	10.3562	11.7182	11.8212
sp|Q04406|EMI1_YEAST	EMI1	Early meiotic induction protein 1 OS=Saccharomyces cerevisiae (strain ATCC 204508 / S288c) OX=559292 GN=EMI1 PE=3 SV=1	698	2	73.8095	73.2758	68.1114	56.8687	58.7584	78.6591	63.3811	67.7744	73.2373	12.0235	11.9366	11.0953	9.26388	9.57171	12.8135	10.3247	11.0404	11.9303
sp|P25382|NLE1_YEAST	RSA4	Ribosome assembly protein 4 OS=Saccharomyces cerevisiae (strain ATCC 204508 / S288c) OX=559292 GN=RSA4 PE=1 SV=3	699	19	776.509	771.626	710.833	720.413	749.38	741.458	802.598	804.066	797.982	11.2949	11.2239	10.3396	10.4789	10.9003	10.7851	11.6744	11.6957	11.6072
sp|P42943|TCPH_YEAST	CCT7	T-complex protein 1 subunit eta OS=Saccharomyces cerevisiae (strain ATCC 204508 / S288c) OX=559292 GN=CCT7 PE=1 SV=1	700	57	2808.7	2973.15	2481.48	2672.8	3116.05	2910.41	2524.34	2711.72	3645.56	10.8678	11.5041	9.60169	10.342	12.0571	11.2614	9.76753	10.4926	14.1059
sp|Q08421|ETT1_YEAST	ETT1	Enhancer of translation termination 1 OS=Saccharomyces cerevisiae (strain ATCC 204508 / S288c) OX=559292 GN=ETT1 PE=1 SV=1	701	24	1050.65	1164.32	1032.8	1119.69	1198.8	1095.32	1034.44	1019.39	1353.25	10.4349	11.5638	10.2576	11.1205	11.9063	10.8785	10.2739	10.1244	13.4402
sp|P53112|PEX14_YEAST	PEX14	Peroxisomal membrane protein PEX14 OS=Saccharomyces cerevisiae (strain ATCC 204508 / S288c) OX=559292 GN=PEX14 PE=1 SV=1	702	15	462.61	463.189	472.903	397.957	454.579	443.937	374.525	409.713	401.155	11.9212	11.9361	12.1864	10.2551	11.7142	11.44	9.65129	10.5581	10.3375
sp|P53038|TEL2_YEAST	TEL2	Telomere length regulation protein TEL2 OS=Saccharomyces cerevisiae (strain ATCC 204508 / S288c) OX=559292 GN=TEL2 PE=1 SV=1	703	4	537.882	572.24	594.765	523.322	507.408	552.365	391.198	406.993	375.161	12.0565	12.8267	13.3316	11.7302	11.3735	12.3812	8.76863	9.12267	8.40917
sp|P11745|RNA1_YEAST	RNA1	Ran GTPase-activating protein 1 OS=Saccharomyces cerevisiae (strain ATCC 204508 / S288c) OX=559292 GN=RNA1 PE=1 SV=2	704	40	1563.08	1353.32	1240.81	1662.02	1803.92	1452.37	1247.92	1350.52	1906.97	11.5094	9.96486	9.13641	12.2379	13.2827	10.6942	9.18877	9.94424	14.0415
sp|P33411|PRP18_YEAST	PRP18	Pre-mRNA-splicing factor 18 OS=Saccharomyces cerevisiae (strain ATCC 204508 / S288c) OX=559292 GN=PRP18 PE=1 SV=3	705	2	47.2771	40.4027	38.7282	54.5021	43.8416	36.315	51.7236	37.7061	38.3549	12.1581	10.3903	9.95964	14.0162	11.2746	9.33905	13.3016	9.69679	9.86364
sp|Q99369|FSH3_YEAST	FSH3	Family of serine hydrolases 3 OS=Saccharomyces cerevisiae (strain ATCC 204508 / S288c) OX=559292 GN=FSH3 PE=2 SV=1	706	11	342.195	365.835	392.061	303.931	370.936	381.598	339.865	336.469	372.637	10.6752	11.4126	12.2308	9.48147	11.5718	11.9044	10.6025	10.4965	11.6248
sp|P32608|RTG2_YEAST	RTG2	Retrograde regulation protein 2 OS=Saccharomyces cerevisiae (strain ATCC 204508 / S288c) OX=559292 GN=RTG2 PE=1 SV=2	707	10	212.882	230.415	197.61	262.82	275.885	247.62	216.991	220.627	330.468	9.69709	10.4957	9.00143	11.9718	12.567	11.2795	9.88426	10.0499	15.0533
sp|P32582|CBS_YEAST	CYS4	Cystathionine beta-synthase OS=Saccharomyces cerevisiae (strain ATCC 204508 / S288c) OX=559292 GN=CYS4 PE=1 SV=1	708	428	28682.7	28378.4	27741	27743.7	25293.1	25148.4	23434.5	20726.7	20990.3	12.5725	12.4391	12.1597	12.1609	11.0867	11.0233	10.272	9.08513	9.20067
sp|P53875|RM19_YEAST	MRPL19	54S ribosomal protein L19, mitochondrial OS=Saccharomyces cerevisiae (strain ATCC 204508 / S288c) OX=559292 GN=MRPL19 PE=1 SV=1	709	156	11867.9	12337.7	12940.2	10364.3	12272.6	14034.9	10300.2	11683.6	11146.7	11.0969	11.5362	12.0995	9.69096	11.4753	13.1231	9.63103	10.9246	10.4225
sp|P12763|FETUA_BOVIN_contaminant	AHSG	Alpha-2-HS-glycoprotein OS=Bos taurus GN=AHSG PE=1 SV=2	710	1	114.54	98.5332	105.298	82.8716	97.3225	96.6926	62.4604	91.2718	105.226	13.4088	11.5349	12.3269	9.70148	11.3932	11.3195	7.31201	10.6849	12.3184
sp|P53104|ATG1_YEAST	ATG1	Serine/threonine-protein kinase ATG1 OS=Saccharomyces cerevisiae (strain ATCC 204508 / S288c) OX=559292 GN=ATG1 PE=1 SV=1	711	2	66.2861	65.9763	61.6758	84.8875	70.243	62.194	64.8734	73.0085	73.4018	10.6476	10.5978	9.90702	13.6355	11.2832	9.99026	10.4207	11.7274	11.7906
sp|Q99278|MED11_YEAST	MED11	Mediator of RNA polymerase II transcription subunit 11 OS=Saccharomyces cerevisiae (strain ATCC 204508 / S288c) OX=559292 GN=MED11 PE=1 SV=2	712	34	1921.72	1975.89	2069.29	1642.34	1865.28	2175.93	1762.15	2094.16	1968.97	10.9965	11.3065	11.8409	9.39783	10.6735	12.4512	10.0834	11.9832	11.2669
sp|Q3E705|EFG1P_YEAST	EFG1	rRNA-processing protein EFG1 OS=Saccharomyces cerevisiae (strain ATCC 204508 / S288c) OX=559292 GN=EFG1 PE=1 SV=2	713	48	1753.37	1776.04	1650.82	1416.92	1678.56	1826.97	1701.34	1735.12	1848.87	11.3944	11.5417	10.728	9.20795	10.9082	11.8727	11.0563	11.2758	12.015
sp|P53201|SWC4_YEAST	SWC4	SWR1-complex protein 4 OS=Saccharomyces cerevisiae (strain ATCC 204508 / S288c) OX=559292 GN=SWC4 PE=1 SV=1	714	9	444.659	466.781	470.528	593.631	428.864	443.687	478.26	443.649	415.881	10.6227	11.1512	11.2407	14.1815	10.2453	10.5995	11.4254	10.5986	9.93519
sp|Q05937|STP3_YEAST	STP3	Zinc finger protein STP3 OS=Saccharomyces cerevisiae (strain ATCC 204508 / S288c) OX=559292 GN=STP3 PE=1 SV=1	715	16	822.661	1121.4	954.167	956.363	882.537	915.139	977.413	966.861	871.208	9.71523	13.2432	11.2682	11.2942	10.4223	10.8073	11.5428	11.4182	10.2885
sp|Q07351|STP4_YEAST	STP4	Zinc finger protein STP4 OS=Saccharomyces cerevisiae (strain ATCC 204508 / S288c) OX=559292 GN=STP4 PE=1 SV=2	716	2	88.4183	101.974	96.8111	82.8789	86.7373	86.0811	77.2448	85.9583	78.6332	11.2673	12.9947	12.3368	10.5614	11.053	10.9694	9.8434	10.9538	10.0203
sp|P43560|LAM5_YEAST	LAM5	Membrane-anchored lipid-binding protein LAM5 OS=Saccharomyces cerevisiae (strain ATCC 204508 / S288c) OX=559292 GN=LAM5 PE=1 SV=2	717	1	79.5403	78.1478	83.8284	73.2231	80.763	82.7579	77.5091	83.1837	84.5106	10.9944	10.8019	11.5871	10.1212	11.1634	11.4391	10.7136	11.498	11.6814
sp|Q08446|SGT1_YEAST	SGT1	Protein SGT1 OS=Saccharomyces cerevisiae (strain ATCC 204508 / S288c) OX=559292 GN=SGT1 PE=1 SV=1	718	17	867.587	943.893	861.332	898.56	911.755	860.154	867.702	855.447	902.957	10.8865	11.844	10.808	11.2751	11.4407	10.7932	10.8879	10.7342	11.3303
sp|P25617|YCQ6_YEAST	YCR016W	Uncharacterized protein YCR016W OS=Saccharomyces cerevisiae (strain ATCC 204508 / S288c) OX=559292 GN=YCR016W PE=1 SV=2	719	13	937.205	962.569	880.706	702.683	891.97	883.992	864.5	848.751	899.018	11.9065	12.2287	11.1887	8.92705	11.3318	11.2304	10.9828	10.7827	11.4213
sp|P32579|SUA5_YEAST	SUA5	Threonylcarbamoyl-AMP synthase OS=Saccharomyces cerevisiae (strain ATCC 204508 / S288c) OX=559292 GN=SUA5 PE=1 SV=1	720	9	703.81	564.291	639.501	804.72	706.502	564.893	742.852	671.324	658.979	11.62	9.31654	10.5583	13.2861	11.6645	9.32648	12.2646	11.0837	10.8799
sp|P47154|STE24_YEAST	STE24	CAAX prenyl protease 1 OS=Saccharomyces cerevisiae (strain ATCC 204508 / S288c) OX=559292 GN=STE24 PE=1 SV=1	722	25	1115.4	1222.92	1022.89	1166.35	1295.56	1152.25	1095.82	1194.01	1523.03	10.339	11.3357	9.48154	10.8113	12.009	10.6806	10.1576	11.0677	14.1175
sp|Q06839|YP097_YEAST	YPR097W	PX domain-containing protein YPR097W OS=Saccharomyces cerevisiae (strain ATCC 204508 / S288c) OX=559292 GN=YPR097W PE=1 SV=2	723	5	70.1746	64.1149	71.3684	75.8284	79.1816	71.0027	71.6238	67.0855	73.7922	10.8938	9.95307	11.0791	11.7715	12.292	11.0223	11.1187	10.4142	11.4554
sp|P46985|MNN11_YEAST	MNN11	Probable alpha-1,6-mannosyltransferase MNN11 OS=Saccharomyces cerevisiae (strain ATCC 204508 / S288c) OX=559292 GN=MNN11 PE=1 SV=2	724	11	162.567	186.829	152.482	185.668	201.177	185.346	169.199	188.603	246.311	9.68709	11.1328	9.08614	11.0636	11.9878	11.0445	10.0823	11.2385	14.6773
sp|P32831|NGR1_YEAST	NGR1	Negative growth regulatory protein NGR1 OS=Saccharomyces cerevisiae (strain ATCC 204508 / S288c) OX=559292 GN=NGR1 PE=1 SV=2	725	12	398.265	399.376	423.753	346.456	418.508	414.335	373.049	385.961	351.788	11.3418	11.3734	12.0676	9.86635	11.9182	11.7994	10.6237	10.9914	10.0182
sp|Q03532|HAS1_YEAST	HAS1	ATP-dependent RNA helicase HAS1 OS=Saccharomyces cerevisiae (strain ATCC 204508 / S288c) OX=559292 GN=HAS1 PE=1 SV=1	726	22	951.57	996.439	849.296	886.033	1171.21	968.267	974.188	1038.75	1366.9	10.3402	10.8277	9.22882	9.62802	12.7269	10.5216	10.5859	11.2875	14.8533
sp|Q3E7C1|TFB5_YEAST	TFB5	General transcription and DNA repair factor IIH subunit TFB5 OS=Saccharomyces cerevisiae (strain ATCC 204508 / S288c) OX=559292 GN=TFB5 PE=1 SV=1	727	16	431.47	419.1	495.164	370.072	390.213	454.772	392.367	467.769	427.836	11.2106	10.8892	12.8655	9.61535	10.1387	11.8161	10.1946	12.1537	11.1162
sp|P30619|SEC1_YEAST	SEC1	Protein transport protein SEC1 OS=Saccharomyces cerevisiae (strain ATCC 204508 / S288c) OX=559292 GN=SEC1 PE=1 SV=1	728	12	257.623	260.154	230.474	286.069	288.688	265.47	262.831	259.642	310.768	10.638	10.7425	9.51696	11.8126	11.9208	10.962	10.8531	10.7214	12.8325
sp|Q08887|NDD1_YEAST	NDD1	Nuclear division defective protein 1 OS=Saccharomyces cerevisiae (strain ATCC 204508 / S288c) OX=559292 GN=NDD1 PE=1 SV=1	729	37	1044.92	1057.69	1081.67	1303.91	1220.08	1260.31	1557.48	1716.14	1683.24	8.76211	8.86919	9.07027	10.9339	10.2309	10.5682	13.0601	14.3906	14.1147
sp|P47044|YJF5_YEAST	YJL055W	LOG family protein YJL055W OS=Saccharomyces cerevisiae (strain ATCC 204508 / S288c) OX=559292 GN=YJL055W PE=1 SV=1	730	37	2030.32	1935.33	1986.29	3069.17	2039.18	1797.3	2274.71	1952.13	1777.02	10.7644	10.2608	10.531	16.2722	10.8114	9.52896	12.0601	10.3498	9.42144
sp|P32496|RPN12_YEAST	RPN12	26S proteasome regulatory subunit RPN12 OS=Saccharomyces cerevisiae (strain ATCC 204508 / S288c) OX=559292 GN=RPN12 PE=1 SV=3	731	33	1411.99	1457.62	1453.52	1432.54	1567	1478.73	1444.44	1460.69	1743.03	10.4984	10.8377	10.8072	10.6512	11.6509	10.9946	10.7397	10.8605	12.9598
sp|P39742|SEC72_YEAST	SEC72	Translocation protein SEC72 OS=Saccharomyces cerevisiae (strain ATCC 204508 / S288c) OX=559292 GN=SEC72 PE=1 SV=3	732	9	295.591	284.004	275.88	286.53	297.503	290.409	245.393	280.847	296.43	11.5801	11.1261	10.8079	11.2251	11.655	11.377	9.6135	11.0024	11.6129
sp|P38812|GEP4_YEAST	GEP4	Phosphatidylglycerophosphatase GEP4, mitochondrial OS=Saccharomyces cerevisiae (strain ATCC 204508 / S288c) OX=559292 GN=GEP4 PE=1 SV=1	733	10	317.355	359.234	386.052	287.32	332.433	364.811	325.386	303.502	287.015	10.7102	12.1236	13.0286	9.69658	11.2191	12.3118	10.9812	10.2427	9.68628
sp|Q08208|NOP12_YEAST	NOP12	Nucleolar protein 12 OS=Saccharomyces cerevisiae (strain ATCC 204508 / S288c) OX=559292 GN=NOP12 PE=1 SV=1	734	119	7376.67	7406.74	6362.53	5066.76	6215.31	6514.14	6472.78	6389.93	7092.39	12.5246	12.5757	10.8028	8.60271	10.5528	11.0602	10.99	10.8493	12.042
sp|P53913|FYV6_YEAST	FYV6	Protein FYV6 OS=Saccharomyces cerevisiae (strain ATCC 204508 / S288c) OX=559292 GN=FYV6 PE=1 SV=1	735	38	1549.27	1675.95	1706.14	1403.27	1637.02	1767.74	1501.18	1609.01	1566.92	10.7465	11.6252	11.8346	9.73378	11.3552	12.2619	10.4129	11.1609	10.8689
sp|Q02805|ROD1_YEAST	ROD1	Protein ROD1 OS=Saccharomyces cerevisiae (strain ATCC 204508 / S288c) OX=559292 GN=ROD1 PE=1 SV=1	736	4	58.9161	71.7214	67.2597	71.3851	75.3232	62.9061	70.223	61.8999	71.1867	9.64539	11.7418	11.0114	11.6867	12.3315	10.2986	11.4965	10.1339	11.6543
sp|Q00578|RAD25_YEAST	SSL2	General transcription and DNA repair factor IIH helicase subunit XPB OS=Saccharomyces cerevisiae (strain ATCC 204508 / S288c) OX=559292 GN=SSL2 PE=1 SV=1	737	4	88.4742	94.3254	78.3862	67.8046	81.0676	84.499	78.344	93.5728	99.905	11.5444	12.3079	10.2281	8.8474	10.578	11.0257	10.2226	12.2097	13.036
sp|P47141|RT26_YEAST	RSM26	37S ribosomal protein S26, mitochondrial OS=Saccharomyces cerevisiae (strain ATCC 204508 / S288c) OX=559292 GN=RSM26 PE=1 SV=1	738	9	428.916	434.171	380.5	413.265	453.379	411.25	410.616	397.043	418.778	11.4441	11.5843	10.1523	11.0265	12.0968	10.9728	10.9558	10.5937	11.1736
sp|P40341|YTA12_YEAST	YTA12	Mitochondrial respiratory chain complexes assembly protein YTA12 OS=Saccharomyces cerevisiae (strain ATCC 204508 / S288c) OX=559292 GN=YTA12 PE=1 SV=2	739	28	1635.7	1739.56	2084.29	1631.51	1807.04	1837.55	1929.64	2115.01	1885.35	9.8148	10.438	12.5065	9.78966	10.8429	11.026	11.5785	12.6908	11.3128
sp|P38770|BRL1_YEAST	BRL1	Nucleus export protein BRL1 OS=Saccharomyces cerevisiae (strain ATCC 204508 / S288c) OX=559292 GN=BRL1 PE=1 SV=1	740	2	31.3533	45.8893	51.9644	44.7987	48.8545	43.6289	46.5526	47.4267	49.6133	7.64562	11.1903	12.6717	10.9243	11.9134	10.6391	11.352	11.5652	12.0984
sp|P38068|GLRX7_YEAST	GRX7	Monothiol glutaredoxin-7 OS=Saccharomyces cerevisiae (strain ATCC 204508 / S288c) OX=559292 GN=GRX7 PE=1 SV=1	741	75	3928.18	3817.7	3679	3668.9	3975.52	3858.45	3437.24	3505.63	3678.11	11.7089	11.3796	10.9661	10.936	11.85	11.501	10.2455	10.4494	10.9635
sp|P32614|FRDS_YEAST	FRD1	Fumarate reductase 1 OS=Saccharomyces cerevisiae (strain ATCC 204508 / S288c) OX=559292 GN=FRD1 PE=1 SV=1	742	49	2607.1	2598.61	2451.84	2318.79	2567.65	2548.12	2191.15	2325.91	2730.94	11.67	11.632	10.9751	10.3795	11.4935	11.406	9.80814	10.4114	12.2244
sp|A6NMY6|AXA2L_HUMAN_contaminant	ANXA2P2	Putative annexin A2-like protein OS=Homo sapiens GN=ANXA2P2 PE=5 SV=2	743	25	2925.39	2540.81	2658.11	2763.9	3070.25	2411.39	2652.14	2731.87	2968.26	11.8331	10.2775	10.752	11.1799	12.419	9.75398	10.7278	11.0503	12.0065
sp|Q3E764|TMA7_YEAST	TMA7	Translation machinery-associated protein 7 OS=Saccharomyces cerevisiae (strain ATCC 204508 / S288c) OX=559292 GN=TMA7 PE=1 SV=1	745	246	31806.5	27843.8	39701.7	38968.1	36731.5	32805.8	46857.7	46376.2	35321.4	9.45461	8.27668	11.8015	11.5834	10.9186	9.75165	13.9286	13.7855	10.4994
sp|Q12379|SWM1_YEAST	SWM1	Anaphase-promoting complex subunit SWM1 OS=Saccharomyces cerevisiae (strain ATCC 204508 / S288c) OX=559292 GN=SWM1 PE=1 SV=1	746	8	707.581	675.736	680.306	670.566	732.125	688.7	673.968	786.726	755.595	11.1058	10.6059	10.6777	10.5248	11.491	10.8094	10.5782	12.348	11.8593
sp|P39976|DLD3_YEAST	DLD3	D-2-hydroxyglutarate--pyruvate transhydrogenase DLD3 OS=Saccharomyces cerevisiae (strain ATCC 204508 / S288c) OX=559292 GN=DLD3 PE=1 SV=1	747	112	4068.91	4148.52	3702.24	3815.4	4557.67	4143.06	3856.05	3989.45	5038.24	10.9029	11.1162	9.92038	10.2236	12.2126	11.1016	10.3325	10.69	13.5003
sp|P46681|DLD2_YEAST	DLD2	D-2-hydroxyglutarate--pyruvate transhydrogenase DLD2 OS=Saccharomyces cerevisiae (strain ATCC 204508 / S288c) OX=559292 GN=DLD2 PE=1 SV=1	747	25	758.287	824.915	708.361	667.923	758.881	694.571	688.438	638.247	814.49	11.5696	12.5862	10.8079	10.1909	11.5787	10.5975	10.5039	9.73811	12.4272
sp|P22146|GAS1_YEAST	GAS1	1,3-beta-glucanosyltransferase GAS1 OS=Saccharomyces cerevisiae (strain ATCC 204508 / S288c) OX=559292 GN=GAS1 PE=1 SV=2	748	223	14409.1	15769.8	14006.4	21878.2	17015.8	17707.7	23556.8	23297.6	20233.9	8.58322	9.39376	8.34334	13.0324	10.136	10.5481	14.0323	13.8779	12.0529
sp|P02663|CASA2_BOVIN_contaminant	CSN1S2	Alpha-S2-casein OS=Bos taurus GN=CSN1S2 PE=1 SV=2	749	41	3253.31	2559.34	2397.28	1654.44	1912.46	2127.74	1472.89	1948.04	1824.26	16.9888	13.3649	12.5186	8.63948	9.98686	11.1111	7.69143	10.1727	9.52628
sp|P69771|DID2_YEAST	DID2	Vacuolar protein-sorting-associated protein 46 OS=Saccharomyces cerevisiae (strain ATCC 204508 / S288c) OX=559292 GN=DID2 PE=1 SV=1	750	221	14704.1	14953.2	15420.1	12940.7	15486.6	17204.4	15685.1	17452	16250.3	10.4957	10.6735	11.0068	9.23699	11.0542	12.2804	11.1959	12.4571	11.5994
sp|Q12517|DCP1_YEAST	DCP1	mRNA-decapping enzyme subunit 1 OS=Saccharomyces cerevisiae (strain ATCC 204508 / S288c) OX=559292 GN=DCP1 PE=1 SV=1	751	26	1622.59	1588.32	1429.82	1463.97	1591.69	1581.78	1543.4	1545.83	1621.17	11.5994	11.3544	10.2213	10.4655	11.3785	11.3077	11.0333	11.0507	11.5892
sp|Q03048|COFI_YEAST	COF1	Cofilin OS=Saccharomyces cerevisiae (strain ATCC 204508 / S288c) OX=559292 GN=COF1 PE=1 SV=1	752	165	12187.9	12043.6	13453.9	10358.3	11189.1	11218.6	10284.3	9167.51	9137.61	12.3059	12.1602	13.5842	10.4586	11.2975	11.3272	10.3839	9.25629	9.2261
sp|Q01477|UBP3_YEAST	UBP3	Ubiquitin carboxyl-terminal hydrolase 3 OS=Saccharomyces cerevisiae (strain ATCC 204508 / S288c) OX=559292 GN=UBP3 PE=1 SV=1	753	35	1359.68	1393.62	1219.72	1363.76	1318.25	1257.89	1340.48	1286.96	1436.61	11.3525	11.6358	10.1839	11.3865	11.0065	10.5026	11.1921	10.7453	11.9948
sp|P39985|DPO5_YEAST	POL5	rDNA transcriptional regulator POL5 OS=Saccharomyces cerevisiae (strain ATCC 204508 / S288c) OX=559292 GN=POL5 PE=1 SV=1	754	6	169.737	168.343	153.955	178.04	226.033	184.86	165.115	200.339	272.242	9.8761	9.79499	8.95783	10.3592	13.1517	10.756	9.60717	11.6567	15.8403
sp|P05109|S10A8_HUMAN_contaminant	S100A8	Protein S100-A8 OS=Homo sapiens GN=S100A8 PE=1 SV=1	755	27	1433.74	1304.5	1376.93	994.65	1407.25	2168.92	1002.01	973.161	8137.85	7.62668	6.93919	7.32448	5.29097	7.48577	11.5374	5.33012	5.17666	43.2887
sp|P40482|SEC24_YEAST	SEC24	Protein transport protein SEC24 OS=Saccharomyces cerevisiae (strain ATCC 204508 / S288c) OX=559292 GN=SEC24 PE=1 SV=1	756	32	1331.38	1359.5	1158.45	1162.39	1559.98	1385.6	1126.26	1240.1	1842.25	10.9435	11.1747	9.5221	9.55448	12.8226	11.3892	9.25751	10.1932	15.1427
sp|P32264|PROB_YEAST	PRO1	Glutamate 5-kinase OS=Saccharomyces cerevisiae (strain ATCC 204508 / S288c) OX=559292 GN=PRO1 PE=1 SV=2	757	8	106.966	128.714	104.831	100.872	126.583	102.621	109.459	121.324	128.285	10.3885	12.5007	10.1812	9.79668	12.2937	9.96654	10.6306	11.783	12.459
sp|P32334|MSB2_YEAST	MSB2	Signaling mucin MSB2 OS=Saccharomyces cerevisiae (strain ATCC 204508 / S288c) OX=559292 GN=MSB2 PE=1 SV=1	758	12	547.354	604.541	607.312	545.586	616.522	669.797	625.656	706.385	745.428	9.65593	10.6648	10.7137	9.62474	10.8761	11.816	11.0373	12.4614	13.1502
sp|Q12127|CCW12_YEAST	CCW12	Covalently-linked cell wall protein 12 OS=Saccharomyces cerevisiae (strain ATCC 204508 / S288c) OX=559292 GN=CCW12 PE=1 SV=1	759	2	15.7359	23.3092	22.8896	23.1519	17.8127	19.8378	20.5544	22.0703	15.7296	8.68948	12.8715	12.6398	12.7846	9.8363	10.9546	11.3503	12.1874	8.686
sp|Q06287|NEP1_YEAST	EMG1	Ribosomal RNA small subunit methyltransferase NEP1 OS=Saccharomyces cerevisiae (strain ATCC 204508 / S288c) OX=559292 GN=EMG1 PE=1 SV=1	760	37	1886.56	1718.94	1656.83	1523.37	1713.96	1550.47	1589.02	1517.71	1559.73	12.8193	11.6803	11.2582	10.3514	11.6464	10.5355	10.7975	10.3129	10.5984
sp|Q07897|CMS1_YEAST	CMS1	Protein CMS1 OS=Saccharomyces cerevisiae (strain ATCC 204508 / S288c) OX=559292 GN=CMS1 PE=1 SV=1	761	24	1665.75	1676.28	1478.14	1254.53	1407.92	1358.13	1442.41	1345.9	1524.13	12.6642	12.7443	11.2379	9.53784	10.704	10.3255	10.9662	10.2325	11.5875
sp|P40495|LYS12_YEAST	LYS12	Homoisocitrate dehydrogenase, mitochondrial OS=Saccharomyces cerevisiae (strain ATCC 204508 / S288c) OX=559292 GN=LYS12 PE=1 SV=1	762	95	6027.42	6465.83	5686.96	4703.34	5744.75	5984.7	5138.59	5310.27	5593.1	11.899	12.7645	11.2269	9.28505	11.3409	11.8146	10.1443	10.4832	11.0416
sp|P53274|YG36_YEAST	YGR126W	Uncharacterized protein YGR126W OS=Saccharomyces cerevisiae (strain ATCC 204508 / S288c) OX=559292 GN=YGR126W PE=1 SV=1	763	81	6768.12	7103.3	7219.71	5677.04	7005.19	7829.18	7123.34	7328.59	7284.36	10.6856	11.2148	11.3986	8.96297	11.0599	12.3608	11.2464	11.5705	11.5006
sp|P05743|RL26A_YEAST	RPL26A	60S ribosomal protein L26-A OS=Saccharomyces cerevisiae (strain ATCC 204508 / S288c) OX=559292 GN=RPL26A PE=1 SV=3	764	423	46491.8	44113.4	46754.4	55422.2	45240	45539.8	48262.3	48160.5	43098	10.9888	10.4267	11.0509	13.0996	10.693	10.7638	11.4073	11.3832	10.1867
sp|P53221|RL26B_YEAST	RPL26B	60S ribosomal protein L26-B OS=Saccharomyces cerevisiae (strain ATCC 204508 / S288c) OX=559292 GN=RPL26B PE=1 SV=2	764	71	6902.02	7045.83	7500.27	9310.29	7155.48	6636.57	9348.71	7983.38	6319.61	10.1199	10.3308	10.9971	13.651	10.4916	9.73073	13.7074	11.7055	9.266
sp|P20449|DBP5_YEAST	DBP5	ATP-dependent RNA helicase DBP5 OS=Saccharomyces cerevisiae (strain ATCC 204508 / S288c) OX=559292 GN=DBP5 PE=1 SV=2	765	54	2496.27	2494.87	2340.86	2624.44	2532.53	2283.88	2421.12	2294.82	2549.23	11.3271	11.3208	10.6219	11.9087	11.4916	10.3634	10.9861	10.413	11.5674
sp|Q12343|MED4_YEAST	MED4	Mediator of RNA polymerase II transcription subunit 4 OS=Saccharomyces cerevisiae (strain ATCC 204508 / S288c) OX=559292 GN=MED4 PE=1 SV=1	766	38	1277.09	1378.47	1365.25	1244.99	1353.75	1426.87	1214.17	1310.88	1299.94	10.7577	11.6117	11.5003	10.4873	11.4034	12.0194	10.2277	11.0423	10.9502
sp|Q00947|STP1_YEAST	STP1	Transcription factor STP1 OS=Saccharomyces cerevisiae (strain ATCC 204508 / S288c) OX=559292 GN=STP1 PE=1 SV=3	767	17	248.707	261.797	256.409	248.152	263.826	267.926	289.951	261.365	285.23	10.4351	10.9844	10.7583	10.4118	11.0695	11.2415	12.1656	10.9662	11.9675
sp|Q05027|TAF9_YEAST	TAF9	Transcription initiation factor TFIID subunit 9 OS=Saccharomyces cerevisiae (strain ATCC 204508 / S288c) OX=559292 GN=TAF9 PE=1 SV=1	768	77	4802.8	4840.83	5474.47	5331.2	4803.17	5329.64	5196.54	5454.53	4699.07	10.4563	10.5391	11.9186	11.6067	10.4571	11.6033	11.3135	11.8752	10.2304
sp|P53276|UTP8_YEAST	UTP8	U3 small nucleolar RNA-associated protein 8 OS=Saccharomyces cerevisiae (strain ATCC 204508 / S288c) OX=559292 GN=UTP8 PE=1 SV=1	769	4	62.7316	66.5618	69.0055	70.3936	81.7504	74.99	62.8886	62.906	87.4111	9.82271	10.4225	10.8051	11.0224	12.8007	11.7422	9.84729	9.85002	13.6871
sp|P17629|HPR1_YEAST	HPR1	THO complex subunit HPR1 OS=Saccharomyces cerevisiae (strain ATCC 204508 / S288c) OX=559292 GN=HPR1 PE=1 SV=2	770	2	13.5464	19.3108	9.36991	10.5856	23.9823	18.1194	12.9522	13.9286	33.4315	8.72685	12.4404	6.03627	6.81944	15.4499	11.6729	8.34405	8.97307	21.5372
sp|Q05166|NUP59_YEAST	ASM4	Nucleoporin ASM4 OS=Saccharomyces cerevisiae (strain ATCC 204508 / S288c) OX=559292 GN=ASM4 PE=1 SV=1	771	77	4182.72	4317.06	4388	4162.58	4326.44	4669.11	4185.49	4165.14	3988.71	10.8967	11.2467	11.4315	10.8442	11.2711	12.1638	10.9039	10.8509	10.3913
sp|P39676|FHP_YEAST	YHB1	Flavohemoprotein OS=Saccharomyces cerevisiae (strain ATCC 204508 / S288c) OX=559292 GN=YHB1 PE=1 SV=2	772	255	14268.6	13966.5	11877.3	11501.8	14237.7	13042.7	11317.5	11386.6	14775.2	12.261	12.0014	10.2062	9.88349	12.2344	11.2076	9.72512	9.7845	12.6963
sp|Q05024|TRI1_YEAST	TRI1	Protein TRI1 OS=Saccharomyces cerevisiae (strain ATCC 204508 / S288c) OX=559292 GN=TRI1 PE=1 SV=1	773	28	2255.66	2217.99	1929.53	1827.43	2028.84	2128.12	1911.33	1908.11	1836.93	12.5009	12.2922	10.6935	10.1277	11.2439	11.7941	10.5926	10.5748	10.1803
sp|P20435|RPAB2_YEAST	RPO26	DNA-directed RNA polymerases I, II, and III subunit RPABC2 OS=Saccharomyces cerevisiae (strain ATCC 204508 / S288c) OX=559292 GN=RPO26 PE=1 SV=1	774	95	5105.43	5365.39	6111.81	5874.67	5219.79	5241.38	5796.98	6045.99	4933.52	10.2735	10.7966	12.2987	11.8215	10.5037	10.5471	11.6651	12.1662	9.92761
sp|P17891|CLC1_YEAST	CLC1	Clathrin light chain OS=Saccharomyces cerevisiae (strain ATCC 204508 / S288c) OX=559292 GN=CLC1 PE=1 SV=1	775	381	26932.6	28327.6	35976.1	28916.3	30676.3	30820	34902.5	37041.7	29770.8	9.5046	9.9969	12.6961	10.2047	10.8258	10.8765	12.3172	13.0721	10.5062
sp|P40561|SGN1_YEAST	SGN1	RNA-binding protein SGN1 OS=Saccharomyces cerevisiae (strain ATCC 204508 / S288c) OX=559292 GN=SGN1 PE=1 SV=1	776	115	6331.36	6539.9	7131.57	6177.95	6684.98	7171.23	6676.49	6812.7	6633.38	10.5243	10.8709	11.8544	10.2693	11.1121	11.9203	11.098	11.3244	11.0263
sp|Q12389|DBP10_YEAST	DBP10	ATP-dependent RNA helicase DBP10 OS=Saccharomyces cerevisiae (strain ATCC 204508 / S288c) OX=559292 GN=DBP10 PE=1 SV=2	777	13	257.144	273.314	212.135	263.604	298.915	250.906	270.38	301.521	328.98	10.4662	11.1243	8.63426	10.7291	12.1664	10.2123	11.0049	12.2724	13.39
sp|O13297|CET1_YEAST	CET1	mRNA-capping enzyme subunit beta OS=Saccharomyces cerevisiae (strain ATCC 204508 / S288c) OX=559292 GN=CET1 PE=1 SV=2	778	42	1065.09	1018.31	1028.45	939.002	1014.92	1016.07	983.742	990.395	968.447	11.8023	11.2839	11.3963	10.4051	11.2464	11.2591	10.9009	10.9746	10.7314
sp|P46784|RS10B_YEAST	RPS10B	40S ribosomal protein S10-B OS=Saccharomyces cerevisiae (strain ATCC 204508 / S288c) OX=559292 GN=RPS10B PE=1 SV=1	779	9	1272.54	1208.73	1232.89	1041.42	986.694	1024.91	1135.83	1015.12	1108.34	12.6918	12.0554	12.2963	10.3867	9.84089	10.222	11.3283	10.1244	11.0541
sp|Q08745|RS10A_YEAST	RPS10A	40S ribosomal protein S10-A OS=Saccharomyces cerevisiae (strain ATCC 204508 / S288c) OX=559292 GN=RPS10A PE=1 SV=1	779	147	14688.3	16709.7	15707.8	14664.3	13032.2	13481.6	14630.5	12517.3	13435.8	11.398	12.9666	12.1891	11.3794	10.1129	10.4616	11.3531	9.71331	10.4261
sp|P39986|ATC6_YEAST	SPF1	Manganese-transporting ATPase 1 OS=Saccharomyces cerevisiae (strain ATCC 204508 / S288c) OX=559292 GN=SPF1 PE=1 SV=1	780	63	2627.4	2804.1	2420.52	2513.75	3066.08	2744.13	2445.32	2544.84	3321.89	10.7293	11.4509	9.8845	10.2652	12.5207	11.206	9.98578	10.3922	13.5654
sp|P53090|ARO8_YEAST	ARO8	Aromatic/aminoadipate aminotransferase 1 OS=Saccharomyces cerevisiae (strain ATCC 204508 / S288c) OX=559292 GN=ARO8 PE=1 SV=1	781	71	3329.04	3298.58	2844.66	3423.35	3482.46	3000.67	2762.27	2957.72	3798.2	11.5204	11.415	9.84415	11.8468	12.0513	10.384	9.55904	10.2354	13.1439
sp|P40529|AGE2_YEAST	AGE2	ADP-ribosylation factor GTPase-activating protein effector protein 2 OS=Saccharomyces cerevisiae (strain ATCC 204508 / S288c) OX=559292 GN=AGE2 PE=1 SV=1	782	55	3347.7	3376.95	3389.17	3348.56	3420.88	3521.33	3432.38	3407.9	3211.47	10.9918	11.0878	11.128	10.9946	11.2321	11.5619	11.2698	11.1895	10.5445
sp|P36131|SPC34_YEAST	SPC34	DASH complex subunit SPC34 OS=Saccharomyces cerevisiae (strain ATCC 204508 / S288c) OX=559292 GN=SPC34 PE=1 SV=1	783	7	555.082	550.148	455.679	432.216	480.559	489.479	463.284	474.635	512.758	12.5759	12.4642	10.3239	9.79229	10.8875	11.0896	10.4962	10.7533	11.6171
sp|P11632|NHP6A_YEAST	NHP6A	Non-histone chromosomal protein 6A OS=Saccharomyces cerevisiae (strain ATCC 204508 / S288c) OX=559292 GN=NHP6A PE=1 SV=1	784	130	7122.64	6919.86	9338.16	8393.62	7562.68	7287.64	9730.13	9959.8	7859.39	9.60262	9.32924	12.5895	11.3161	10.1959	9.82507	13.118	13.4276	10.5959
sp|P11633|NHP6B_YEAST	NHP6B	Non-histone chromosomal protein 6B OS=Saccharomyces cerevisiae (strain ATCC 204508 / S288c) OX=559292 GN=NHP6B PE=1 SV=3	784	124	12678.9	13187.7	17630.3	13195.4	14108.3	13977.6	17520.7	20369.5	15466	9.17867	9.54701	12.7631	9.55258	10.2135	10.1188	12.6838	14.7461	11.1963
sp|P40477|NU159_YEAST	NUP159	Nucleoporin NUP159 OS=Saccharomyces cerevisiae (strain ATCC 204508 / S288c) OX=559292 GN=NUP159 PE=1 SV=1	785	18	457.117	532.8	486.062	503.218	510.938	517.517	493.599	518.637	575.94	9.94635	11.5931	10.5762	10.9495	11.1174	11.2606	10.7402	11.285	12.5318
sp|P40993|RMRP_YEAST	SNM1	Ribonuclease MRP protein subunit SNM1 OS=Saccharomyces cerevisiae (strain ATCC 204508 / S288c) OX=559292 GN=SNM1 PE=1 SV=1	786	31	821.674	809.999	879.123	826.15	841.478	879.758	881.678	905.802	903.071	10.604	10.4533	11.3454	10.6617	10.8596	11.3536	11.3784	11.6897	11.6544
sp|Q02100|SKO1_YEAST	SKO1	CRE-binding bZIP protein SKO1 OS=Saccharomyces cerevisiae (strain ATCC 204508 / S288c) OX=559292 GN=SKO1 PE=1 SV=1	787	42	917.998	917.231	987.154	1250.53	981.292	955.424	1012.67	1047.39	958.061	10.1686	10.1601	10.9347	13.8521	10.8697	10.5832	11.2173	11.6019	10.6124
sp|Q07551|KAR_YEAST	YDL124W	NADPH-dependent alpha-keto amide reductase OS=Saccharomyces cerevisiae (strain ATCC 204508 / S288c) OX=559292 GN=YDL124W PE=1 SV=1	788	131	5639.31	5464.35	5148	5143.59	5470.3	5375.43	5814.28	5743.25	6283.94	11.2601	10.9107	10.279	10.2702	10.9226	10.7332	11.6094	11.4676	12.5472
sp|Q04212|ARA2_YEAST	ARA2	D-arabinose 1-dehydrogenase OS=Saccharomyces cerevisiae (strain ATCC 204508 / S288c) OX=559292 GN=ARA2 PE=1 SV=1	789	7	669.57	662.224	500.318	115.968	468.279	738.304	387.757	459.457	752.051	14.0846	13.93	10.5243	2.43941	9.85036	15.5304	8.15656	9.66479	15.8196
sp|P27637|BUD14_YEAST	BUD14	Bud site selection protein 14 OS=Saccharomyces cerevisiae (strain ATCC 204508 / S288c) OX=559292 GN=BUD14 PE=1 SV=4	790	58	2452.1	2526.12	2652.29	2547.03	2578.15	2725.97	2704.96	2702.34	2470.74	10.4971	10.814	11.3541	10.9035	11.0367	11.6695	11.5796	11.5684	10.5769
sp|P32902|RT04_YEAST	MRP4	37S ribosomal protein MRP4, mitochondrial OS=Saccharomyces cerevisiae (strain ATCC 204508 / S288c) OX=559292 GN=MRP4 PE=1 SV=1	791	55	3789.61	3964.97	3914.95	3648.79	3562.76	3675	3186.2	3236.62	3068.37	11.8251	12.3723	12.2162	11.3857	11.1172	11.4674	9.94219	10.0995	9.57451
sp|P07253|CBP6_YEAST	CBP6	Cytochrome B pre-mRNA-processing protein 6 OS=Saccharomyces cerevisiae (strain ATCC 204508 / S288c) OX=559292 GN=CBP6 PE=1 SV=1	792	161	11187.5	11333.2	12689.3	11162.5	11508.8	12792	11319.3	10802	10260.4	10.8559	10.9972	12.3131	10.8316	11.1676	12.4128	10.9837	10.4818	9.95624
sp|Q03674|PLB2_YEAST	PLB2	Lysophospholipase 2 OS=Saccharomyces cerevisiae (strain ATCC 204508 / S288c) OX=559292 GN=PLB2 PE=1 SV=1	793	16	537.846	571.755	513.484	499.532	543.773	598.811	543.117	607.913	575.337	10.7751	11.4544	10.287	10.0075	10.8938	11.9965	10.8807	12.1788	11.5262
sp|Q99271|NAH1_YEAST	NHA1	Na(+)/H(+) antiporter OS=Saccharomyces cerevisiae (strain ATCC 204508 / S288c) OX=559292 GN=NHA1 PE=1 SV=1	794	2	67.8601	72.8983	66.7819	74.6287	75.5118	73.6111	76.0287	95.022	85.021	9.87252	10.6055	9.71566	10.8572	10.9857	10.7092	11.0609	13.8241	12.3691
sp|P39077|TCPG_YEAST	CCT3	T-complex protein 1 subunit gamma OS=Saccharomyces cerevisiae (strain ATCC 204508 / S288c) OX=559292 GN=CCT3 PE=1 SV=2	795	54	2323.79	2320.54	1938.07	2134.65	2592.98	2372.67	2029.28	2310.51	3014.76	11.0461	11.0306	9.21256	10.147	12.3257	11.2784	9.64613	10.9829	14.3306
sp|P04803|SYWM_YEAST	MSW1	Tryptophan--tRNA ligase, mitochondrial OS=Saccharomyces cerevisiae (strain ATCC 204508 / S288c) OX=559292 GN=MSW1 PE=1 SV=2	796	10	290.387	297.086	283.294	278.43	284.076	283.813	278.402	269.231	285.731	11.3857	11.6484	11.1076	10.9169	11.1383	11.128	10.9158	10.5562	11.2032
sp|P38703|LAG1_YEAST	LAG1	Ceramide synthase LAG1 OS=Saccharomyces cerevisiae (strain ATCC 204508 / S288c) OX=559292 GN=LAG1 PE=1 SV=1	797	3	129.069	140.3	121.755	105.559	123.672	134.577	118.58	121.333	155.646	11.2186	12.1948	10.5829	9.17513	10.7495	11.6974	10.3069	10.5462	13.5287
sp|P0CX85|RL35B_YEAST	RPL35B	60S ribosomal protein L35-B OS=Saccharomyces cerevisiae (strain ATCC 204508 / S288c) OX=559292 GN=RPL35B PE=1 SV=1	798	345	36785.9	36104	37749	40402.1	36837.7	36330	43380.6	40777.5	34918.5	10.7158	10.5172	10.9964	11.7692	10.7309	10.583	12.6369	11.8786	10.1719
sp|Q03690|CLU_YEAST	CLU1	Clustered mitochondria protein 1 OS=Saccharomyces cerevisiae (strain ATCC 204508 / S288c) OX=559292 GN=CLU1 PE=1 SV=1	799	87	4704.28	4868.71	4051.45	4758.82	5585.23	4683.39	4256.39	4419.97	6393.33	10.7596	11.1357	9.26648	10.8844	12.7745	10.7119	9.73522	10.1094	14.6228
sp|Q08641|AB140_YEAST	ABP140	tRNA(Thr) (cytosine(32)-N(3))-methyltransferase OS=Saccharomyces cerevisiae (strain ATCC 204508 / S288c) OX=559292 GN=ABP140 PE=1 SV=3	800	81	4112.89	4296.72	4778.75	4554.65	4876.28	4633.62	4995.48	5255.95	4695.54	9.74621	10.1818	11.3241	10.793	11.5552	10.9802	11.8377	12.4549	11.1269
sp|P06103|EIF3B_YEAST	PRT1	Eukaryotic translation initiation factor 3 subunit B OS=Saccharomyces cerevisiae (strain ATCC 204508 / S288c) OX=559292 GN=PRT1 PE=1 SV=1	801	101	3666.78	3765.6	3151.6	3736.39	4372.82	3843.77	3261.86	3577.81	4861.93	10.7095	10.9981	9.20483	10.9128	12.7716	11.2264	9.52686	10.4497	14.2002
sp|P39955|SAP1_YEAST	SAP1	Protein SAP1 OS=Saccharomyces cerevisiae (strain ATCC 204508 / S288c) OX=559292 GN=SAP1 PE=1 SV=1	802	3	263.456	281.894	285.487	271.864	245.552	267.355	277.116	298.841	287.597	10.6268	11.3705	11.5155	10.966	9.90464	10.7841	11.1778	12.0541	11.6006
sp|Q05785|ENT2_YEAST	ENT2	Epsin-2 OS=Saccharomyces cerevisiae (strain ATCC 204508 / S288c) OX=559292 GN=ENT2 PE=1 SV=1	803	53	1841.77	2020.43	1916.11	1824.49	1856.09	1809.27	2061.6	2013.32	1893.58	10.6852	11.7217	11.1165	10.5849	10.7683	10.4966	11.9606	11.6805	10.9858
sp|Q12518|ENT1_YEAST	ENT1	Epsin-1 OS=Saccharomyces cerevisiae (strain ATCC 204508 / S288c) OX=559292 GN=ENT1 PE=1 SV=1	803	54	3989.22	3666.62	3493.37	4105.2	3608.19	3463.98	3528.57	3326.35	3434	12.2311	11.242	10.7108	12.5867	11.0628	10.6207	10.8187	10.1987	10.5287
sp|P35180|TOM20_YEAST	TOM20	Mitochondrial import receptor subunit TOM20 OS=Saccharomyces cerevisiae (strain ATCC 204508 / S288c) OX=559292 GN=TOM20 PE=1 SV=1	804	21	1004.47	1141.57	958.109	997.946	1070.11	1015.53	913.023	946.203	1012.31	11.0878	12.6011	10.576	11.0157	11.8123	11.2098	10.0783	10.4446	11.1743
sp|P29547|EF1G1_YEAST	CAM1	Elongation factor 1-gamma 1 OS=Saccharomyces cerevisiae (strain ATCC 204508 / S288c) OX=559292 GN=CAM1 PE=1 SV=2	805	78	3596.79	3572.93	3106.87	5392.68	4540.44	3261.76	3535.27	3228.63	4571.86	10.3335	10.2649	8.92593	15.493	13.0445	9.37093	10.1567	9.27575	13.1348
sp|P36008|EF1G2_YEAST	TEF4	Elongation factor 1-gamma 2 OS=Saccharomyces cerevisiae (strain ATCC 204508 / S288c) OX=559292 GN=TEF4 PE=1 SV=1	805	188	11314.4	11766.9	9351.16	11178.9	13784.8	11146.4	10061.2	10549.1	15613.1	10.7997	11.2316	8.92576	10.6704	13.1577	10.6393	9.6035	10.0692	14.9028
sp|P40093|YEY6_YEAST	YER156C	MYG1 protein YER156C OS=Saccharomyces cerevisiae (strain ATCC 204508 / S288c) OX=559292 GN=YER156C PE=1 SV=1	806	48	2433.14	2532.89	2108.18	2255.85	2524.26	2429.19	2132.14	2135.18	2821.55	11.3845	11.8512	9.86404	10.555	11.8109	11.366	9.97615	9.99037	13.2019
sp|P07262|DHE4_YEAST	GDH1	NADP-specific glutamate dehydrogenase 1 OS=Saccharomyces cerevisiae (strain ATCC 204508 / S288c) OX=559292 GN=GDH1 PE=1 SV=2	807	195	8367.04	8779.93	7310.39	8318.51	9840.25	8589.01	7585.46	8239.07	11194.4	10.6962	11.2241	9.34545	10.6342	12.5796	10.98	9.69709	10.5327	14.3107
sp|Q03705|CG121_YEAST	CGI121	EKC/KEOPS complex subunit CGI121 OS=Saccharomyces cerevisiae (strain ATCC 204508 / S288c) OX=559292 GN=CGI121 PE=1 SV=1	808	4	387.216	404.95	288.468	458.517	436.316	358.306	354.948	377.601	496.528	10.8682	11.3659	8.09655	12.8694	12.2463	10.0567	9.96247	10.5983	13.9363
sp|Q03433|VPS71_YEAST	VPS71	Vacuolar protein sorting-associated protein 71 OS=Saccharomyces cerevisiae (strain ATCC 204508 / S288c) OX=559292 GN=VPS71 PE=1 SV=1	809	4	305.696	286.766	257.657	244.943	284.8	313.876	266.425	275.422	281.707	12.1438	11.3918	10.2355	9.73042	11.3137	12.4688	10.5838	10.9412	11.1909
sp|P06208|LEU1_YEAST	LEU4	2-isopropylmalate synthase OS=Saccharomyces cerevisiae (strain ATCC 204508 / S288c) OX=559292 GN=LEU4 PE=1 SV=1	810	130	8651.35	9106.76	7790.84	7471.96	8839.5	8208.64	7465.39	7675.19	9332.48	11.606	12.2169	10.4516	10.0238	11.8584	11.0121	10.015	10.2964	12.5197
sp|Q12166|LEU9_YEAST	LEU9	2-isopropylmalate synthase 2, mitochondrial OS=Saccharomyces cerevisiae (strain ATCC 204508 / S288c) OX=559292 GN=LEU9 PE=1 SV=1	810	9	559.282	551.169	483.062	460.07	588.995	535.4	466.333	435.569	581.775	11.9975	11.8235	10.3625	9.86924	12.6349	11.4852	10.0036	9.34366	12.48
sp|P17695|GLRX2_YEAST	GRX2	Glutaredoxin-2 OS=Saccharomyces cerevisiae (strain ATCC 204508 / S288c) OX=559292 GN=GRX2 PE=1 SV=3	811	156	8935.08	8631.21	10871.8	10813.3	9227.77	8970.44	11215.1	11521.1	9578.26	9.95396	9.61544	12.1115	12.0464	10.28	9.99335	12.494	12.8349	10.6705
sp|Q03899|YD131_YEAST	YDR131C	F-box protein YDR131C OS=Saccharomyces cerevisiae (strain ATCC 204508 / S288c) OX=559292 GN=YDR131C PE=1 SV=1	812	4	1092.1	1080.79	1036.64	524.619	964.452	1313.6	988.535	1214.63	1359.76	11.4056	11.2875	10.8264	5.47898	10.0725	13.7189	10.324	12.6853	14.201
sp|P06100|NOT2_YEAST	CDC36	General negative regulator of transcription subunit 2 OS=Saccharomyces cerevisiae (strain ATCC 204508 / S288c) OX=559292 GN=CDC36 PE=1 SV=1	813	11	268.179	298.548	231.898	281.404	271.774	257.334	260.308	278.262	279.19	11.0503	12.3016	9.55533	11.5952	11.1984	10.6034	10.726	11.4658	11.504
sp|P38120|RT09_YEAST	MRPS9	37S ribosomal protein S9, mitochondrial OS=Saccharomyces cerevisiae (strain ATCC 204508 / S288c) OX=559292 GN=MRPS9 PE=1 SV=1	814	28	1122.33	1169.77	1115.33	906.686	1034.15	1013.16	1004.66	998.872	994.639	11.9912	12.4981	11.9164	9.68723	11.0491	10.8248	10.734	10.6722	10.6269
sp|P33333|PLSC_YEAST	SLC1	Probable 1-acyl-sn-glycerol-3-phosphate acyltransferase OS=Saccharomyces cerevisiae (strain ATCC 204508 / S288c) OX=559292 GN=SLC1 PE=1 SV=1	815	10	503.727	550.465	470.774	481.111	544.21	547.332	462.618	535.2	613.24	10.6978	11.6904	9.99801	10.2175	11.5576	11.6239	9.8248	11.3663	13.0236
sp|P38753|HSE1_YEAST	HSE1	Class E vacuolar protein-sorting machinery protein HSE1 OS=Saccharomyces cerevisiae (strain ATCC 204508 / S288c) OX=559292 GN=HSE1 PE=1 SV=1	816	26	1164.83	1157.8	1106.83	1178.18	1097.42	1088.89	1000.52	1044.04	1039.41	11.7923	11.7211	11.2051	11.9274	11.1098	11.0235	10.1289	10.5694	10.5226
sp|P54857|TGL2_YEAST	TGL2	Triacylglycerol lipase 2 OS=Saccharomyces cerevisiae (strain ATCC 204508 / S288c) OX=559292 GN=TGL2 PE=1 SV=1	818	3	238.277	221.011	203.936	172.599	208.104	244.254	212.786	211.537	212.566	12.3776	11.4807	10.5937	8.96586	10.8102	12.6881	11.0534	10.9885	11.042
sp|P39007|STT3_YEAST	STT3	Dolichyl-diphosphooligosaccharide--protein glycosyltransferase subunit STT3 OS=Saccharomyces cerevisiae (strain ATCC 204508 / S288c) OX=559292 GN=STT3 PE=1 SV=2	819	10	469.837	477.112	349.721	327.855	550.823	482.016	396.589	432.923	719.25	11.1703	11.3433	8.31456	7.7947	13.0957	11.4599	9.42884	10.2927	17.1001
sp|Q03516|RSN1_YEAST	RSN1	Uncharacterized protein RSN1 OS=Saccharomyces cerevisiae (strain ATCC 204508 / S288c) OX=559292 GN=RSN1 PE=1 SV=1	820	24	915.136	975.389	854.662	976.626	1046.57	993.121	823.481	894.542	1113.8	10.6494	11.3505	9.94565	11.3649	12.1789	11.5569	9.5828	10.4097	12.9612
sp|P36114|YKR18_YEAST	YKR018C	IML2-like protein YKR018C OS=Saccharomyces cerevisiae (strain ATCC 204508 / S288c) OX=559292 GN=YKR018C PE=1 SV=1	821	6	262.42	270.056	258.011	288.118	327.127	264.647	261.716	273.998	352.258	10.2574	10.5559	10.0851	11.2619	12.7866	10.3444	10.2299	10.7099	13.7689
sp|P32501|EI2BE_YEAST	GCD6	Translation initiation factor eIF-2B subunit epsilon OS=Saccharomyces cerevisiae (strain ATCC 204508 / S288c) OX=559292 GN=GCD6 PE=1 SV=1	822	20	1041.41	1096.77	931.747	798.128	1167.68	1074.19	896.193	919.887	1347.7	11.2297	11.8267	10.0472	8.60636	12.5913	11.5832	9.66381	9.9193	14.5325
sp|P38758|TDA3_YEAST	TDA3	Putative oxidoreductase TDA3 OS=Saccharomyces cerevisiae (strain ATCC 204508 / S288c) OX=559292 GN=TDA3 PE=1 SV=2	823	22	1019.85	961.691	887.569	870.193	941.567	895.039	784.07	832.178	885.273	12.6259	11.9059	10.9883	10.7731	11.6568	11.0807	9.70692	10.3025	10.9598
sp|P39101|CAJ1_YEAST	CAJ1	Protein CAJ1 OS=Saccharomyces cerevisiae (strain ATCC 204508 / S288c) OX=559292 GN=CAJ1 PE=1 SV=1	824	36	1431.92	1459.48	1336.11	1488.69	1491.02	1407.76	1409.08	1412.6	1578.79	11.0017	11.2134	10.2656	11.4379	11.4558	10.8161	10.8262	10.8533	12.1301
sp|P33297|PRS6A_YEAST	RPT5	26S proteasome regulatory subunit 6A OS=Saccharomyces cerevisiae (strain ATCC 204508 / S288c) OX=559292 GN=RPT5 PE=1 SV=3	825	150	8069.96	8276.33	8119.33	7768.61	7867.84	7704.6	7778.92	7215.2	7737.71	11.4405	11.7331	11.5105	11.0133	11.154	10.9225	11.0279	10.2287	10.9695
sp|P38786|RPP1_YEAST	RPP1	Ribonuclease P/MRP protein subunit RPP1 OS=Saccharomyces cerevisiae (strain ATCC 204508 / S288c) OX=559292 GN=RPP1 PE=1 SV=1	826	11	153.103	155.624	130.319	132.314	151.493	158.765	141.446	146.37	158.219	11.5319	11.7217	9.81574	9.96601	11.4106	11.9583	10.6538	11.0247	11.9172
sp|P40016|RPN3_YEAST	RPN3	26S proteasome regulatory subunit RPN3 OS=Saccharomyces cerevisiae (strain ATCC 204508 / S288c) OX=559292 GN=RPN3 PE=1 SV=5	827	15	892.304	932.662	789.372	929.352	1129.61	935.723	871.823	918.778	1329.46	10.2222	10.6845	9.04301	10.6466	12.9408	10.7196	9.98757	10.5255	15.2302
sp|P36080|RRP14_YEAST	RRP14	Ribosomal RNA-processing protein 14 OS=Saccharomyces cerevisiae (strain ATCC 204508 / S288c) OX=559292 GN=RRP14 PE=1 SV=1	828	122	8027.6	8276.59	7610.62	6773.86	7739.58	8167.06	7814.19	7328.9	7081.49	11.6647	12.0265	11.0588	9.84288	11.2461	11.8673	11.3546	10.6494	10.2899
sp|Q03935|YAP6_YEAST	YAP6	AP-1-like transcription factor YAP6 OS=Saccharomyces cerevisiae (strain ATCC 204508 / S288c) OX=559292 GN=YAP6 PE=1 SV=1	828	16	892.359	1121.36	1178.31	956.686	1006.89	1069.42	811.862	948.073	880.738	10.0653	12.6483	13.2907	10.7909	11.3571	12.0624	9.15734	10.6937	9.93422
sp|P51601|GCH1_YEAST	FOL2	GTP cyclohydrolase 1 OS=Saccharomyces cerevisiae (strain ATCC 204508 / S288c) OX=559292 GN=FOL2 PE=1 SV=1	829	26	1329.03	1354.04	1210.52	1093.27	1393.05	1284.73	1123.98	1248.71	1512.76	11.5067	11.7232	10.4806	9.46547	12.0609	11.1231	9.73135	10.8113	13.0974
sp|P34164|SIP2_YEAST	SIP2	SNF1 protein kinase subunit beta-2 OS=Saccharomyces cerevisiae (strain ATCC 204508 / S288c) OX=559292 GN=SIP2 PE=1 SV=3	830	2	28.1761	21.5654	25.6532	19.6125	31.7513	23.8082	19.802	23.5961	26.1171	12.8026	9.79881	11.6562	8.91146	14.427	10.8179	8.99756	10.7215	11.867
sp|Q04739|GAL83_YEAST	GAL83	SNF1 protein kinase subunit beta-3 OS=Saccharomyces cerevisiae (strain ATCC 204508 / S288c) OX=559292 GN=GAL83 PE=1 SV=1	830	60	3606.24	3719.41	3757.22	3847.24	3772.85	4140.97	3663.61	4010.52	3717.69	10.5336	10.8641	10.9746	11.2375	11.0202	12.0955	10.7011	11.7144	10.8591
sp|P42941|SERB_YEAST	SER2	Phosphoserine phosphatase OS=Saccharomyces cerevisiae (strain ATCC 204508 / S288c) OX=559292 GN=SER2 PE=1 SV=1	831	3	255.027	247.644	220.986	227.335	265.282	247.895	207.057	234.042	303.508	11.5461	11.2118	10.0049	10.2924	12.0104	11.2232	9.37429	10.596	13.741
sp|P32476|ERG1_YEAST	ERG1	Squalene monooxygenase OS=Saccharomyces cerevisiae (strain ATCC 204508 / S288c) OX=559292 GN=ERG1 PE=1 SV=2	832	28	1378.85	1453.54	1211.07	1614.75	1589	1285.91	1386.37	1383.28	1824.01	10.5041	11.0731	9.22595	12.3012	12.105	9.79608	10.5614	10.5378	13.8953
sp|P20051|PYRC_YEAST	URA4	Dihydroorotase OS=Saccharomyces cerevisiae (strain ATCC 204508 / S288c) OX=559292 GN=URA4 PE=1 SV=2	833	21	1568.76	1638.69	1506.63	1168.25	1410.46	1477.75	1184.36	1210.37	1298.93	12.5861	13.1472	12.0877	9.37284	11.3161	11.856	9.50209	9.71077	10.4213
sp|P39929|SNF7_YEAST	SNF7	Vacuolar-sorting protein SNF7 OS=Saccharomyces cerevisiae (strain ATCC 204508 / S288c) OX=559292 GN=SNF7 PE=1 SV=1	834	197	11938.2	12782.7	14636.7	11790.2	12633.4	13221.2	13007	13872	11981.7	10.3037	11.0326	12.6328	10.176	10.9037	11.4111	11.2262	11.9728	10.3413
sp|P39522|ILV3_YEAST	ILV3	Dihydroxy-acid dehydratase, mitochondrial OS=Saccharomyces cerevisiae (strain ATCC 204508 / S288c) OX=559292 GN=ILV3 PE=1 SV=2	835	283	18287.6	19043.9	17799.8	16058.9	17983.7	18168.7	16313.2	15828	16578	11.7182	12.2028	11.4056	10.2901	11.5234	11.642	10.453	10.1421	10.6227
sp|P32781|AGA2_YEAST	AGA2	A-agglutinin-binding subunit OS=Saccharomyces cerevisiae (strain ATCC 204508 / S288c) OX=559292 GN=AGA2 PE=1 SV=1	836	4	168.403	234.433	200.423	146.288	178.011	219.869	159.971	164.557	182.048	10.1815	14.1737	12.1175	8.84448	10.7624	13.2931	9.67175	9.94901	11.0065
sp|Q06685|VIP1_YEAST	VIP1	Inositol hexakisphosphate and diphosphoinositol-pentakisphosphate kinase OS=Saccharomyces cerevisiae (strain ATCC 204508 / S288c) OX=559292 GN=VIP1 PE=1 SV=1	837	16	414.346	374.622	371.159	403.832	411.77	394.438	387.134	414.43	446.24	11.4524	10.3545	10.2588	11.1618	11.3812	10.9022	10.7003	11.4548	12.334
sp|Q3E793|BOL1_YEAST	BOL1	BolA-like protein 1 OS=Saccharomyces cerevisiae (strain ATCC 204508 / S288c) OX=559292 GN=BOL1 PE=1 SV=1	838	41	2164.42	2129.15	2455.67	2215.64	2282.19	2346.63	2307.39	2589.13	2246.63	10.4376	10.2675	11.8421	10.6846	11.0055	11.3162	11.127	12.4856	10.834
sp|P45976|FIP1_YEAST	FIP1	Pre-mRNA polyadenylation factor FIP1 OS=Saccharomyces cerevisiae (strain ATCC 204508 / S288c) OX=559292 GN=FIP1 PE=1 SV=1	839	59	2028.62	2119.61	2223.83	2119.54	2246.72	2352.66	2283.41	2468.68	2412.18	10.0153	10.4645	10.979	10.4642	11.092	11.6151	11.2732	12.1879	11.9089
sp|P53835|PRM1_YEAST	PRM1	Plasma membrane fusion protein PRM1 OS=Saccharomyces cerevisiae (strain ATCC 204508 / S288c) OX=559292 GN=PRM1 PE=1 SV=1	840	3	88.583	99.7092	90.9274	77.7934	93.2818	94.282	89.2606	88.1363	84.8097	10.9798	12.3589	11.2704	9.64241	11.5622	11.6862	11.0638	10.9244	10.5121
sp|P54885|PROA_YEAST	PRO2	Gamma-glutamyl phosphate reductase OS=Saccharomyces cerevisiae (strain ATCC 204508 / S288c) OX=559292 GN=PRO2 PE=1 SV=1	841	71	3247.49	3434.34	3075.01	2832.09	3338.35	3254.87	2889.67	2911.56	3481	11.409	12.0654	10.803	9.94959	11.7282	11.4349	10.1519	10.2288	12.2293
sp|P27614|CBPS_YEAST	CPS1	Carboxypeptidase S OS=Saccharomyces cerevisiae (strain ATCC 204508 / S288c) OX=559292 GN=CPS1 PE=1 SV=2	842	127	3792.28	3857.65	3648.84	3469.89	3716.91	3814.05	3966.34	4429.33	4392.26	10.8081	10.9944	10.3992	9.88923	10.5932	10.8701	11.3041	12.6237	12.518
sp|Q06168|SFH1_YEAST	SFH1	Chromatin structure-remodeling complex subunit SFH1 OS=Saccharomyces cerevisiae (strain ATCC 204508 / S288c) OX=559292 GN=SFH1 PE=1 SV=1	843	4	79.5883	69.917	83.0935	95.402	85.89	92.6476	68.5845	76.6216	74.2655	10.9624	9.63031	11.4452	13.1406	11.8304	12.7612	9.44677	10.5538	10.2293
sp|Q12754|RRP12_YEAST	RRP12	Ribosomal RNA-processing protein 12 OS=Saccharomyces cerevisiae (strain ATCC 204508 / S288c) OX=559292 GN=RRP12 PE=1 SV=1	844	15	421.418	411.554	328.838	379.395	544.533	392.47	396.372	386.155	672.265	10.7149	10.4641	8.361	9.64645	13.8452	9.9789	10.0781	9.81833	17.0929
sp|P53743|ESF2_YEAST	ESF2	Pre-rRNA-processing protein ESF2 OS=Saccharomyces cerevisiae (strain ATCC 204508 / S288c) OX=559292 GN=ESF2 PE=1 SV=1	845	119	9179.9	8768.74	8892.92	8501.12	8197.97	8116.49	7994.42	7574.06	7188.15	12.3363	11.7838	11.9506	11.4241	11.0167	10.9072	10.7432	10.1783	9.6597
sp|P32342|SRP21_YEAST	SRP21	Signal recognition particle subunit SRP21 OS=Saccharomyces cerevisiae (strain ATCC 204508 / S288c) OX=559292 GN=SRP21 PE=1 SV=3	846	48	5706.52	5259.02	5440.46	5371.09	5502.78	5658.09	5740.45	5683	5576.1	11.4273	10.5312	10.8945	10.7556	11.0193	11.3303	11.4953	11.3802	11.1662
sp|P15646|FBRL_YEAST	NOP1	rRNA 2'-O-methyltransferase fibrillarin OS=Saccharomyces cerevisiae (strain ATCC 204508 / S288c) OX=559292 GN=NOP1 PE=1 SV=1	847	431	35846.7	35040.2	34252.3	36339.3	31037.1	31064.7	33954.3	28813.7	27399.4	12.2032	11.9287	11.6604	12.3709	10.5659	10.5753	11.559	9.809	9.32753
sp|P15315|CUP2_YEAST	CUP2	Transcriptional activator protein CUP2 OS=Saccharomyces cerevisiae (strain ATCC 204508 / S288c) OX=559292 GN=CUP2 PE=1 SV=1	848	9	286.179	299.741	295.927	304.079	282.63	307.467	343.882	378.126	314.36	10.1756	10.6579	10.5223	10.8121	10.0495	10.9326	12.2274	13.445	11.1777
sp|P32179|MET22_YEAST	MET22	3'(2'),5'-bisphosphate nucleotidase OS=Saccharomyces cerevisiae (strain ATCC 204508 / S288c) OX=559292 GN=MET22 PE=1 SV=1	849	42	1978.31	1877.89	1683.61	1558.83	1793	1767.36	1768.96	1800.68	1849.04	12.3047	11.6801	10.4717	9.69562	11.1521	10.9926	11.0026	11.1999	11.5007
sp|Q12034|SLF1_YEAST	SLF1	Protein SLF1 OS=Saccharomyces cerevisiae (strain ATCC 204508 / S288c) OX=559292 GN=SLF1 PE=1 SV=1	850	43	1640.45	1701.73	1742.61	1473.51	1694.11	1796.84	1717.3	1691.27	1653.43	10.8558	11.2613	11.5319	9.75108	11.2109	11.8907	11.3644	11.1921	10.9417
sp|P32901|PTR2_YEAST	PTR2	Peptide transporter PTR2 OS=Saccharomyces cerevisiae (strain ATCC 204508 / S288c) OX=559292 GN=PTR2 PE=1 SV=2	851	7	285.955	266.243	206.873	199.32	291.287	258.569	206.266	235.351	307.507	12.6676	11.7944	9.16433	8.82974	12.9038	11.4544	9.13744	10.4259	13.6224
sp|P41057|RS29A_YEAST	RPS29A	40S ribosomal protein S29-A OS=Saccharomyces cerevisiae (strain ATCC 204508 / S288c) OX=559292 GN=RPS29A PE=1 SV=3	852	42	6259.35	6206.79	6045.89	6727.34	6979.53	7642.73	8237.33	8538.77	8370.06	9.62862	9.54776	9.30025	10.3485	10.7365	11.7566	12.6713	13.135	12.8755
sp|P41058|RS29B_YEAST	RPS29B	40S ribosomal protein S29-B OS=Saccharomyces cerevisiae (strain ATCC 204508 / S288c) OX=559292 GN=RPS29B PE=1 SV=3	852	35	4097.21	4001.98	4023.89	4250.69	4527.6	4714.46	5106.71	5418.28	5056.48	9.94534	9.71418	9.76736	10.3179	10.99	11.4436	12.3957	13.152	12.2738
sp|P38180|YBI1_YEAST	YBL081W	Uncharacterized protein YBL081W OS=Saccharomyces cerevisiae (strain ATCC 204508 / S288c) OX=559292 GN=YBL081W PE=4 SV=1	853	17	803.387	846.629	877.097	883.224	874.329	911.226	927.619	899.981	821.249	10.2411	10.7923	11.1807	11.2588	11.1454	11.6158	11.8247	11.4724	10.4688
sp|P36112|MIC60_YEAST	MIC60	MICOS complex subunit MIC60 OS=Saccharomyces cerevisiae (strain ATCC 204508 / S288c) OX=559292 GN=MIC60 PE=1 SV=1	854	10	314.202	326.239	293.857	322.069	355.975	318.304	285.502	295.714	358.488	10.9465	11.3658	10.2377	11.2205	12.4018	11.0894	9.94659	10.3024	12.4893
sp|P27351|AP2B_YEAST	APL1	AP-2 complex subunit beta OS=Saccharomyces cerevisiae (strain ATCC 204508 / S288c) OX=559292 GN=APL1 PE=1 SV=2	855	2	39.0411	43.8038	42.5174	53.7295	53.2037	52.8239	46.4565	40.9021	56.9214	9.09202	10.2012	9.9016	12.5127	12.3903	12.3018	10.8189	9.52542	13.2561
sp|P34226|SKT5_YEAST	SKT5	Protein SKT5 OS=Saccharomyces cerevisiae (strain ATCC 204508 / S288c) OX=559292 GN=SKT5 PE=1 SV=1	856	13	349.553	319.201	331.581	342.306	373.959	333.397	325.6	326.025	333.934	11.5153	10.5154	10.9232	11.2766	12.3193	10.9831	10.7262	10.7402	11.0008
sp|P17255|VATA_YEAST	VMA1	V-type proton ATPase catalytic subunit A OS=Saccharomyces cerevisiae (strain ATCC 204508 / S288c) OX=559292 GN=VMA1 PE=1 SV=3	857	275	18054.8	18332.4	15667.7	16621.5	20624	17581.1	15899.3	17098.8	23293.5	11.0648	11.2349	9.60189	10.1864	12.6393	10.7745	9.74382	10.4789	14.2753
sp|Q12449|AHA1_YEAST	AHA1	Hsp90 co-chaperone AHA1 OS=Saccharomyces cerevisiae (strain ATCC 204508 / S288c) OX=559292 GN=AHA1 PE=1 SV=1	858	39	1377.32	1346.45	1065.85	1093.02	1468.87	1347.54	1283.8	1260.7	1738.66	11.4947	11.2371	8.89527	9.12202	12.2588	11.2462	10.7142	10.5214	14.5103
sp|Q07844|RIX7_YEAST	RIX7	Ribosome biogenesis ATPase RIX7 OS=Saccharomyces cerevisiae (strain ATCC 204508 / S288c) OX=559292 GN=RIX7 PE=1 SV=1	859	17	1011.93	965.46	964.095	602.483	1074.83	1424.18	863.01	1325.91	1574.25	10.3193	9.84546	9.83154	6.14393	10.9608	14.5233	8.8007	13.5212	16.0537
sp|P41696|AZF1_YEAST	AZF1	Asparagine-rich zinc finger protein AZF1 OS=Saccharomyces cerevisiae (strain ATCC 204508 / S288c) OX=559292 GN=AZF1 PE=1 SV=1	860	28	587.669	589.572	579.978	593.522	579.732	600.621	663.86	686.429	633.11	10.6568	10.6913	10.5173	10.7629	10.5129	10.8917	12.0385	12.4477	11.4808
sp|P42844|ZIM17_YEAST	ZIM17	Mitochondrial protein import protein ZIM17 OS=Saccharomyces cerevisiae (strain ATCC 204508 / S288c) OX=559292 GN=ZIM17 PE=1 SV=2	861	18	1411.08	1170.48	1929.22	2118.79	1701.73	1628.57	2126.38	1655.71	1312.02	9.37347	7.77522	12.8153	14.0746	11.3042	10.8182	14.125	10.9985	8.71544
sp|P40073|SHO1_YEAST	SHO1	High osmolarity signaling protein SHO1 OS=Saccharomyces cerevisiae (strain ATCC 204508 / S288c) OX=559292 GN=SHO1 PE=1 SV=1	862	2	16.1551	16.1948	16.6837	25.112	23.6382	14.6813	22.0744	19.4515	17.2594	9.43361	9.4568	9.74228	14.6639	13.8033	8.573	12.8901	11.3585	10.0785
sp|P11938|RAP1_YEAST	RAP1	DNA-binding protein RAP1 OS=Saccharomyces cerevisiae (strain ATCC 204508 / S288c) OX=559292 GN=RAP1 PE=1 SV=2	863	15	714.712	811.9	709.955	694.247	781.093	770.891	724.395	779.578	742.292	10.6213	12.0656	10.5506	10.3171	11.6078	11.4561	10.7652	11.5852	11.0311
sp|P48510|DSK2_YEAST	DSK2	Ubiquitin domain-containing protein DSK2 OS=Saccharomyces cerevisiae (strain ATCC 204508 / S288c) OX=559292 GN=DSK2 PE=1 SV=2	864	377	19105.9	19902.9	24722.8	24398.6	20871.5	21252	25365.2	26939.9	21495.8	9.36313	9.75371	12.1158	11.9569	10.2284	10.4149	12.4306	13.2023	10.5343
sp|P38777|FSH1_YEAST	FSH1	Family of serine hydrolases 1 OS=Saccharomyces cerevisiae (strain ATCC 204508 / S288c) OX=559292 GN=FSH1 PE=1 SV=1	865	184	11356	11372.7	11918.6	10231.5	10776.8	10990.3	9667.3	9309.31	9023.67	11.9984	12.016	12.5928	10.8103	11.3864	11.612	10.2141	9.83591	9.53411
sp|Q02753|RL21A_YEAST	RPL21A	60S ribosomal protein L21-A OS=Saccharomyces cerevisiae (strain ATCC 204508 / S288c) OX=559292 GN=RPL21A PE=1 SV=1	866	5	340.768	244.511	281.677	636.732	300.058	251.714	302.439	251.553	215.983	12.0607	8.65392	9.96933	22.5357	10.6199	8.90886	10.7042	8.90316	7.64424
sp|Q12672|RL21B_YEAST	RPL21B	60S ribosomal protein L21-B OS=Saccharomyces cerevisiae (strain ATCC 204508 / S288c) OX=559292 GN=RPL21B PE=1 SV=1	866	256	32794.8	28341.1	29097.3	28969.1	27905.2	29166.6	29278.1	25965.8	24197.9	12.8247	11.083	11.3788	11.3286	10.9126	11.4059	11.4495	10.1542	9.46281
sp|P53212|YG1D_YEAST	YGR021W	Probable transcriptional regulatory protein HAH1 OS=Saccharomyces cerevisiae (strain ATCC 204508 / S288c) OX=559292 GN=YGR021W PE=1 SV=1	867	11	639.89	671.994	683.342	636.509	603.177	604.801	537.267	527.259	507.748	11.8236	12.4168	12.6265	11.7611	11.1452	11.1752	9.92735	9.74243	9.38191
sp|P53915|NRK1_YEAST	NRK1	Nicotinamide riboside kinase OS=Saccharomyces cerevisiae (strain ATCC 204508 / S288c) OX=559292 GN=NRK1 PE=1 SV=1	868	2	57.7815	65.0327	52.7678	52.9733	80.072	62.247	48.7247	60.0799	84.8543	10.2353	11.5197	9.34716	9.38356	14.1838	11.0263	8.63097	10.6424	15.0309
sp|Q12400|TRM10_YEAST	TRM10	tRNA (guanine(9)-N1)-methyltransferase OS=Saccharomyces cerevisiae (strain ATCC 204508 / S288c) OX=559292 GN=TRM10 PE=1 SV=1	869	18	905.46	960.441	880.057	671.081	815.412	949.391	800.977	827.607	884.232	11.7674	12.4819	11.4372	8.72139	10.5971	12.3383	10.4095	10.7556	11.4915
sp|P39078|TCPD_YEAST	CCT4	T-complex protein 1 subunit delta OS=Saccharomyces cerevisiae (strain ATCC 204508 / S288c) OX=559292 GN=CCT4 PE=1 SV=2	870	50	3861.15	3820.55	3476.58	3612.96	4215.2	3959.37	3375.78	3550.24	4606.1	11.1989	11.0811	10.0835	10.4791	12.2258	11.4838	9.79113	10.2971	13.3596
sp|Q08967|FLC1_YEAST	FLC1	Flavin carrier protein 1 OS=Saccharomyces cerevisiae (strain ATCC 204508 / S288c) OX=559292 GN=FLC1 PE=1 SV=1	871	3	117.841	142.497	125.309	163.744	133.854	111.435	123.6	144.103	113.694	10.0198	12.1163	10.6548	13.9229	11.3814	9.47514	10.5095	12.2529	9.66722
sp|P41810|COPB_YEAST	SEC26	Coatomer subunit beta OS=Saccharomyces cerevisiae (strain ATCC 204508 / S288c) OX=559292 GN=SEC26 PE=1 SV=2	872	30	1358.93	1252.73	1051.33	1206.26	1627.57	1300.57	1065.63	1180.62	1904.09	11.374	10.4851	8.79941	10.0961	13.6224	10.8855	8.9191	9.88154	15.9368
sp|P43588|RPN11_YEAST	RPN11	Ubiquitin carboxyl-terminal hydrolase RPN11 OS=Saccharomyces cerevisiae (strain ATCC 204508 / S288c) OX=559292 GN=RPN11 PE=1 SV=1	873	38	1856.07	2078.15	1738.19	1613.63	1856.35	1867.12	1724.66	1736.67	1940.36	11.3098	12.663	10.5915	9.83249	11.3115	11.3771	10.509	10.5822	11.8234
sp|P04456|RL25_YEAST	RPL25	60S ribosomal protein L25 OS=Saccharomyces cerevisiae (strain ATCC 204508 / S288c) OX=559292 GN=RPL25 PE=1 SV=4	874	527	34627.4	35217.2	34148	36653.6	35874.9	36869	38749.5	36900.7	34878.8	10.6901	10.8722	10.5421	11.3157	11.0753	11.3822	11.9627	11.3919	10.7678
sp|Q00816|REG1_YEAST	REG1	Resistance to glucose repression protein 1 OS=Saccharomyces cerevisiae (strain ATCC 204508 / S288c) OX=559292 GN=REG1 PE=1 SV=1	875	126	6159.04	6331.28	6480.31	6317.02	6525.73	6747.93	6879.33	6840.91	6403.48	10.4951	10.7886	11.0425	10.7643	11.1199	11.4986	11.7225	11.657	10.9116
sp|P25386|USO1_YEAST	USO1	Intracellular protein transport protein USO1 OS=Saccharomyces cerevisiae (strain ATCC 204508 / S288c) OX=559292 GN=USO1 PE=1 SV=2	876	13	386.665	434.16	406.431	459.475	467.574	460.67	428.466	458.456	477.933	9.71562	10.909	10.2123	11.5451	11.7486	11.5751	10.7659	11.5195	12.0089
sp|Q12753|HAA1_YEAST	HAA1	Transcriptional activator HAA1 OS=Saccharomyces cerevisiae (strain ATCC 204508 / S288c) OX=559292 GN=HAA1 PE=1 SV=1	877	85	3377.01	3421.18	3454.06	3790.16	3416.07	3362.06	3718.3	3743.49	3226.94	10.7175	10.8577	10.962	12.0287	10.8415	10.6701	11.8007	11.8806	10.2412
sp|Q12233|ATPN_YEAST	ATP20	ATP synthase subunit g, mitochondrial OS=Saccharomyces cerevisiae (strain ATCC 204508 / S288c) OX=559292 GN=ATP20 PE=1 SV=1	878	68	6722.08	6488.33	6552.77	5317.65	6203.37	7314.76	4854.31	5679.11	6066.92	12.1778	11.7544	11.8711	9.63355	11.2381	13.2515	8.79415	10.2884	10.9909
sp|P52892|ALAT_YEAST	ALT2	Probable alanine aminotransferase OS=Saccharomyces cerevisiae (strain ATCC 204508 / S288c) OX=559292 GN=ALT2 PE=1 SV=1	879	1	32.6141	28.8246	34.0623	49.1469	28.6627	39.6486	36.7007	35.2708	38.7636	10.0756	8.90488	10.523	15.1831	8.85487	12.2488	11.3381	10.8963	11.9754
sp|Q07938|MTAP_YEAST	MEU1	S-methyl-5'-thioadenosine phosphorylase OS=Saccharomyces cerevisiae (strain ATCC 204508 / S288c) OX=559292 GN=MEU1 PE=1 SV=1	880	99	6181.34	6057.5	6213.38	5423.9	5627.93	5629.57	4835.66	4493.41	4734.24	12.5645	12.3128	12.6296	11.0249	11.4396	11.4429	9.82919	9.13352	9.62304
sp|P38344|REI1_YEAST	REI1	Cytoplasmic 60S subunit biogenesis factor REI1 OS=Saccharomyces cerevisiae (strain ATCC 204508 / S288c) OX=559292 GN=REI1 PE=1 SV=3	881	52	1759.18	1681.69	1586.02	1410.59	1480.65	1462.18	1463.83	1340.82	1375.45	12.9729	12.4015	11.696	10.4023	10.9189	10.7827	10.7949	9.88775	10.1431
sp|P37304|PAM1_YEAST	PAM1	Protein PAM1 OS=Saccharomyces cerevisiae (strain ATCC 204508 / S288c) OX=559292 GN=PAM1 PE=1 SV=2	882	12	670.668	748.724	621.661	739.261	766.934	792.468	769.352	828.418	821.503	9.92261	11.0775	9.19754	10.9374	11.3469	11.7247	11.3826	12.2565	12.1542
sp|Q03088|SVL3_YEAST	SVL3	Styryl dye vacuolar localization protein 3 OS=Saccharomyces cerevisiae (strain ATCC 204508 / S288c) OX=559292 GN=SVL3 PE=1 SV=1	882	10	222.563	256.419	215.009	221.727	229.957	239.405	213.345	230.584	269.655	10.605	12.2182	10.245	10.5652	10.9573	11.4075	10.1658	10.9872	12.8489
sp|P16451|ODPX_YEAST	PDX1	Pyruvate dehydrogenase complex protein X component, mitochondrial OS=Saccharomyces cerevisiae (strain ATCC 204508 / S288c) OX=559292 GN=PDX1 PE=1 SV=1	883	197	12761.5	13038.7	13448.3	11466.8	11863.4	11866.5	10759.1	10605.9	9568.58	12.1101	12.3732	12.7619	10.8815	11.2579	11.2608	10.2099	10.0645	9.08018
sp|P39001|UME6_YEAST	UME6	Transcriptional regulatory protein UME6 OS=Saccharomyces cerevisiae (strain ATCC 204508 / S288c) OX=559292 GN=UME6 PE=1 SV=2	884	42	1625.03	1736.76	1725.97	2063.8	1658.38	1639.17	2117.85	2020.73	1746.45	9.94867	10.6327	10.5666	12.6349	10.1528	10.0352	12.9658	12.3712	10.692
sp|P39984|HAT2_YEAST	HAT2	Histone acetyltransferase type B subunit 2 OS=Saccharomyces cerevisiae (strain ATCC 204508 / S288c) OX=559292 GN=HAT2 PE=1 SV=1	885	20	726.694	707.877	695.394	673.906	726.317	765.141	643.383	630.769	667.648	11.6511	11.3494	11.1493	10.8047	11.6451	12.2675	10.3154	10.1131	10.7044
sp|P35194|UTP20_YEAST	UTP20	U3 small nucleolar RNA-associated protein 20 OS=Saccharomyces cerevisiae (strain ATCC 204508 / S288c) OX=559292 GN=UTP20 PE=1 SV=3	886	9	281.981	279.425	232.721	185.257	284.026	331.641	205.443	273.144	332.328	11.7201	11.6138	9.67266	7.6999	11.8051	13.7841	8.5389	11.3528	13.8127
sp|P40091|PEA2_YEAST	PEA2	Protein PEA2 OS=Saccharomyces cerevisiae (strain ATCC 204508 / S288c) OX=559292 GN=PEA2 PE=1 SV=1	887	25	661.636	709.508	700.757	678.378	690.348	633.389	626.77	618.716	613.097	11.1525	11.9595	11.812	11.4348	11.6365	10.6764	10.5648	10.4291	10.3344
sp|Q04951|SCW10_YEAST	SCW10	Probable family 17 glucosidase SCW10 OS=Saccharomyces cerevisiae (strain ATCC 204508 / S288c) OX=559292 GN=SCW10 PE=1 SV=1	888	59	1983.5	2156.93	2160.19	1520.2	2048.31	2354.92	1766.71	1877.48	1887.47	11.1711	12.1478	12.1662	8.56175	11.5361	13.2629	9.95009	10.574	10.6302
sp|P38928|AXL2_YEAST	AXL2	Axial budding pattern protein 2 OS=Saccharomyces cerevisiae (strain ATCC 204508 / S288c) OX=559292 GN=AXL2 PE=1 SV=1	889	40	1330.54	1323.15	1262.51	1485.7	1436.06	1445.07	1536.28	1577.71	1503.67	10.3137	10.2564	9.78638	11.5164	11.1317	11.2015	11.9085	12.2297	11.6557
sp|P05626|ATPF_YEAST	ATP4	ATP synthase subunit 4, mitochondrial OS=Saccharomyces cerevisiae (strain ATCC 204508 / S288c) OX=559292 GN=ATP4 PE=1 SV=2	890	50	4058.35	4458.16	3696.28	3081.72	4167.43	3999.99	2889.67	3501.02	4461.35	11.8271	12.9923	10.7719	8.98095	12.145	11.657	8.42126	10.2029	13.0016
sp|Q05812|MSC3_YEAST	MSC3	Meiotic sister-chromatid recombination protein 3 OS=Saccharomyces cerevisiae (strain ATCC 204508 / S288c) OX=559292 GN=MSC3 PE=1 SV=1	891	155	8299.95	8593.09	8898.23	8596.67	8840.21	9202.76	9239.67	9288.01	9072.67	10.3709	10.7372	11.1184	10.7416	11.0459	11.499	11.5451	11.6055	11.3364
sp|P31374|PSK1_YEAST	PSK1	Serine/threonine-protein kinase PSK1 OS=Saccharomyces cerevisiae (strain ATCC 204508 / S288c) OX=559292 GN=PSK1 PE=1 SV=2	892	1	25.2947	22.2834	27.3281	30.9232	23.6756	22.9036	37.5422	27.784	27.6596	10.3078	9.08065	11.1364	12.6014	9.64798	9.33338	15.2987	11.3222	11.2715
sp|P38853|KEL1_YEAST	KEL1	Kelch repeat-containing protein 1 OS=Saccharomyces cerevisiae (strain ATCC 204508 / S288c) OX=559292 GN=KEL1 PE=1 SV=1	893	14	500.632	521.823	495.494	407.946	514.001	523.486	497.714	539.462	544.617	11.0146	11.4808	10.9015	8.97536	11.3087	11.5174	10.9504	11.8689	11.9823
sp|P38750|YHA8_YEAST	YHL008C	Uncharacterized transporter YHL008C OS=Saccharomyces cerevisiae (strain ATCC 204508 / S288c) OX=559292 GN=YHL008C PE=1 SV=1	894	2	54.0954	47.8345	49.8991	49.2854	49.371	61.0358	56.2006	54.7324	57.331	11.2749	9.96998	10.4003	10.2724	10.2902	12.7215	11.7137	11.4077	11.9493
sp|P38749|YAP3_YEAST	YAP3	AP-1-like transcription factor YAP3 OS=Saccharomyces cerevisiae (strain ATCC 204508 / S288c) OX=559292 GN=YAP3 PE=1 SV=1	895	11	325.537	358.933	339.222	323.383	337.767	346.1	335.667	335.711	327.01	10.7462	11.8486	11.1979	10.6751	11.1499	11.425	11.0806	11.082	10.7948
sp|P53859|CSL4_YEAST	CSL4	Exosome complex component CSL4 OS=Saccharomyces cerevisiae (strain ATCC 204508 / S288c) OX=559292 GN=CSL4 PE=1 SV=1	896	55	2750.87	2873.5	2956.41	2657.08	2976.85	3050.58	2856.11	2806.01	2849.72	10.6717	11.1475	11.4691	10.3079	11.5484	11.8344	11.08	10.8857	11.0552
sp|P38439|LEO1_YEAST	LEO1	RNA polymerase-associated protein LEO1 OS=Saccharomyces cerevisiae (strain ATCC 204508 / S288c) OX=559292 GN=LEO1 PE=1 SV=1	897	46	2423.25	2539.11	2494.33	1980.26	2365.29	2662.76	2361.65	2444.53	2378.2	11.1932	11.7283	11.5215	9.14696	10.9254	12.2995	10.9086	11.2915	10.9851
sp|P48567|PUS4_YEAST	PUS4	tRNA pseudouridine synthase 4 OS=Saccharomyces cerevisiae (strain ATCC 204508 / S288c) OX=559292 GN=PUS4 PE=1 SV=1	898	72	4323.39	4268.36	4097.57	3102	3652.1	3831.98	3348.14	3200.77	3166.08	13.105	12.9382	12.4205	9.40274	11.0702	11.6154	10.1488	9.70213	9.59698
sp|Q07653|HBT1_YEAST	HBT1	Protein HBT1 OS=Saccharomyces cerevisiae (strain ATCC 204508 / S288c) OX=559292 GN=HBT1 PE=1 SV=1	899	158	4444.3	5053.38	5424.12	5000.66	4987.29	5751.49	5278.1	5726.35	5349.4	9.45292	10.7484	11.537	10.6363	10.6078	12.2333	11.2264	12.1798	11.378
sp|Q01532|BLH1_YEAST	LAP3	Cysteine proteinase 1, mitochondrial OS=Saccharomyces cerevisiae (strain ATCC 204508 / S288c) OX=559292 GN=LAP3 PE=1 SV=3	900	46	1550.74	1635.49	1509.97	1499.68	1700.96	1606.29	1633.64	1594.8	1922.32	10.5824	11.1608	10.3042	10.234	11.6076	10.9615	11.1482	10.8831	13.1182
sp|Q12078|SMF3_YEAST	SMF3	Iron transporter SMF3 OS=Saccharomyces cerevisiae (strain ATCC 204508 / S288c) OX=559292 GN=SMF3 PE=1 SV=1	901	3	45.5486	35.5495	31.4477	37.0118	37.3892	34.8498	29.5582	37.7244	34.7274	14.0666	10.9786	9.71188	11.4302	11.5468	10.7625	9.12835	11.6503	10.7247
sp|P37370|VRP1_YEAST	VRP1	Verprolin OS=Saccharomyces cerevisiae (strain ATCC 204508 / S288c) OX=559292 GN=VRP1 PE=1 SV=2	902	263	13680.4	14515.3	17765.6	18246.7	15666.1	15502.7	17560.2	17429.4	14328.1	9.45468	10.0317	12.278	12.6105	10.827	10.7141	12.1361	12.0457	9.90231
sp|P53285|VPS62_YEAST	VPS62	Vacuolar protein sorting-associated protein 62 OS=Saccharomyces cerevisiae (strain ATCC 204508 / S288c) OX=559292 GN=VPS62 PE=1 SV=1	903	5	163.616	152.83	175.01	166.126	176.574	150.954	171.433	189.859	160.75	10.856	10.1403	11.612	11.0225	11.7157	10.0158	11.3746	12.5972	10.6658
sp|P21373|UTR1_YEAST	UTR1	NAD(+) kinase OS=Saccharomyces cerevisiae (strain ATCC 204508 / S288c) OX=559292 GN=UTR1 PE=1 SV=2	904	2	205.864	205.048	221.199	111.886	179.476	210.826	145.343	192.58	198.289	12.3234	12.2746	13.2414	6.69771	10.7438	12.6204	8.70051	11.5282	11.87
sp|P00401|COX1_YEAST	COX1	Cytochrome c oxidase subunit 1 OS=Saccharomyces cerevisiae (strain ATCC 204508 / S288c) OX=559292 GN=COX1 PE=1 SV=2	905	5	98.9195	108.82	79.9215	88.837	125.028	102.91	82.1095	110.336	153.438	10.4091	11.4509	8.40996	9.34812	13.1564	10.829	8.6402	11.6104	16.1459
sp|Q06440|CORO_YEAST	CRN1	Coronin-like protein OS=Saccharomyces cerevisiae (strain ATCC 204508 / S288c) OX=559292 GN=CRN1 PE=1 SV=1	906	125	7206.11	7257	7412.25	6806.52	6947.78	6880.85	6245.65	5718.15	5783.97	11.9587	12.0432	12.3008	11.2956	11.53	11.4189	10.3648	9.4894	9.59863
sp|Q08818|MSC6_YEAST	MSC6	Meiotic sister-chromatid recombination protein 6, mitochondrial OS=Saccharomyces cerevisiae (strain ATCC 204508 / S288c) OX=559292 GN=MSC6 PE=1 SV=1	907	20	600.808	641.953	514.659	597.928	645.102	563.893	538.743	597.891	784.933	10.9518	11.7019	9.38147	10.8993	11.7593	10.2789	9.82049	10.8987	14.3082
sp|P19211|IF5A2_YEAST	ANB1	Eukaryotic translation initiation factor 5A-2 OS=Saccharomyces cerevisiae (strain ATCC 204508 / S288c) OX=559292 GN=ANB1 PE=1 SV=3	908	12	247.923	250.552	255.589	344.341	240.769	253.568	273.965	256.227	253.014	10.4347	10.5453	10.7573	14.4928	10.1336	10.6723	11.5308	10.7842	10.649
sp|P23301|IF5A1_YEAST	HYP2	Eukaryotic translation initiation factor 5A-1 OS=Saccharomyces cerevisiae (strain ATCC 204508 / S288c) OX=559292 GN=HYP2 PE=1 SV=3	908	728	39591.7	37212.5	37652.3	57197.1	40557.2	37836.7	47030.3	41856.5	38501.1	10.4897	9.8593	9.97583	15.1541	10.7455	10.0247	12.4605	11.0897	10.2007
sp|P16649|TUP1_YEAST	TUP1	General transcriptional corepressor TUP1 OS=Saccharomyces cerevisiae (strain ATCC 204508 / S288c) OX=559292 GN=TUP1 PE=1 SV=2	909	91	4807.78	5078.77	4757.08	3961.96	4875.38	5197.56	4620.68	4665.67	4858.36	11.227	11.8598	11.1086	9.25189	11.3849	12.1372	10.7901	10.8952	11.3451
sp|P53874|UBP10_YEAST	UBP10	Ubiquitin carboxyl-terminal hydrolase 10 OS=Saccharomyces cerevisiae (strain ATCC 204508 / S288c) OX=559292 GN=UBP10 PE=1 SV=2	910	17	507.252	503.411	477.036	481.898	511.423	445.414	493.125	485.911	505.721	11.4992	11.4121	10.8142	10.9244	11.5938	10.0974	11.179	11.0154	11.4645
sp|P16892|FUS3_YEAST	FUS3	Mitogen-activated protein kinase FUS3 OS=Saccharomyces cerevisiae (strain ATCC 204508 / S288c) OX=559292 GN=FUS3 PE=1 SV=2	911	15	603.377	606.245	518.682	493.415	667.277	621.78	466.836	580.664	725.146	11.4202	11.4745	9.81716	9.33893	12.6296	11.7685	8.83586	10.9903	13.7249
sp|P38972|PUR4_YEAST	ADE6	Phosphoribosylformylglycinamidine synthase OS=Saccharomyces cerevisiae (strain ATCC 204508 / S288c) OX=559292 GN=ADE6 PE=1 SV=2	912	65	2576.29	2659.31	2339.98	2665.7	2924.59	2657.05	2278.53	2472.56	3271.37	10.8041	11.1523	9.81314	11.1791	12.2648	11.1428	9.55544	10.3691	13.7191
sp|P07251|ATPA_YEAST	ATP1	ATP synthase subunit alpha, mitochondrial OS=Saccharomyces cerevisiae (strain ATCC 204508 / S288c) OX=559292 GN=ATP1 PE=1 SV=5	913	278	21036.5	22686.3	19527	18185.6	22600.2	21965.8	18031.1	19497.2	23755.9	11.2323	12.1132	10.4263	9.71009	12.0672	11.7285	9.6276	10.4104	12.6843
sp|P23641|MPCP_YEAST	MIR1	Mitochondrial phosphate carrier protein OS=Saccharomyces cerevisiae (strain ATCC 204508 / S288c) OX=559292 GN=MIR1 PE=1 SV=1	914	59	3938.84	3805.96	3269.65	2979.6	4519.58	4164.56	3113.73	3517.63	5251.19	11.3969	11.0124	9.46059	8.62134	13.0772	12.05	9.00944	10.1781	15.1941
sp|P39928|SLN1_YEAST	SLN1	Osmosensing histidine protein kinase SLN1 OS=Saccharomyces cerevisiae (strain ATCC 204508 / S288c) OX=559292 GN=SLN1 PE=1 SV=1	915	2	40.2249	33.8956	77.0493	38.9776	54.1935	56.6146	75.0654	41.6524	49.9132	8.60266	7.24905	16.4781	8.33591	11.59	12.1078	16.0538	8.90796	10.6746
sp|P38885|AIM46_YEAST	AIM46	Altered inheritance of mitochondria protein 46, mitochondrial OS=Saccharomyces cerevisiae (strain ATCC 204508 / S288c) OX=559292 GN=AIM46 PE=1 SV=1	916	11	417.346	422.668	410.759	329.614	393.415	402.767	369.185	363.466	392.894	11.917	12.0689	11.7289	9.41186	11.2336	11.5007	10.5418	10.3785	11.2188
sp|P36124|SET3_YEAST	SET3	SET domain-containing protein 3 OS=Saccharomyces cerevisiae (strain ATCC 204508 / S288c) OX=559292 GN=SET3 PE=1 SV=1	917	8	205.522	220.767	217.549	224.21	217.385	221.444	231.514	235.529	247.211	10.1687	10.9229	10.7637	11.0933	10.7556	10.9564	11.4547	11.6533	12.2313
sp|P18759|SEC18_YEAST	SEC18	Vesicular-fusion protein SEC18 OS=Saccharomyces cerevisiae (strain ATCC 204508 / S288c) OX=559292 GN=SEC18 PE=1 SV=2	918	37	1259.09	1272.48	1148.53	1278.4	1440.56	1257.91	1142.28	1202.27	1677.6	10.7807	10.8953	9.83405	10.946	12.3345	10.7706	9.78053	10.2942	14.3641
sp|P33299|PRS7_YEAST	RPT1	26S proteasome regulatory subunit 7 homolog OS=Saccharomyces cerevisiae (strain ATCC 204508 / S288c) OX=559292 GN=RPT1 PE=1 SV=1	918	99	4251.72	4294.33	4281.42	4653.84	4474.12	4218.43	4313.12	4226.66	4405.5	10.8686	10.9776	10.9446	11.8966	11.4372	10.7835	11.0256	10.8046	11.2618
sp|Q04311|VMS1_YEAST	VMS1	Protein VMS1 OS=Saccharomyces cerevisiae (strain ATCC 204508 / S288c) OX=559292 GN=VMS1 PE=1 SV=1	920	8	472.067	443.493	442.062	463.983	475.393	419.924	450.844	449.842	463.297	11.5677	10.8675	10.8325	11.3696	11.6492	10.29	11.0476	11.0231	11.3528
sp|P36126|SPO14_YEAST	SPO14	Phospholipase D1 OS=Saccharomyces cerevisiae (strain ATCC 204508 / S288c) OX=559292 GN=SPO14 PE=1 SV=3	921	2	51.1352	52.3067	51.8634	63.1812	67.6326	59.6146	54.4828	61.8825	88.4174	9.28859	9.50139	9.42086	11.4767	12.2853	10.8289	9.89667	11.2408	16.0608
sp|P39958|GDI1_YEAST	GDI1	Rab GDP-dissociation inhibitor OS=Saccharomyces cerevisiae (strain ATCC 204508 / S288c) OX=559292 GN=GDI1 PE=1 SV=1	922	55	1953.27	1996.76	1753.64	1833.29	2072.82	1919.34	1833.21	1868.93	2368.2	11.0985	11.3456	9.96417	10.4167	11.7777	10.9057	10.4163	10.6192	13.4561
sp|Q12339|UTP23_YEAST	UTP23	rRNA-processing protein UTP23 OS=Saccharomyces cerevisiae (strain ATCC 204508 / S288c) OX=559292 GN=UTP23 PE=1 SV=1	923	57	2783.7	2745.82	2455.47	2313.43	2425.08	2399.36	2523.81	2355.46	2236.58	12.5174	12.347	11.0414	10.4027	10.9048	10.7891	11.3487	10.5917	10.0571
sp|P46949|FYV8_YEAST	FYV8	Protein FYV8 OS=Saccharomyces cerevisiae (strain ATCC 204508 / S288c) OX=559292 GN=FYV8 PE=1 SV=1	924	110	4477.54	4767.58	4883.37	4464.15	4715.95	5108.02	4657.88	4650.64	4541.45	10.5936	11.2798	11.5537	10.5619	11.1576	12.0852	11.0202	11.0031	10.7448
sp|Q12159|YRA1_YEAST	YRA1	RNA annealing protein YRA1 OS=Saccharomyces cerevisiae (strain ATCC 204508 / S288c) OX=559292 GN=YRA1 PE=1 SV=2	925	468	43656.9	45812.5	50092.4	49928.9	48697.5	51335	56132	56310.2	49758.2	9.66452	10.1417	11.0892	11.053	10.7804	11.3643	12.4262	12.4656	11.0152
sp|P39938|RS26A_YEAST	RPS26A	40S ribosomal protein S26-A OS=Saccharomyces cerevisiae (strain ATCC 204508 / S288c) OX=559292 GN=RPS26A PE=1 SV=1	926	157	17144.7	17236.6	16785	20617.8	16432	16400.6	19900.6	17963.7	16228.6	10.8026	10.8605	10.5759	12.9909	10.3535	10.3337	12.539	11.3186	10.2253
sp|P39939|RS26B_YEAST	RPS26B	40S ribosomal protein S26-B OS=Saccharomyces cerevisiae (strain ATCC 204508 / S288c) OX=559292 GN=RPS26B PE=1 SV=1	926	42	7697.93	7870.43	7731.35	7909	7295.92	7244.22	9182.54	7993.98	6804.79	11.0396	11.287	11.0875	11.3423	10.4631	10.3889	13.1687	11.4642	9.75875
sp|P32521|PAN1_YEAST	PAN1	Actin cytoskeleton-regulatory complex protein PAN1 OS=Saccharomyces cerevisiae (strain ATCC 204508 / S288c) OX=559292 GN=PAN1 PE=1 SV=2	927	150	11477.6	12337	11936.7	11076.4	11549.7	12310.8	9826.87	10118.7	9949.7	11.411	12.2654	11.8675	11.0121	11.4827	12.2394	9.76987	10.06	9.89198
sp|Q12046|CWC2_YEAST	CWC2	Pre-mRNA-splicing factor CWC2 OS=Saccharomyces cerevisiae (strain ATCC 204508 / S288c) OX=559292 GN=CWC2 PE=1 SV=1	927	1	15.6897	13.5026	14.7394	15.3927	13.9887	15.2244	16.1074	14.23	11.0514	12.0758	10.3925	11.3444	11.8473	10.7666	11.7177	12.3973	10.9524	8.5059
sp|P52910|ACS2_YEAST	ACS2	Acetyl-coenzyme A synthetase 2 OS=Saccharomyces cerevisiae (strain ATCC 204508 / S288c) OX=559292 GN=ACS2 PE=1 SV=1	928	111	7623.74	7365.11	6450.7	7720.21	8504.12	7143.69	6702.87	7311.46	9162.21	11.214	10.8336	9.48854	11.3559	12.509	10.5079	9.85947	10.7547	13.477
sp|Q03430|RSM28_YEAST	RSM28	37S ribosomal protein RSM28, mitochondrial OS=Saccharomyces cerevisiae (strain ATCC 204508 / S288c) OX=559292 GN=RSM28 PE=1 SV=2	929	183	11494.4	12130.1	12258.6	10752.4	11874.4	12461.1	10859.8	11280.5	11060.7	11.0341	11.6443	11.7677	10.3218	11.3988	11.962	10.4249	10.8287	10.6177
sp|Q01080|RPA49_YEAST	RPA49	DNA-directed RNA polymerase I subunit RPA49 OS=Saccharomyces cerevisiae (strain ATCC 204508 / S288c) OX=559292 GN=RPA49 PE=1 SV=2	930	117	6686.54	6166.64	5436.73	5643.82	5359.33	5194.71	5499.89	5155.52	5214.24	13.2782	12.2457	10.7963	11.2075	10.6426	10.3157	10.9217	10.2379	10.3545
sp|P53736|YN8O_YEAST	YNR040W	Uncharacterized protein YNR040W OS=Saccharomyces cerevisiae (strain ATCC 204508 / S288c) OX=559292 GN=YNR040W PE=1 SV=1	931	4	111.112	118.598	107	114.585	119.257	108.92	104.618	117.898	125.897	10.8098	11.5381	10.4097	11.1476	11.6022	10.5965	10.178	11.47	12.2482
sp|P38840|ARO9_YEAST	ARO9	Aromatic amino acid aminotransferase 2 OS=Saccharomyces cerevisiae (strain ATCC 204508 / S288c) OX=559292 GN=ARO9 PE=1 SV=3	932	26	1196.66	1198.46	986.035	1269.9	1483.31	1172.97	1182.37	1233.18	1820.08	10.367	10.3826	8.5423	11.0015	12.8503	10.1618	10.2432	10.6834	15.7679
sp|Q12160|YP063_YEAST	YPR063C	Uncharacterized protein YPR063C OS=Saccharomyces cerevisiae (strain ATCC 204508 / S288c) OX=559292 GN=YPR063C PE=1 SV=1	933	4	227.901	224.634	236.118	200.458	232.504	287.583	212.85	208.37	244.439	10.9839	10.8265	11.38	9.66129	11.2058	13.8604	10.2585	10.0426	11.781
sp|P23248|RS3A2_YEAST	RPS1B	40S ribosomal protein S1-B OS=Saccharomyces cerevisiae (strain ATCC 204508 / S288c) OX=559292 GN=RPS1B PE=1 SV=3	934	460	46870	44920.8	40596.1	46303	40473.3	38801.4	41689.7	35226.3	39741.3	12.5113	11.991	10.8366	12.3599	10.8038	10.3575	11.1285	9.40316	10.6084
sp|P33442|RS3A1_YEAST	RPS1A	40S ribosomal protein S1-A OS=Saccharomyces cerevisiae (strain ATCC 204508 / S288c) OX=559292 GN=RPS1A PE=1 SV=2	934	91	5729.61	5692.21	5335.5	6045.53	5172.35	4680.34	5457.93	5198.74	4706.3	11.9321	11.8542	11.1113	12.59	10.7716	9.74695	11.3663	10.8265	9.80101
sp|P50946|OCA1_YEAST	OCA1	Putative tyrosine-protein phosphatase OCA1 OS=Saccharomyces cerevisiae (strain ATCC 204508 / S288c) OX=559292 GN=OCA1 PE=1 SV=1	935	1	18.58	21.8596	13.1101	14.7871	16.9065	22.8175	22.922	20.4516	22.5884	10.6768	12.5613	7.53355	8.49722	9.71511	13.1118	13.1718	11.7523	12.9801
sp|P38631|FKS1_YEAST	FKS1	1,3-beta-glucan synthase component FKS1 OS=Saccharomyces cerevisiae (strain ATCC 204508 / S288c) OX=559292 GN=FKS1 PE=1 SV=2	936	142	6605.71	6602.51	5566.25	6283.32	7976.3	6722.87	5965.84	6432.63	9757.74	10.6693	10.6641	8.99041	10.1486	12.883	10.8585	9.63582	10.3898	15.7604
sp|P36024|SIS2_YEAST	SIS2	Phosphopantothenoylcysteine decarboxylase subunit SIS2 OS=Saccharomyces cerevisiae (strain ATCC 204508 / S288c) OX=559292 GN=SIS2 PE=1 SV=1	937	19	1358.45	1406.5	1441.23	1332.31	1422.86	1422.4	1463.28	1467.75	1395.51	10.6878	11.0658	11.3391	10.4821	11.1946	11.1909	11.5126	11.5477	10.9794
sp|Q08438|VHS3_YEAST	VHS3	Phosphopantothenoylcysteine decarboxylase subunit VHS3 OS=Saccharomyces cerevisiae (strain ATCC 204508 / S288c) OX=559292 GN=VHS3 PE=1 SV=1	937	3	175.692	210.758	195.332	151.257	213.293	218.634	185.882	200.486	200.257	10.0304	12.0324	11.1517	8.63541	12.1771	12.482	10.6122	11.4459	11.4329
sp|P14724|CDC26_YEAST	CDC26	Anaphase-promoting complex subunit CDC26 OS=Saccharomyces cerevisiae (strain ATCC 204508 / S288c) OX=559292 GN=CDC26 PE=1 SV=2	938	4	136.824	87.6205	83.3652	61.9662	74.1502	84.4966	70.0331	73.301	76.3321	18.2898	11.7126	11.1438	8.28327	9.91195	11.295	9.3616	9.79843	10.2036
sp|P53136|NSA1_YEAST	NSA1	Ribosome biogenesis protein NSA1 OS=Saccharomyces cerevisiae (strain ATCC 204508 / S288c) OX=559292 GN=NSA1 PE=1 SV=1	939	8	902.363	957.861	866.446	726.908	889.76	882.054	872.027	848.705	1015.68	11.3337	12.0307	10.8825	9.12994	11.1754	11.0786	10.9526	10.6597	12.7569
sp|P27344|DPB3_YEAST	DPB3	DNA polymerase epsilon subunit C OS=Saccharomyces cerevisiae (strain ATCC 204508 / S288c) OX=559292 GN=DPB3 PE=1 SV=2	940	16	1348.81	1399.7	1392.66	1091.61	1374.72	1586.53	1289.34	1230.9	1313.2	11.2144	11.6375	11.579	9.07597	11.4298	13.1909	10.72	10.2341	10.9183
sp|Q06451|TPO3_YEAST	TPO3	Polyamine transporter 3 OS=Saccharomyces cerevisiae (strain ATCC 204508 / S288c) OX=559292 GN=TPO3 PE=1 SV=1	941	1	11.8204	8.4654	10.7705	15.045	15.4291	10.5385	15.4498	17.6567	15.9316	9.76029	6.99002	8.89338	12.4229	12.7401	8.70181	12.7571	14.5794	13.155
sp|Q12024|YTM1_YEAST	YTM1	Ribosome biogenesis protein YTM1 OS=Saccharomyces cerevisiae (strain ATCC 204508 / S288c) OX=559292 GN=YTM1 PE=1 SV=1	942	75	3496.8	3431.42	3078.08	2706.67	3095.33	3208.55	2872.4	2719.71	2878.44	12.7215	12.4836	11.1981	9.84695	11.2609	11.6728	10.4499	9.89439	10.4719
sp|P32626|ENOPH_YEAST	UTR4	Enolase-phosphatase E1 OS=Saccharomyces cerevisiae (strain ATCC 204508 / S288c) OX=559292 GN=UTR4 PE=1 SV=2	943	25	1139.79	1130.39	1194.3	998.311	1131.02	1224.38	971.633	1096.18	1014.35	11.5126	11.4177	12.0632	10.0836	11.424	12.367	9.81412	11.0721	10.2456
sp|P53881|RM22_YEAST	MRPL22	54S ribosomal protein L22, mitochondrial OS=Saccharomyces cerevisiae (strain ATCC 204508 / S288c) OX=559292 GN=MRPL22 PE=1 SV=2	944	24	1122.49	1046.25	959.032	957.337	907.186	932.931	1018.02	941.927	1022.04	12.602	11.7461	10.7669	10.7479	10.1848	10.4739	11.4292	10.5749	11.4743
sp|P40531|GVP36_YEAST	GVP36	Protein GVP36 OS=Saccharomyces cerevisiae (strain ATCC 204508 / S288c) OX=559292 GN=GVP36 PE=1 SV=1	945	220	12188.1	12871	12773.3	9316.07	12098.5	13712.6	10359.7	11052	11250.4	11.5394	12.1859	12.0934	8.82023	11.4546	12.9828	9.80831	10.4638	10.6516
sp|P20448|DBP4_YEAST	HCA4	ATP-dependent RNA helicase HCA4 OS=Saccharomyces cerevisiae (strain ATCC 204508 / S288c) OX=559292 GN=HCA4 PE=1 SV=2	946	14	398.7	414.342	371.827	456.055	484.686	427.915	459.422	434.039	523.082	10.0426	10.4366	9.36576	11.4873	12.2085	10.7785	11.5721	10.9328	13.1756
sp|Q04773|YMW4_YEAST	YMR074C	Uncharacterized protein YMR074C OS=Saccharomyces cerevisiae (strain ATCC 204508 / S288c) OX=559292 GN=YMR074C PE=1 SV=1	947	155	11520.2	11348.1	14669.5	9918.62	11529.6	12932	12016.6	14383	12477.1	10.3978	10.2425	13.2403	8.95225	10.4063	11.672	10.8458	12.9817	11.2615
sp|P38166|SFT2_YEAST	SFT2	Protein transport protein SFT2 OS=Saccharomyces cerevisiae (strain ATCC 204508 / S288c) OX=559292 GN=SFT2 PE=1 SV=1	948	4	67.6973	68.8113	64.2479	47.7131	61.7963	69.9372	62.2265	67.2711	66.6288	11.7463	11.9396	11.1478	8.27879	10.7224	12.1349	10.797	11.6723	11.5609
sp|P32319|VPS10_YEAST	PEP1	Vacuolar protein sorting/targeting protein VPS10 OS=Saccharomyces cerevisiae (strain ATCC 204508 / S288c) OX=559292 GN=PEP1 PE=1 SV=1	949	14	316.273	326.687	320.405	334.161	343.84	341.569	339.246	314.6	346.847	10.6003	10.9493	10.7388	11.1998	11.5242	11.4481	11.3703	10.5442	11.625
sp|P53751|YN94_YEAST	YNR065C	Uncharacterized membrane glycoprotein YNR065C OS=Saccharomyces cerevisiae (strain ATCC 204508 / S288c) OX=559292 GN=YNR065C PE=4 SV=1	949	10	1318.51	1383.78	1090.24	990.393	1548.8	1382.86	1095.93	1228.42	1882.61	11.0599	11.6074	9.14512	8.30759	12.9916	11.5997	9.19285	10.3042	15.7917
sp|O13563|RPN13_YEAST	RPN13	26S proteasome regulatory subunit RPN13 OS=Saccharomyces cerevisiae (strain ATCC 204508 / S288c) OX=559292 GN=RPN13 PE=1 SV=1	950	35	841.614	862.251	931.294	735.142	868.571	914.082	799.078	868.233	866.402	10.949	11.2175	12.1157	9.56386	11.2997	11.8918	10.3956	11.2953	11.2715
sp|P00128|QCR7_YEAST	QCR7	Cytochrome b-c1 complex subunit 7, mitochondrial OS=Saccharomyces cerevisiae (strain ATCC 204508 / S288c) OX=559292 GN=QCR7 PE=1 SV=2	951	146	11367.8	12078.9	13568.2	10181	11758.6	14570.3	9228.88	14522.2	13666.9	10.2465	10.8875	12.2299	9.1768	10.5988	13.1332	8.31859	13.0898	12.3189
sp|Q12464|RUVB2_YEAST	RVB2	RuvB-like protein 2 OS=Saccharomyces cerevisiae (strain ATCC 204508 / S288c) OX=559292 GN=RVB2 PE=1 SV=1	952	40	1215.34	1315.89	1149.78	943.983	1302.66	1233.99	1100.8	1111.99	1479.6	11.1971	12.1235	10.5931	8.69707	12.0016	11.369	10.1419	10.2449	13.6318
sp|P53941|IMP4_YEAST	IMP4	U3 small nucleolar ribonucleoprotein protein IMP4 OS=Saccharomyces cerevisiae (strain ATCC 204508 / S288c) OX=559292 GN=IMP4 PE=1 SV=1	953	42	3077.1	3075.2	2886.93	2626.44	2733.43	2710.95	2815.16	2661.77	2713.8	12.1621	12.1546	11.4104	10.3809	10.8037	10.7149	11.1268	10.5205	10.7262
sp|P41814|TRM6_YEAST	GCD10	tRNA (adenine(58)-N(1))-methyltransferase non-catalytic subunit TRM6 OS=Saccharomyces cerevisiae (strain ATCC 204508 / S288c) OX=559292 GN=GCD10 PE=1 SV=1	954	6	268.596	255.86	248.582	225.449	280.851	280.283	250.97	265.363	319.982	11.2105	10.6789	10.3752	9.40964	11.722	11.6983	10.4748	11.0755	13.3552
sp|P36145|T2EB_YEAST	TFA2	Transcription initiation factor IIE subunit beta OS=Saccharomyces cerevisiae (strain ATCC 204508 / S288c) OX=559292 GN=TFA2 PE=1 SV=3	955	71	3170.86	3255.5	3152.97	2711.9	3079.29	3199.11	3165.64	2966.14	2943.12	11.4701	11.7763	11.4054	9.8099	11.1389	11.5723	11.4512	10.7296	10.6463
sp|P46947|CWC26_YEAST	BUD13	Pre-mRNA-splicing factor CWC26 OS=Saccharomyces cerevisiae (strain ATCC 204508 / S288c) OX=559292 GN=BUD13 PE=1 SV=1	956	63	3598.91	3567.17	3957.93	3581.88	3528.39	3552.07	3848.09	3936.58	3565.21	10.861	10.7652	11.9444	10.8096	10.6481	10.7196	11.6129	11.88	10.7593
sp|P19262|ODO2_YEAST	KGD2	Dihydrolipoyllysine-residue succinyltransferase component of 2-oxoglutarate dehydrogenase complex, mitochondrial OS=Saccharomyces cerevisiae (strain ATCC 204508 / S288c) OX=559292 GN=KGD2 PE=1 SV=2	957	77	6095.3	6469.86	5981	4970.36	6111.01	6569.64	5198.53	5911.15	6098.77	11.4132	12.1146	11.1992	9.30681	11.4426	12.3014	9.73405	11.0684	11.4197
sp|P19812|UBR1_YEAST	UBR1	E3 ubiquitin-protein ligase UBR1 OS=Saccharomyces cerevisiae (strain ATCC 204508 / S288c) OX=559292 GN=UBR1 PE=1 SV=1	958	5	107.125	108.256	83.3519	91.9199	109.324	110.31	105.58	101.248	133.439	11.2697	11.3887	8.76877	9.67014	11.5011	11.6048	11.1072	10.6515	14.038
sp|P38616|YGP1_YEAST	YGP1	Protein YGP1 OS=Saccharomyces cerevisiae (strain ATCC 204508 / S288c) OX=559292 GN=YGP1 PE=1 SV=2	960	168	9621.03	9726.17	9261.51	7391.05	10461.3	12779.8	13010.2	15930.5	15641	9.2668	9.36807	8.92052	7.11892	10.0761	12.3093	12.5312	15.344	15.0651
sp|P41819|DIM1_YEAST	DIM1	Dimethyladenosine transferase OS=Saccharomyces cerevisiae (strain ATCC 204508 / S288c) OX=559292 GN=DIM1 PE=1 SV=1	961	28	1244.61	1241.4	1113.45	1109.02	1257.99	1215.75	1154.86	1170.86	1408	11.4018	11.3724	10.2002	10.1596	11.5243	11.1374	10.5796	10.7261	12.8986
sp|Q05359|ERP1_YEAST	ERP1	Protein ERP1 OS=Saccharomyces cerevisiae (strain ATCC 204508 / S288c) OX=559292 GN=ERP1 PE=1 SV=1	962	9	349.997	391.55	317.18	307.474	389.899	377.379	362.22	347.747	507.199	10.4457	11.6858	9.46624	9.17656	11.6365	11.2629	10.8105	10.3785	15.1374
sp|P32191|GPDM_YEAST	GUT2	Glycerol-3-phosphate dehydrogenase, mitochondrial OS=Saccharomyces cerevisiae (strain ATCC 204508 / S288c) OX=559292 GN=GUT2 PE=1 SV=2	963	2	25.8771	28.4495	27.6151	31.1832	36.6687	33.5709	30.0249	31.8814	38.5704	9.11675	10.023	9.72907	10.9861	12.9187	11.8274	10.5781	11.2321	13.5887
sp|P50109|PSP2_YEAST	PSP2	Protein PSP2 OS=Saccharomyces cerevisiae (strain ATCC 204508 / S288c) OX=559292 GN=PSP2 PE=1 SV=2	964	88	5016.73	5174.38	5020.11	4381.77	4802.48	5133.19	5085.33	4917.95	4860.92	11.3008	11.6559	11.3084	9.87044	10.8181	11.5631	11.4553	11.0782	10.9498
sp|P10659|METK1_YEAST	SAM1	S-adenosylmethionine synthase 1 OS=Saccharomyces cerevisiae (strain ATCC 204508 / S288c) OX=559292 GN=SAM1 PE=1 SV=2	965	79	5390.57	5014.13	5011.65	4217.06	4827.26	4750.32	3826.33	3671.66	4205.64	13.1752	12.2551	12.249	10.307	11.7984	11.6103	9.35199	8.97396	10.2791
sp|P19358|METK2_YEAST	SAM2	S-adenosylmethionine synthase 2 OS=Saccharomyces cerevisiae (strain ATCC 204508 / S288c) OX=559292 GN=SAM2 PE=1 SV=3	965	243	17492.6	16773	16569.9	13666.7	15731.4	15543.2	14249.4	13487.1	14436.5	12.6804	12.1588	12.0115	9.90701	11.4037	11.2673	10.3294	9.77682	10.465
sp|P32904|RM06_YEAST	MRPL6	54S ribosomal protein L6, mitochondrial OS=Saccharomyces cerevisiae (strain ATCC 204508 / S288c) OX=559292 GN=MRPL6 PE=1 SV=2	966	104	6915.49	7101.25	7464.57	6936.41	7076.37	7553.23	6572.98	6872.61	6873.34	10.9135	11.2067	11.78	10.9465	11.1674	11.92	10.373	10.8459	10.847
sp|P32494|NGG1_YEAST	NGG1	Chromatin-remodeling complexes subunit NGG1 OS=Saccharomyces cerevisiae (strain ATCC 204508 / S288c) OX=559292 GN=NGG1 PE=1 SV=1	967	18	702.727	693.8	679.341	682.439	629.389	597.485	654.604	605.086	553.574	12.1192	11.9653	11.7159	11.7693	10.8544	10.3042	11.2893	10.4353	9.54694
sp|Q02892|NOG1_YEAST	NOG1	Nucleolar GTP-binding protein 1 OS=Saccharomyces cerevisiae (strain ATCC 204508 / S288c) OX=559292 GN=NOG1 PE=1 SV=1	968	34	1504.25	1633.4	1369.04	1497.33	1730	1472.59	1478.19	1518.66	1971.76	10.6118	11.5229	9.65798	10.563	12.2044	10.3885	10.428	10.7135	13.9099
sp|P08018|PBS2_YEAST	PBS2	MAP kinase kinase PBS2 OS=Saccharomyces cerevisiae (strain ATCC 204508 / S288c) OX=559292 GN=PBS2 PE=1 SV=4	969	8	265.053	278.864	290.983	252.599	273.955	302.549	274.043	282.169	291.038	10.5546	11.1046	11.5872	10.0587	10.9091	12.0477	10.9126	11.2362	11.5894
sp|P36519|RM07_YEAST	MRPL7	54S ribosomal protein L7, mitochondrial OS=Saccharomyces cerevisiae (strain ATCC 204508 / S288c) OX=559292 GN=MRPL7 PE=1 SV=2	970	8	468.634	468.116	423.449	369.272	403.493	419.279	396.715	383.544	427.876	12.4624	12.4486	11.2608	9.82008	10.7301	11.1499	10.5499	10.1996	11.3785
sp|P36108|DID4_YEAST	DID4	DOA4-independent degradation protein 4 OS=Saccharomyces cerevisiae (strain ATCC 204508 / S288c) OX=559292 GN=DID4 PE=1 SV=2	971	53	3051.08	3202.16	3551.55	3326.66	3178.8	3330.61	3146.86	3214.26	3075.89	10.4928	11.0124	12.2139	11.4405	10.932	11.4541	10.8222	11.054	10.5781
sp|P0CX27|RL44A_YEAST	RPL42A	60S ribosomal protein L42-A OS=Saccharomyces cerevisiae (strain ATCC 204508 / S288c) OX=559292 GN=RPL42A PE=1 SV=1	972	78	10020.9	10480.7	10338.5	14779.9	10434.5	9038.18	12438.7	11856	10128.3	10.0697	10.5317	10.3888	14.8518	10.4853	9.08217	12.4992	11.9137	10.1776
sp|Q3E772|LSO2_YEAST	LSO2	Protein LSO2 OS=Saccharomyces cerevisiae (strain ATCC 204508 / S288c) OX=559292 GN=LSO2 PE=2 SV=1	973	93	9980.52	9871.55	11934.4	10721.3	9963.5	10068.6	11798	12650.2	9835.73	10.3079	10.1954	12.3259	11.073	10.2903	10.3989	12.185	13.0652	10.1584
sp|P40318|DOA10_YEAST	SSM4	ERAD-associated E3 ubiquitin-protein ligase DOA10 OS=Saccharomyces cerevisiae (strain ATCC 204508 / S288c) OX=559292 GN=SSM4 PE=1 SV=1	974	1	15.1855	21.3173	14.4222	19.5942	15.6854	15.5328	14.1733	13.5001	13.1022	10.6555	14.9581	10.1199	13.7491	11.0063	10.8992	9.94527	9.47289	9.19369
sp|Q12109|SYWC_YEAST	WRS1	Tryptophan--tRNA ligase, cytoplasmic OS=Saccharomyces cerevisiae (strain ATCC 204508 / S288c) OX=559292 GN=WRS1 PE=1 SV=1	975	63	3459.36	3285.19	2890.58	3074.55	3618.72	3477.5	2990.11	3324.98	3949.04	11.5043	10.9251	9.61283	10.2246	12.0343	11.5647	9.94382	11.0575	13.1328
sp|P22515|UBA1_YEAST	UBA1	Ubiquitin-activating enzyme E1 1 OS=Saccharomyces cerevisiae (strain ATCC 204508 / S288c) OX=559292 GN=UBA1 PE=1 SV=2	976	57	2459.53	2480.24	2132.76	2362.84	2889.59	2565.16	2296.37	2600.82	3803.57	10.4258	10.5136	9.04061	10.0159	12.2488	10.8735	9.73414	11.0247	16.1231
sp|P37838|NOP4_YEAST	NOP4	Nucleolar protein 4 OS=Saccharomyces cerevisiae (strain ATCC 204508 / S288c) OX=559292 GN=NOP4 PE=1 SV=1	977	192	13813.9	12843.1	11469.6	9818.39	10082.5	9586.26	10306.9	9338.42	8971.19	14.355	13.3462	11.9189	10.203	10.4775	9.96179	10.7107	9.70424	9.32263
sp|P10961|HSF_YEAST	HSF1	Heat shock factor protein OS=Saccharomyces cerevisiae (strain ATCC 204508 / S288c) OX=559292 GN=HSF1 PE=1 SV=1	978	68	2746.59	2862.58	2949.58	2773.07	2741.61	3013.69	2676.04	2634.86	2529.87	11.0181	11.4834	11.8324	11.1244	10.9982	12.0896	10.7351	10.5699	10.1488
sp|P38889|SKN7_YEAST	SKN7	Transcription factor SKN7 OS=Saccharomyces cerevisiae (strain ATCC 204508 / S288c) OX=559292 GN=SKN7 PE=1 SV=1	978	8	336.047	307.801	291.343	357.979	318.26	310.77	295.682	314.754	304.75	11.8435	10.848	10.268	12.6165	11.2167	10.9527	10.4209	11.0931	10.7405
sp|Q06616|YP174_YEAST	YPR174C	Nuclear envelope protein YPR174C OS=Saccharomyces cerevisiae (strain ATCC 204508 / S288c) OX=559292 GN=YPR174C PE=1 SV=1	979	46	3512.08	3412.56	3748.05	4245.15	3468.27	3493.27	3602.56	3557.96	3172.2	10.903	10.594	11.6355	13.1787	10.767	10.8446	11.1839	11.0454	9.84785
sp|P38181|NU170_YEAST	NUP170	Nucleoporin NUP170 OS=Saccharomyces cerevisiae (strain ATCC 204508 / S288c) OX=559292 GN=NUP170 PE=1 SV=1	980	5	84.5815	80.7763	77.2338	88.7755	107.568	89.2357	78.3418	81.9582	101.943	10.7009	10.2195	9.77131	11.2315	13.6091	11.2897	9.91149	10.369	12.8974
sp|P04449|RL24A_YEAST	RPL24A	60S ribosomal protein L24-A OS=Saccharomyces cerevisiae (strain ATCC 204508 / S288c) OX=559292 GN=RPL24A PE=1 SV=1	981	144	14327.2	14672.3	14251.5	25053.1	15334.4	14819.2	16507.6	15117.9	13059.6	10.009	10.2501	9.95614	17.5022	10.7127	10.3527	11.5323	10.5614	9.12348
sp|P24000|RL24B_YEAST	RPL24B	60S ribosomal protein L24-B OS=Saccharomyces cerevisiae (strain ATCC 204508 / S288c) OX=559292 GN=RPL24B PE=1 SV=1	981	303	45867.5	45504.5	42388.2	59444.6	47324.9	45496.8	49661.9	47840.5	38755.5	10.8618	10.7758	10.0378	14.0769	11.2069	10.774	11.7603	11.329	9.17758
sp|P24521|ERG8_YEAST	ERG8	Phosphomevalonate kinase OS=Saccharomyces cerevisiae (strain ATCC 204508 / S288c) OX=559292 GN=ERG8 PE=1 SV=2	982	9	191.038	204.928	269.652	182.672	221.769	239.446	236.304	198.953	234.736	9.65083	10.3525	13.6222	9.2282	11.2033	12.0963	11.9376	10.0507	11.8584
sp|P47150|RT07_YEAST	RSM7	37S ribosomal protein S7, mitochondrial OS=Saccharomyces cerevisiae (strain ATCC 204508 / S288c) OX=559292 GN=RSM7 PE=1 SV=1	983	118	7079	7472.02	8104.58	7204.67	7399.21	7898.19	6304.38	6589.93	6271.47	11.0053	11.6163	12.5997	11.2007	11.5031	12.2789	9.80106	10.245	9.7499
sp|P38041|BOB1_YEAST	BOI1	Protein BOB1 OS=Saccharomyces cerevisiae (strain ATCC 204508 / S288c) OX=559292 GN=BOI1 PE=1 SV=1	984	31	1120.25	1174.87	1209.88	1108.52	1159.19	1188.89	1179.62	1253.59	1183.41	10.5902	11.1065	11.4375	10.4793	10.9583	11.239	11.1514	11.8507	11.1872
sp|P39969|BOI2_YEAST	BOI2	Protein BOI2 OS=Saccharomyces cerevisiae (strain ATCC 204508 / S288c) OX=559292 GN=BOI2 PE=1 SV=1	984	12	505.106	485.413	452.498	453.51	476.717	494.239	485.732	481.502	503.051	11.6444	11.1904	10.4316	10.4549	10.9899	11.3939	11.1977	11.1002	11.597
sp|P27705|MIG1_YEAST	MIG1	Regulatory protein MIG1 OS=Saccharomyces cerevisiae (strain ATCC 204508 / S288c) OX=559292 GN=MIG1 PE=1 SV=1	985	84	3234.06	3158.89	3253.61	3430.12	3297.92	3378.35	3192.23	3219.14	3116.41	11.045	10.7883	11.1118	11.7146	11.2631	11.5378	10.9022	10.9941	10.6432
sp|P48363|PFD3_YEAST	PAC10	Prefoldin subunit 3 OS=Saccharomyces cerevisiae (strain ATCC 204508 / S288c) OX=559292 GN=PAC10 PE=1 SV=1	986	38	1820.59	1875.35	1783.46	1335.82	1830.71	1978.69	1597.65	1690.32	1783.91	11.5987	11.9476	11.3622	8.5103	11.6632	12.6059	10.1784	10.7688	11.365
sp|P32773|TOA1_YEAST	TOA1	Transcription initiation factor IIA large subunit OS=Saccharomyces cerevisiae (strain ATCC 204508 / S288c) OX=559292 GN=TOA1 PE=1 SV=1	987	9	380.601	426.969	433.038	282.307	403.417	442.915	353.249	398.841	399.563	10.8098	12.1267	12.2991	8.01804	11.4578	12.5796	10.0329	11.3278	11.3483
sp|Q04934|IVY1_YEAST	IVY1	Protein IVY1 OS=Saccharomyces cerevisiae (strain ATCC 204508 / S288c) OX=559292 GN=IVY1 PE=1 SV=1	988	36	2023.74	2135.24	2067.07	1960.42	2160.94	2386.04	2018.98	2048.76	1974.67	10.7784	11.3723	11.0092	10.4412	11.5091	12.708	10.7531	10.9117	10.5171
sp|P38804|SDO1L_YEAST	RTC3	Restriction of telomere capping protein 3 OS=Saccharomyces cerevisiae (strain ATCC 204508 / S288c) OX=559292 GN=RTC3 PE=1 SV=1	989	78	6291.5	6537.51	7686.51	6896.84	6124.61	6549.28	5922.92	5568.26	5108.06	11.099	11.533	13.5599	12.1669	10.8045	11.5537	10.4487	9.82308	9.01123
sp|P06843|SPT2_YEAST	SPT2	Protein SPT2 OS=Saccharomyces cerevisiae (strain ATCC 204508 / S288c) OX=559292 GN=SPT2 PE=1 SV=1	990	48	3550.66	3565.07	3528.69	3647.81	3425.26	3389.25	3887.75	3772.43	3241.07	11.093	11.1381	11.0244	11.3966	10.7013	10.5888	12.1462	11.7859	10.1258
sp|P36152|DRE2_YEAST	DRE2	Fe-S cluster assembly protein DRE2 OS=Saccharomyces cerevisiae (strain ATCC 204508 / S288c) OX=559292 GN=DRE2 PE=1 SV=1	991	74	3374.37	3450.89	3316.1	3052.64	3220.37	3763.68	3327.11	3330.85	3401.71	11.1595	11.4125	10.9668	10.0955	10.6502	12.447	11.0032	11.0155	11.2499
sp|P06169|PDC1_YEAST	PDC1	Pyruvate decarboxylase isozyme 1 OS=Saccharomyces cerevisiae (strain ATCC 204508 / S288c) OX=559292 GN=PDC1 PE=1 SV=7	992	643	42125.2	42068.4	33595.5	46262.8	48087	39683.9	39015.7	39907.8	57439.8	10.8518	10.8372	8.65448	11.9177	12.3876	10.2229	10.0508	10.2806	14.797
sp|P16467|PDC5_YEAST	PDC5	Pyruvate decarboxylase isozyme 2 OS=Saccharomyces cerevisiae (strain ATCC 204508 / S288c) OX=559292 GN=PDC5 PE=1 SV=4	992	128	10039.8	9964	7949.11	8657.83	11684.4	10499.9	7878.36	8616.58	13758.1	11.2746	11.1895	8.92676	9.72265	13.1215	11.7913	8.84731	9.67632	15.4502
sp|Q03559|YM8V_YEAST	YMR295C	Uncharacterized protein YMR295C OS=Saccharomyces cerevisiae (strain ATCC 204508 / S288c) OX=559292 GN=YMR295C PE=1 SV=1	993	38	997.292	1048.61	1189.75	1275.32	1141.2	1246.37	1297.45	1318.12	1294.49	9.22684	9.70162	11.0074	11.7991	10.5583	11.5313	12.0039	12.1951	11.9765
sp|P07278|KAPR_YEAST	BCY1	cAMP-dependent protein kinase regulatory subunit OS=Saccharomyces cerevisiae (strain ATCC 204508 / S288c) OX=559292 GN=BCY1 PE=1 SV=4	994	193	10558.3	10825.7	10581.4	9472.57	9878.5	10421.3	9589.49	9170.58	8881.2	11.8129	12.1121	11.8388	10.5982	11.0524	11.6597	10.729	10.2603	9.93656
sp|Q03769|ENT5_YEAST	ENT5	Epsin-5 OS=Saccharomyces cerevisiae (strain ATCC 204508 / S288c) OX=559292 GN=ENT5 PE=1 SV=1	995	24	810.021	837.087	833.978	924.527	846.959	802.407	888.59	913.433	884.928	10.4628	10.8124	10.7722	11.9418	10.9399	10.3644	11.4776	11.7985	11.4303
sp|P32340|NDI1_YEAST	NDI1	Rotenone-insensitive NADH-ubiquinone oxidoreductase, mitochondrial OS=Saccharomyces cerevisiae (strain ATCC 204508 / S288c) OX=559292 GN=NDI1 PE=1 SV=1	996	22	845.782	994.844	776.19	877.94	1004.89	828.571	733.913	879.601	1072.76	10.5532	12.4131	9.68483	10.9544	12.5384	10.3384	9.15733	10.9751	13.3853
sp|Q03703|YMD7_YEAST	YML037C	Uncharacterized protein YML037C OS=Saccharomyces cerevisiae (strain ATCC 204508 / S288c) OX=559292 GN=YML037C PE=1 SV=1	997	16	558.289	545.068	573.625	588.458	533.17	588.219	562.844	557.56	515.121	11.1161	10.8528	11.4214	11.7168	10.6159	11.712	11.2068	11.1016	10.2566
sp|P25379|STDH_YEAST	CHA1	Catabolic L-serine/threonine dehydratase OS=Saccharomyces cerevisiae (strain ATCC 204508 / S288c) OX=559292 GN=CHA1 PE=1 SV=2	998	31	1601.56	1736.86	1525.29	1375.02	1541.7	1659.29	2382.26	2328.37	2592.37	9.56571	10.3738	9.11017	8.21264	9.20818	9.91052	14.2286	13.9068	15.4836
sp|Q12176|MAK21_YEAST	MAK21	Ribosome biogenesis protein MAK21 OS=Saccharomyces cerevisiae (strain ATCC 204508 / S288c) OX=559292 GN=MAK21 PE=1 SV=1	999	57	2739.11	2632.7	2857.6	2918.67	2945.55	2799.57	3019.46	3365.53	3065.91	10.3974	9.99351	10.8472	11.079	11.1811	10.6269	11.4616	12.7753	11.6379
sp|Q02647|DYL1_YEAST	DYN2	Dynein light chain 1, cytoplasmic OS=Saccharomyces cerevisiae (strain ATCC 204508 / S288c) OX=559292 GN=DYN2 PE=1 SV=1	1000	67	5636.8	6088.4	6038.86	7558.87	6178.88	6127.29	6883.94	6622.76	6398.99	9.7972	10.5821	10.496	13.1379	10.7394	10.6497	11.9648	11.5109	11.1219
sp|P38759|VPS29_YEAST	VPS29	Vacuolar protein sorting-associated protein 29 OS=Saccharomyces cerevisiae (strain ATCC 204508 / S288c) OX=559292 GN=VPS29 PE=1 SV=1	1001	17	1051.7	996.151	985.239	1022.39	1017.17	997.15	941.008	950.408	928.742	11.8302	11.2054	11.0826	11.5005	11.4418	11.2166	10.5851	10.6908	10.4471
sp|P22943|HSP12_YEAST	HSP12	12 kDa heat shock protein OS=Saccharomyces cerevisiae (strain ATCC 204508 / S288c) OX=559292 GN=HSP12 PE=1 SV=1	1002	235	18899.1	25012	32623.1	26239.4	26731	29930	39618.7	49346.3	43812	6.46761	8.55955	11.1642	8.97959	9.14782	10.2426	13.5582	16.8872	14.9932
sp|Q12447|PAA1_YEAST	PAA1	Polyamine N-acetyltransferase 1 OS=Saccharomyces cerevisiae (strain ATCC 204508 / S288c) OX=559292 GN=PAA1 PE=1 SV=1	1003	40	2113.96	2172.09	1866.47	1905.57	2163.17	2094.27	1938.37	1971.87	2296.43	11.4131	11.727	10.0769	10.288	11.6788	11.3068	10.4651	10.646	12.3983
sp|Q08206|YO036_YEAST	YOL036W	Uncharacterized protein YOL036W OS=Saccharomyces cerevisiae (strain ATCC 204508 / S288c) OX=559292 GN=YOL036W PE=1 SV=1	1004	15	360.369	377.703	376.894	335.947	370.516	387.911	356.034	355.641	361.473	10.9785	11.5066	11.482	10.2345	11.2877	11.8176	10.8465	10.8345	11.0122
sp|P38985|SRP14_YEAST	SRP14	Signal recognition particle subunit SRP14 OS=Saccharomyces cerevisiae (strain ATCC 204508 / S288c) OX=559292 GN=SRP14 PE=1 SV=1	1005	108	7901.95	7066.88	7485.9	7938.04	7539.62	7276.24	8393.28	7966.44	7080.29	11.5107	10.2943	10.9047	11.5633	10.9829	10.5992	12.2264	11.6047	10.3138
sp|Q02630|NU116_YEAST	NUP116	Nucleoporin NUP116/NSP116 OS=Saccharomyces cerevisiae (strain ATCC 204508 / S288c) OX=559292 GN=NUP116 PE=1 SV=2	1006	208	12928.9	13466.2	14429.6	13030.4	13197.1	13735.9	13630.9	13348.7	12223	10.7749	11.2227	12.0256	10.8595	10.9984	11.4475	11.36	11.1248	10.1866
sp|Q07878|VPS13_YEAST	VPS13	Vacuolar protein sorting-associated protein 13 OS=Saccharomyces cerevisiae (strain ATCC 204508 / S288c) OX=559292 GN=VPS13 PE=1 SV=1	1007	15	2077.55	1857.9	1595.57	1219.99	1851.46	2025.69	2030.34	1975.93	2162.01	12.369	11.0613	9.49945	7.26338	11.0229	12.0602	12.0879	11.764	12.8718
sp|P14064|HAP4_YEAST	HAP4	Transcriptional activator HAP4 OS=Saccharomyces cerevisiae (strain ATCC 204508 / S288c) OX=559292 GN=HAP4 PE=1 SV=2	1008	3	61.4568	68.8522	69.7312	53.3515	73.5101	70.0359	52.4212	63.8783	61.8699	10.6861	11.9721	12.1249	9.27679	12.782	12.1779	9.11503	11.1072	10.758
sp|P41543|OST1_YEAST	OST1	Dolichyl-diphosphooligosaccharide--protein glycosyltransferase subunit 1 OS=Saccharomyces cerevisiae (strain ATCC 204508 / S288c) OX=559292 GN=OST1 PE=1 SV=1	1009	14	455.638	497.108	445.073	313.088	507.649	530.593	416.699	464.906	649.247	10.6457	11.6147	10.3989	7.31514	11.861	12.397	9.73596	10.8623	15.1693
sp|Q12675|ATC4_YEAST	DNF2	Phospholipid-transporting ATPase DNF2 OS=Saccharomyces cerevisiae (strain ATCC 204508 / S288c) OX=559292 GN=DNF2 PE=1 SV=1	1010	2	63.6163	76.0004	62.1912	58.3005	79.0589	67.2708	52.7575	89.7435	87.0337	10.003	11.9503	9.77891	9.16714	12.4312	10.5776	8.29556	14.1112	13.6851
sp|P0CX23|RL20A_YEAST	RPL20A	60S ribosomal protein L20-A OS=Saccharomyces cerevisiae (strain ATCC 204508 / S288c) OX=559292 GN=RPL20A PE=1 SV=1	1011	251	26429.8	22736.3	21650.3	14779.1	18865.5	18415	19261.7	16783.9	18580.6	14.8898	12.809	12.1972	8.32615	10.6283	10.3745	10.8515	9.4556	10.4678
sp|P09950|HEM1_YEAST	HEM1	5-aminolevulinate synthase, mitochondrial OS=Saccharomyces cerevisiae (strain ATCC 204508 / S288c) OX=559292 GN=HEM1 PE=1 SV=1	1012	58	3177.03	3287.26	2983.73	3171.43	3125.29	2975.59	2992.53	2855.88	3005.98	11.5215	11.9213	10.8205	11.5012	11.3339	10.791	10.8524	10.3569	10.9012
sp|P40449|YIQ1_YEAST	YIL161W	Uncharacterized protein YIL161W OS=Saccharomyces cerevisiae (strain ATCC 204508 / S288c) OX=559292 GN=YIL161W PE=1 SV=1	1013	3	127.589	126.349	102.796	101.493	105.63	103.598	123.59	106.112	118.435	12.563	12.4409	10.1218	9.99348	10.4008	10.2007	12.1693	10.4483	11.6617
sp|P15019|TAL1_YEAST	TAL1	Transaldolase OS=Saccharomyces cerevisiae (strain ATCC 204508 / S288c) OX=559292 GN=TAL1 PE=1 SV=4	1014	168	9895.85	10082.1	8727.65	8998.87	10582	9898.44	9381.07	9494.23	12217.2	11.0844	11.293	9.77588	10.0797	11.8529	11.0873	10.5078	10.6345	13.6845
sp|Q12345|IES3_YEAST	IES3	Ino eighty subunit 3 OS=Saccharomyces cerevisiae (strain ATCC 204508 / S288c) OX=559292 GN=IES3 PE=1 SV=1	1015	41	1756.08	1746.23	1750.43	1483.57	1654.47	1752.66	1623.46	1595.81	1536.4	11.7865	11.7204	11.7486	9.95744	11.1045	11.7635	10.8964	10.7108	10.312
sp|Q04500|UTP14_YEAST	UTP14	U3 small nucleolar RNA-associated protein 14 OS=Saccharomyces cerevisiae (strain ATCC 204508 / S288c) OX=559292 GN=UTP14 PE=1 SV=1	1016	58	2272.11	2253.68	2029.72	2085.44	2115	2083.44	2198.47	2003.79	2020.55	11.9195	11.8228	10.6479	10.9402	11.0953	10.9297	11.5331	10.5119	10.5998
sp|P25577|YCE9_YEAST	YCL049C	Uncharacterized protein YCL049C OS=Saccharomyces cerevisiae (strain ATCC 204508 / S288c) OX=559292 GN=YCL049C PE=1 SV=2	1017	21	1339.8	1364.95	1370.73	1250.61	1359.04	1500.57	1291.79	1338.37	1297.54	11.0605	11.2681	11.3158	10.3242	11.2193	12.3877	10.6641	11.0487	10.7116
sp|P25567|SRO9_YEAST	SRO9	RNA-binding protein SRO9 OS=Saccharomyces cerevisiae (strain ATCC 204508 / S288c) OX=559292 GN=SRO9 PE=1 SV=2	1018	137	4554.28	4830.73	4492.14	4824.14	4688.19	4865.5	4498.95	4695.38	4407.73	10.8806	11.541	10.7321	11.5253	11.2005	11.6241	10.7484	11.2177	10.5304
sp|P33330|SERC_YEAST	SER1	Phosphoserine aminotransferase OS=Saccharomyces cerevisiae (strain ATCC 204508 / S288c) OX=559292 GN=SER1 PE=1 SV=1	1019	54	2229.58	2343.98	2164.84	2237.73	2359.43	2105.75	2078.21	2075.58	2372	11.1663	11.7392	10.842	11.2071	11.8166	10.5461	10.4082	10.395	11.8795
sp|P02407|RS17A_YEAST	RPS17A	40S ribosomal protein S17-A OS=Saccharomyces cerevisiae (strain ATCC 204508 / S288c) OX=559292 GN=RPS17A PE=1 SV=1	1020	681	56892.1	55942	64526.3	70831.2	61816.6	61174.9	69220.8	67357.3	58454.8	10.0478	9.87998	11.3961	12.5096	10.9175	10.8042	12.2252	11.896	10.3238
sp|Q04338|VTI1_YEAST	VTI1	t-SNARE VTI1 OS=Saccharomyces cerevisiae (strain ATCC 204508 / S288c) OX=559292 GN=VTI1 PE=1 SV=3	1021	13	514.293	489.726	506.382	416.432	499.821	537.775	502.81	552.728	549.083	11.256	10.7183	11.0829	9.11419	10.9393	11.77	11.0047	12.0972	12.0174
sp|P31380|FUN30_YEAST	FUN30	ATP-dependent helicase FUN30 OS=Saccharomyces cerevisiae (strain ATCC 204508 / S288c) OX=559292 GN=FUN30 PE=1 SV=1	1022	21	880.229	842.576	789.131	847.517	851.786	794.154	885.768	777.533	772.878	11.8285	11.3226	10.6044	11.389	11.4463	10.6719	11.903	10.4485	10.386
sp|P38167|ECM21_YEAST	ECM21	Protein ECM21 OS=Saccharomyces cerevisiae (strain ATCC 204508 / S288c) OX=559292 GN=ECM21 PE=1 SV=2	1023	3	150.86	142.582	161.31	153.796	160.591	141.503	170.818	148.646	155.852	10.8849	10.2876	11.6389	11.0967	11.587	10.2098	12.3249	10.7251	11.2451
sp|P39523|YM11_YEAST	YMR124W	Uncharacterized protein YMR124W OS=Saccharomyces cerevisiae (strain ATCC 204508 / S288c) OX=559292 GN=YMR124W PE=1 SV=2	1024	74	4473.8	4491.41	4644.4	4392.62	4524.06	4588.02	4052.13	4157.66	3900.5	11.4056	11.4505	11.8405	11.1986	11.5337	11.6968	10.3306	10.5996	9.94401
sp|P33748|MSN2_YEAST	MSN2	Zinc finger protein MSN2 OS=Saccharomyces cerevisiae (strain ATCC 204508 / S288c) OX=559292 GN=MSN2 PE=1 SV=1	1025	45	1940.32	1966.92	2146.85	2176.41	1946.9	1980.87	2319.59	2331.54	2017.85	10.3059	10.4472	11.4029	11.5599	10.3409	10.5213	12.3204	12.3839	10.7177
sp|P38858|SOL3_YEAST	SOL3	6-phosphogluconolactonase 3 OS=Saccharomyces cerevisiae (strain ATCC 204508 / S288c) OX=559292 GN=SOL3 PE=1 SV=2	1026	58	2414.49	2570.46	2485.42	1843.84	2347.26	2521.56	2163.38	2281.76	2300.77	11.5366	12.2818	11.8755	8.81	11.2154	12.0482	10.3368	10.9024	10.9932
sp|P34219|TOD6_YEAST	TOD6	Transcriptional regulatory protein TOD6 OS=Saccharomyces cerevisiae (strain ATCC 204508 / S288c) OX=559292 GN=TOD6 PE=1 SV=1	1027	129	6176.74	6292.32	6518.09	7203.75	6315.51	6390.22	6207.97	5933.37	5750.68	10.8767	11.0802	11.4778	12.6852	11.1211	11.2526	10.9317	10.4482	10.1265
sp|P54000|SUB1_YEAST	SUB1	RNA polymerase II transcriptional coactivator SUB1 OS=Saccharomyces cerevisiae (strain ATCC 204508 / S288c) OX=559292 GN=SUB1 PE=1 SV=1	1028	140	9394.88	9161.66	9731.87	8928.64	9262.98	9512.03	9695.64	9851.94	8898.43	11.1264	10.8502	11.5255	10.5742	10.9701	11.2651	11.4825	11.6677	10.5384
sp|Q06810|OPY2_YEAST	OPY2	Protein OPY2 OS=Saccharomyces cerevisiae (strain ATCC 204508 / S288c) OX=559292 GN=OPY2 PE=1 SV=1	1029	17	783.777	782.562	731.617	619.306	810.427	933.194	774.106	956.275	916.384	10.7254	10.7088	10.0117	8.47477	11.0901	12.7701	10.5931	13.0859	12.5401
sp|P32453|ATP11_YEAST	ATP11	Protein ATP11, mitochondrial OS=Saccharomyces cerevisiae (strain ATCC 204508 / S288c) OX=559292 GN=ATP11 PE=1 SV=1	1030	69	3588.85	3808.76	3827.08	3303.5	3508.67	3766.07	3426.8	3289.33	3287	11.2835	11.975	12.0325	10.3864	11.0315	11.8407	10.774	10.3418	10.3345
sp|Q07451|YET3_YEAST	YET3	Endoplasmic reticulum transmembrane protein 3 OS=Saccharomyces cerevisiae (strain ATCC 204508 / S288c) OX=559292 GN=YET3 PE=1 SV=1	1031	15	686.606	670.403	722.195	910.036	780.427	671.957	599.459	604.221	708.58	10.8061	10.5511	11.3662	14.3225	12.2827	10.5755	9.43453	9.50947	11.1519
sp|P30665|MCM4_YEAST	MCM4	DNA replication licensing factor MCM4 OS=Saccharomyces cerevisiae (strain ATCC 204508 / S288c) OX=559292 GN=MCM4 PE=1 SV=2	1032	8	378.826	432.745	373.267	322.71	405.547	457.301	315.566	367.975	469.656	10.7511	12.2814	10.5934	9.15855	11.5095	12.9783	8.9558	10.4432	13.3289
sp|P53091|MCM6_YEAST	MCM6	DNA replication licensing factor MCM6 OS=Saccharomyces cerevisiae (strain ATCC 204508 / S288c) OX=559292 GN=MCM6 PE=1 SV=2	1032	4	119.725	116.911	103.646	115.314	125.904	111.827	88.6062	108.683	138.919	11.629	11.3557	10.0673	11.2006	12.2292	10.8619	8.60643	10.5565	13.4934
sp|P53728|CYP8_YEAST	CPR8	Peptidyl-prolyl cis-trans isomerase CYP8 OS=Saccharomyces cerevisiae (strain ATCC 204508 / S288c) OX=559292 GN=CPR8 PE=3 SV=1	1033	6	177.232	166.966	181.045	154.739	158.104	182.496	168.988	173.016	179.025	11.4965	10.8306	11.7439	10.0375	10.2558	11.838	10.9618	11.2231	11.6129
sp|P53604|MSO1_YEAST	MSO1	Protein MSO1 OS=Saccharomyces cerevisiae (strain ATCC 204508 / S288c) OX=559292 GN=MSO1 PE=1 SV=1	1034	48	3302.67	3414.32	3544.05	3962.81	3698.25	3866.2	4086.7	4050.25	3908.59	9.76144	10.0914	10.4749	11.7126	10.9306	11.427	12.0787	11.971	11.5523
sp|P08456|PSS_YEAST	CHO1	CDP-diacylglycerol--serine O-phosphatidyltransferase OS=Saccharomyces cerevisiae (strain ATCC 204508 / S288c) OX=559292 GN=CHO1 PE=1 SV=3	1035	2	41.3749	37.1183	60.0775	48.4464	75.1051	44.7604	38.4505	36.5165	58.2849	9.40051	8.4334	13.6498	11.0072	17.0641	10.1697	8.73608	8.29667	13.2425
sp|Q02875|SYH1_YEAST	SYH1	SMY2 homolog 2 OS=Saccharomyces cerevisiae (strain ATCC 204508 / S288c) OX=559292 GN=SYH1 PE=1 SV=1	1036	27	927.272	923.374	809.722	878.251	924.733	878.238	897.819	886.475	893.814	11.5624	11.5138	10.0967	10.9512	11.5308	10.951	11.1952	11.0537	11.1452
sp|Q12697|YPK9_YEAST	YPK9	Vacuolar cation-transporting ATPase YPK9 OS=Saccharomyces cerevisiae (strain ATCC 204508 / S288c) OX=559292 GN=YPK9 PE=1 SV=1	1037	2	29.9808	34.4348	26.4455	42.3264	36.7334	37.6339	37.4564	32.337	32.7309	9.66876	11.1052	8.52863	13.6502	11.8465	12.1369	12.0796	10.4286	10.5557
sp|P53551|H1_YEAST	HHO1	Histone H1 OS=Saccharomyces cerevisiae (strain ATCC 204508 / S288c) OX=559292 GN=HHO1 PE=1 SV=1	1038	187	15779.6	15951.5	16088.2	16816.4	16467.8	17137.9	21574.4	20053.1	18493.2	9.96425	10.0728	10.1591	10.619	10.3988	10.822	13.6235	12.6628	11.6778
sp|O13547|CCW14_YEAST	CCW14	Covalently-linked cell wall protein 14 OS=Saccharomyces cerevisiae (strain ATCC 204508 / S288c) OX=559292 GN=CCW14 PE=1 SV=1	1039	9	211.384	224.596	258.73	178.835	214.303	222.111	226.798	255.393	252.638	10.3377	10.9838	12.6531	8.74589	10.4805	10.8623	11.0915	12.49	12.3552
sp|P38427|TSL1_YEAST	TSL1	Trehalose synthase complex regulatory subunit TSL1 OS=Saccharomyces cerevisiae (strain ATCC 204508 / S288c) OX=559292 GN=TSL1 PE=1 SV=1	1040	9	315.526	292.853	301.994	302.596	319.763	336.933	297.534	292.749	365.585	11.167	10.3645	10.688	10.7093	11.3169	11.9246	10.5302	10.3608	12.9386
sp|Q06683|IRC3_YEAST	IRC3	Putative ATP-dependent helicase IRC3 OS=Saccharomyces cerevisiae (strain ATCC 204508 / S288c) OX=559292 GN=IRC3 PE=1 SV=1	1041	1	57.01	53.301	72.5522	50.4841	55.2761	66.1564	43.8946	51.2405	47.8767	11.4526	10.7075	14.5748	10.1416	11.1043	13.29	8.81787	10.2936	9.61782
sp|P25297|PHO84_YEAST	PHO84	Inorganic phosphate transporter PHO84 OS=Saccharomyces cerevisiae (strain ATCC 204508 / S288c) OX=559292 GN=PHO84 PE=1 SV=2	1042	10	212.774	180.739	201.127	190.781	232.452	188.567	191.383	178.66	220.448	11.841	10.0582	11.1928	10.617	12.9361	10.4938	10.6505	9.94251	12.268
sp|Q06406|LSM6_YEAST	LSM6	U6 snRNA-associated Sm-like protein LSm6 OS=Saccharomyces cerevisiae (strain ATCC 204508 / S288c) OX=559292 GN=LSM6 PE=1 SV=2	1043	64	4586.72	4419.06	5469.77	7411.85	4990.03	4661.99	5890.18	6587.58	4812.04	9.39339	9.05003	11.2018	15.1791	10.2194	9.54754	12.0628	13.4911	9.85484
sp|P29509|TRXB1_YEAST	TRR1	Thioredoxin reductase 1 OS=Saccharomyces cerevisiae (strain ATCC 204508 / S288c) OX=559292 GN=TRR1 PE=1 SV=3	1044	171	8518.42	8677.61	8605.29	9058.42	8617.47	8705.9	8519.05	8344.54	8157.4	11.0336	11.2398	11.1462	11.7331	11.1619	11.2765	11.0345	10.8084	10.566
sp|P38816|TRXB2_YEAST	TRR2	Thioredoxin reductase 2, mitochondrial OS=Saccharomyces cerevisiae (strain ATCC 204508 / S288c) OX=559292 GN=TRR2 PE=1 SV=1	1044	6	289.289	278.61	313.413	314.882	260.408	269.981	278.208	262.216	271.026	11.3982	10.9774	12.3487	12.4065	10.2602	10.6374	10.9616	10.3315	10.6786
sp|Q03213|HOT1_YEAST	HOT1	High-osmolarity-induced transcription protein 1 OS=Saccharomyces cerevisiae (strain ATCC 204508 / S288c) OX=559292 GN=HOT1 PE=1 SV=1	1045	10	485.327	402.816	417.156	373.791	418.533	440.964	393.786	389.174	408.511	13.0112	10.7992	11.1836	10.0211	11.2205	11.8219	10.5571	10.4335	10.9519
sp|P34216|EDE1_YEAST	EDE1	EH domain-containing and endocytosis protein 1 OS=Saccharomyces cerevisiae (strain ATCC 204508 / S288c) OX=559292 GN=EDE1 PE=1 SV=2	1046	331	11145.6	11916.1	12330.5	12523.8	12335.9	12454	12254.7	12944.8	11625.7	10.1757	10.8792	11.2575	11.434	11.2625	11.3703	11.1883	11.8184	10.6141
sp|P29366|BEM1_YEAST	BEM1	Bud emergence protein 1 OS=Saccharomyces cerevisiae (strain ATCC 204508 / S288c) OX=559292 GN=BEM1 PE=1 SV=1	1047	16	501.833	474.809	406.069	443.508	527.878	466.481	424.644	455.293	531.877	11.857	11.2185	9.59431	10.4789	12.4723	11.0217	10.0332	10.7573	12.5668
sp|Q12402|YOP1_YEAST	YOP1	Protein YOP1 OS=Saccharomyces cerevisiae (strain ATCC 204508 / S288c) OX=559292 GN=YOP1 PE=1 SV=3	1048	24	1502.82	1464.97	1277.41	1405.13	1594.26	1458.21	1218.24	1336.58	1799.07	11.51	11.2201	9.78357	10.7618	12.2103	11.1683	9.33039	10.2367	13.7789
sp|P14180|CHS2_YEAST	CHS2	Chitin synthase 2 OS=Saccharomyces cerevisiae (strain ATCC 204508 / S288c) OX=559292 GN=CHS2 PE=1 SV=1	1049	7	120.587	115.868	94.5622	94.5025	113.207	114.269	112.587	113.759	145.892	11.7619	11.3016	9.22348	9.21765	11.0421	11.1457	10.9816	11.0959	14.2301
sp|Q05998|THI7_YEAST	THI7	Thiamine transporter OS=Saccharomyces cerevisiae (strain ATCC 204508 / S288c) OX=559292 GN=THI7 PE=1 SV=1	1050	3	128.423	125.595	101.456	112.158	125.455	132.383	89.7194	113.334	139.739	12.0217	11.7569	9.49729	10.4991	11.7438	12.3924	8.39863	10.6092	13.081
sp|P48582|BRO1_YEAST	BRO1	Vacuolar-sorting protein BRO1 OS=Saccharomyces cerevisiae (strain ATCC 204508 / S288c) OX=559292 GN=BRO1 PE=1 SV=2	1051	10	575.977	584.591	503.077	505.252	597.22	576.842	500.531	511.499	588.775	11.6506	11.8248	10.176	10.22	12.0803	11.6681	10.1245	10.3463	11.9094
sp|Q04491|SEC13_YEAST	SEC13	Protein transport protein SEC13 OS=Saccharomyces cerevisiae (strain ATCC 204508 / S288c) OX=559292 GN=SEC13 PE=1 SV=1	1052	47	3176.36	3410.18	3036.29	2198.19	3222.76	3309.14	2606.63	2818.34	3557.35	11.62	12.4754	11.1076	8.0416	11.7898	12.1058	9.53579	10.3103	13.0138
sp|P47110|DPOD3_YEAST	POL32	DNA polymerase delta subunit 3 OS=Saccharomyces cerevisiae (strain ATCC 204508 / S288c) OX=559292 GN=POL32 PE=1 SV=1	1053	15	770.73	813.798	824.636	730.638	720.957	686.315	661.685	592.63	593.584	12.0521	12.7256	12.8951	11.4252	11.2738	10.7321	10.347	9.26712	9.28204
sp|Q01662|MAP1_YEAST	MAP1	Methionine aminopeptidase 1 OS=Saccharomyces cerevisiae (strain ATCC 204508 / S288c) OX=559292 GN=MAP1 PE=1 SV=2	1054	124	5026.45	4875.22	4866.79	4681.99	4809.18	4757.23	4684.85	4467.54	4416.73	11.8031	11.4479	11.4282	10.9942	11.2929	11.1709	11.0009	10.4906	10.3713
sp|Q03262|PGM3_YEAST	PRM15	Phosphoribomutase OS=Saccharomyces cerevisiae (strain ATCC 204508 / S288c) OX=559292 GN=PRM15 PE=1 SV=1	1055	9	279.201	268.917	239.156	313.149	327.307	301.027	285.174	277.63	374.729	10.4715	10.0858	8.96962	11.7447	12.2757	11.2901	10.6955	10.4126	14.0543
sp|Q05016|YM71_YEAST	YMR226C	NADP-dependent 3-hydroxy acid dehydrogenase OS=Saccharomyces cerevisiae (strain ATCC 204508 / S288c) OX=559292 GN=YMR226C PE=1 SV=1	1056	122	6099.07	6032.97	5822.18	5307.75	6116.53	5912.26	5544.88	5652.97	5918.95	11.6378	11.5116	11.1094	10.1278	11.6711	11.2813	10.5803	10.7866	11.2941
sp|Q04429|HLR1_YEAST	HLR1	Protein HLR1 OS=Saccharomyces cerevisiae (strain ATCC 204508 / S288c) OX=559292 GN=HLR1 PE=1 SV=1	1057	7	213.384	210.58	184.764	201.976	196.306	183.899	184.449	195.192	179.791	12.191	12.0308	10.5559	11.5392	11.2153	10.5065	10.5379	11.1517	10.2718
sp|P21954|IDHP_YEAST	IDP1	Isocitrate dehydrogenase [NADP], mitochondrial OS=Saccharomyces cerevisiae (strain ATCC 204508 / S288c) OX=559292 GN=IDP1 PE=1 SV=1	1058	99	4581.44	4943.92	4166.11	4189.31	4793.87	4203.89	4590.52	4437.52	5479.78	11.0699	11.9458	10.0664	10.1224	11.5832	10.1577	11.0919	10.7222	13.2405
sp|P39954|SAHH_YEAST	SAH1	Adenosylhomocysteinase OS=Saccharomyces cerevisiae (strain ATCC 204508 / S288c) OX=559292 GN=SAH1 PE=1 SV=1	1059	232	12427.8	12557.5	10070.2	11174	14591.5	12234.5	10844.9	11719.1	17184.6	11.0172	11.1321	8.92716	9.90567	12.9353	10.8458	9.61392	10.3889	15.234
sp|P13433|RPOM_YEAST	RPO41	DNA-directed RNA polymerase, mitochondrial OS=Saccharomyces cerevisiae (strain ATCC 204508 / S288c) OX=559292 GN=RPO41 PE=3 SV=2	1060	1	46.7139	37.2375	46.1613	76.8319	46.3238	33.339	50.4559	46.7295	34.5002	11.1677	8.90225	11.0356	18.368	11.0745	7.97025	12.0623	11.1715	8.24785
sp|P01097|ATIF_YEAST	INH1	ATPase inhibitor, mitochondrial OS=Saccharomyces cerevisiae (strain ATCC 204508 / S288c) OX=559292 GN=INH1 PE=1 SV=2	1061	102	11565.7	12871.7	17951.1	11579.5	14382	15217.9	13618.9	17447.7	14292.1	8.97076	9.98374	13.9235	8.98147	11.1552	11.8035	10.5633	13.533	11.0855
sp|Q04839|GFD1_YEAST	GFD1	mRNA transport factor GFD1 OS=Saccharomyces cerevisiae (strain ATCC 204508 / S288c) OX=559292 GN=GFD1 PE=1 SV=1	1062	16	568.743	570.547	775.874	722.37	646.988	594.678	951.382	802.268	608.551	9.11243	9.14133	12.4311	11.5738	10.3661	9.52796	15.2431	12.854	9.75023
sp|Q04080|GPI17_YEAST	GPI17	GPI transamidase component GPI17 OS=Saccharomyces cerevisiae (strain ATCC 204508 / S288c) OX=559292 GN=GPI17 PE=1 SV=1	1063	8	133.391	107.971	104.613	154.008	153.11	111.714	117.902	104.803	151.062	11.7156	9.483	9.18807	13.5264	13.4475	9.81175	10.3552	9.20476	13.2676
sp|Q03208|YML9_YEAST	YML119W	Uncharacterized protein YML119W OS=Saccharomyces cerevisiae (strain ATCC 204508 / S288c) OX=559292 GN=YML119W PE=1 SV=1	1064	2	55.5254	58.8598	70.2999	76.008	61.5283	64.376	71.7665	74.6618	61.628	9.33743	9.89816	11.822	12.7819	10.3469	10.8258	12.0686	12.5555	10.3637
sp|P36006|MYO3_YEAST	MYO3	Myosin-3 OS=Saccharomyces cerevisiae (strain ATCC 204508 / S288c) OX=559292 GN=MYO3 PE=1 SV=4	1065	10	446.85	466.025	555.546	609.089	556.879	501.694	677.297	662.881	589.84	8.82039	9.19889	10.9659	12.0228	10.9923	9.90296	13.3692	13.0846	11.6429
sp|Q04439|MYO5_YEAST	MYO5	Myosin-5 OS=Saccharomyces cerevisiae (strain ATCC 204508 / S288c) OX=559292 GN=MYO5 PE=1 SV=1	1065	18	1011.73	1037.34	1006.72	1098.67	1085.44	1089.2	1082.49	1092.77	1128.92	10.5024	10.7683	10.4504	11.4049	11.2676	11.3066	11.237	11.3437	11.719
sp|P39005|KRE9_YEAST	KRE9	Cell wall synthesis protein KRE9 OS=Saccharomyces cerevisiae (strain ATCC 204508 / S288c) OX=559292 GN=KRE9 PE=3 SV=1	1066	33	940.159	990.374	986.462	745.665	1036.44	1264.92	1010.48	1142.8	1250.38	10.0362	10.5722	10.5305	7.95998	11.064	13.503	10.7869	12.1994	13.3478
sp|P27810|KTR1_YEAST	KTR1	Alpha-1,2 mannosyltransferase KTR1 OS=Saccharomyces cerevisiae (strain ATCC 204508 / S288c) OX=559292 GN=KTR1 PE=1 SV=1	1067	32	1080.83	1131.72	1017.94	892.667	1301.75	1163.75	1082.51	1130.03	1505.48	10.4867	10.9805	9.87651	8.66106	12.6302	11.2912	10.503	10.9641	14.6068
sp|P38892|CRG1_YEAST	CRG1	Probable S-adenosylmethionine-dependent methyltransferase CRG1 OS=Saccharomyces cerevisiae (strain ATCC 204508 / S288c) OX=559292 GN=CRG1 PE=1 SV=1	1068	4	102.233	105.951	97.8353	111.02	126.092	99.1553	100.108	91.7567	127.308	10.6331	11.0198	10.1757	11.547	13.1146	10.313	10.4121	9.54348	13.2411
sp|P53330|RT102_YEAST	RTT102	Regulator of Ty1 transposition protein 102 OS=Saccharomyces cerevisiae (strain ATCC 204508 / S288c) OX=559292 GN=RTT102 PE=1 SV=2	1069	104	4747.29	4338.46	5453.69	6350.2	5356.12	4787.94	6451.07	6136.45	5064.68	9.75085	8.91112	11.2018	13.0432	11.0014	9.83435	13.2504	12.6042	10.4028
sp|P53260|GATF_YEAST	GTF1	Glutamyl-tRNA(Gln) amidotransferase subunit F, mitochondrial OS=Saccharomyces cerevisiae (strain ATCC 204508 / S288c) OX=559292 GN=GTF1 PE=1 SV=1	1070	35	2469.54	2749.08	2891	2405.41	2590.76	2871.16	2466.73	2839.3	2678.05	10.3065	11.4731	12.0654	10.0388	10.8124	11.9826	10.2948	11.8497	11.1767
sp|Q08553|SYC1_YEAST	SYC1	Protein SYC1 OS=Saccharomyces cerevisiae (strain ATCC 204508 / S288c) OX=559292 GN=SYC1 PE=1 SV=1	1071	3	113.852	111.214	116.47	104.419	97.1718	103.903	120.936	127.042	119.935	11.2176	10.9577	11.4755	10.2882	9.57412	10.2373	11.9155	12.5172	11.8169
sp|Q12314|SFM1_YEAST	SFM1	Protein arginine N-methyltransferase SFM1 OS=Saccharomyces cerevisiae (strain ATCC 204508 / S288c) OX=559292 GN=SFM1 PE=1 SV=1	1072	59	3391.1	3563.85	2972.35	2512.38	3388.16	3356.41	2973.82	2933.08	3588.82	11.8239	12.4263	10.3639	8.76005	11.8137	11.703	10.369	10.2269	12.5133
sp|P32939|YPT7_YEAST	YPT7	Ypt/Rab-type GTPase YPT7 OS=Saccharomyces cerevisiae (strain ATCC 204508 / S288c) OX=559292 GN=YPT7 PE=1 SV=1	1073	30	1399.91	1472.37	1259.62	1164.48	1447.28	1397.87	1279	1353.88	1613.72	11.3004	11.8853	10.168	9.39997	11.6828	11.2839	10.3244	10.9288	13.0263
sp|P12754|EI2BD_YEAST	GCD2	Translation initiation factor eIF-2B subunit delta OS=Saccharomyces cerevisiae (strain ATCC 204508 / S288c) OX=559292 GN=GCD2 PE=1 SV=1	1074	14	457.479	485.566	408.673	553.348	495.262	406.79	492.219	464.672	550.81	10.6025	11.2535	9.47138	12.8244	11.4782	9.42774	11.4076	10.7692	12.7655
sp|P36157|MSA2_YEAST	MSA2	Putative transcriptional activator MSA2 OS=Saccharomyces cerevisiae (strain ATCC 204508 / S288c) OX=559292 GN=MSA2 PE=1 SV=1	1075	21	761.947	811.964	890.644	796.221	760.878	838.213	545.293	528.66	543.665	11.763	12.5352	13.7498	12.2921	11.7465	12.9404	8.41828	8.1615	8.39315
sp|P10080|SSBP1_YEAST	SBP1	Single-stranded nucleic acid-binding protein OS=Saccharomyces cerevisiae (strain ATCC 204508 / S288c) OX=559292 GN=SBP1 PE=1 SV=2	1076	301	19756	21155.7	21617.9	18654.7	20032.5	20915.6	22116.7	22778.6	20662.3	10.5259	11.2716	11.5179	9.9391	10.6732	11.1437	11.7836	12.1363	11.0087
sp|Q12018|CDC53_YEAST	CDC53	Cell division control protein 53 OS=Saccharomyces cerevisiae (strain ATCC 204508 / S288c) OX=559292 GN=CDC53 PE=1 SV=1	1077	13	385.247	385.828	335.46	350.866	373.704	360.558	329.055	349.804	448.103	11.6086	11.6261	10.1084	10.5726	11.2608	10.8647	9.9154	10.5406	13.5027
sp|P17119|KAR3_YEAST	KAR3	Kinesin-like protein KAR3 OS=Saccharomyces cerevisiae (strain ATCC 204508 / S288c) OX=559292 GN=KAR3 PE=1 SV=1	1078	3	218.097	208.107	277.793	249.803	195.464	271.877	286.171	273.095	349.559	9.36052	8.93176	11.9226	10.7213	8.38914	11.6687	12.2822	11.721	15.0028
sp|P38877|CTF8_YEAST	CTF8	Chromosome transmission fidelity protein 8 OS=Saccharomyces cerevisiae (strain ATCC 204508 / S288c) OX=559292 GN=CTF8 PE=1 SV=1	1079	26	1805.87	1788.48	1823.19	1359.93	1637.93	1852	1560.33	1565.5	1500.74	12.1248	12.0081	12.2411	9.13074	10.9973	12.4346	10.4763	10.511	10.0762
sp|P47133|EMC2_YEAST	EMC2	ER membrane protein complex subunit 2 OS=Saccharomyces cerevisiae (strain ATCC 204508 / S288c) OX=559292 GN=EMC2 PE=1 SV=1	1080	14	312.082	315.418	312.328	413.726	383.889	342.414	293.902	342.606	387.302	10.0553	10.1628	10.0632	13.3302	12.3689	11.0326	9.46951	11.0387	12.4789
sp|Q03281|HEH2_YEAST	HEH2	Inner nuclear membrane protein HEH2 OS=Saccharomyces cerevisiae (strain ATCC 204508 / S288c) OX=559292 GN=HEH2 PE=1 SV=1	1081	5	93.1483	95.669	105.472	103.097	110.762	106.662	114.919	108.449	112.225	9.80092	10.0661	11.0976	10.8477	11.6542	11.2228	12.0916	11.4108	11.8081
sp|P38112|MAK5_YEAST	MAK5	ATP-dependent RNA helicase MAK5 OS=Saccharomyces cerevisiae (strain ATCC 204508 / S288c) OX=559292 GN=MAK5 PE=1 SV=1	1082	26	985.884	968.598	869.867	936.939	1078.55	949.355	978.173	1039.31	1100.95	11.0679	10.8738	9.76542	10.5184	12.1082	10.6578	10.9813	11.6676	12.3596
sp|Q12199|TIP41_YEAST	TIP41	Type 2A phosphatase activator TIP41 OS=Saccharomyces cerevisiae (strain ATCC 204508 / S288c) OX=559292 GN=TIP41 PE=1 SV=1	1083	2	56.4527	52.2568	45.0342	39.7341	53.3843	49.3388	52.2463	60.0982	55.7361	12.1592	11.2554	9.69976	8.55819	11.4983	10.6269	11.2532	12.9443	12.0048
sp|Q07362|PBP4_YEAST	PBP4	Protein PBP4 OS=Saccharomyces cerevisiae (strain ATCC 204508 / S288c) OX=559292 GN=PBP4 PE=1 SV=1	1084	168	11126	11850.1	12522.5	12273.5	12428.3	12802.8	13452.7	13398.4	12891.1	9.86825	10.5105	11.1069	10.886	11.0233	11.3555	11.9319	11.8838	11.4338
sp|P00424|COX5A_YEAST	COX5A	Cytochrome c oxidase subunit 5A, mitochondrial OS=Saccharomyces cerevisiae (strain ATCC 204508 / S288c) OX=559292 GN=COX5A PE=1 SV=1	1085	166	9334.4	9566.08	10867.8	9971.27	10106.6	11915	9008.2	11187.1	10843.7	10.0586	10.3083	11.711	10.7449	10.8907	12.8394	9.7071	12.055	11.685
sp|P00425|COX5B_YEAST	COX5B	Cytochrome c oxidase subunit 5B, mitochondrial OS=Saccharomyces cerevisiae (strain ATCC 204508 / S288c) OX=559292 GN=COX5B PE=1 SV=3	1085	23	1633.58	1541.04	1595.24	1284.37	1571.01	1600.06	1492.12	1514.29	1561.02	11.8438	11.1728	11.5658	9.31193	11.3901	11.6007	10.8182	10.9789	11.3177
sp|Q12368|SNU23_YEAST	SNU23	23 kDa U4/U6.U5 small nuclear ribonucleoprotein component OS=Saccharomyces cerevisiae (strain ATCC 204508 / S288c) OX=559292 GN=SNU23 PE=1 SV=1	1086	18	767.698	704.914	731.94	697.851	720.863	778.331	730.762	688.198	731.069	11.7177	10.7594	11.1719	10.6516	11.0028	11.88	11.1539	10.5042	11.1586
sp|Q08237|REXO4_YEAST	REX4	RNA exonuclease 4 OS=Saccharomyces cerevisiae (strain ATCC 204508 / S288c) OX=559292 GN=REX4 PE=1 SV=1	1087	29	2769.46	2383.59	2234.98	2174.96	2020.94	1853.73	2187.18	1862.63	1751.34	14.3952	12.3895	11.617	11.3051	10.5045	9.63537	11.3686	9.68163	9.10316
sp|P41895|T2FA_YEAST	TFG1	Transcription initiation factor IIF subunit alpha OS=Saccharomyces cerevisiae (strain ATCC 204508 / S288c) OX=559292 GN=TFG1 PE=1 SV=2	1088	88	4449.56	4357.57	4366.76	4413.19	3978.47	3973.72	4307.76	3941.66	3727.06	11.8605	11.6153	11.6398	11.7636	10.6048	10.5921	11.4825	10.5067	9.93465
sp|P29311|BMH1_YEAST	BMH1	Protein BMH1 OS=Saccharomyces cerevisiae (strain ATCC 204508 / S288c) OX=559292 GN=BMH1 PE=1 SV=4	1089	247	18877.2	19942.3	17007.6	14397.5	19589.2	20447.6	18785.8	19745.8	22544.4	11.0176	11.6392	9.92638	8.40301	11.4331	11.9341	10.9642	11.5245	13.1579
sp|P34730|BMH2_YEAST	BMH2	Protein BMH2 OS=Saccharomyces cerevisiae (strain ATCC 204508 / S288c) OX=559292 GN=BMH2 PE=1 SV=3	1089	22	952.103	1037.07	874.924	866.46	1014.6	1034.15	985.516	1035.58	1161.87	10.6235	11.5715	9.7623	9.66786	11.3208	11.5389	10.9963	11.5549	12.964
sp|P23639|PSA2_YEAST	PRE8	Proteasome subunit alpha type-2 OS=Saccharomyces cerevisiae (strain ATCC 204508 / S288c) OX=559292 GN=PRE8 PE=1 SV=1	1090	109	6380.42	6132.77	5699.77	4922.62	5410.36	5773.11	4957.89	4933.22	4823.99	13.0122	12.5071	11.6241	10.0392	11.0339	11.7737	10.1111	10.0608	9.83802
sp|P40540|EMC5_YEAST	EMC5	ER membrane protein complex subunit 5 OS=Saccharomyces cerevisiae (strain ATCC 204508 / S288c) OX=559292 GN=EMC5 PE=1 SV=1	1091	6	124.909	137.667	133.64	131.844	125.621	137.733	115.969	124.241	126.818	10.7825	11.8838	11.5362	11.3811	10.844	11.8895	10.0108	10.7248	10.9473
sp|P34162|MED20_YEAST	SRB2	Mediator of RNA polymerase II transcription subunit 20 OS=Saccharomyces cerevisiae (strain ATCC 204508 / S288c) OX=559292 GN=SRB2 PE=1 SV=1	1092	5	228.082	249.273	236.941	199.55	262.373	272.584	229.459	227.785	234.786	10.6539	11.6437	11.0677	9.32114	12.2557	12.7326	10.7182	10.64	10.967
sp|P13574|STE12_YEAST	STE12	Protein STE12 OS=Saccharomyces cerevisiae (strain ATCC 204508 / S288c) OX=559292 GN=STE12 PE=1 SV=1	1093	9	410.898	437.9	360.803	347.797	392.078	370.306	323.506	331.489	348.274	12.3651	13.1776	10.8576	10.4662	11.7987	11.1436	9.73521	9.97544	10.4805
sp|P32474|EUG1_YEAST	EUG1	Protein disulfide-isomerase EUG1 OS=Saccharomyces cerevisiae (strain ATCC 204508 / S288c) OX=559292 GN=EUG1 PE=1 SV=1	1094	19	664.969	694.402	606.404	690.643	690.317	704.293	624.987	670.647	717.53	10.9655	11.4509	9.99975	11.3889	11.3835	11.614	10.3062	11.0591	11.8322
sp|P38205|NCL1_YEAST	NCL1	Multisite-specific tRNA:(cytosine-C(5))-methyltransferase OS=Saccharomyces cerevisiae (strain ATCC 204508 / S288c) OX=559292 GN=NCL1 PE=1 SV=1	1095	93	3723.9	3728.79	3287.3	3690.64	3602.22	3464.62	3428.77	3309.77	3883.88	11.5938	11.609	10.2345	11.4902	11.2149	10.7865	10.6749	10.3044	12.0918
sp|Q03497|STE20_YEAST	STE20	Serine/threonine-protein kinase STE20 OS=Saccharomyces cerevisiae (strain ATCC 204508 / S288c) OX=559292 GN=STE20 PE=1 SV=1	1096	37	2351.43	2317.22	2204.12	1993.35	2259.5	2394.69	2336.52	2371.29	2364.81	11.4186	11.2525	10.7033	9.67978	10.9722	11.6287	11.3462	11.5151	11.4836
sp|P43587|YPI1_YEAST	YPI1	Type 1 phosphatases regulator YPI1 OS=Saccharomyces cerevisiae (strain ATCC 204508 / S288c) OX=559292 GN=YPI1 PE=1 SV=1	1097	42	1919.65	1963.11	2079.62	1744.06	1971.11	2131.97	2222.37	2341.08	2186.38	10.3433	10.5775	11.2052	9.3972	10.6206	11.4873	11.9744	12.614	11.7805
sp|P24276|SSD1_YEAST	SSD1	Protein SSD1 OS=Saccharomyces cerevisiae (strain ATCC 204508 / S288c) OX=559292 GN=SSD1 PE=1 SV=1	1098	40	2094.44	2227.62	2127.68	1992.69	1931.77	1961.98	1968.76	1904.64	1873.14	11.5825	12.3191	11.7664	11.0199	10.683	10.85	10.8875	10.5329	10.3587
sp|P32379|PSA5_YEAST	PUP2	Proteasome subunit alpha type-5 OS=Saccharomyces cerevisiae (strain ATCC 204508 / S288c) OX=559292 GN=PUP2 PE=1 SV=2	1099	27	1446.37	1526.12	1375.8	1265.9	1488.92	1490.45	1373.44	1314.97	1603.69	11.2246	11.8436	10.677	9.8241	11.5549	11.5667	10.6587	10.2049	12.4455
sp|P25043|PSB2_YEAST	PUP1	Proteasome subunit beta type-2 OS=Saccharomyces cerevisiae (strain ATCC 204508 / S288c) OX=559292 GN=PUP1 PE=1 SV=1	1100	38	1552.75	1466.92	1322.23	1256.93	1439.44	1485.44	1403.66	1403.05	1432.89	12.1657	11.4933	10.3596	9.84799	11.278	11.6384	10.9976	10.9928	11.2266
sp|P28274|URA7_YEAST	URA7	CTP synthase 1 OS=Saccharomyces cerevisiae (strain ATCC 204508 / S288c) OX=559292 GN=URA7 PE=1 SV=2	1101	58	2792.07	2865.54	2497.62	2776.24	3284.93	2849.45	2578.9	2643.64	3560.25	10.8016	11.0858	9.66248	10.7404	12.7083	11.0236	9.97693	10.2274	13.7735
sp|P38627|URA8_YEAST	URA8	CTP synthase 2 OS=Saccharomyces cerevisiae (strain ATCC 204508 / S288c) OX=559292 GN=URA8 PE=1 SV=4	1101	7	387.843	439.697	349.427	407.078	510.928	458.486	375.936	372.138	616.701	9.89841	11.2218	8.91797	10.3893	13.0398	11.7013	9.59453	9.4976	15.7393
sp|P38353|SSH1_YEAST	SSH1	Sec sixty-one protein homolog OS=Saccharomyces cerevisiae (strain ATCC 204508 / S288c) OX=559292 GN=SSH1 PE=1 SV=1	1102	23	822.061	750.872	700.926	671.949	878.896	815.444	700.592	739.855	986.637	11.632	10.6247	9.91797	9.50795	12.4362	11.5384	9.91324	10.4688	13.9607
sp|Q08157|YOL19_YEAST	YOL019W	Uncharacterized membrane protein YOL019W OS=Saccharomyces cerevisiae (strain ATCC 204508 / S288c) OX=559292 GN=YOL019W PE=1 SV=1	1103	10	366.872	398.31	383.472	422.244	437.792	446.411	401.402	428.055	428.938	9.87942	10.726	10.3264	11.3705	11.7892	12.0213	10.8093	11.527	11.5508
sp|P40066|GLE2_YEAST	GLE2	Nucleoporin GLE2 OS=Saccharomyces cerevisiae (strain ATCC 204508 / S288c) OX=559292 GN=GLE2 PE=1 SV=1	1104	20	836.98	856.747	881.747	814.119	895.462	900.785	853.323	764.889	757.236	11.0693	11.3307	11.6613	10.7669	11.8427	11.9131	11.2854	10.1159	10.0146
sp|P39931|SS120_YEAST	SSP120	Protein SSP120 OS=Saccharomyces cerevisiae (strain ATCC 204508 / S288c) OX=559292 GN=SSP120 PE=1 SV=1	1105	93	5188.82	5387.33	5376.16	4297.41	4569.7	4904.5	4720.28	4678.32	4494.92	11.8962	12.3513	12.3257	9.8525	10.4768	11.2444	10.822	10.7258	10.3053
sp|P11914|MPPA_YEAST	MAS2	Mitochondrial-processing peptidase subunit alpha OS=Saccharomyces cerevisiae (strain ATCC 204508 / S288c) OX=559292 GN=MAS2 PE=1 SV=1	1106	32	1700.16	1763.32	1502.7	1578.23	1680.47	1570.26	1449.39	1469.95	1657.23	11.8299	12.2694	10.456	10.9815	11.6929	10.926	10.085	10.2281	11.5312
sp|Q12329|HSP42_YEAST	HSP42	Heat shock protein 42 OS=Saccharomyces cerevisiae (strain ATCC 204508 / S288c) OX=559292 GN=HSP42 PE=1 SV=1	1107	83	5195.27	5762.51	5355.66	5808.96	5557	5454.34	7610.45	6664.44	6949.62	9.55746	10.601	9.85252	10.6864	10.2229	10.0341	14.0005	12.2602	12.7848
sp|P40075|SCS2_YEAST	SCS2	Vesicle-associated membrane protein-associated protein SCS2 OS=Saccharomyces cerevisiae (strain ATCC 204508 / S288c) OX=559292 GN=SCS2 PE=1 SV=3	1108	45	1657.71	1681.65	1532.03	1785.15	1727.64	1591.12	1588.56	1577.5	1746.09	11.1349	11.2958	10.2907	11.991	11.6047	10.6877	10.6705	10.5962	11.7286
sp|Q12163|NBP2_YEAST	NBP2	NAP1-binding protein 2 OS=Saccharomyces cerevisiae (strain ATCC 204508 / S288c) OX=559292 GN=NBP2 PE=1 SV=1	1109	28	717.672	703.257	736.81	711.245	749.756	786.417	767.993	808.963	764.221	10.638	10.4243	10.9216	10.5427	11.1135	11.657	11.3839	11.9911	11.3279
sp|P40327|PRS4_YEAST	RPT2	26S proteasome regulatory subunit 4 homolog OS=Saccharomyces cerevisiae (strain ATCC 204508 / S288c) OX=559292 GN=RPT2 PE=1 SV=3	1110	57	1854.78	1918.49	1703.18	1761.75	1903.84	1821.31	1701.6	1762.83	2188.23	11.1626	11.546	10.2502	10.6027	11.4579	10.9612	10.2407	10.6092	13.1694
sp|P39079|TCPZ_YEAST	CCT6	T-complex protein 1 subunit zeta OS=Saccharomyces cerevisiae (strain ATCC 204508 / S288c) OX=559292 GN=CCT6 PE=1 SV=1	1111	31	1350.17	1275.31	1144.48	1230.46	1471.41	1342.04	1236.32	1241.93	1689.15	11.269	10.6442	9.55224	10.2699	12.2809	11.2011	10.3188	10.3656	14.0983
sp|P11412|G6PD_YEAST	ZWF1	Glucose-6-phosphate 1-dehydrogenase OS=Saccharomyces cerevisiae (strain ATCC 204508 / S288c) OX=559292 GN=ZWF1 PE=1 SV=4	1112	50	2689.13	2645.22	2352.15	2331.71	2828.06	2598.8	2408.61	2588.2	3415.01	11.2719	11.0879	9.85942	9.77374	11.8543	10.8933	10.0961	10.8489	14.3146
sp|P52917|VPS4_YEAST	VPS4	Vacuolar protein sorting-associated protein 4 OS=Saccharomyces cerevisiae (strain ATCC 204508 / S288c) OX=559292 GN=VPS4 PE=1 SV=1	1113	16	878.794	903.739	851.703	738.71	808.558	856.628	778.371	755.212	783.313	11.9482	12.2874	11.5799	10.0436	10.9933	11.6468	10.5828	10.268	10.65
sp|Q04602|VBA4_YEAST	VBA4	Vacuolar basic amino acid transporter 4 OS=Saccharomyces cerevisiae (strain ATCC 204508 / S288c) OX=559292 GN=VBA4 PE=1 SV=1	1114	8	402.307	298.201	322.65	302.329	360.767	296.945	295.504	336.083	297.64	13.8135	10.2389	11.0784	10.3807	12.3872	10.1958	10.1463	11.5396	10.2197
sp|P10507|MPPB_YEAST	MAS1	Mitochondrial-processing peptidase subunit beta OS=Saccharomyces cerevisiae (strain ATCC 204508 / S288c) OX=559292 GN=MAS1 PE=1 SV=1	1115	29	1691.78	1680.58	1544.17	1591.16	1595.24	1560.16	1439.18	1454.62	1550.34	11.9923	11.9129	10.9459	11.279	11.308	11.0593	10.2017	10.3112	10.9897
sp|P53954|ALG11_YEAST	ALG11	GDP-Man:Man(3)GlcNAc(2)-PP-Dol alpha-1,2-mannosyltransferase OS=Saccharomyces cerevisiae (strain ATCC 204508 / S288c) OX=559292 GN=ALG11 PE=1 SV=1	1116	1	21.4457	21.3135	19.162	23.3622	23.5543	22.2242	25.6068	25.9935	34.1485	9.89144	9.83047	8.83812	10.7754	10.864	10.2505	11.8107	11.989	15.7504
sp|P14065|GCY1_YEAST	GCY1	Glycerol 2-dehydrogenase (NADP(+)) OS=Saccharomyces cerevisiae (strain ATCC 204508 / S288c) OX=559292 GN=GCY1 PE=1 SV=1	1117	192	8018.05	8071.48	7940.5	7806.29	7614.84	8171.88	9026.79	8585.02	8180.71	10.9215	10.9942	10.8158	10.633	10.3722	11.131	12.2955	11.6937	11.143
sp|Q12458|YPR1_YEAST	YPR1	Putative reductase 1 OS=Saccharomyces cerevisiae (strain ATCC 204508 / S288c) OX=559292 GN=YPR1 PE=1 SV=1	1117	41	2037.26	2045.58	1815.56	1866.8	2055.29	2020.17	1681.16	1732.56	2060.78	11.7658	11.8138	10.4854	10.7813	11.8699	11.6671	9.70918	10.006	11.9016
sp|P33122|TYE7_YEAST	TYE7	Serine-rich protein TYE7 OS=Saccharomyces cerevisiae (strain ATCC 204508 / S288c) OX=559292 GN=TYE7 PE=1 SV=1	1118	1	36.0584	33.2257	33.285	29.4717	21.7945	29.6826	48.5231	33.6157	34.6249	12.0082	11.0648	11.0846	9.81469	7.25802	9.88492	16.1592	11.1947	11.5308
sp|P48015|GCST_YEAST	GCV1	Aminomethyltransferase, mitochondrial OS=Saccharomyces cerevisiae (strain ATCC 204508 / S288c) OX=559292 GN=GCV1 PE=1 SV=2	1119	15	531.938	534.677	458.274	417.363	439.955	505.908	575.317	537.088	567.386	11.6451	11.7051	10.0325	9.13686	9.63144	11.0753	12.5948	11.7579	12.4211
sp|P40850|MKT1_YEAST	MKT1	Post-transcriptional regulator MKT1 OS=Saccharomyces cerevisiae (strain ATCC 204508 / S288c) OX=559292 GN=MKT1 PE=1 SV=2	1120	26	1048.84	1094.48	857.262	916.996	1291.16	1057.54	918.124	992.63	1643.77	10.6798	11.1445	8.72904	9.33728	13.1472	10.7684	9.34877	10.1074	16.7376
sp|P53904|TBCB_YEAST	ALF1	Tubulin-specific chaperone B OS=Saccharomyces cerevisiae (strain ATCC 204508 / S288c) OX=559292 GN=ALF1 PE=1 SV=1	1121	5	531.197	549.009	546.288	442.138	530.297	597.478	499.702	561.155	558.357	11.0307	11.4006	11.3441	9.18133	11.012	12.4071	10.3767	11.6528	11.5947
sp|P21242|PSA7_YEAST	PRE10	Probable proteasome subunit alpha type-7 OS=Saccharomyces cerevisiae (strain ATCC 204508 / S288c) OX=559292 GN=PRE10 PE=1 SV=2	1122	84	4934.03	4947.26	5048.65	3920.35	4592.9	5078.94	4240.92	3993.52	4122.52	12.0698	12.1022	12.3502	9.59011	11.2353	12.4243	10.3743	9.7691	10.0847
sp|P12945|NAT1_YEAST	NAT1	N-terminal acetyltransferase A complex subunit NAT1 OS=Saccharomyces cerevisiae (strain ATCC 204508 / S288c) OX=559292 GN=NAT1 PE=1 SV=2	1123	45	1442.93	1501.22	1165.05	1352.08	1774.31	1427.22	1246.98	1304.95	1946.33	10.9636	11.4065	8.85224	10.2733	13.4815	10.8443	9.47476	9.91523	14.7885
sp|Q03071|ELOC_YEAST	ELC1	Elongin-C OS=Saccharomyces cerevisiae (strain ATCC 204508 / S288c) OX=559292 GN=ELC1 PE=1 SV=1	1124	3	121.957	130.011	157.874	114.604	119.809	143.439	104.557	130.431	142.394	10.4677	11.159	13.5505	9.83661	10.2834	12.3116	8.97426	11.1951	12.2219
sp|P33338|SLA2_YEAST	SLA2	Protein SLA2 OS=Saccharomyces cerevisiae (strain ATCC 204508 / S288c) OX=559292 GN=SLA2 PE=1 SV=5	1125	9	196.973	219.46	203.555	209.372	235.704	210.757	196.582	235.256	261.523	10.0028	11.1447	10.337	10.6324	11.9696	10.7028	9.98293	11.9469	13.2808
sp|P29478|SEC65_YEAST	SEC65	Signal recognition particle subunit SEC65 OS=Saccharomyces cerevisiae (strain ATCC 204508 / S288c) OX=559292 GN=SEC65 PE=1 SV=1	1126	151	10728.2	10329.9	10382.3	10791.1	10209.9	10320	10554	10249.1	9696.62	11.5034	11.0763	11.1325	11.5708	10.9476	11.0657	11.3166	10.9897	10.3973
sp|P0CX54|RL12B_YEAST	RPL12B	60S ribosomal protein L12-B OS=Saccharomyces cerevisiae (strain ATCC 204508 / S288c) OX=559292 GN=RPL12B PE=1 SV=1	1127	635	48278.3	47853	49705.3	44481.6	48022.4	52778	45756.6	45556.8	43582.8	11.3325	11.2327	11.6675	10.4413	11.2725	12.3888	10.7406	10.6937	10.2303
sp|P81605|DCD_HUMAN_contaminant	DCD	Dermcidin OS=Homo sapiens GN=DCD PE=1 SV=2	1128	12	1335.58	1229.14	2178.83	897.943	1044.5	1344.37	1390.16	958.42	939.457	11.8001	10.8597	19.2503	7.93348	9.22834	11.8777	12.2823	8.4678	8.30026
sp|P40011|RRAAH_YEAST	YER010C	4-hydroxy-4-methyl-2-oxoglutarate aldolase OS=Saccharomyces cerevisiae (strain ATCC 204508 / S288c) OX=559292 GN=YER010C PE=1 SV=1	1129	11	522.349	542.371	585.159	387.864	491.034	604.998	426.566	437.142	444.107	11.7604	12.2112	13.1745	8.73255	11.0554	13.6212	9.6039	9.84202	9.99883
sp|P28834|IDH1_YEAST	IDH1	Isocitrate dehydrogenase [NAD] subunit 1, mitochondrial OS=Saccharomyces cerevisiae (strain ATCC 204508 / S288c) OX=559292 GN=IDH1 PE=1 SV=2	1130	234	12321	12434.2	11992.9	13697.5	11277.4	11282.2	11308.1	10444.1	10159.2	11.7436	11.8515	11.4309	13.0556	10.7489	10.7535	10.7782	9.95467	9.68312
sp|P47039|BNA3_YEAST	BNA3	Probable kynurenine--oxoglutarate transaminase BNA3 OS=Saccharomyces cerevisiae (strain ATCC 204508 / S288c) OX=559292 GN=BNA3 PE=1 SV=1	1132	16	945.173	977.522	862.179	1020.53	1047.37	878.482	871.328	987.832	1227.02	10.7194	11.0862	9.77811	11.574	11.8784	9.96301	9.88187	11.2032	13.9158
sp|P37261|FRM2_YEAST	FRM2	Fatty acid repression mutant protein 2 OS=Saccharomyces cerevisiae (strain ATCC 204508 / S288c) OX=559292 GN=FRM2 PE=1 SV=2	1133	24	432.66	487.765	484.926	446.237	464.911	479.699	465.737	481.457	442.156	10.337	11.6536	11.5857	10.6614	11.1075	11.4608	11.1273	11.5028	10.5639
sp|P22470|SAN1_YEAST	SAN1	Protein SAN1 OS=Saccharomyces cerevisiae (strain ATCC 204508 / S288c) OX=559292 GN=SAN1 PE=1 SV=1	1134	50	2164.73	2211.07	2462.24	2340.78	2305.99	2481.09	2441.27	2479.7	2288.71	10.2228	10.4416	11.6277	11.0541	10.8899	11.7168	11.5287	11.7102	10.8083
sp|P53044|UFD1_YEAST	UFD1	Ubiquitin fusion degradation protein 1 OS=Saccharomyces cerevisiae (strain ATCC 204508 / S288c) OX=559292 GN=UFD1 PE=1 SV=1	1135	46	2180.19	2063.95	2158.26	2040.83	2039.12	2078.47	1985.37	1891.67	1990.03	11.8309	11.2001	11.7119	11.0747	11.0654	11.2789	10.7737	10.2653	10.799
sp|P36148|GPT2_YEAST	GPT2	Glycerol-3-phosphate O-acyltransferase 2 OS=Saccharomyces cerevisiae (strain ATCC 204508 / S288c) OX=559292 GN=GPT2 PE=1 SV=1	1136	3	55.6841	48.1166	44.6929	34.5944	42.4554	42.0664	36.0162	37.8254	47.9852	14.2986	12.3554	11.4763	8.88319	10.9017	10.8019	9.24828	9.71285	12.3217
sp|P32657|CHD1_YEAST	CHD1	Chromo domain-containing protein 1 OS=Saccharomyces cerevisiae (strain ATCC 204508 / S288c) OX=559292 GN=CHD1 PE=1 SV=1	1137	5	138.125	136.471	125.427	134.316	170.358	131.092	148.266	149.87	188.243	10.4469	10.3218	9.48646	10.1588	12.8847	9.91493	11.2139	11.3352	14.2374
sp|P00927|THDH_YEAST	ILV1	Threonine dehydratase, mitochondrial OS=Saccharomyces cerevisiae (strain ATCC 204508 / S288c) OX=559292 GN=ILV1 PE=1 SV=2	1138	69	4058.48	4033.41	3555.22	3671.66	4035.41	3776.36	3685.95	3752.63	4501.51	11.5723	11.5008	10.1373	10.4693	11.5065	10.7679	10.5101	10.7002	12.8356
sp|P32905|RSSA1_YEAST	RPS0A	40S ribosomal protein S0-A OS=Saccharomyces cerevisiae (strain ATCC 204508 / S288c) OX=559292 GN=RPS0A PE=1 SV=3	1139	12	1925.65	1898.17	1793.25	2003.18	1896.64	1889.18	1520.92	1565.57	1714.3	11.8817	11.7121	11.0648	12.3601	11.7027	11.6567	9.38442	9.65992	10.5776
sp|P46654|RSSA2_YEAST	RPS0B	40S ribosomal protein S0-B OS=Saccharomyces cerevisiae (strain ATCC 204508 / S288c) OX=559292 GN=RPS0B PE=1 SV=2	1139	157	9354.64	9053.88	8030.19	8647.77	9167.24	9294.51	7532.53	7583.61	8508.25	12.1217	11.732	10.4055	11.2057	11.8789	12.0438	9.76062	9.82681	11.025
sp|P36062|AVT3_YEAST	AVT3	Vacuolar amino acid transporter 3 OS=Saccharomyces cerevisiae (strain ATCC 204508 / S288c) OX=559292 GN=AVT3 PE=1 SV=1	1140	1	9.76418	6.696	4.78317	6.70674	3.8029	7.67923	3.65735	8.84415	9.12641	15.9911	10.9662	7.83354	10.9838	6.22812	12.5765	5.98975	14.4843	14.9466
sp|Q00402|NUM1_YEAST	NUM1	Nuclear migration protein NUM1 OS=Saccharomyces cerevisiae (strain ATCC 204508 / S288c) OX=559292 GN=NUM1 PE=1 SV=2	1141	28	846.535	931.391	855.094	920.956	1023.1	886.723	924.133	1012.04	1086.17	9.9755	10.9754	10.0764	10.8525	12.0561	10.4491	10.8899	11.9258	12.7993
sp|P38881|NVJ1_YEAST	NVJ1	Nucleus-vacuole junction protein 1 OS=Saccharomyces cerevisiae (strain ATCC 204508 / S288c) OX=559292 GN=NVJ1 PE=1 SV=1	1142	8	315.437	255.218	309.129	314.015	312.189	302.591	216.115	231.778	226.14	12.7059	10.2802	12.4518	12.6486	12.575	12.1884	8.70515	9.33605	9.10895
sp|Q00362|2ABA_YEAST	CDC55	Protein phosphatase PP2A regulatory subunit B OS=Saccharomyces cerevisiae (strain ATCC 204508 / S288c) OX=559292 GN=CDC55 PE=1 SV=2	1143	5	211.655	223.943	189.548	193.279	224.974	219.615	204.442	195.127	268.846	10.9585	11.5947	9.81387	10.007	11.6481	11.3706	10.585	10.1027	13.9195
sp|Q05902|ECM38_YEAST	ECM38	Glutathione hydrolase proenzyme OS=Saccharomyces cerevisiae (strain ATCC 204508 / S288c) OX=559292 GN=ECM38 PE=1 SV=1	1144	43	1358.65	1366.85	1372.49	1164.92	1285.81	1399.26	1366.86	1454.61	1460.09	11.1096	11.1766	11.2227	9.52546	10.514	11.4416	11.1767	11.8942	11.939
sp|Q7LHG5|YI31B_YEAST	TY3B-I	Transposon Ty3-I Gag-Pol polyprotein OS=Saccharomyces cerevisiae (strain ATCC 204508 / S288c) OX=559292 GN=TY3B-I PE=1 SV=2	1145	31	1890.78	1796.01	1838.9	1687.73	1910.03	1886.79	1929.13	2053.26	2015.69	11.1168	10.5596	10.8118	9.92297	11.23	11.0933	11.3423	12.0721	11.8512
sp|P42942|YG4I_YEAST	YGR210C	Uncharacterized GTP-binding protein YGR210C OS=Saccharomyces cerevisiae (strain ATCC 204508 / S288c) OX=559292 GN=YGR210C PE=1 SV=1	1146	6	140.761	128.389	120.364	160.416	163.68	115.56	110.534	114.899	160.618	11.5832	10.5651	9.9047	13.2006	13.4692	9.50938	9.09579	9.45499	13.2172
sp|Q12084|DAS2_YEAST	DAS2	Putative uridine kinase DAS2 OS=Saccharomyces cerevisiae (strain ATCC 204508 / S288c) OX=559292 GN=DAS2 PE=1 SV=1	1147	11	369.33	356.386	292.211	321.457	363.64	353.172	296.709	323.198	348.203	12.2121	11.7841	9.66208	10.6291	12.0239	11.6778	9.81081	10.6867	11.5135
sp|Q12305|RDL1_YEAST	RDL1	Thiosulfate:glutathione sulfurtransferase OS=Saccharomyces cerevisiae (strain ATCC 204508 / S288c) OX=559292 GN=RDL1 PE=1 SV=1	1148	219	7651.26	8309.1	9795.71	8615.11	8570.79	8884.34	10750.6	11005.7	9761.27	9.18035	9.96966	11.7534	10.3368	10.2836	10.6599	12.8991	13.2052	11.712
sp|P38779|CIC1_YEAST	CIC1	Proteasome-interacting protein CIC1 OS=Saccharomyces cerevisiae (strain ATCC 204508 / S288c) OX=559292 GN=CIC1 PE=1 SV=1	1149	115	8481.74	8600.22	7679.8	6806.9	7844.29	7985.77	7678.46	7427.54	7866.63	12.0528	12.2212	10.9132	9.67283	11.147	11.348	10.9113	10.5548	11.1787
sp|P31787|ACBP_YEAST	ACB1	Acyl-CoA-binding protein OS=Saccharomyces cerevisiae (strain ATCC 204508 / S288c) OX=559292 GN=ACB1 PE=1 SV=3	1150	304	39179.5	28817	32738.2	39708.2	33989.3	34831.3	51460.2	49595.6	44309.7	11.048	8.12596	9.23168	11.1971	9.58447	9.8219	14.511	13.9852	12.4947
sp|Q12428|PRPD_YEAST	PDH1	Probable 2-methylcitrate dehydratase OS=Saccharomyces cerevisiae (strain ATCC 204508 / S288c) OX=559292 GN=PDH1 PE=1 SV=1	1151	2	13.2062	15.2709	12.9994	9.24563	17.1869	14.9751	12.7749	13.4489	14.1117	10.7176	12.3932	10.5498	7.50337	13.9482	12.1532	10.3676	10.9146	11.4525
sp|Q04201|CUE4_YEAST	CUE4	CUE domain-containing protein CUE4 OS=Saccharomyces cerevisiae (strain ATCC 204508 / S288c) OX=559292 GN=CUE4 PE=1 SV=1	1152	8	162.433	141.498	176.687	187.932	162.84	168.554	169.493	170.066	158.231	10.8453	9.44747	11.797	12.5478	10.8724	11.2539	11.3166	11.3549	10.5647
sp|P41805|RL10_YEAST	RPL10	60S ribosomal protein L10 OS=Saccharomyces cerevisiae (strain ATCC 204508 / S288c) OX=559292 GN=RPL10 PE=1 SV=1	1153	383	52282	54836.7	49383	57832.4	42414.1	38429	49432.5	37895.5	37012.2	12.4624	13.0714	11.7714	13.7855	10.1102	9.16029	11.7832	9.03312	8.82257
sp|Q04632|COG8_YEAST	COG8	Conserved oligomeric Golgi complex subunit 8 OS=Saccharomyces cerevisiae (strain ATCC 204508 / S288c) OX=559292 GN=COG8 PE=1 SV=1	1154	4	42.0601	48.4834	40.3525	49.9414	47.9049	50.5864	40.9216	47.221	67.03	9.68009	11.1584	9.28708	11.494	11.0253	11.6424	9.41806	10.8679	15.4269
sp|P36069|PMU1_YEAST	PMU1	Probable phosphoglycerate mutase PMU1 OS=Saccharomyces cerevisiae (strain ATCC 204508 / S288c) OX=559292 GN=PMU1 PE=1 SV=1	1155	9	340.617	338.144	343.316	320.972	326.952	349.873	333.61	338.058	371.972	11.1185	11.0378	11.2066	10.4772	10.6725	11.4206	10.8898	11.035	12.142
sp|P21827|RCC1_YEAST	SRM1	Guanine nucleotide exchange factor SRM1 OS=Saccharomyces cerevisiae (strain ATCC 204508 / S288c) OX=559292 GN=SRM1 PE=1 SV=1	1156	36	2241.79	2361.08	2180.94	1888.06	2115.99	2256.33	2119.06	1988.76	2096.91	11.6463	12.266	11.3302	9.80865	10.9928	11.7219	11.0087	10.3318	10.8937
sp|P02666|CASB_BOVIN_contaminant	CSN2	Beta-casein OS=Bos taurus GN=CSN2 PE=1 SV=2	1157	51	4096.62	2498.92	1654.17	1170.48	1418.89	1348.41	1201.87	5373.65	1504.2	20.213	12.3299	8.1618	5.77524	7.00091	6.65316	5.93012	26.514	7.42184
sp|Q06689|YL413_YEAST	YLR413W	Cell membrane protein YLR413W OS=Saccharomyces cerevisiae (strain ATCC 204508 / S288c) OX=559292 GN=YLR413W PE=1 SV=1	1158	20	1408.73	1280.38	1189.55	1584.17	1453.78	1503.14	1271.35	1376.69	1405.84	11.2937	10.2647	9.53652	12.7002	11.6548	12.0505	10.1923	11.0368	11.2705
sp|Q12206|WTM2_YEAST	WTM2	Transcriptional modulator WTM2 OS=Saccharomyces cerevisiae (strain ATCC 204508 / S288c) OX=559292 GN=WTM2 PE=1 SV=1	1159	7	228.811	220.172	225.087	135.982	220.497	226.948	198.132	173.29	198.496	12.521	12.0483	12.3172	7.44122	12.0661	12.4191	10.8422	9.48279	10.8621
sp|P33302|PDR5_YEAST	PDR5	Pleiotropic ABC efflux transporter of multiple drugs OS=Saccharomyces cerevisiae (strain ATCC 204508 / S288c) OX=559292 GN=PDR5 PE=1 SV=1	1160	8	172.962	160.505	142.929	161.447	169.98	161.281	180.364	190.081	193.173	11.2846	10.4719	9.32517	10.5334	11.0901	10.5225	11.7676	12.4015	12.6033
sp|Q04182|PDR15_YEAST	PDR15	ATP-dependent permease PDR15 OS=Saccharomyces cerevisiae (strain ATCC 204508 / S288c) OX=559292 GN=PDR15 PE=1 SV=1	1160	5	343.717	337.604	310.083	304.413	305.092	304.145	297.06	292.863	301.81	12.2897	12.0711	11.0871	10.8844	10.9087	10.8748	10.6215	10.4714	10.7913
sp|Q12487|RM23_YEAST	MRPL23	54S ribosomal protein L23, mitochondrial OS=Saccharomyces cerevisiae (strain ATCC 204508 / S288c) OX=559292 GN=MRPL23 PE=1 SV=1	1161	79	5526.26	5350.89	5378.38	4911.71	5367.17	5370.96	4955.68	5098.28	4871.95	11.8004	11.4259	11.4846	10.4881	11.4607	11.4687	10.582	10.8865	10.4032
sp|Q04894|ADH6_YEAST	ADH6	NADP-dependent alcohol dehydrogenase 6 OS=Saccharomyces cerevisiae (strain ATCC 204508 / S288c) OX=559292 GN=ADH6 PE=1 SV=1	1162	91	4301.39	4153.1	3828.88	3722.31	4296.47	4058.68	3809.85	3850.49	4393.69	11.8122	11.405	10.5146	10.222	11.7987	11.1457	10.4623	10.574	12.0657
sp|Q05530|YD286_YEAST	YDR286C	Glutaredoxin-like protein YDR286C OS=Saccharomyces cerevisiae (strain ATCC 204508 / S288c) OX=559292 GN=YDR286C PE=3 SV=1	1163	12	657.405	755.489	748.273	519.619	649.6	760.056	602.954	649.815	675.155	10.9233	12.5531	12.4332	8.63389	10.7936	12.6289	10.0186	10.7972	11.2182
sp|P53312|SUCB_YEAST	LSC2	Succinate--CoA ligase [ADP-forming] subunit beta, mitochondrial OS=Saccharomyces cerevisiae (strain ATCC 204508 / S288c) OX=559292 GN=LSC2 PE=1 SV=1	1164	92	6302.37	6718.07	6338.13	5694.75	6261.69	6271.79	5631.42	5758.59	5742.34	11.5177	12.2774	11.583	10.4072	11.4433	11.4618	10.2915	10.5239	10.4942
sp|Q06405|ATPK_YEAST	ATP17	ATP synthase subunit f, mitochondrial OS=Saccharomyces cerevisiae (strain ATCC 204508 / S288c) OX=559292 GN=ATP17 PE=1 SV=1	1165	63	4274.47	4779.63	4557.37	4590.17	4723.43	5806	5546.99	5961.31	6050.71	9.2341	10.3254	9.84524	9.9161	10.204	12.5426	11.9831	12.8782	13.0713
sp|P07702|LYS2_YEAST	LYS2	L-2-aminoadipate reductase OS=Saccharomyces cerevisiae (strain ATCC 204508 / S288c) OX=559292 GN=LYS2 PE=1 SV=2	1166	38	2037.43	1873.15	1785.97	1598.69	2017.04	1934.23	1543.25	1683.77	2075.95	12.3111	11.3185	10.7917	9.66006	12.1879	11.6876	9.32507	10.1742	12.5439
sp|P28273|OPLA_YEAST	OXP1	5-oxoprolinase OS=Saccharomyces cerevisiae (strain ATCC 204508 / S288c) OX=559292 GN=OXP1 PE=1 SV=2	1167	6	264.495	278.899	259.034	244.493	292.146	275.654	239.522	235.7	281.208	11.1547	11.7622	10.9244	10.3112	12.3209	11.6253	10.1015	9.94032	11.8596
sp|P20459|IF2A_YEAST	SUI2	Eukaryotic translation initiation factor 2 subunit alpha OS=Saccharomyces cerevisiae (strain ATCC 204508 / S288c) OX=559292 GN=SUI2 PE=1 SV=1	1168	54	2928.62	2795.02	2323.71	2745.54	3407.49	2847.57	2496.92	2525.29	3862.76	11.2931	10.7779	8.96046	10.5871	13.1396	10.9805	9.62838	9.73778	14.8952
sp|P02293|H2B1_YEAST	HTB1	Histone H2B.1 OS=Saccharomyces cerevisiae (strain ATCC 204508 / S288c) OX=559292 GN=HTB1 PE=1 SV=2	1169	341	38468.7	37666.5	38290.3	59685.5	43164.8	43245.7	46979.1	49787.4	44419.2	9.5763	9.37661	9.53189	14.858	10.7453	10.7655	11.6949	12.394	11.0576
sp|P02294|H2B2_YEAST	HTB2	Histone H2B.2 OS=Saccharomyces cerevisiae (strain ATCC 204508 / S288c) OX=559292 GN=HTB2 PE=1 SV=2	1169	29	4828.46	4880.47	4982.26	4404.84	5196.88	5607.34	5564.28	5498.63	5617.92	10.3657	10.4774	10.6959	9.45629	11.1566	12.0378	11.9454	11.8044	12.0605
sp|P53769|CWC24_YEAST	CWC24	Pre-mRNA-splicing factor CWC24 OS=Saccharomyces cerevisiae (strain ATCC 204508 / S288c) OX=559292 GN=CWC24 PE=1 SV=1	1170	63	4645.09	4721.92	4942.41	4280.15	4692.49	4921	4898.36	5073.63	4875.24	10.7899	10.9684	11.4805	9.94221	10.9	11.4308	11.3782	11.7854	11.3245
sp|Q08748|YO296_YEAST	YOR296W	Uncharacterized protein YOR296W OS=Saccharomyces cerevisiae (strain ATCC 204508 / S288c) OX=559292 GN=YOR296W PE=1 SV=1	1171	5	429.925	460.425	463.38	440.968	373.177	472.442	380.924	383.346	359.675	11.4212	12.2315	12.31	11.7146	9.91368	12.5507	10.1195	10.1838	9.55499
sp|Q12063|UPPS_YEAST	NUS1	Dehydrodolichyl diphosphate synthase complex subunit NUS1 OS=Saccharomyces cerevisiae (strain ATCC 204508 / S288c) OX=559292 GN=NUS1 PE=1 SV=1	1172	1	16.1662	18.5054	17.0445	22.4657	22.3481	16.3705	12.6393	18.2305	21.56	9.77813	11.193	10.3094	13.5884	13.5173	9.9017	7.64488	11.0267	13.0406
sp|Q12186|BBP_YEAST	MSL5	Branchpoint-bridging protein OS=Saccharomyces cerevisiae (strain ATCC 204508 / S288c) OX=559292 GN=MSL5 PE=1 SV=1	1173	16	723.494	746.994	714.566	643.465	681.087	695.953	710.492	698.93	677.599	11.4976	11.871	11.3557	10.2258	10.8237	11.0599	11.2909	11.1072	10.7682
sp|P28320|YJU2_YEAST	YJU2	Splicing factor YJU2 OS=Saccharomyces cerevisiae (strain ATCC 204508 / S288c) OX=559292 GN=YJU2 PE=1 SV=1	1174	36	1041.66	1070.63	1084.17	996.719	1035.52	1065.38	1066.05	1068.15	998.085	11.0505	11.3578	11.5015	10.5737	10.9854	11.3021	11.3092	11.3315	10.5882
sp|P19659|MED15_YEAST	GAL11	Mediator of RNA polymerase II transcription subunit 15 OS=Saccharomyces cerevisiae (strain ATCC 204508 / S288c) OX=559292 GN=GAL11 PE=1 SV=3	1175	19	657.679	721.37	711.83	658.801	722.326	752.856	653.365	735.943	737.194	10.3549	11.3577	11.2075	10.3726	11.3728	11.8535	10.287	11.5872	11.6069
sp|P33755|NPL4_YEAST	NPL4	Nuclear protein localization protein 4 OS=Saccharomyces cerevisiae (strain ATCC 204508 / S288c) OX=559292 GN=NPL4 PE=1 SV=1	1176	8	692.31	783.268	838.494	461.778	646.861	837.847	703.973	806.998	959.945	10.2847	11.6359	12.4563	6.85998	9.6095	12.4467	10.4579	11.9884	14.2605
sp|P32784|GPT1_YEAST	SCT1	Glycerol-3-phosphate O-acyltransferase 1 OS=Saccharomyces cerevisiae (strain ATCC 204508 / S288c) OX=559292 GN=SCT1 PE=1 SV=3	1177	1	35.2116	45.3129	34.8375	46.7636	43.992	43.4169	34.242	30.605	43.9245	9.82724	12.6464	9.72283	13.0513	12.2778	12.1173	9.55664	8.54158	12.2589
sp|P53946|ARP5_YEAST	ARP5	Actin-related protein 5 OS=Saccharomyces cerevisiae (strain ATCC 204508 / S288c) OX=559292 GN=ARP5 PE=1 SV=1	1178	2	22.1563	24.0032	21.4471	21.2759	25.1103	27.4636	22.4198	30.9687	29.2753	9.8859	10.71	9.56946	9.49308	11.2039	12.254	10.0035	13.8179	13.0623
sp|P53912|YNN4_YEAST	YNL134C	Uncharacterized protein YNL134C OS=Saccharomyces cerevisiae (strain ATCC 204508 / S288c) OX=559292 GN=YNL134C PE=1 SV=1	1179	54	3271.65	3215.64	2877.21	3145.41	3165.98	3140.8	2934.27	3031.53	3595.09	11.529	11.3316	10.139	11.0841	11.1566	11.0679	10.3401	10.6828	12.6688
sp|P54007|YL460_YEAST	YLR460C	Uncharacterized protein YLR460C OS=Saccharomyces cerevisiae (strain ATCC 204508 / S288c) OX=559292 GN=YLR460C PE=1 SV=1	1179	3	86.9859	96.8139	86.8545	63.0067	79.4179	96.1233	79.7565	78.0679	84.8158	11.5697	12.8769	11.5522	8.38031	10.5631	12.785	10.6081	10.3835	11.2811
sp|P36135|UTH1_YEAST	UTH1	Probable secreted beta-glucosidase UTH1 OS=Saccharomyces cerevisiae (strain ATCC 204508 / S288c) OX=559292 GN=UTH1 PE=1 SV=2	1180	44	2338.31	2612.71	2760.86	2276.75	2285.1	2698.48	2505.21	2653.6	2376.47	10.389	11.6082	12.2664	10.1155	10.1526	11.9893	11.1306	11.7899	10.5586
sp|P51998|RL4P_YEAST	YML6	54S ribosomal protein YmL6, mitochondrial OS=Saccharomyces cerevisiae (strain ATCC 204508 / S288c) OX=559292 GN=YML6 PE=1 SV=1	1181	51	2554.33	2734.62	2512.85	1889.9	2477.69	2540.59	2273	2247.06	2318.18	11.854	12.6907	11.6615	8.77056	11.4984	11.7903	10.5484	10.4281	10.7581
sp|P32623|CRH2_YEAST	UTR2	Probable glycosidase CRH2 OS=Saccharomyces cerevisiae (strain ATCC 204508 / S288c) OX=559292 GN=UTR2 PE=1 SV=3	1182	63	3765.14	3979.79	3497.74	3358.96	4192.04	4869.24	5025.46	5543.17	5537.41	9.46754	10.0073	8.79515	8.44619	10.541	12.2438	12.6366	13.9384	13.924
sp|Q02933|RNY1_YEAST	RNY1	Ribonuclease T2-like OS=Saccharomyces cerevisiae (strain ATCC 204508 / S288c) OX=559292 GN=RNY1 PE=1 SV=1	1183	24	1104.05	1146.84	1139.02	879.054	1039.95	1115.29	1205.19	1289.44	1335.5	10.7667	11.184	11.1077	8.57251	10.1416	10.8763	11.753	12.5746	13.0238
sp|P06106|CYSD_YEAST	MET17	Homocysteine/cysteine synthase OS=Saccharomyces cerevisiae (strain ATCC 204508 / S288c) OX=559292 GN=MET17 PE=1 SV=3	1184	93	6246.97	6529.43	6168.37	5687.6	6735.52	6395.85	6190.89	6411.63	8182.81	10.6696	11.1521	10.5354	9.71424	11.5041	10.9239	10.5738	10.9509	13.976
sp|P39927|PTI1_YEAST	PTI1	Protein PTI1 OS=Saccharomyces cerevisiae (strain ATCC 204508 / S288c) OX=559292 GN=PTI1 PE=1 SV=2	1185	14	919.765	970.036	955.818	822.19	891.057	969.428	740.294	775.938	727.198	11.8348	12.4816	12.2987	10.5792	11.4654	12.4738	9.52548	9.98412	9.35697
sp|P25342|CDC10_YEAST	CDC10	Cell division control protein 10 OS=Saccharomyces cerevisiae (strain ATCC 204508 / S288c) OX=559292 GN=CDC10 PE=1 SV=1	1186	25	1800.32	1862.45	1465.68	1258.95	1843.29	1770.52	1519.41	1621.51	2191.98	11.7406	12.1458	9.5583	8.21013	12.0208	11.5463	9.90869	10.5745	14.2948
sp|Q05515|SVF1_YEAST	SVF1	Survival factor 1 OS=Saccharomyces cerevisiae (strain ATCC 204508 / S288c) OX=559292 GN=SVF1 PE=1 SV=1	1187	38	1281.81	1283.66	1132.45	1275.87	1429.75	1301.16	1212.71	1233.71	1539.01	10.9649	10.9807	9.68723	10.9141	12.2304	11.1304	10.3738	10.5534	13.165
sp|Q03103|ERO1_YEAST	ERO1	Endoplasmic oxidoreductin-1 OS=Saccharomyces cerevisiae (strain ATCC 204508 / S288c) OX=559292 GN=ERO1 PE=1 SV=1	1188	37	1343.16	1377.8	1295.79	1355.17	1431.78	1419.56	1400.36	1383.89	1509.54	10.7306	11.0074	10.3522	10.8266	11.4386	11.341	11.1876	11.056	12.0599
sp|P38891|BCA1_YEAST	BAT1	Branched-chain-amino-acid aminotransferase, mitochondrial OS=Saccharomyces cerevisiae (strain ATCC 204508 / S288c) OX=559292 GN=BAT1 PE=1 SV=1	1189	138	10106.6	9944.46	9663.42	8469.67	9450.79	8641.45	7890.07	7778.41	8299.92	12.5947	12.3927	12.0424	10.5548	11.7774	10.7689	9.8325	9.69335	10.3433
sp|P47176|BCA2_YEAST	BAT2	Branched-chain-amino-acid aminotransferase, cytosolic OS=Saccharomyces cerevisiae (strain ATCC 204508 / S288c) OX=559292 GN=BAT2 PE=1 SV=1	1189	39	2478.57	2297.64	2016.93	2124.87	2336.45	2103.39	2335.12	2215.74	2648.84	12.0567	11.1766	9.81114	10.3362	11.3654	10.2317	11.3589	10.7782	12.885
[truncated: 2,193 more rows]
