# Supplementary material for: Quantitative proteome and phosphoproteome datasets of DNA replication and mitosis in Saccharomyces cerevisiae
Source: Data Brief. 2022 Nov 9;45:108741. doi: 10.1016/j.dib.2022.108741 (PMC9679744; doi:10.1016/j.dib.2022.108741)
Supplement: Supplementary file 3 [file mmc3.xlsx]

## Sheet: Table S3 Phosphopeptides
Supplemental Table 3 lists the phosphopeptide identifications. Columns include: Peptide sequence, 9 columns of TMT signal-to-noise values, assigned protein ID, phosphorylation site residue, phosphorylation site position, phosphorylation site motif (phosphorylation site plus six flanking residues), the A-score (>13 is localized), redundancy of the peptide in the proteome, and the file of origin.
	Normalized TMT Signal-to-noise values for Phosphosites (scaled to 100)
	wt 30min	wt 30min	wt 30min	wt 40min	wt 40min	wt 40min	wt noco	wt noco	wt noco
sequence	126_sn_sum	127n_sn_sum	127c_sn_sum	128n_sn_sum	128c_sn_sum	129n_sn_sum	129c_sn_sum	130n_sn_sum	130c_sn_sum	protein_id	site residue	site position	motif	A-score	redundancy	file
-.M*CHNS#VRS#GNK.A	50.9098	54.7344	63.3619	49.5185	56.5696	59.9732	55.3496	70.5177	61.0818	sp|P47046|IRC8_YEAST	S	5	xxMCHNSVRSGNK	5000	U	ea08230.raw
-.M*LNHPS#QGS#DDAQDEK.Q	22.9479	18.8735	23.8169	23.0406	25.4037	27.5409	12.6368	14.9134	30.568	sp|P32901|PTR2_YEAST	S	6	xMLNHPSQGSDDA	5000	U	ea08229.raw
-.M*LS#SEDFGSSGK.K	52.8183	56.6153	60.4442	37.7595	67.8752	73.419	43.8561	62.4502	61.2801	sp|P38084|BAP2_YEAST	S	9	SSEDFGSSGKKET	5.41742	U	ea08225.raw
-.M*LSSEDFGS#SGK.K	52.8183	56.6153	60.4442	37.7595	67.8752	73.419	43.8561	62.4502	61.2801	sp|P38084|BAP2_YEAST	S	9	SSEDFGSSGKKET	5.41742	U	ea08219.raw
-.M*S#DEEHTFENADAGASATYPM*QCSALR.K	58.2575	58.4851	81.0416	52.1554	67.049	72.1967	84.3498	69.6957	87.3165	sp|P19211|IF5A2_YEAST	S	2	xxxxxMSDEEHTF	140.855	U	ea08223.raw
-.M*S#DEEHTFENADAGASATYPM*QCSALR.K	58.2575	58.4851	81.0416	52.1554	67.049	72.1967	84.3498	69.6957	87.3165	sp|P19211|IF5A2_YEAST	S	2	xxxxxMSDEEHTF	140.855	U	ea08223.raw
-.M*S#DEEHTFENADAGASATYPM*QCSALR.K	58.2575	58.4851	81.0416	52.1554	67.049	72.1967	84.3498	69.6957	87.3165	sp|P19211|IF5A2_YEAST	S	2	xxxxxMSDEEHTF	140.855	U	ea08224.raw
-.M*S#S#DEEDFNDIYGDDKPTTTEEVK.K	65.5354	64.2388	76.4414	37.1941	60.5232	70.9964	68.813	79.0789	67.8216	sp|Q99383|HRP1_YEAST	S	2	xxxxxMSSDEEDF	292.753	U	ea08229.raw
-.M*S#S#DEEDFNDIYGDDKPTTTEEVK.K	65.5354	64.2388	76.4414	37.1941	60.5232	70.9964	68.813	79.0789	67.8216	sp|Q99383|HRP1_YEAST	S	2	xxxxxMSSDEEDF	292.753	U	ea08229.raw
-.M*SS#DEEDFNDIYGDDKPTTTEEVK.K	23.94	21.1426	16.7096	11.6765	21.5834	32.1388	21.3378	28.6013	26.6935	sp|Q99383|HRP1_YEAST	S	3	xxxxMSSDEEDFN	288.5	U	ea08230.raw
-.M*SS#DEEDFNDIYGDDKPTTTEEVK.K	23.94	21.1426	16.7096	11.6765	21.5834	32.1388	21.3378	28.6013	26.6935	sp|Q99383|HRP1_YEAST	S	3	xxxxMSSDEEDFN	288.5	U	ea08224.raw
-.M*TDPHLNTPQVST#SPTFER.S	38.4356	41.0921	52.2728	28.1743	39.252	38.6966	40.4166	38.2566	36.7743	sp|P43598|IGD1_YEAST	T	13	NTPQVSTSPTFER	20.6072	U	ea08229.raw
-.M*TDPHLNTPQVSTS#PTFER.S	107.103	106.766	141.807	110.429	117.839	128.618	138.6	146.221	171.372	sp|P43598|IGD1_YEAST	S	14	TPQVSTSPTFERS	49.588	U	ea08230.raw
-.M*TDPHLNTPQVSTS#PTFER.S	107.103	106.766	141.807	110.429	117.839	128.618	138.6	146.221	171.372	sp|P43598|IGD1_YEAST	S	14	TPQVSTSPTFERS	49.588	U	ea08237.raw
-.M*TDPHLNTPQVSTS#PTFER.S	107.103	106.766	141.807	110.429	117.839	128.618	138.6	146.221	171.372	sp|P43598|IGD1_YEAST	S	14	TPQVSTSPTFERS	49.588	U	ea08223.raw
-.M*TDPHLNTPQVSTS#PTFER.S	107.103	106.766	141.807	110.429	117.839	128.618	138.6	146.221	171.372	sp|P43598|IGD1_YEAST	S	14	TPQVSTSPTFERS	49.588	U	ea08224.raw
-.M*TDPHLNTPQVSTS#PTFER.S	107.103	106.766	141.807	110.429	117.839	128.618	138.6	146.221	171.372	sp|P43598|IGD1_YEAST	S	14	TPQVSTSPTFERS	49.588	U	ea08224.raw
-.M*TDPHLNTPQVSTS#PTFER.S	107.103	106.766	141.807	110.429	117.839	128.618	138.6	146.221	171.372	sp|P43598|IGD1_YEAST	S	14	TPQVSTSPTFERS	49.588	U	ea08224.raw
-.M*TS#INSFPR.N	104.616	21.2075	47.8961	11.7846	15.8133	24.1038	81.714	96.2875	52.2347	sp|P40155|PEX17_YEAST	S	3	xxxxMTSINSFPR	0	U	ea08223.raw
-.MGS#EEDK.K	48.2537	55.5475	53.4677	29.9556	48.6605	58.2116	42.1397	59.1409	57.1777	sp|Q07623|NOP6_YEAST	S	3	xxxxMGSEEDKKL	5000	U	ea08230.raw
-.MGS#EEDK.K	48.2537	55.5475	53.4677	29.9556	48.6605	58.2116	42.1397	59.1409	57.1777	sp|Q07623|NOP6_YEAST	S	3	xxxxMGSEEDKKL	5000	U	ea08225.raw
-.MIPKLY#IHLILSLLLLPLILAQDYYAILEIDK.D	6.00607	6.60054	8.14304	5.22041	4.74239	8.37102	6.36227	7.01258	5.9653	sp|P25303|SCJ1_YEAST	Y	6	xMIPKLYIHLILS	17.0015	U	ea08225.raw
-.MLNHPS#QGS#DDAQDEK.Q	22.9479	18.8735	23.8169	23.0406	25.4037	27.5409	12.6368	14.9134	30.568	sp|P32901|PTR2_YEAST	S	6	xMLNHPSQGSDDA	5000	U	ea08230.raw
-.MLNHPS#QGS#DDAQDEK.Q	22.9479	18.8735	23.8169	23.0406	25.4037	27.5409	12.6368	14.9134	30.568	sp|P32901|PTR2_YEAST	S	6	xMLNHPSQGSDDA	5000	U	ea08223.raw
-.MLNHPSQGS#DDAQDEK.Q	4.62884	6.25527	7.14953	12.7634	5.94522	5.38124	3.25219	3.5588	3.71086	sp|P32901|PTR2_YEAST	S	9	NHPSQGSDDAQDE	5000	U	ea08225.raw
-.MPGVS#VR.D	5.93421	10.8258	4.42382	6.07326	3.96663	5.38335	8.36319	14.3872	20.5325	sp|P07280|RS19A_YEAST	S	5	xxMPGVSVRDVAA	5000	U	ea08224.raw
-.MS#DEEHTFENADAGASATYPM*QCSALR.K	58.2575	58.4851	81.0416	52.1554	67.049	72.1967	84.3498	69.6957	87.3165	sp|P19211|IF5A2_YEAST	S	2	xxxxxMSDEEHTF	140.855	U	ea08224.raw
-.MS#DSEVNQEAK.P	67.8456	49.1338	75.3054	42.5341	62.0422	76.7464	58.9727	94.908	90.6949	sp|Q12306|SMT3_YEAST	S	2	xxxxxMSDSEVNQ	79.0065	U	ea08229.raw
-.MS#DSEVNQEAK.P	67.8456	49.1338	75.3054	42.5341	62.0422	76.7464	58.9727	94.908	90.6949	sp|Q12306|SMT3_YEAST	S	2	xxxxxMSDSEVNQ	79.0065	U	ea08223.raw
-.MS#DSEVNQEAK.P	67.8456	49.1338	75.3054	42.5341	62.0422	76.7464	58.9727	94.908	90.6949	sp|Q12306|SMT3_YEAST	S	2	xxxxxMSDSEVNQ	79.0065	U	ea08225.raw
-.MS#ETELSK.E	36.788	40.9834	45.4474	23.663	28.8976	31.6266	44.4834	34.6531	27.7096	sp|P53883|NOP13_YEAST	S	2	xxxxxMSETELSK	89.7819	U	ea08219.raw
-.MS#S#DEEDFNDIYGDDKPTTTEEVK.K	65.5354	64.2388	76.4414	37.1941	60.5232	70.9964	68.813	79.0789	67.8216	sp|Q99383|HRP1_YEAST	S	2	xxxxxMSSDEEDF	292.753	U	ea08229.raw
-.MS#S#DEEDFNDIYGDDKPTTTEEVK.K	65.5354	64.2388	76.4414	37.1941	60.5232	70.9964	68.813	79.0789	67.8216	sp|Q99383|HRP1_YEAST	S	2	xxxxxMSSDEEDF	292.753	U	ea08229.raw
-.MS#S#DEEDFNDIYGDDKPTTTEEVK.K	65.5354	64.2388	76.4414	37.1941	60.5232	70.9964	68.813	79.0789	67.8216	sp|Q99383|HRP1_YEAST	S	2	xxxxxMSSDEEDF	292.753	U	ea08229.raw
-.MS#S#DEEDFNDIYGDDKPTTTEEVK.K	65.5354	64.2388	76.4414	37.1941	60.5232	70.9964	68.813	79.0789	67.8216	sp|Q99383|HRP1_YEAST	S	2	xxxxxMSSDEEDF	292.753	U	ea08230.raw
-.MS#S#DEEDFNDIYGDDKPTTTEEVK.K	65.5354	64.2388	76.4414	37.1941	60.5232	70.9964	68.813	79.0789	67.8216	sp|Q99383|HRP1_YEAST	S	2	xxxxxMSSDEEDF	292.753	U	ea08230.raw
-.MS#T#SVPVK.K	42.4802	41.225	42.4036	32.3662	31.1517	42.4353	45.0921	41.8061	49.8718	sp|P40529|AGE2_YEAST	S	2	xxxxxMSTSVPVK	0	U	ea08230.raw
-.MSS#DEEDFNDIYGDDKPTTTEEVK.K	23.94	21.1426	16.7096	11.6765	21.5834	32.1388	21.3378	28.6013	26.6935	sp|Q99383|HRP1_YEAST	S	3	xxxxMSSDEEDFN	288.5	U	ea08230.raw
-.MTDPHLNTPQVS#TSPTFER.S	38.4356	41.0921	52.2728	28.1743	39.252	38.6966	40.4166	38.2566	36.7743	sp|P43598|IGD1_YEAST	T	13	NTPQVSTSPTFER	20.6072	U	ea08237.raw
-.MTDPHLNTPQVS#TSPTFER.S	38.4356	41.0921	52.2728	28.1743	39.252	38.6966	40.4166	38.2566	36.7743	sp|P43598|IGD1_YEAST	T	13	NTPQVSTSPTFER	20.6072	U	ea08238.raw
-.MTDPHLNTPQVST#SPTFER.S	38.4356	41.0921	52.2728	28.1743	39.252	38.6966	40.4166	38.2566	36.7743	sp|P43598|IGD1_YEAST	T	13	NTPQVSTSPTFER	20.6072	U	ea08225.raw
-.MTDPHLNTPQVSTS#PTFER.S	107.103	106.766	141.807	110.429	117.839	128.618	138.6	146.221	171.372	sp|P43598|IGD1_YEAST	S	14	TPQVSTSPTFERS	49.588	U	ea08238.raw
-.MTDPHLNTPQVSTS#PTFER.S	107.103	106.766	141.807	110.429	117.839	128.618	138.6	146.221	171.372	sp|P43598|IGD1_YEAST	S	14	TPQVSTSPTFERS	49.588	U	ea08225.raw
-.MTDPHLNTPQVSTS#PTFER.S	107.103	106.766	141.807	110.429	117.839	128.618	138.6	146.221	171.372	sp|P43598|IGD1_YEAST	S	14	TPQVSTSPTFERS	49.588	U	ea08225.raw
K.AAAST#PEPNLK.D	108.096	133.268	133.91	107.283	137.465	117.814	103.356	130.044	116.225	sp|P32790|SLA1_YEAST	T	818	KKAAASTPEPNLK	56.5702	U	ea08237.raw
K.AAAST#PEPNLK.D	108.096	133.268	133.91	107.283	137.465	117.814	103.356	130.044	116.225	sp|P32790|SLA1_YEAST	T	818	KKAAASTPEPNLK	56.5702	U	ea08237.raw
K.AAAST#PEPNLK.D	108.096	133.268	133.91	107.283	137.465	117.814	103.356	130.044	116.225	sp|P32790|SLA1_YEAST	T	818	KKAAASTPEPNLK	56.5702	U	ea08237.raw
K.AAAST#PEPNLK.D	108.096	133.268	133.91	107.283	137.465	117.814	103.356	130.044	116.225	sp|P32790|SLA1_YEAST	T	818	KKAAASTPEPNLK	56.5702	U	ea08238.raw
K.AAAST#PEPNLK.D	108.096	133.268	133.91	107.283	137.465	117.814	103.356	130.044	116.225	sp|P32790|SLA1_YEAST	T	818	KKAAASTPEPNLK	56.5702	U	ea08225.raw
K.AAAST#PEPNLK.D	108.096	133.268	133.91	107.283	137.465	117.814	103.356	130.044	116.225	sp|P32790|SLA1_YEAST	T	818	KKAAASTPEPNLK	56.5702	U	ea08219.raw
K.AAAST#PEPNLK.D	108.096	133.268	133.91	107.283	137.465	117.814	103.356	130.044	116.225	sp|P32790|SLA1_YEAST	T	818	KKAAASTPEPNLK	56.5702	U	ea08219.raw
K.AAAYT#PTGIEHAR.L	24.2526	25.7114	31.3896	19.7086	33.6067	27.8538	31.5832	33.3806	27.3269	sp|Q03772|CWC15_YEAST	T	21	AKAAAYTPTGIEH	90.2363	U	ea08229.raw
K.AAAYT#PTGIEHAR.L	24.2526	25.7114	31.3896	19.7086	33.6067	27.8538	31.5832	33.3806	27.3269	sp|Q03772|CWC15_YEAST	T	21	AKAAAYTPTGIEH	90.2363	U	ea08237.raw
K.AADELGIDVDS#DEDDISK.S	24.2005	25.7328	30.3046	16.8003	27.6549	25.1169	25.5471	28.6252	30.1491	sp|P38112|MAK5_YEAST	S	678	LGIDVDSDEDDIS	106.834	U	ea08229.raw
K.AADELGIDVDS#DEDDISK.S	24.2005	25.7328	30.3046	16.8003	27.6549	25.1169	25.5471	28.6252	30.1491	sp|P38112|MAK5_YEAST	S	678	LGIDVDSDEDDIS	106.834	U	ea08229.raw
K.AADELGIDVDS#DEDDISK.S	24.2005	25.7328	30.3046	16.8003	27.6549	25.1169	25.5471	28.6252	30.1491	sp|P38112|MAK5_YEAST	S	678	LGIDVDSDEDDIS	106.834	U	ea08229.raw
K.AADELGIDVDS#DEDDISK.S	24.2005	25.7328	30.3046	16.8003	27.6549	25.1169	25.5471	28.6252	30.1491	sp|P38112|MAK5_YEAST	S	678	LGIDVDSDEDDIS	106.834	U	ea08225.raw
K.AADS#S#S#K.G	8.62336	5.78943	7.59263	10.434	10.6762	2.02009	73.6047	84.976	78.1341	sp|Q08054|CSI2_YEAST	S	43	STKAADSSSKGSS	5000	U	ea08222.raw
K.AAGNNENTEVSEIRT#PFR.E	133.884	146.472	161.6	85.0483	149.12	163.273	113.77	139.401	140.449	sp|P43618|CENPT_YEAST	T	21	EVSEIRTPFRERA	181.112	U	ea08229.raw
K.AAGNNENTEVSEIRT#PFR.E	133.884	146.472	161.6	85.0483	149.12	163.273	113.77	139.401	140.449	sp|P43618|CENPT_YEAST	T	21	EVSEIRTPFRERA	181.112	U	ea08239.raw
K.AAGNNENTEVSEIRT#PFR.E	133.884	146.472	161.6	85.0483	149.12	163.273	113.77	139.401	140.449	sp|P43618|CENPT_YEAST	T	21	EVSEIRTPFRERA	181.112	U	ea08223.raw
K.AAGNNENTEVSEIRT#PFR.E	133.884	146.472	161.6	85.0483	149.12	163.273	113.77	139.401	140.449	sp|P43618|CENPT_YEAST	T	21	EVSEIRTPFRERA	181.112	U	ea08223.raw
K.AAGNNENTEVSEIRT#PFR.E	133.884	146.472	161.6	85.0483	149.12	163.273	113.77	139.401	140.449	sp|P43618|CENPT_YEAST	T	21	EVSEIRTPFRERA	181.112	U	ea08224.raw
K.AALDRAS#IEYER.Y	11.6685	21.4309	23.4569	20.5263	18.5437	17.176	18.0895	13.303	15.249	sp|P16547|OM45_YEAST	S	170	AALDRASIEYERY	107.624	U	ea08223.raw
K.AANM*S#DDES#SLIK.N	139.918	152.941	177.686	140.427	157.333	170.804	185.533	187.904	198.666	sp|P19880|AP1_YEAST	S	528	KKAANMSDDESSL	285.8	U	ea08229.raw
K.AANM*S#DDESS#LIK.N	139.918	152.941	177.686	140.427	157.333	170.804	185.533	187.904	198.666	sp|P19880|AP1_YEAST	S	528	KKAANMSDDESSL	285.8	U	ea08229.raw
K.AANM*S#DDESS#LIK.N	139.918	152.941	177.686	140.427	157.333	170.804	185.533	187.904	198.666	sp|P19880|AP1_YEAST	S	528	KKAANMSDDESSL	285.8	U	ea08229.raw
K.AANM*S#DDESS#LIK.N	139.918	152.941	177.686	140.427	157.333	170.804	185.533	187.904	198.666	sp|P19880|AP1_YEAST	S	528	KKAANMSDDESSL	285.8	U	ea08230.raw
K.AANM*S#DDESS#LIK.N	139.918	152.941	177.686	140.427	157.333	170.804	185.533	187.904	198.666	sp|P19880|AP1_YEAST	S	528	KKAANMSDDESSL	285.8	U	ea08238.raw
K.AANM*S#DDESSLIK.N	330.581	357.088	386.84	324.997	357.285	364.584	467.871	481.014	415.503	sp|P19880|AP1_YEAST	S	528	KKAANMSDDESSL	285.8	U	ea08228.raw
K.AANM*S#DDESSLIK.N	330.581	357.088	386.84	324.997	357.285	364.584	467.871	481.014	415.503	sp|P19880|AP1_YEAST	S	528	KKAANMSDDESSL	285.8	U	ea08229.raw
K.AANM*S#DDESSLIK.N	330.581	357.088	386.84	324.997	357.285	364.584	467.871	481.014	415.503	sp|P19880|AP1_YEAST	S	528	KKAANMSDDESSL	285.8	U	ea08230.raw
K.AANM*S#DDESSLIK.N	330.581	357.088	386.84	324.997	357.285	364.584	467.871	481.014	415.503	sp|P19880|AP1_YEAST	S	528	KKAANMSDDESSL	285.8	U	ea08230.raw
K.AANM*S#DDESSLIK.N	330.581	357.088	386.84	324.997	357.285	364.584	467.871	481.014	415.503	sp|P19880|AP1_YEAST	S	528	KKAANMSDDESSL	285.8	U	ea08237.raw
K.AANM*S#DDESSLIK.N	330.581	357.088	386.84	324.997	357.285	364.584	467.871	481.014	415.503	sp|P19880|AP1_YEAST	S	528	KKAANMSDDESSL	285.8	U	ea08238.raw
K.AANM*S#DDESSLIK.N	330.581	357.088	386.84	324.997	357.285	364.584	467.871	481.014	415.503	sp|P19880|AP1_YEAST	S	528	KKAANMSDDESSL	285.8	U	ea08239.raw
K.AANM*S#DDESSLIK.N	330.581	357.088	386.84	324.997	357.285	364.584	467.871	481.014	415.503	sp|P19880|AP1_YEAST	S	528	KKAANMSDDESSL	285.8	U	ea08239.raw
K.AANM*S#DDESSLIK.N	330.581	357.088	386.84	324.997	357.285	364.584	467.871	481.014	415.503	sp|P19880|AP1_YEAST	S	528	KKAANMSDDESSL	285.8	U	ea08224.raw
K.AANM*S#DDESSLIK.N	330.581	357.088	386.84	324.997	357.285	364.584	467.871	481.014	415.503	sp|P19880|AP1_YEAST	S	528	KKAANMSDDESSL	285.8	U	ea08225.raw
K.AANMS#DDESSLIK.N	330.581	357.088	386.84	324.997	357.285	364.584	467.871	481.014	415.503	sp|P19880|AP1_YEAST	S	528	KKAANMSDDESSL	285.8	U	ea08230.raw
K.AANMS#DDESSLIK.N	330.581	357.088	386.84	324.997	357.285	364.584	467.871	481.014	415.503	sp|P19880|AP1_YEAST	S	528	KKAANMSDDESSL	285.8	U	ea08237.raw
K.AANMS#DDESSLIK.N	330.581	357.088	386.84	324.997	357.285	364.584	467.871	481.014	415.503	sp|P19880|AP1_YEAST	S	528	KKAANMSDDESSL	285.8	U	ea08238.raw
K.AANMS#DDESSLIK.N	330.581	357.088	386.84	324.997	357.285	364.584	467.871	481.014	415.503	sp|P19880|AP1_YEAST	S	528	KKAANMSDDESSL	285.8	U	ea08238.raw
K.AANMS#DDESSLIK.N	330.581	357.088	386.84	324.997	357.285	364.584	467.871	481.014	415.503	sp|P19880|AP1_YEAST	S	528	KKAANMSDDESSL	285.8	U	ea08239.raw
K.AANMS#DDESSLIK.N	330.581	357.088	386.84	324.997	357.285	364.584	467.871	481.014	415.503	sp|P19880|AP1_YEAST	S	528	KKAANMSDDESSL	285.8	U	ea08239.raw
K.AANMS#DDESSLIK.N	330.581	357.088	386.84	324.997	357.285	364.584	467.871	481.014	415.503	sp|P19880|AP1_YEAST	S	528	KKAANMSDDESSL	285.8	U	ea08223.raw
K.AANMS#DDESSLIK.N	330.581	357.088	386.84	324.997	357.285	364.584	467.871	481.014	415.503	sp|P19880|AP1_YEAST	S	528	KKAANMSDDESSL	285.8	U	ea08224.raw
K.AANMS#DDESSLIK.N	330.581	357.088	386.84	324.997	357.285	364.584	467.871	481.014	415.503	sp|P19880|AP1_YEAST	S	528	KKAANMSDDESSL	285.8	U	ea08225.raw
K.AANMS#DDESSLIK.N	330.581	357.088	386.84	324.997	357.285	364.584	467.871	481.014	415.503	sp|P19880|AP1_YEAST	S	528	KKAANMSDDESSL	285.8	U	ea08219.raw
K.AAQQDS#S#EDENIGGEYYTK.L	71.8043	76.6386	78.4505	62.8076	85.9874	101.335	64.1943	87.2706	122.438	sp|P25037|UBP1_YEAST	S	530	KAAQQDSSEDENI	152.17	U	ea08229.raw
K.AAQQDS#S#EDENIGGEYYTK.L	71.8043	76.6386	78.4505	62.8076	85.9874	101.335	64.1943	87.2706	122.438	sp|P25037|UBP1_YEAST	S	530	KAAQQDSSEDENI	152.17	U	ea08230.raw
K.AAQQDS#S#EDENIGGEYYTK.L	71.8043	76.6386	78.4505	62.8076	85.9874	101.335	64.1943	87.2706	122.438	sp|P25037|UBP1_YEAST	S	530	KAAQQDSSEDENI	152.17	U	ea08238.raw
K.AAQQDS#S#EDENIGGEYYTK.L	71.8043	76.6386	78.4505	62.8076	85.9874	101.335	64.1943	87.2706	122.438	sp|P25037|UBP1_YEAST	S	530	KAAQQDSSEDENI	152.17	U	ea08223.raw
K.AAQQDS#S#EDENIGGEYYTK.L	71.8043	76.6386	78.4505	62.8076	85.9874	101.335	64.1943	87.2706	122.438	sp|P25037|UBP1_YEAST	S	530	KAAQQDSSEDENI	152.17	U	ea08223.raw
K.AAQQDS#S#EDENIGGEYYTK.L	71.8043	76.6386	78.4505	62.8076	85.9874	101.335	64.1943	87.2706	122.438	sp|P25037|UBP1_YEAST	S	530	KAAQQDSSEDENI	152.17	U	ea08224.raw
K.AAQQDS#S#EDENIGGEYYTK.L	71.8043	76.6386	78.4505	62.8076	85.9874	101.335	64.1943	87.2706	122.438	sp|P25037|UBP1_YEAST	S	530	KAAQQDSSEDENI	152.17	U	ea08225.raw
K.AAQQDS#SEDENIGGEYYTK.L	37.0927	43.062	44.9095	28.5175	43.3331	40.3197	33.9283	39.0699	55.1438	sp|P25037|UBP1_YEAST	S	530	KAAQQDSSEDENI	152.17	U	ea08229.raw
K.AAQQDS#SEDENIGGEYYTK.L	37.0927	43.062	44.9095	28.5175	43.3331	40.3197	33.9283	39.0699	55.1438	sp|P25037|UBP1_YEAST	S	530	KAAQQDSSEDENI	152.17	U	ea08229.raw
K.AAQQDS#SEDENIGGEYYTK.L	37.0927	43.062	44.9095	28.5175	43.3331	40.3197	33.9283	39.0699	55.1438	sp|P25037|UBP1_YEAST	S	530	KAAQQDSSEDENI	152.17	U	ea08230.raw
K.AAQQDS#SEDENIGGEYYTK.L	37.0927	43.062	44.9095	28.5175	43.3331	40.3197	33.9283	39.0699	55.1438	sp|P25037|UBP1_YEAST	S	530	KAAQQDSSEDENI	152.17	U	ea08230.raw
K.AAQQDSS#EDENIGGEYYTK.L	24.5774	39.9929	31.8885	20.0766	34.7973	37.8612	26.5959	32.9956	45.1039	sp|P25037|UBP1_YEAST	S	531	AAQQDSSEDENIG	142.83	U	ea08223.raw
K.AAQQDSS#EDENIGGEYYTK.L	24.5774	39.9929	31.8885	20.0766	34.7973	37.8612	26.5959	32.9956	45.1039	sp|P25037|UBP1_YEAST	S	531	AAQQDSSEDENIG	142.83	U	ea08224.raw
K.AAQQDSS#EDENIGGEYYTK.L	24.5774	39.9929	31.8885	20.0766	34.7973	37.8612	26.5959	32.9956	45.1039	sp|P25037|UBP1_YEAST	S	531	AAQQDSSEDENIG	142.83	U	ea08225.raw
K.AAS#LSPK.D	48.0645	48.0172	46.1022	40.8253	46.2225	52.0026	41.9199	43.9389	36.9243	sp|P40215|NDH1_YEAST	S	263	SIEKAASLSPKDP	-2.20918	U	ea08225.raw
K.AAS#VS#PSTK.P	103.848	113.333	113.005	27.5067	111.428	160.394	89.1278	131.161	130.052	sp|P14922|CYC8_YEAST	S	815	EATKAASVSPSTK	127.677	U	ea08224.raw
K.AAS#VS#PSTK.P	103.848	113.333	113.005	27.5067	111.428	160.394	89.1278	131.161	130.052	sp|P14922|CYC8_YEAST	S	815	EATKAASVSPSTK	127.677	U	ea08219.raw
K.AAS#VSPST#K.P	136.265	134.291	153.011	41.8458	161.176	220.797	97.5997	185.289	179.425	sp|P14922|CYC8_YEAST	S	815	EATKAASVSPSTK	127.677	U	ea08223.raw
K.AAS#VSPSTK.P	12.93	17.6272	14.6382	12.5978	12.2978	20.8445	17.8472	28.8174	19.6692	sp|P14922|CYC8_YEAST	S	815	EATKAASVSPSTK	127.677	U	ea08226.raw
K.AASVS#PSTK.P	185.569	192.154	206.461	109.227	220.176	236.173	281.655	358.386	335.689	sp|P14922|CYC8_YEAST	S	817	TKAASVSPSTKPL	41.9724	U	ea08226.raw
K.AASVS#PSTK.P	185.569	192.154	206.461	109.227	220.176	236.173	281.655	358.386	335.689	sp|P14922|CYC8_YEAST	S	817	TKAASVSPSTKPL	41.9724	U	ea08225.raw
K.AASVS#PSTK.P	185.569	192.154	206.461	109.227	220.176	236.173	281.655	358.386	335.689	sp|P14922|CYC8_YEAST	S	817	TKAASVSPSTKPL	41.9724	U	ea08219.raw
K.ADDDS#VTIISAGNDK.M	33.6776	42.2034	37.911	23.7528	31.2158	34.8352	33.8853	30.5714	42.7992	sp|P38011|GBLP_YEAST	S	166	EKADDDSVTIISA	59.1282	U	ea08229.raw
K.ADDDS#VTIISAGNDK.M	33.6776	42.2034	37.911	23.7528	31.2158	34.8352	33.8853	30.5714	42.7992	sp|P38011|GBLP_YEAST	S	166	EKADDDSVTIISA	59.1282	U	ea08238.raw
K.ADDEEDLS#DENIQPELR.G	314.284	364.368	420.444	290.408	323.385	336.234	316.106	356.831	332.021	sp|P14164|ABF1_YEAST	S	720	DDEEDLSDENIQP	5000	U	ea08228.raw
K.ADDEEDLS#DENIQPELR.G	314.284	364.368	420.444	290.408	323.385	336.234	316.106	356.831	332.021	sp|P14164|ABF1_YEAST	S	720	DDEEDLSDENIQP	5000	U	ea08228.raw
K.ADDEEDLS#DENIQPELR.G	314.284	364.368	420.444	290.408	323.385	336.234	316.106	356.831	332.021	sp|P14164|ABF1_YEAST	S	720	DDEEDLSDENIQP	5000	U	ea08229.raw
K.ADDEEDLS#DENIQPELR.G	314.284	364.368	420.444	290.408	323.385	336.234	316.106	356.831	332.021	sp|P14164|ABF1_YEAST	S	720	DDEEDLSDENIQP	5000	U	ea08229.raw
K.ADDEEDLS#DENIQPELR.G	314.284	364.368	420.444	290.408	323.385	336.234	316.106	356.831	332.021	sp|P14164|ABF1_YEAST	S	720	DDEEDLSDENIQP	5000	U	ea08230.raw
K.ADDEEDLS#DENIQPELR.G	314.284	364.368	420.444	290.408	323.385	336.234	316.106	356.831	332.021	sp|P14164|ABF1_YEAST	S	720	DDEEDLSDENIQP	5000	U	ea08230.raw
K.ADDEEDLS#DENIQPELR.G	314.284	364.368	420.444	290.408	323.385	336.234	316.106	356.831	332.021	sp|P14164|ABF1_YEAST	S	720	DDEEDLSDENIQP	5000	U	ea08237.raw
K.ADDEEDLS#DENIQPELR.G	314.284	364.368	420.444	290.408	323.385	336.234	316.106	356.831	332.021	sp|P14164|ABF1_YEAST	S	720	DDEEDLSDENIQP	5000	U	ea08237.raw
K.ADDEEDLS#DENIQPELR.G	314.284	364.368	420.444	290.408	323.385	336.234	316.106	356.831	332.021	sp|P14164|ABF1_YEAST	S	720	DDEEDLSDENIQP	5000	U	ea08237.raw
K.ADDEEDLS#DENIQPELR.G	314.284	364.368	420.444	290.408	323.385	336.234	316.106	356.831	332.021	sp|P14164|ABF1_YEAST	S	720	DDEEDLSDENIQP	5000	U	ea08238.raw
K.ADDEEDLS#DENIQPELR.G	314.284	364.368	420.444	290.408	323.385	336.234	316.106	356.831	332.021	sp|P14164|ABF1_YEAST	S	720	DDEEDLSDENIQP	5000	U	ea08239.raw
K.ADDEEDLS#DENIQPELR.G	314.284	364.368	420.444	290.408	323.385	336.234	316.106	356.831	332.021	sp|P14164|ABF1_YEAST	S	720	DDEEDLSDENIQP	5000	U	ea08239.raw
K.ADDEEDLS#DENIQPELR.G	314.284	364.368	420.444	290.408	323.385	336.234	316.106	356.831	332.021	sp|P14164|ABF1_YEAST	S	720	DDEEDLSDENIQP	5000	U	ea08239.raw
K.ADDEEDLS#DENIQPELR.G	314.284	364.368	420.444	290.408	323.385	336.234	316.106	356.831	332.021	sp|P14164|ABF1_YEAST	S	720	DDEEDLSDENIQP	5000	U	ea08239.raw
K.ADDEEDLS#DENIQPELR.G	314.284	364.368	420.444	290.408	323.385	336.234	316.106	356.831	332.021	sp|P14164|ABF1_YEAST	S	720	DDEEDLSDENIQP	5000	U	ea08239.raw
K.ADDEEDLS#DENIQPELR.G	314.284	364.368	420.444	290.408	323.385	336.234	316.106	356.831	332.021	sp|P14164|ABF1_YEAST	S	720	DDEEDLSDENIQP	5000	U	ea08227.raw
K.ADDEEDLS#DENIQPELR.G	314.284	364.368	420.444	290.408	323.385	336.234	316.106	356.831	332.021	sp|P14164|ABF1_YEAST	S	720	DDEEDLSDENIQP	5000	U	ea08222.raw
K.ADDEEDLS#DENIQPELR.G	314.284	364.368	420.444	290.408	323.385	336.234	316.106	356.831	332.021	sp|P14164|ABF1_YEAST	S	720	DDEEDLSDENIQP	5000	U	ea08222.raw
K.ADDEEDLS#DENIQPELR.G	314.284	364.368	420.444	290.408	323.385	336.234	316.106	356.831	332.021	sp|P14164|ABF1_YEAST	S	720	DDEEDLSDENIQP	5000	U	ea08222.raw
K.ADDEEDLS#DENIQPELR.G	314.284	364.368	420.444	290.408	323.385	336.234	316.106	356.831	332.021	sp|P14164|ABF1_YEAST	S	720	DDEEDLSDENIQP	5000	U	ea08222.raw
K.ADDEEDLS#DENIQPELR.G	314.284	364.368	420.444	290.408	323.385	336.234	316.106	356.831	332.021	sp|P14164|ABF1_YEAST	S	720	DDEEDLSDENIQP	5000	U	ea08222.raw
K.ADDEEDLS#DENIQPELR.G	314.284	364.368	420.444	290.408	323.385	336.234	316.106	356.831	332.021	sp|P14164|ABF1_YEAST	S	720	DDEEDLSDENIQP	5000	U	ea08222.raw
K.ADDEEDLS#DENIQPELR.G	314.284	364.368	420.444	290.408	323.385	336.234	316.106	356.831	332.021	sp|P14164|ABF1_YEAST	S	720	DDEEDLSDENIQP	5000	U	ea08222.raw
K.ADDEEDLS#DENIQPELR.G	314.284	364.368	420.444	290.408	323.385	336.234	316.106	356.831	332.021	sp|P14164|ABF1_YEAST	S	720	DDEEDLSDENIQP	5000	U	ea08222.raw
K.ADDEEDLS#DENIQPELR.G	314.284	364.368	420.444	290.408	323.385	336.234	316.106	356.831	332.021	sp|P14164|ABF1_YEAST	S	720	DDEEDLSDENIQP	5000	U	ea08222.raw
K.ADDEEDLS#DENIQPELR.G	314.284	364.368	420.444	290.408	323.385	336.234	316.106	356.831	332.021	sp|P14164|ABF1_YEAST	S	720	DDEEDLSDENIQP	5000	U	ea08222.raw
K.ADDEEDLS#DENIQPELR.G	314.284	364.368	420.444	290.408	323.385	336.234	316.106	356.831	332.021	sp|P14164|ABF1_YEAST	S	720	DDEEDLSDENIQP	5000	U	ea08222.raw
K.ADDEEDLS#DENIQPELR.G	314.284	364.368	420.444	290.408	323.385	336.234	316.106	356.831	332.021	sp|P14164|ABF1_YEAST	S	720	DDEEDLSDENIQP	5000	U	ea08222.raw
K.ADDEEDLS#DENIQPELR.G	314.284	364.368	420.444	290.408	323.385	336.234	316.106	356.831	332.021	sp|P14164|ABF1_YEAST	S	720	DDEEDLSDENIQP	5000	U	ea08222.raw
K.ADDEEDLS#DENIQPELR.G	314.284	364.368	420.444	290.408	323.385	336.234	316.106	356.831	332.021	sp|P14164|ABF1_YEAST	S	720	DDEEDLSDENIQP	5000	U	ea08222.raw
K.ADDEEDLS#DENIQPELR.G	314.284	364.368	420.444	290.408	323.385	336.234	316.106	356.831	332.021	sp|P14164|ABF1_YEAST	S	720	DDEEDLSDENIQP	5000	U	ea08223.raw
K.ADDEEDLS#DENIQPELR.G	314.284	364.368	420.444	290.408	323.385	336.234	316.106	356.831	332.021	sp|P14164|ABF1_YEAST	S	720	DDEEDLSDENIQP	5000	U	ea08224.raw
K.ADDEEDLS#DENIQPELR.G	314.284	364.368	420.444	290.408	323.385	336.234	316.106	356.831	332.021	sp|P14164|ABF1_YEAST	S	720	DDEEDLSDENIQP	5000	U	ea08221.raw
K.ADDEEDLS#DENIQPELR.G	314.284	364.368	420.444	290.408	323.385	336.234	316.106	356.831	332.021	sp|P14164|ABF1_YEAST	S	720	DDEEDLSDENIQP	5000	U	ea08221.raw
K.ADDEEDLS#DENIQPELR.G	314.284	364.368	420.444	290.408	323.385	336.234	316.106	356.831	332.021	sp|P14164|ABF1_YEAST	S	720	DDEEDLSDENIQP	5000	U	ea08221.raw
K.ADDEEDLS#DENIQPELR.G	314.284	364.368	420.444	290.408	323.385	336.234	316.106	356.831	332.021	sp|P14164|ABF1_YEAST	S	720	DDEEDLSDENIQP	5000	U	ea08221.raw
K.ADDEEDLS#DENIQPELR.G	314.284	364.368	420.444	290.408	323.385	336.234	316.106	356.831	332.021	sp|P14164|ABF1_YEAST	S	720	DDEEDLSDENIQP	5000	U	ea08221.raw
K.ADDEEDLS#DENIQPELR.G	314.284	364.368	420.444	290.408	323.385	336.234	316.106	356.831	332.021	sp|P14164|ABF1_YEAST	S	720	DDEEDLSDENIQP	5000	U	ea08221.raw
K.ADDEEDLS#DENIQPELR.G	314.284	364.368	420.444	290.408	323.385	336.234	316.106	356.831	332.021	sp|P14164|ABF1_YEAST	S	720	DDEEDLSDENIQP	5000	U	ea08221.raw
K.ADDEEDLS#DENIQPELR.G	314.284	364.368	420.444	290.408	323.385	336.234	316.106	356.831	332.021	sp|P14164|ABF1_YEAST	S	720	DDEEDLSDENIQP	5000	U	ea08221.raw
K.ADDEEDLS#DENIQPELRGQ.-	314.284	364.368	420.444	290.408	323.385	336.234	316.106	356.831	332.021	sp|P14164|ABF1_YEAST	S	720	DDEEDLSDENIQP	5000	U	ea08222.raw
K.ADDHAS#VQINVAK.V	26.9873	20.7412	18.9654	10.8582	15.7997	19.2036	15.6387	19.3723	24.2409	sp|P0C0V8|RS21A_YEAST	S	31	KADDHASVQINVA	5000	R	ea08225.raw
K.ADDHAS#VQINVAK.V	26.9873	20.7412	18.9654	10.8582	15.7997	19.2036	15.6387	19.3723	24.2409	sp|P0C0V8|RS21A_YEAST	S	31	KADDHASVQINVA	5000	R	ea08220.raw
K.ADEFDSFPAAS#AAAAEEEEDDDVDLFGSDDEEADAEAEK.L	77.679	64.6952	91.3028	64.5572	77.4377	81.2568	70.925	105.426	75.1238	sp|P32471|EF1B_YEAST	S	86	DVDLFGSDDEEAD	43.2007	U	ea08237.raw
K.ADEFDSFPAAS#AAAAEEEEDDDVDLFGSDDEEADAEAEK.L	77.679	64.6952	91.3028	64.5572	77.4377	81.2568	70.925	105.426	75.1238	sp|P32471|EF1B_YEAST	S	86	DVDLFGSDDEEAD	43.2007	U	ea08237.raw
K.ADEFDSFPAASAAAAEEEEDDDVDLFGS#DDEEADAEAEK.L	77.679	64.6952	91.3028	64.5572	77.4377	81.2568	70.925	105.426	75.1238	sp|P32471|EF1B_YEAST	S	86	DVDLFGSDDEEAD	43.2007	U	ea08229.raw
K.ADEFDSFPAASAAAAEEEEDDDVDLFGS#DDEEADAEAEK.L	77.679	64.6952	91.3028	64.5572	77.4377	81.2568	70.925	105.426	75.1238	sp|P32471|EF1B_YEAST	S	86	DVDLFGSDDEEAD	43.2007	U	ea08230.raw
K.ADEFDSFPAASAAAAEEEEDDDVDLFGS#DDEEADAEAEK.L	77.679	64.6952	91.3028	64.5572	77.4377	81.2568	70.925	105.426	75.1238	sp|P32471|EF1B_YEAST	S	86	DVDLFGSDDEEAD	43.2007	U	ea08230.raw
K.ADENGGLS#R.L	6.76248	5.71055	8.57374	5.68217	8.95929	8.28728	6.38726	10.2168	6.28867	sp|P32913|VPS17_YEAST	S	473	DENGGLSRLGRHA	5000	U	ea08229.raw
K.ADENGGLS#R.L	6.76248	5.71055	8.57374	5.68217	8.95929	8.28728	6.38726	10.2168	6.28867	sp|P32913|VPS17_YEAST	S	473	DENGGLSRLGRHA	5000	U	ea08238.raw
K.ADES#DPVESK.K	230.662	260.896	351.47	210.027	266.601	284.686	241.574	238.508	261.545	sp|P38174|MAP2_YEAST	S	35	QAKADESDPVESK	284.524	U	ea08230.raw
K.ADES#DPVESK.K	230.662	260.896	351.47	210.027	266.601	284.686	241.574	238.508	261.545	sp|P38174|MAP2_YEAST	S	35	QAKADESDPVESK	284.524	U	ea08238.raw
K.ADES#DPVESK.K	230.662	260.896	351.47	210.027	266.601	284.686	241.574	238.508	261.545	sp|P38174|MAP2_YEAST	S	35	QAKADESDPVESK	284.524	U	ea08238.raw
K.ADES#DPVESK.K	230.662	260.896	351.47	210.027	266.601	284.686	241.574	238.508	261.545	sp|P38174|MAP2_YEAST	S	35	QAKADESDPVESK	284.524	U	ea08239.raw
K.ADES#DPVESK.K	230.662	260.896	351.47	210.027	266.601	284.686	241.574	238.508	261.545	sp|P38174|MAP2_YEAST	S	35	QAKADESDPVESK	284.524	U	ea08223.raw
K.ADES#DPVESK.K	230.662	260.896	351.47	210.027	266.601	284.686	241.574	238.508	261.545	sp|P38174|MAP2_YEAST	S	35	QAKADESDPVESK	284.524	U	ea08224.raw
K.ADES#DPVESKK.K	230.662	260.896	351.47	210.027	266.601	284.686	241.574	238.508	261.545	sp|P38174|MAP2_YEAST	S	35	QAKADESDPVESK	284.524	U	ea08225.raw
K.ADPQFY#SDR.V	27.1821	22.4373	35.704	25.1532	32.1655	31.6863	27.7515	36.8931	29.5934	sp|Q03153|ATP25_YEAST	Y	393	KADPQFYSDRVFL	0	U	ea08223.raw
K.ADS#PM*QSVK.S	28.7557	33.9387	39.7041	30.3249	32.5621	38.1644	33.468	37.2112	44.5931	sp|P43579|IES1_YEAST	S	27	DETKADSPMQSVK	135.582	U	ea08219.raw
K.ADS#PMQSVK.S	28.7557	33.9387	39.7041	30.3249	32.5621	38.1644	33.468	37.2112	44.5931	sp|P43579|IES1_YEAST	S	27	DETKADSPMQSVK	135.582	U	ea08225.raw
K.ADS#SAEAVVEEPNEAVAESSPNEEATGQK.S	20.2308	22.7403	40.489	16.3078	22.6949	33.5734	22.5206	26.9302	28.4715	sp|Q12114|CHS5_YEAST	S	383	EENKADSSAEAVV	21.93	U	ea08223.raw
K.ADSSAEAVVEEPNEAVAES#SPNEEATGQK.S	20.2308	22.7403	40.489	16.3078	22.6949	33.5734	22.5206	26.9302	28.4715	sp|Q12114|CHS5_YEAST	S	383	EENKADSSAEAVV	21.93	U	ea08223.raw
K.ADVPPPS#ADPSK.A	15.8267	15.7925	19.5716	6.37857	12.5815	16.1666	7.00053	8.48665	10.1648	sp|P39015|STM1_YEAST	S	41	ADVPPPSADPSKA	96.1049	U	ea08230.raw
K.ADVTS#LDEDLR.Q	20.701	18.5657	19.9988	20.355	16.7583	14.069	19.2004	17.8998	17.7821	sp|Q08873|SCP1_YEAST	S	11	KKADVTSLDEDLR	4.76191	U	ea08228.raw
K.AEAS#FTFGTK.H	0.000692868	4.19695	0	2.51577	1.96386	0	12.2417	9.21976	8.11572	sp|P32499|NUP2_YEAST	S	284	NSKAEASFTFGTK	86.7558	U	ea08227.raw
K.AEAS#GEAADEADEADEE.-	25.0924	21.0699	18.5966	14.9713	23.0379	25.0247	24.782	31.8855	25.5515	sp|O13516|RS9A_YEAST	S	184	ARKAEASGEAADE	5000	U	ea08225.raw
K.AEAS#GEAADEADEADEE.-	25.0924	21.0699	18.5966	14.9713	23.0379	25.0247	24.782	31.8855	25.5515	sp|O13516|RS9A_YEAST	S	184	ARKAEASGEAADE	5000	U	ea08220.raw
K.AEAS#GEAAEEAEDEE.-	240.788	299.922	295.348	145.118	240.007	307.563	233.644	265.326	292.576	sp|P05755|RS9B_YEAST	S	184	ARKAEASGEAAEE	5000	U	ea08228.raw
K.AEAS#GEAAEEAEDEE.-	240.788	299.922	295.348	145.118	240.007	307.563	233.644	265.326	292.576	sp|P05755|RS9B_YEAST	S	184	ARKAEASGEAAEE	5000	U	ea08238.raw
K.AEAS#GEAAEEAEDEE.-	240.788	299.922	295.348	145.118	240.007	307.563	233.644	265.326	292.576	sp|P05755|RS9B_YEAST	S	184	ARKAEASGEAAEE	5000	U	ea08226.raw
K.AEAS#GEAAEEAEDEE.-	240.788	299.922	295.348	145.118	240.007	307.563	233.644	265.326	292.576	sp|P05755|RS9B_YEAST	S	184	ARKAEASGEAAEE	5000	U	ea08227.raw
K.AEAS#GEAAEEAEDEE.-	240.788	299.922	295.348	145.118	240.007	307.563	233.644	265.326	292.576	sp|P05755|RS9B_YEAST	S	184	ARKAEASGEAAEE	5000	U	ea08222.raw
K.AEAS#GEAAEEAEDEE.-	240.788	299.922	295.348	145.118	240.007	307.563	233.644	265.326	292.576	sp|P05755|RS9B_YEAST	S	184	ARKAEASGEAAEE	5000	U	ea08225.raw
K.AEAS#GEAAEEAEDEE.-	240.788	299.922	295.348	145.118	240.007	307.563	233.644	265.326	292.576	sp|P05755|RS9B_YEAST	S	184	ARKAEASGEAAEE	5000	U	ea08219.raw
K.AEAS#GEAAEEAEDEE.-	240.788	299.922	295.348	145.118	240.007	307.563	233.644	265.326	292.576	sp|P05755|RS9B_YEAST	S	184	ARKAEASGEAAEE	5000	U	ea08220.raw
K.AEAS#GEAAEEAEDEE.-	240.788	299.922	295.348	145.118	240.007	307.563	233.644	265.326	292.576	sp|P05755|RS9B_YEAST	S	184	ARKAEASGEAAEE	5000	U	ea08220.raw
K.AEAS#GEAAEEAEDEE.-	240.788	299.922	295.348	145.118	240.007	307.563	233.644	265.326	292.576	sp|P05755|RS9B_YEAST	S	184	ARKAEASGEAAEE	5000	U	ea08220.raw
K.AEAS#GEAAEEAEDEE.-	240.788	299.922	295.348	145.118	240.007	307.563	233.644	265.326	292.576	sp|P05755|RS9B_YEAST	S	184	ARKAEASGEAAEE	5000	U	ea08221.raw
K.AEAS#GEAAEEAEDEE.-	240.788	299.922	295.348	145.118	240.007	307.563	233.644	265.326	292.576	sp|P05755|RS9B_YEAST	S	184	ARKAEASGEAAEE	5000	U	ea08221.raw
K.AEDDIS#EEE.-	1300.65	1259.71	1398.25	1134.51	1309.89	1320.32	1187.58	1468.17	1358.1	sp|P54000|SUB1_YEAST	S	289	KAEDDISEEExxx	5000	U	ea08228.raw
K.AEDDIS#EEE.-	1300.65	1259.71	1398.25	1134.51	1309.89	1320.32	1187.58	1468.17	1358.1	sp|P54000|SUB1_YEAST	S	289	KAEDDISEEExxx	5000	U	ea08228.raw
K.AEDDIS#EEE.-	1300.65	1259.71	1398.25	1134.51	1309.89	1320.32	1187.58	1468.17	1358.1	sp|P54000|SUB1_YEAST	S	289	KAEDDISEEExxx	5000	U	ea08228.raw
K.AEDDIS#EEE.-	1300.65	1259.71	1398.25	1134.51	1309.89	1320.32	1187.58	1468.17	1358.1	sp|P54000|SUB1_YEAST	S	289	KAEDDISEEExxx	5000	U	ea08229.raw
K.AEDDIS#EEE.-	1300.65	1259.71	1398.25	1134.51	1309.89	1320.32	1187.58	1468.17	1358.1	sp|P54000|SUB1_YEAST	S	289	KAEDDISEEExxx	5000	U	ea08230.raw
K.AEDDIS#EEE.-	1300.65	1259.71	1398.25	1134.51	1309.89	1320.32	1187.58	1468.17	1358.1	sp|P54000|SUB1_YEAST	S	289	KAEDDISEEExxx	5000	U	ea08237.raw
K.AEDDIS#EEE.-	1300.65	1259.71	1398.25	1134.51	1309.89	1320.32	1187.58	1468.17	1358.1	sp|P54000|SUB1_YEAST	S	289	KAEDDISEEExxx	5000	U	ea08238.raw
K.AEDDIS#EEE.-	1300.65	1259.71	1398.25	1134.51	1309.89	1320.32	1187.58	1468.17	1358.1	sp|P54000|SUB1_YEAST	S	289	KAEDDISEEExxx	5000	U	ea08238.raw
K.AEDDIS#EEE.-	1300.65	1259.71	1398.25	1134.51	1309.89	1320.32	1187.58	1468.17	1358.1	sp|P54000|SUB1_YEAST	S	289	KAEDDISEEExxx	5000	U	ea08239.raw
K.AEDDIS#EEE.-	1300.65	1259.71	1398.25	1134.51	1309.89	1320.32	1187.58	1468.17	1358.1	sp|P54000|SUB1_YEAST	S	289	KAEDDISEEExxx	5000	U	ea08226.raw
K.AEDDIS#EEE.-	1300.65	1259.71	1398.25	1134.51	1309.89	1320.32	1187.58	1468.17	1358.1	sp|P54000|SUB1_YEAST	S	289	KAEDDISEEExxx	5000	U	ea08226.raw
K.AEDDIS#EEE.-	1300.65	1259.71	1398.25	1134.51	1309.89	1320.32	1187.58	1468.17	1358.1	sp|P54000|SUB1_YEAST	S	289	KAEDDISEEExxx	5000	U	ea08227.raw
K.AEDDIS#EEE.-	1300.65	1259.71	1398.25	1134.51	1309.89	1320.32	1187.58	1468.17	1358.1	sp|P54000|SUB1_YEAST	S	289	KAEDDISEEExxx	5000	U	ea08227.raw
K.AEDDIS#EEE.-	1300.65	1259.71	1398.25	1134.51	1309.89	1320.32	1187.58	1468.17	1358.1	sp|P54000|SUB1_YEAST	S	289	KAEDDISEEExxx	5000	U	ea08227.raw
K.AEDDIS#EEE.-	1300.65	1259.71	1398.25	1134.51	1309.89	1320.32	1187.58	1468.17	1358.1	sp|P54000|SUB1_YEAST	S	289	KAEDDISEEExxx	5000	U	ea08222.raw
K.AEDDIS#EEE.-	1300.65	1259.71	1398.25	1134.51	1309.89	1320.32	1187.58	1468.17	1358.1	sp|P54000|SUB1_YEAST	S	289	KAEDDISEEExxx	5000	U	ea08223.raw
K.AEDDIS#EEE.-	1300.65	1259.71	1398.25	1134.51	1309.89	1320.32	1187.58	1468.17	1358.1	sp|P54000|SUB1_YEAST	S	289	KAEDDISEEExxx	5000	U	ea08224.raw
K.AEDDIS#EEE.-	1300.65	1259.71	1398.25	1134.51	1309.89	1320.32	1187.58	1468.17	1358.1	sp|P54000|SUB1_YEAST	S	289	KAEDDISEEExxx	5000	U	ea08225.raw
K.AEDDIS#EEE.-	1300.65	1259.71	1398.25	1134.51	1309.89	1320.32	1187.58	1468.17	1358.1	sp|P54000|SUB1_YEAST	S	289	KAEDDISEEExxx	5000	U	ea08225.raw
K.AEDDIS#EEE.-	1300.65	1259.71	1398.25	1134.51	1309.89	1320.32	1187.58	1468.17	1358.1	sp|P54000|SUB1_YEAST	S	289	KAEDDISEEExxx	5000	U	ea08219.raw
K.AEDDIS#EEE.-	1300.65	1259.71	1398.25	1134.51	1309.89	1320.32	1187.58	1468.17	1358.1	sp|P54000|SUB1_YEAST	S	289	KAEDDISEEExxx	5000	U	ea08219.raw
K.AEDDIS#EEE.-	1300.65	1259.71	1398.25	1134.51	1309.89	1320.32	1187.58	1468.17	1358.1	sp|P54000|SUB1_YEAST	S	289	KAEDDISEEExxx	5000	U	ea08220.raw
K.AEDDIS#EEE.-	1300.65	1259.71	1398.25	1134.51	1309.89	1320.32	1187.58	1468.17	1358.1	sp|P54000|SUB1_YEAST	S	289	KAEDDISEEExxx	5000	U	ea08220.raw
K.AEDDIS#EEE.-	1300.65	1259.71	1398.25	1134.51	1309.89	1320.32	1187.58	1468.17	1358.1	sp|P54000|SUB1_YEAST	S	289	KAEDDISEEExxx	5000	U	ea08221.raw
K.AEDDIS#EEE.-	1300.65	1259.71	1398.25	1134.51	1309.89	1320.32	1187.58	1468.17	1358.1	sp|P54000|SUB1_YEAST	S	289	KAEDDISEEExxx	5000	U	ea08221.raw
K.AEDDIS#EEE.-	1300.65	1259.71	1398.25	1134.51	1309.89	1320.32	1187.58	1468.17	1358.1	sp|P54000|SUB1_YEAST	S	289	KAEDDISEEExxx	5000	U	ea08221.raw
K.AEDES#EDVEDVER.V	116.092	105.872	123.396	105.552	111.04	112.578	111.346	130.741	135.893	sp|P14682|UBC3_YEAST	S	282	HKAEDESEDVEDV	5000	U	ea08228.raw
K.AEDES#EDVEDVER.V	116.092	105.872	123.396	105.552	111.04	112.578	111.346	130.741	135.893	sp|P14682|UBC3_YEAST	S	282	HKAEDESEDVEDV	5000	U	ea08226.raw
K.AEDES#EDVEDVER.V	116.092	105.872	123.396	105.552	111.04	112.578	111.346	130.741	135.893	sp|P14682|UBC3_YEAST	S	282	HKAEDESEDVEDV	5000	U	ea08226.raw
K.AEDES#EDVEDVER.V	116.092	105.872	123.396	105.552	111.04	112.578	111.346	130.741	135.893	sp|P14682|UBC3_YEAST	S	282	HKAEDESEDVEDV	5000	U	ea08227.raw
K.AEDES#EDVEDVER.V	116.092	105.872	123.396	105.552	111.04	112.578	111.346	130.741	135.893	sp|P14682|UBC3_YEAST	S	282	HKAEDESEDVEDV	5000	U	ea08227.raw
K.AEDES#EDVEDVER.V	116.092	105.872	123.396	105.552	111.04	112.578	111.346	130.741	135.893	sp|P14682|UBC3_YEAST	S	282	HKAEDESEDVEDV	5000	U	ea08219.raw
K.AEDES#EDVEDVER.V	116.092	105.872	123.396	105.552	111.04	112.578	111.346	130.741	135.893	sp|P14682|UBC3_YEAST	S	282	HKAEDESEDVEDV	5000	U	ea08220.raw
K.AEDES#EDVEDVER.V	116.092	105.872	123.396	105.552	111.04	112.578	111.346	130.741	135.893	sp|P14682|UBC3_YEAST	S	282	HKAEDESEDVEDV	5000	U	ea08220.raw
K.AEDES#EDVEDVER.V	116.092	105.872	123.396	105.552	111.04	112.578	111.346	130.741	135.893	sp|P14682|UBC3_YEAST	S	282	HKAEDESEDVEDV	5000	U	ea08221.raw
K.AEDES#EDVEDVER.V	116.092	105.872	123.396	105.552	111.04	112.578	111.346	130.741	135.893	sp|P14682|UBC3_YEAST	S	282	HKAEDESEDVEDV	5000	U	ea08221.raw
K.AEETPAS#SNESTPSASSSSSANK.L	56.15	63.0498	68.9911	57.2177	72.6898	66.0792	63.193	76.5785	93.427	sp|P32583|SRP40_YEAST	S	301	AEETPASSNESTP	25.9029	U	ea08229.raw
K.AEETPAS#SNESTPSASSSSSANK.L	56.15	63.0498	68.9911	57.2177	72.6898	66.0792	63.193	76.5785	93.427	sp|P32583|SRP40_YEAST	S	301	AEETPASSNESTP	25.9029	U	ea08229.raw
K.AEETPAS#SNESTPSASSSSSANK.L	56.15	63.0498	68.9911	57.2177	72.6898	66.0792	63.193	76.5785	93.427	sp|P32583|SRP40_YEAST	S	301	AEETPASSNESTP	25.9029	U	ea08230.raw
K.AEEYIS#DEDNVK.I	29.4713	27.4583	33.4093	21.5828	31.6307	29.2081	32.052	32.6369	36.7036	sp|P11927|KAR1_YEAST	S	130	KAEEYISDEDNVK	251.944	U	ea08229.raw
K.AEEYIS#DEDNVK.I	29.4713	27.4583	33.4093	21.5828	31.6307	29.2081	32.052	32.6369	36.7036	sp|P11927|KAR1_YEAST	S	130	KAEEYISDEDNVK	251.944	U	ea08238.raw
K.AES#DAVAEANDIDD.-	42.6987	44.6056	58.9583	45.1034	56.1396	55.6022	47.0655	41.2397	65.3634	sp|P35180|TOM20_YEAST	S	172	VGSKAESDAVAEA	5000	U	ea08228.raw
K.AES#DAVAEANDIDD.-	42.6987	44.6056	58.9583	45.1034	56.1396	55.6022	47.0655	41.2397	65.3634	sp|P35180|TOM20_YEAST	S	172	VGSKAESDAVAEA	5000	U	ea08238.raw
K.AES#DAVAEANDIDD.-	42.6987	44.6056	58.9583	45.1034	56.1396	55.6022	47.0655	41.2397	65.3634	sp|P35180|TOM20_YEAST	S	172	VGSKAESDAVAEA	5000	U	ea08239.raw
K.AES#DAVAEANDIDD.-	42.6987	44.6056	58.9583	45.1034	56.1396	55.6022	47.0655	41.2397	65.3634	sp|P35180|TOM20_YEAST	S	172	VGSKAESDAVAEA	5000	U	ea08226.raw
K.AES#DAVAEANDIDD.-	42.6987	44.6056	58.9583	45.1034	56.1396	55.6022	47.0655	41.2397	65.3634	sp|P35180|TOM20_YEAST	S	172	VGSKAESDAVAEA	5000	U	ea08227.raw
K.AES#DAVAEANDIDD.-	42.6987	44.6056	58.9583	45.1034	56.1396	55.6022	47.0655	41.2397	65.3634	sp|P35180|TOM20_YEAST	S	172	VGSKAESDAVAEA	5000	U	ea08222.raw
K.AES#DAVAEANDIDD.-	42.6987	44.6056	58.9583	45.1034	56.1396	55.6022	47.0655	41.2397	65.3634	sp|P35180|TOM20_YEAST	S	172	VGSKAESDAVAEA	5000	U	ea08221.raw
K.AES#DAVAEANDIDD.-	42.6987	44.6056	58.9583	45.1034	56.1396	55.6022	47.0655	41.2397	65.3634	sp|P35180|TOM20_YEAST	S	172	VGSKAESDAVAEA	5000	U	ea08221.raw
K.AES#DDKSDNYGA.-	106.634	126.137	147.21	106.555	124.737	154.085	190.705	203.408	191.078	sp|P28004|PRP45_YEAST	S	370	QFTKAESDDKSDN	44.6277	U	ea08229.raw
K.AES#DDKSDNYGA.-	106.634	126.137	147.21	106.555	124.737	154.085	190.705	203.408	191.078	sp|P28004|PRP45_YEAST	S	370	QFTKAESDDKSDN	44.6277	U	ea08223.raw
K.AESDDKS#DNYGA.-	15.0845	22.312	29.7632	20.3653	26.5227	29.4223	40.7767	39.0855	43.7515	sp|P28004|PRP45_YEAST	S	374	AESDDKSDNYGAx	46.0428	U	ea08223.raw
K.AET#AAQDVQQK.L	332.639	367.32	473.001	300.426	377.28	429.477	455.975	523.462	542.691	sp|Q08245|ZEO1_YEAST	T	10	IQNKAETAAQDVQ	5000	U	ea08228.raw
K.AET#AAQDVQQK.L	332.639	367.32	473.001	300.426	377.28	429.477	455.975	523.462	542.691	sp|Q08245|ZEO1_YEAST	T	10	IQNKAETAAQDVQ	5000	U	ea08229.raw
K.AET#AAQDVQQK.L	332.639	367.32	473.001	300.426	377.28	429.477	455.975	523.462	542.691	sp|Q08245|ZEO1_YEAST	T	10	IQNKAETAAQDVQ	5000	U	ea08230.raw
K.AET#AAQDVQQK.L	332.639	367.32	473.001	300.426	377.28	429.477	455.975	523.462	542.691	sp|Q08245|ZEO1_YEAST	T	10	IQNKAETAAQDVQ	5000	U	ea08237.raw
K.AET#AAQDVQQK.L	332.639	367.32	473.001	300.426	377.28	429.477	455.975	523.462	542.691	sp|Q08245|ZEO1_YEAST	T	10	IQNKAETAAQDVQ	5000	U	ea08237.raw
K.AET#AAQDVQQK.L	332.639	367.32	473.001	300.426	377.28	429.477	455.975	523.462	542.691	sp|Q08245|ZEO1_YEAST	T	10	IQNKAETAAQDVQ	5000	U	ea08238.raw
K.AET#AAQDVQQK.L	332.639	367.32	473.001	300.426	377.28	429.477	455.975	523.462	542.691	sp|Q08245|ZEO1_YEAST	T	10	IQNKAETAAQDVQ	5000	U	ea08239.raw
K.AET#AAQDVQQK.L	332.639	367.32	473.001	300.426	377.28	429.477	455.975	523.462	542.691	sp|Q08245|ZEO1_YEAST	T	10	IQNKAETAAQDVQ	5000	U	ea08239.raw
K.AET#AAQDVQQK.L	332.639	367.32	473.001	300.426	377.28	429.477	455.975	523.462	542.691	sp|Q08245|ZEO1_YEAST	T	10	IQNKAETAAQDVQ	5000	U	ea08226.raw
K.AET#AAQDVQQK.L	332.639	367.32	473.001	300.426	377.28	429.477	455.975	523.462	542.691	sp|Q08245|ZEO1_YEAST	T	10	IQNKAETAAQDVQ	5000	U	ea08223.raw
K.AET#AAQDVQQK.L	332.639	367.32	473.001	300.426	377.28	429.477	455.975	523.462	542.691	sp|Q08245|ZEO1_YEAST	T	10	IQNKAETAAQDVQ	5000	U	ea08223.raw
K.AET#AAQDVQQK.L	332.639	367.32	473.001	300.426	377.28	429.477	455.975	523.462	542.691	sp|Q08245|ZEO1_YEAST	T	10	IQNKAETAAQDVQ	5000	U	ea08225.raw
K.AET#AAQDVQQK.L	332.639	367.32	473.001	300.426	377.28	429.477	455.975	523.462	542.691	sp|Q08245|ZEO1_YEAST	T	10	IQNKAETAAQDVQ	5000	U	ea08219.raw
K.AET#AAQDVQQK.L	332.639	367.32	473.001	300.426	377.28	429.477	455.975	523.462	542.691	sp|Q08245|ZEO1_YEAST	T	10	IQNKAETAAQDVQ	5000	U	ea08219.raw
K.AEVTES#PSSR.S	373.813	383.544	365.406	351.894	377.363	442.515	290.045	312.055	336.136	sp|Q06604|BSP1_YEAST	S	220	KAEVTESPSSRSI	64.1456	U	ea08228.raw
K.AEVTES#PSSR.S	373.813	383.544	365.406	351.894	377.363	442.515	290.045	312.055	336.136	sp|Q06604|BSP1_YEAST	S	220	KAEVTESPSSRSI	64.1456	U	ea08238.raw
K.AEVTES#PSSR.S	373.813	383.544	365.406	351.894	377.363	442.515	290.045	312.055	336.136	sp|Q06604|BSP1_YEAST	S	220	KAEVTESPSSRSI	64.1456	U	ea08222.raw
K.AFDSSSNVS#SSK.D	10.4388	19.7334	17.0582	17.4117	22.1622	25.6339	17.6119	19.8825	17.706	sp|P53550|DCP2_YEAST	S	728	DSSSNVSSSKDLL	33.6089	U	ea08219.raw
K.AFFPSRQS#PLPK.R	24.097	34.9484	30.5259	16.2762	17.1167	17.3711	2.44662	5.33887	7.47869	sp|Q06648|GIC2_YEAST	S	337	FFPSRQSPLPKRR	39.5317	U	ea08228.raw
K.AFFPSRQS#PLPK.R	24.097	34.9484	30.5259	16.2762	17.1167	17.3711	2.44662	5.33887	7.47869	sp|Q06648|GIC2_YEAST	S	337	FFPSRQSPLPKRR	39.5317	U	ea08230.raw
K.AFINYAS#DQGSSIK.N	10.1669	8.82914	8.47013	11.2088	10.4711	13.1922	7.81477	6.65989	9.72637	sp|Q03780|YD239_YEAST	S	390	AFINYASDQGSSI	46.6513	U	ea08227.raw
K.AFINYAS#DQGSSIK.N	10.1669	8.82914	8.47013	11.2088	10.4711	13.1922	7.81477	6.65989	9.72637	sp|Q03780|YD239_YEAST	S	390	AFINYASDQGSSI	46.6513	U	ea08227.raw
K.AFINYASDQGSS#IK.N	16.7289	12.1946	21.075	9.54333	13.1894	20.9915	15.7763	20.3109	26.5345	sp|Q03780|YD239_YEAST	S	395	ASDQGSSIKNDVS	19.8963	U	ea08222.raw
K.AFINYASDQGSS#IK.N	16.7289	12.1946	21.075	9.54333	13.1894	20.9915	15.7763	20.3109	26.5345	sp|Q03780|YD239_YEAST	S	395	ASDQGSSIKNDVS	19.8963	U	ea08221.raw
K.AFINYASDQGSS#IK.N	16.7289	12.1946	21.075	9.54333	13.1894	20.9915	15.7763	20.3109	26.5345	sp|Q03780|YD239_YEAST	S	395	ASDQGSSIKNDVS	19.8963	U	ea08221.raw
K.AFS#IIPSQR.F	20.5649	19.8041	26.3236	20.4416	22.9162	27.804	29.9874	32.687	35.8641	sp|P38970|HAL5_YEAST	S	391	NLEKAFSIIPSQR	107.785	U	ea08228.raw
K.AFS#IIPSQR.F	20.5649	19.8041	26.3236	20.4416	22.9162	27.804	29.9874	32.687	35.8641	sp|P38970|HAL5_YEAST	S	391	NLEKAFSIIPSQR	107.785	U	ea08227.raw
K.AFS#IIPSQR.F	20.5649	19.8041	26.3236	20.4416	22.9162	27.804	29.9874	32.687	35.8641	sp|P38970|HAL5_YEAST	S	391	NLEKAFSIIPSQR	107.785	U	ea08227.raw
K.AFS#IIPSQR.F	20.5649	19.8041	26.3236	20.4416	22.9162	27.804	29.9874	32.687	35.8641	sp|P38970|HAL5_YEAST	S	391	NLEKAFSIIPSQR	107.785	U	ea08221.raw
K.AFSIIPS#QR.F	3.61681	6.25829	5.14497	5.66219	5.64886	2.57729	3.43967	5.86459	4.35151	sp|P38970|HAL5_YEAST	S	395	AFSIIPSQRFIKS	57.7295	U	ea08221.raw
K.AFTS#YDR.T	32.3103	30.7773	29.7721	28.6966	31.9405	27.9653	33.7587	29.2488	33.8683	sp|P0CX51|RS16A_YEAST	S	111	LKKAFTSYDRTLL	45.7889	R	ea08230.raw
K.AGDNIS#EAPYDK.E	66.3372	72.1428	92.3063	70.5739	63.488	79.2608	73.7179	87.6151	78.243	sp|Q08921|TCO89_YEAST	S	305	KAGDNISEAPYDK	231.033	U	ea08229.raw
K.AGDNIS#EAPYDK.E	66.3372	72.1428	92.3063	70.5739	63.488	79.2608	73.7179	87.6151	78.243	sp|Q08921|TCO89_YEAST	S	305	KAGDNISEAPYDK	231.033	U	ea08229.raw
K.AGDNIS#EAPYDK.E	66.3372	72.1428	92.3063	70.5739	63.488	79.2608	73.7179	87.6151	78.243	sp|Q08921|TCO89_YEAST	S	305	KAGDNISEAPYDK	231.033	U	ea08223.raw
K.AGFTS#TK.V	138.294	159.822	173.791	116.016	145.712	155.981	137.878	163.426	162.75	sp|P47160|ENT3_YEAST	T	190	KAGFTSTKVHGIS	28.9104	U	ea08227.raw
K.AGFTS#TK.V	138.294	159.822	173.791	116.016	145.712	155.981	137.878	163.426	162.75	sp|P47160|ENT3_YEAST	T	190	KAGFTSTKVHGIS	28.9104	U	ea08221.raw
K.AGFTST#K.V	138.294	159.822	173.791	116.016	145.712	155.981	137.878	163.426	162.75	sp|P47160|ENT3_YEAST	T	190	KAGFTSTKVHGIS	28.9104	U	ea08237.raw
K.AGFTST#K.V	138.294	159.822	173.791	116.016	145.712	155.981	137.878	163.426	162.75	sp|P47160|ENT3_YEAST	T	190	KAGFTSTKVHGIS	28.9104	U	ea08238.raw
K.AGLDNVDAES#K.E	468.428	516.364	508.113	393.208	515.823	536.34	372.915	417.948	420.089	sp|P09064|IF2B_YEAST	S	112	DNVDAESKEGTPS	5000	U	ea08229.raw
K.AGLDNVDAES#K.E	468.428	516.364	508.113	393.208	515.823	536.34	372.915	417.948	420.089	sp|P09064|IF2B_YEAST	S	112	DNVDAESKEGTPS	5000	U	ea08230.raw
K.AGLDNVDAES#K.E	468.428	516.364	508.113	393.208	515.823	536.34	372.915	417.948	420.089	sp|P09064|IF2B_YEAST	S	112	DNVDAESKEGTPS	5000	U	ea08230.raw
K.AGLDNVDAES#K.E	468.428	516.364	508.113	393.208	515.823	536.34	372.915	417.948	420.089	sp|P09064|IF2B_YEAST	S	112	DNVDAESKEGTPS	5000	U	ea08230.raw
K.AGLDNVDAES#K.E	468.428	516.364	508.113	393.208	515.823	536.34	372.915	417.948	420.089	sp|P09064|IF2B_YEAST	S	112	DNVDAESKEGTPS	5000	U	ea08230.raw
K.AGLDNVDAES#K.E	468.428	516.364	508.113	393.208	515.823	536.34	372.915	417.948	420.089	sp|P09064|IF2B_YEAST	S	112	DNVDAESKEGTPS	5000	U	ea08230.raw
K.AGLDNVDAES#K.E	468.428	516.364	508.113	393.208	515.823	536.34	372.915	417.948	420.089	sp|P09064|IF2B_YEAST	S	112	DNVDAESKEGTPS	5000	U	ea08237.raw
K.AGLDNVDAES#K.E	468.428	516.364	508.113	393.208	515.823	536.34	372.915	417.948	420.089	sp|P09064|IF2B_YEAST	S	112	DNVDAESKEGTPS	5000	U	ea08237.raw
K.AGLDNVDAES#K.E	468.428	516.364	508.113	393.208	515.823	536.34	372.915	417.948	420.089	sp|P09064|IF2B_YEAST	S	112	DNVDAESKEGTPS	5000	U	ea08238.raw
K.AGLDNVDAES#K.E	468.428	516.364	508.113	393.208	515.823	536.34	372.915	417.948	420.089	sp|P09064|IF2B_YEAST	S	112	DNVDAESKEGTPS	5000	U	ea08239.raw
K.AGLDNVDAES#K.E	468.428	516.364	508.113	393.208	515.823	536.34	372.915	417.948	420.089	sp|P09064|IF2B_YEAST	S	112	DNVDAESKEGTPS	5000	U	ea08226.raw
K.AGLDNVDAES#K.E	468.428	516.364	508.113	393.208	515.823	536.34	372.915	417.948	420.089	sp|P09064|IF2B_YEAST	S	112	DNVDAESKEGTPS	5000	U	ea08227.raw
K.AGLDNVDAES#K.E	468.428	516.364	508.113	393.208	515.823	536.34	372.915	417.948	420.089	sp|P09064|IF2B_YEAST	S	112	DNVDAESKEGTPS	5000	U	ea08223.raw
K.AGLDNVDAES#K.E	468.428	516.364	508.113	393.208	515.823	536.34	372.915	417.948	420.089	sp|P09064|IF2B_YEAST	S	112	DNVDAESKEGTPS	5000	U	ea08223.raw
K.AGLDNVDAES#K.E	468.428	516.364	508.113	393.208	515.823	536.34	372.915	417.948	420.089	sp|P09064|IF2B_YEAST	S	112	DNVDAESKEGTPS	5000	U	ea08224.raw
K.AGLDNVDAES#K.E	468.428	516.364	508.113	393.208	515.823	536.34	372.915	417.948	420.089	sp|P09064|IF2B_YEAST	S	112	DNVDAESKEGTPS	5000	U	ea08224.raw
K.AGLDNVDAES#K.E	468.428	516.364	508.113	393.208	515.823	536.34	372.915	417.948	420.089	sp|P09064|IF2B_YEAST	S	112	DNVDAESKEGTPS	5000	U	ea08225.raw
K.AGLDNVDAES#K.E	468.428	516.364	508.113	393.208	515.823	536.34	372.915	417.948	420.089	sp|P09064|IF2B_YEAST	S	112	DNVDAESKEGTPS	5000	U	ea08219.raw
K.AGLDNVDAES#K.E	468.428	516.364	508.113	393.208	515.823	536.34	372.915	417.948	420.089	sp|P09064|IF2B_YEAST	S	112	DNVDAESKEGTPS	5000	U	ea08219.raw
K.AGLDNVDAES#K.E	468.428	516.364	508.113	393.208	515.823	536.34	372.915	417.948	420.089	sp|P09064|IF2B_YEAST	S	112	DNVDAESKEGTPS	5000	U	ea08219.raw
K.AGLDNVDAES#K.E	468.428	516.364	508.113	393.208	515.823	536.34	372.915	417.948	420.089	sp|P09064|IF2B_YEAST	S	112	DNVDAESKEGTPS	5000	U	ea08219.raw
K.AGLDNVDAES#K.E	468.428	516.364	508.113	393.208	515.823	536.34	372.915	417.948	420.089	sp|P09064|IF2B_YEAST	S	112	DNVDAESKEGTPS	5000	U	ea08220.raw
K.AGLDNVDAES#K.E	468.428	516.364	508.113	393.208	515.823	536.34	372.915	417.948	420.089	sp|P09064|IF2B_YEAST	S	112	DNVDAESKEGTPS	5000	U	ea08221.raw
K.AGS#SAGANK.D	100.357	88.6745	129.253	242.623	142.365	106.871	131.026	141.32	132.151	sp|Q02642|NACB1_YEAST	S	33	LNKKAGSSAGANK	23.6826	U	ea08238.raw
K.AGS#SAGANKDDTK.L	100.357	88.6745	129.253	242.623	142.365	106.871	131.026	141.32	132.151	sp|Q02642|NACB1_YEAST	S	33	LNKKAGSSAGANK	23.6826	U	ea08225.raw
K.AGSFGAPSS#PTSGIPNPK.S	3.08815	3.95511	5.0572	4.56368	1.74621	3.02755	3.90044	1.97963	2.56352	sp|P32945|PPQ1_YEAST	S	208	SFGAPSSPTSGIP	0	U	ea08227.raw
K.AGSGT#SQLDQLAALQALSSSLNK.L	4.75876	0	4.64824	0	3.92794	3.69658	3.77589	6.57746	3.74643	sp|Q99383|HRP1_YEAST	T	36	NKAGSGTSQLDQL	0	U	ea08228.raw
K.AGSS#AGANK.D	602.089	486.106	623.67	975.735	655.861	561.813	596.803	718.244	677.954	sp|Q02642|NACB1_YEAST	S	34	NKKAGSSAGANKD	25.7609	U	ea08237.raw
K.AGSS#AGANK.D	602.089	486.106	623.67	975.735	655.861	561.813	596.803	718.244	677.954	sp|Q02642|NACB1_YEAST	S	34	NKKAGSSAGANKD	25.7609	U	ea08225.raw
K.AGTT#VIGGGVGAIGK.I	3.06823	7.54315	3.80998	2.46574	4.63134	4.83547	3.00808	3.00703	2.40799	sp|Q12466|TCB1_YEAST	T	1147	GLKAGTTVIGGGV	16.3977	U	ea08221.raw
K.AHNIAT#SSK.F	30.3562	38.3552	36.9271	23.1881	32.9086	33.6529	31.0594	33.2073	32.3663	sp|Q12472|YD21B_YEAST	T	401	KAHNIATSSKFSR	32.5655	R	ea08219.raw
K.AHNIATS#SK.F	9.49475	7.52177	10.1658	8.12942	6.87569	10.9604	5.68261	8.8613	8.19376	sp|Q12472|YD21B_YEAST	S	402	AHNIATSSKFSRV	22.8973	R	ea08220.raw
K.AHS#PQTDLK.D	860.211	823.634	800.691	519.256	839.171	954.447	609.401	802.974	820.549	sp|Q02629|NU100_YEAST	S	763	LTEKAHSPQTDLK	198.163	U	ea08230.raw
K.AHS#PQTDLK.D	860.211	823.634	800.691	519.256	839.171	954.447	609.401	802.974	820.549	sp|Q02629|NU100_YEAST	S	763	LTEKAHSPQTDLK	198.163	U	ea08237.raw
K.AHS#PQTDLK.D	860.211	823.634	800.691	519.256	839.171	954.447	609.401	802.974	820.549	sp|Q02629|NU100_YEAST	S	763	LTEKAHSPQTDLK	198.163	U	ea08239.raw
K.AHS#PQTDLK.D	860.211	823.634	800.691	519.256	839.171	954.447	609.401	802.974	820.549	sp|Q02629|NU100_YEAST	S	763	LTEKAHSPQTDLK	198.163	U	ea08226.raw
K.AHS#PQTDLK.D	860.211	823.634	800.691	519.256	839.171	954.447	609.401	802.974	820.549	sp|Q02629|NU100_YEAST	S	763	LTEKAHSPQTDLK	198.163	U	ea08226.raw
K.AHS#PQTDLK.D	860.211	823.634	800.691	519.256	839.171	954.447	609.401	802.974	820.549	sp|Q02629|NU100_YEAST	S	763	LTEKAHSPQTDLK	198.163	U	ea08227.raw
K.AHS#PQTDLK.D	860.211	823.634	800.691	519.256	839.171	954.447	609.401	802.974	820.549	sp|Q02629|NU100_YEAST	S	763	LTEKAHSPQTDLK	198.163	U	ea08225.raw
K.AHS#PQTDLK.D	860.211	823.634	800.691	519.256	839.171	954.447	609.401	802.974	820.549	sp|Q02629|NU100_YEAST	S	763	LTEKAHSPQTDLK	198.163	U	ea08225.raw
K.AHS#PQTDLK.D	860.211	823.634	800.691	519.256	839.171	954.447	609.401	802.974	820.549	sp|Q02629|NU100_YEAST	S	763	LTEKAHSPQTDLK	198.163	U	ea08219.raw
K.AHS#PQTDLK.D	860.211	823.634	800.691	519.256	839.171	954.447	609.401	802.974	820.549	sp|Q02629|NU100_YEAST	S	763	LTEKAHSPQTDLK	198.163	U	ea08219.raw
K.AHS#PQTDLKDDHDESTPDPQSK.S	860.211	823.634	800.691	519.256	839.171	954.447	609.401	802.974	820.549	sp|Q02629|NU100_YEAST	S	763	LTEKAHSPQTDLK	198.163	U	ea08230.raw
K.AIRS#NSK.K	23.5845	21.0256	28.2733	23.2267	21.5881	30.2114	24.64	28.1119	21.186	sp|P40095|YEY8_YEAST	S	270	SPKAIRSNSKKIS	49.588	U	ea08238.raw
K.AIRS#NSK.K	23.5845	21.0256	28.2733	23.2267	21.5881	30.2114	24.64	28.1119	21.186	sp|P40095|YEY8_YEAST	S	270	SPKAIRSNSKKIS	49.588	U	ea08219.raw
K.AIS#EES#LSPS#EAIANR.D	9.96781	5.27176	9.96684	4.74413	7.79463	10.5689	8.10084	9.77908	7.42278	sp|P40563|AIM21_YEAST	S	620	GNRKAISEESLSP	260.953	U	ea08228.raw
K.AIS#EES#LSPSEAIANR.D	49.4937	42.1181	64.5343	36.2141	56.5327	63.3454	39.334	46.2668	44.8748	sp|P40563|AIM21_YEAST	S	620	GNRKAISEESLSP	260.953	U	ea08228.raw
K.AIS#EES#LSPSEAIANR.D	49.4937	42.1181	64.5343	36.2141	56.5327	63.3454	39.334	46.2668	44.8748	sp|P40563|AIM21_YEAST	S	620	GNRKAISEESLSP	260.953	U	ea08228.raw
K.AIS#EES#LSPSEAIANR.D	49.4937	42.1181	64.5343	36.2141	56.5327	63.3454	39.334	46.2668	44.8748	sp|P40563|AIM21_YEAST	S	620	GNRKAISEESLSP	260.953	U	ea08229.raw
K.AIS#EES#LSPSEAIANR.D	49.4937	42.1181	64.5343	36.2141	56.5327	63.3454	39.334	46.2668	44.8748	sp|P40563|AIM21_YEAST	S	620	GNRKAISEESLSP	260.953	U	ea08237.raw
K.AIS#EES#LSPSEAIANR.D	49.4937	42.1181	64.5343	36.2141	56.5327	63.3454	39.334	46.2668	44.8748	sp|P40563|AIM21_YEAST	S	620	GNRKAISEESLSP	260.953	U	ea08238.raw
K.AIS#EES#LSPSEAIANR.D	49.4937	42.1181	64.5343	36.2141	56.5327	63.3454	39.334	46.2668	44.8748	sp|P40563|AIM21_YEAST	S	620	GNRKAISEESLSP	260.953	U	ea08238.raw
K.AIS#SDQLFGR.G	87.1994	105.223	112.729	61.8472	87.4503	97.5689	77.3118	81.3255	75.028	sp|P38682|GLO3_YEAST	S	389	GTQKAISSDQLFG	39.6942	U	ea08225.raw
K.AIS#SDQLFGR.G	87.1994	105.223	112.729	61.8472	87.4503	97.5689	77.3118	81.3255	75.028	sp|P38682|GLO3_YEAST	S	389	GTQKAISSDQLFG	39.6942	U	ea08225.raw
K.AISEESLS#PSEAIANR.D	163.129	224.357	242.442	143.621	198.296	227.207	179.064	201.163	205.41	sp|P40563|AIM21_YEAST	S	625	ISEESLSPSEAIA	86.5175	U	ea08229.raw
K.AISEESLS#PSEAIANR.D	163.129	224.357	242.442	143.621	198.296	227.207	179.064	201.163	205.41	sp|P40563|AIM21_YEAST	S	625	ISEESLSPSEAIA	86.5175	U	ea08229.raw
K.AISEESLS#PSEAIANR.D	163.129	224.357	242.442	143.621	198.296	227.207	179.064	201.163	205.41	sp|P40563|AIM21_YEAST	S	625	ISEESLSPSEAIA	86.5175	U	ea08229.raw
K.AISEESLS#PSEAIANR.D	163.129	224.357	242.442	143.621	198.296	227.207	179.064	201.163	205.41	sp|P40563|AIM21_YEAST	S	625	ISEESLSPSEAIA	86.5175	U	ea08230.raw
K.AISEESLS#PSEAIANR.D	163.129	224.357	242.442	143.621	198.296	227.207	179.064	201.163	205.41	sp|P40563|AIM21_YEAST	S	625	ISEESLSPSEAIA	86.5175	U	ea08230.raw
K.AISEESLS#PSEAIANR.D	163.129	224.357	242.442	143.621	198.296	227.207	179.064	201.163	205.41	sp|P40563|AIM21_YEAST	S	625	ISEESLSPSEAIA	86.5175	U	ea08237.raw
K.AISEESLS#PSEAIANR.D	163.129	224.357	242.442	143.621	198.296	227.207	179.064	201.163	205.41	sp|P40563|AIM21_YEAST	S	625	ISEESLSPSEAIA	86.5175	U	ea08239.raw
K.AISEESLS#PSEAIANR.D	163.129	224.357	242.442	143.621	198.296	227.207	179.064	201.163	205.41	sp|P40563|AIM21_YEAST	S	625	ISEESLSPSEAIA	86.5175	U	ea08239.raw
K.AISEESLS#PSEAIANR.D	163.129	224.357	242.442	143.621	198.296	227.207	179.064	201.163	205.41	sp|P40563|AIM21_YEAST	S	625	ISEESLSPSEAIA	86.5175	U	ea08223.raw
K.AISEESLS#PSEAIANR.D	163.129	224.357	242.442	143.621	198.296	227.207	179.064	201.163	205.41	sp|P40563|AIM21_YEAST	S	625	ISEESLSPSEAIA	86.5175	U	ea08224.raw
K.AISEESLS#PSEAIANR.D	163.129	224.357	242.442	143.621	198.296	227.207	179.064	201.163	205.41	sp|P40563|AIM21_YEAST	S	625	ISEESLSPSEAIA	86.5175	U	ea08219.raw
K.AISEESLS#PSEAIANR.D	163.129	224.357	242.442	143.621	198.296	227.207	179.064	201.163	205.41	sp|P40563|AIM21_YEAST	S	625	ISEESLSPSEAIA	86.5175	U	ea08219.raw
K.AISEESLS#PSEAIANR.D	163.129	224.357	242.442	143.621	198.296	227.207	179.064	201.163	205.41	sp|P40563|AIM21_YEAST	S	625	ISEESLSPSEAIA	86.5175	U	ea08219.raw
K.AISEESLS#PSEAIANR.D	163.129	224.357	242.442	143.621	198.296	227.207	179.064	201.163	205.41	sp|P40563|AIM21_YEAST	S	625	ISEESLSPSEAIA	86.5175	U	ea08219.raw
K.AISIFDM*NLS#PIK.P	39.4326	25.1965	29.3093	14.3591	29.507	35.8119	9.1051	11.6178	16.0201	sp|P34252|SLD2_YEAST	S	100	IFDMNLSPIKPIY	183.153	U	ea08222.raw
K.AISIFDMNLS#PIK.P	39.4326	25.1965	29.3093	14.3591	29.507	35.8119	9.1051	11.6178	16.0201	sp|P34252|SLD2_YEAST	S	100	IFDMNLSPIKPIY	183.153	U	ea08228.raw
K.AISSDQLFGRGS#FDEAANR.E	1257.52	1450.82	1438.63	712.412	1246.02	1519.49	1130.92	1266.88	1537.21	sp|P38682|GLO3_YEAST	S	398	QLFGRGSFDEAAN	5000	U	ea08237.raw
K.AISSDQLFGRGS#FDEAANR.E	1257.52	1450.82	1438.63	712.412	1246.02	1519.49	1130.92	1266.88	1537.21	sp|P38682|GLO3_YEAST	S	398	QLFGRGSFDEAAN	5000	U	ea08238.raw
K.AISSDQLFGRGS#FDEAANR.E	1257.52	1450.82	1438.63	712.412	1246.02	1519.49	1130.92	1266.88	1537.21	sp|P38682|GLO3_YEAST	S	398	QLFGRGSFDEAAN	5000	U	ea08238.raw
K.AISSDQLFGRGS#FDEAANR.E	1257.52	1450.82	1438.63	712.412	1246.02	1519.49	1130.92	1266.88	1537.21	sp|P38682|GLO3_YEAST	S	398	QLFGRGSFDEAAN	5000	U	ea08225.raw
K.AISSDQLFGRGS#FDEAANR.E	1257.52	1450.82	1438.63	712.412	1246.02	1519.49	1130.92	1266.88	1537.21	sp|P38682|GLO3_YEAST	S	398	QLFGRGSFDEAAN	5000	U	ea08225.raw
K.AISSDQLFGRGS#FDEAANR.E	1257.52	1450.82	1438.63	712.412	1246.02	1519.49	1130.92	1266.88	1537.21	sp|P38682|GLO3_YEAST	S	398	QLFGRGSFDEAAN	5000	U	ea08225.raw
K.AISSDQLFGRGS#FDEAANR.E	1257.52	1450.82	1438.63	712.412	1246.02	1519.49	1130.92	1266.88	1537.21	sp|P38682|GLO3_YEAST	S	398	QLFGRGSFDEAAN	5000	U	ea08225.raw
K.AKNS#PEPNEFLR.D	100.14	116.784	110.388	90.9474	116.308	113.644	92.6937	110.157	135.923	sp|Q08951|AP3D_YEAST	S	918	KTKAKNSPEPNEF	5000	U	ea08225.raw
K.ALEEVS#LK.W	4.00434	7.8606	4.85132	3.87502	4.91038	6.70862	5.89236	5.71223	7.01703	sp|P14126|RL3_YEAST	S	355	KALEEVSLKWIDT	5000	U	ea08225.raw
K.ALENAVGDEGNS#K.R	48.1384	56.0997	66.6506	50.6098	66.7458	64.9682	57.5219	71.9233	73.4228	sp|Q06681|YSP2_YEAST	S	535	VGDEGNSKRNSRY	5000	U	ea08230.raw
K.ALENAVGDEGNS#K.R	48.1384	56.0997	66.6506	50.6098	66.7458	64.9682	57.5219	71.9233	73.4228	sp|Q06681|YSP2_YEAST	S	535	VGDEGNSKRNSRY	5000	U	ea08237.raw
K.ALENAVGDEGNS#K.R	48.1384	56.0997	66.6506	50.6098	66.7458	64.9682	57.5219	71.9233	73.4228	sp|Q06681|YSP2_YEAST	S	535	VGDEGNSKRNSRY	5000	U	ea08238.raw
K.ALENAVGDEGNS#K.R	48.1384	56.0997	66.6506	50.6098	66.7458	64.9682	57.5219	71.9233	73.4228	sp|Q06681|YSP2_YEAST	S	535	VGDEGNSKRNSRY	5000	U	ea08224.raw
K.ALGFS#PASK.E	42.5506	57.5446	41.0332	53.6499	53.6172	60.002	31.0654	41.5948	48.1178	sp|P32873|BEM3_YEAST	S	324	NKALGFSPASKEK	94.6916	U	ea08238.raw
K.ALGFS#PASK.E	42.5506	57.5446	41.0332	53.6499	53.6172	60.002	31.0654	41.5948	48.1178	sp|P32873|BEM3_YEAST	S	324	NKALGFSPASKEK	94.6916	U	ea08227.raw
K.ALGFS#PASK.E	42.5506	57.5446	41.0332	53.6499	53.6172	60.002	31.0654	41.5948	48.1178	sp|P32873|BEM3_YEAST	S	324	NKALGFSPASKEK	94.6916	U	ea08227.raw
K.ALGFS#PASK.E	42.5506	57.5446	41.0332	53.6499	53.6172	60.002	31.0654	41.5948	48.1178	sp|P32873|BEM3_YEAST	S	324	NKALGFSPASKEK	94.6916	U	ea08227.raw
K.ALGFS#PASK.E	42.5506	57.5446	41.0332	53.6499	53.6172	60.002	31.0654	41.5948	48.1178	sp|P32873|BEM3_YEAST	S	324	NKALGFSPASKEK	94.6916	U	ea08221.raw
K.ALGFS#PASK.E	42.5506	57.5446	41.0332	53.6499	53.6172	60.002	31.0654	41.5948	48.1178	sp|P32873|BEM3_YEAST	S	324	NKALGFSPASKEK	94.6916	U	ea08221.raw
K.ALPDAVT#IIEPK.E	2.4965	5.58806	2.95964	3.46289	3.38896	4.5784	2.97644	0	6.45895	sp|P05750|RS3_YEAST	T	207	ALPDAVTIIEPKE	5000	U	ea08219.raw
K.ALPDITAPVT#NSAHDAAFPEEYR.L	16.9329	25.0704	27.07	19.3978	20.1821	34.0704	23.9226	33.315	23.2955	sp|P53274|YG36_YEAST	T	127	DITAPVTNSAHDA	22.8982	U	ea08225.raw
K.ALPDITAPVT#NSAHDAAFPEEYR.L	16.9329	25.0704	27.07	19.3978	20.1821	34.0704	23.9226	33.315	23.2955	sp|P53274|YG36_YEAST	T	127	DITAPVTNSAHDA	22.8982	U	ea08219.raw
K.ALPDITAPVTNS#AHDAAFPEEYR.L	16.9329	25.0704	27.07	19.3978	20.1821	34.0704	23.9226	33.315	23.2955	sp|P53274|YG36_YEAST	T	127	DITAPVTNSAHDA	22.8982	U	ea08219.raw
K.ALRST#FPR.I	17.9578	19.897	26.2871	15.0698	14.8476	21.1122	13.3219	7.82738	15.7776	sp|P23796|RIT1_YEAST	T	419	SKALRSTFPRIHG	0	U	ea08226.raw
K.ALS#PIPS#PTR.N	84.5677	94.2403	87.3023	73.4726	81.0287	87.1452	67.7571	70.0965	74.4799	sp|P39969|BOI2_YEAST	S	519	GGGKALSPIPSPT	169.645	U	ea08229.raw
K.ALS#PIPS#PTR.N	84.5677	94.2403	87.3023	73.4726	81.0287	87.1452	67.7571	70.0965	74.4799	sp|P39969|BOI2_YEAST	S	519	GGGKALSPIPSPT	169.645	U	ea08237.raw
K.ALS#PIPS#PTR.N	84.5677	94.2403	87.3023	73.4726	81.0287	87.1452	67.7571	70.0965	74.4799	sp|P39969|BOI2_YEAST	S	519	GGGKALSPIPSPT	169.645	U	ea08238.raw
K.ALS#PIPS#PTR.N	84.5677	94.2403	87.3023	73.4726	81.0287	87.1452	67.7571	70.0965	74.4799	sp|P39969|BOI2_YEAST	S	519	GGGKALSPIPSPT	169.645	U	ea08223.raw
K.ALS#PIPS#PTRNS#VR.N	19.9056	19.6266	21.2423	15.3934	21.6179	18.8615	18.4464	23.6517	25.7958	sp|P39969|BOI2_YEAST	S	519	GGGKALSPIPSPT	169.645	U	ea08223.raw
K.ALS#PIPSPT#R.N	50.7024	60.0287	57.3946	46.2483	55.9375	49.1688	50.8745	50.8778	47.881	sp|P39969|BOI2_YEAST	S	519	GGGKALSPIPSPT	169.645	U	ea08237.raw
K.ALS#PIPSPT#R.N	50.7024	60.0287	57.3946	46.2483	55.9375	49.1688	50.8745	50.8778	47.881	sp|P39969|BOI2_YEAST	S	519	GGGKALSPIPSPT	169.645	U	ea08238.raw
K.ALT#PEEK.Q	45.2947	48.6073	63.7437	36.2885	49.4461	53.0728	36.3103	49.9349	49.9947	sp|P11632|NHP6A_YEAST	T	63	EKWKALTPEEKQP	5000	U	ea08230.raw
K.ALTAAIT#PM*NK.K	39.4361	45.1714	46.3143	30.705	41.6488	43.9724	38.4926	45.8882	45.3522	sp|Q05775|EIF3J_YEAST	T	162	ALTAAITPMNKKS	102.23	U	ea08238.raw
K.ALTAAIT#PM*NK.K	39.4361	45.1714	46.3143	30.705	41.6488	43.9724	38.4926	45.8882	45.3522	sp|Q05775|EIF3J_YEAST	T	162	ALTAAITPMNKKS	102.23	U	ea08227.raw
K.ALTAAIT#PM*NK.K	39.4361	45.1714	46.3143	30.705	41.6488	43.9724	38.4926	45.8882	45.3522	sp|Q05775|EIF3J_YEAST	T	162	ALTAAITPMNKKS	102.23	U	ea08227.raw
K.ALTAAIT#PM*NK.K	39.4361	45.1714	46.3143	30.705	41.6488	43.9724	38.4926	45.8882	45.3522	sp|Q05775|EIF3J_YEAST	T	162	ALTAAITPMNKKS	102.23	U	ea08221.raw
K.ALTAAIT#PM*NK.K	39.4361	45.1714	46.3143	30.705	41.6488	43.9724	38.4926	45.8882	45.3522	sp|Q05775|EIF3J_YEAST	T	162	ALTAAITPMNKKS	102.23	U	ea08221.raw
K.ALTAAIT#PMNK.K	39.4361	45.1714	46.3143	30.705	41.6488	43.9724	38.4926	45.8882	45.3522	sp|Q05775|EIF3J_YEAST	T	162	ALTAAITPMNKKS	102.23	U	ea08227.raw
K.ALTAAIT#PMNK.K	39.4361	45.1714	46.3143	30.705	41.6488	43.9724	38.4926	45.8882	45.3522	sp|Q05775|EIF3J_YEAST	T	162	ALTAAITPMNKKS	102.23	U	ea08221.raw
K.ALVLELDEM*SNGS#EIQDALEEISGQK.T	4.56545	2.77439	6.79392	0	5.22009	4.06393	4.77708	3.14156	4.2009	sp|P17695|GLRX2_YEAST	S	94	DEMSNGSEIQDAL	0	R	ea08239.raw
K.AM*NT#PEGK.N	103.355	115.946	112.068	78.3372	118.14	135.701	110.673	114.84	132.525	sp|P32465|HXT1_YEAST	T	31	RSKAMNTPEGKNE	5000	U	ea08224.raw
K.AM*NT#PEGK.N	103.355	115.946	112.068	78.3372	118.14	135.701	110.673	114.84	132.525	sp|P32465|HXT1_YEAST	T	31	RSKAMNTPEGKNE	5000	U	ea08225.raw
K.AM*TGS#IDLDK.E	18.4549	14.263	18.8365	16.3275	13.4265	19.2732	17.7418	21.0496	20.692	sp|P45976|FIP1_YEAST	S	163	PKAMTGSIDLDKE	1.74759	U	ea08225.raw
K.ANDQSTAETIELSTATVPAEAS#PVEDEVR.Q	10.5428	9.45012	11.4384	3.34663	7.8493	6.93197	8.33055	6.39894	8.17473	sp|P14922|CYC8_YEAST	S	866	TVPAEASPVEDEV	114.008	U	ea08223.raw
K.ANDQSTAETIELSTATVPAEAS#PVEDEVR.Q	10.5428	9.45012	11.4384	3.34663	7.8493	6.93197	8.33055	6.39894	8.17473	sp|P14922|CYC8_YEAST	S	866	TVPAEASPVEDEV	114.008	U	ea08224.raw
K.ANFNNFT#TPLRK.R	3.10349	3.07704	0	2.06745	4.36239	4.10107	8.30993	9.87745	10.1339	sp|Q12107|APC9_YEAST	T	35	ANFNNFTTPLRKR	0	U	ea08228.raw
K.ANGAEENSVDLEET#EEEEDDGLIR.E	10.3667	9.93147	10.1509	8.08978	10.777	11.2312	10.9664	14.3435	8.66806	sp|P40693|RLP7_YEAST	T	120	SVDLEETEEEEDD	175.216	U	ea08229.raw
K.ANGAEENSVDLEET#EEEEDDGLIR.E	10.3667	9.93147	10.1509	8.08978	10.777	11.2312	10.9664	14.3435	8.66806	sp|P40693|RLP7_YEAST	T	120	SVDLEETEEEEDD	175.216	U	ea08230.raw
K.ANLDQNLNS#PDNNR.F	369.181	431.707	459.639	310.141	426.642	474.638	416.707	432.254	453.797	sp|Q00816|REG1_YEAST	S	421	LDQNLNSPDNNRF	5000	U	ea08229.raw
K.ANLDQNLNS#PDNNR.F	369.181	431.707	459.639	310.141	426.642	474.638	416.707	432.254	453.797	sp|Q00816|REG1_YEAST	S	421	LDQNLNSPDNNRF	5000	U	ea08229.raw
K.ANLDQNLNS#PDNNR.F	369.181	431.707	459.639	310.141	426.642	474.638	416.707	432.254	453.797	sp|Q00816|REG1_YEAST	S	421	LDQNLNSPDNNRF	5000	U	ea08230.raw
K.ANLDQNLNS#PDNNR.F	369.181	431.707	459.639	310.141	426.642	474.638	416.707	432.254	453.797	sp|Q00816|REG1_YEAST	S	421	LDQNLNSPDNNRF	5000	U	ea08230.raw
K.ANLDQNLNS#PDNNR.F	369.181	431.707	459.639	310.141	426.642	474.638	416.707	432.254	453.797	sp|Q00816|REG1_YEAST	S	421	LDQNLNSPDNNRF	5000	U	ea08237.raw
K.ANLDQNLNS#PDNNR.F	369.181	431.707	459.639	310.141	426.642	474.638	416.707	432.254	453.797	sp|Q00816|REG1_YEAST	S	421	LDQNLNSPDNNRF	5000	U	ea08237.raw
K.ANLDQNLNS#PDNNR.F	369.181	431.707	459.639	310.141	426.642	474.638	416.707	432.254	453.797	sp|Q00816|REG1_YEAST	S	421	LDQNLNSPDNNRF	5000	U	ea08223.raw
K.ANLDQNLNS#PDNNR.F	369.181	431.707	459.639	310.141	426.642	474.638	416.707	432.254	453.797	sp|Q00816|REG1_YEAST	S	421	LDQNLNSPDNNRF	5000	U	ea08224.raw
K.ANLDQNLNS#PDNNR.F	369.181	431.707	459.639	310.141	426.642	474.638	416.707	432.254	453.797	sp|Q00816|REG1_YEAST	S	421	LDQNLNSPDNNRF	5000	U	ea08225.raw
K.ANLDQNLNS#PDNNRFPSSTSSSNR.D	369.181	431.707	459.639	310.141	426.642	474.638	416.707	432.254	453.797	sp|Q00816|REG1_YEAST	S	421	LDQNLNSPDNNRF	5000	U	ea08229.raw
K.ANLDQNLNS#PDNNRFPSSTSSSNR.D	369.181	431.707	459.639	310.141	426.642	474.638	416.707	432.254	453.797	sp|Q00816|REG1_YEAST	S	421	LDQNLNSPDNNRF	5000	U	ea08230.raw
K.ANLDQNLNS#PDNNRFPSSTSSSNR.D	369.181	431.707	459.639	310.141	426.642	474.638	416.707	432.254	453.797	sp|Q00816|REG1_YEAST	S	421	LDQNLNSPDNNRF	5000	U	ea08230.raw
K.ANLDQNLNS#PDNNRFPSSTSSSNR.D	369.181	431.707	459.639	310.141	426.642	474.638	416.707	432.254	453.797	sp|Q00816|REG1_YEAST	S	421	LDQNLNSPDNNRF	5000	U	ea08237.raw
K.ANLDQNLNS#PDNNRFPSSTSSSNR.D	369.181	431.707	459.639	310.141	426.642	474.638	416.707	432.254	453.797	sp|Q00816|REG1_YEAST	S	421	LDQNLNSPDNNRF	5000	U	ea08238.raw
K.ANLDQNLNS#PDNNRFPSSTSSSNR.D	369.181	431.707	459.639	310.141	426.642	474.638	416.707	432.254	453.797	sp|Q00816|REG1_YEAST	S	421	LDQNLNSPDNNRF	5000	U	ea08239.raw
K.ANLDQNLNS#PDNNRFPSSTSSSNR.D	369.181	431.707	459.639	310.141	426.642	474.638	416.707	432.254	453.797	sp|Q00816|REG1_YEAST	S	421	LDQNLNSPDNNRF	5000	U	ea08224.raw
K.ANLDQNLNS#PDNNRFPSSTSSSNR.D	369.181	431.707	459.639	310.141	426.642	474.638	416.707	432.254	453.797	sp|Q00816|REG1_YEAST	S	421	LDQNLNSPDNNRF	5000	U	ea08224.raw
K.ANLDQNLNS#PDNNRFPSSTSSSNR.D	369.181	431.707	459.639	310.141	426.642	474.638	416.707	432.254	453.797	sp|Q00816|REG1_YEAST	S	421	LDQNLNSPDNNRF	5000	U	ea08225.raw
K.ANLDQNLNS#PDNNRFPSSTSSSNR.D	369.181	431.707	459.639	310.141	426.642	474.638	416.707	432.254	453.797	sp|Q00816|REG1_YEAST	S	421	LDQNLNSPDNNRF	5000	U	ea08225.raw
K.ANLDQNLNS#PDNNRFPSSTSSSNR.D	369.181	431.707	459.639	310.141	426.642	474.638	416.707	432.254	453.797	sp|Q00816|REG1_YEAST	S	421	LDQNLNSPDNNRF	5000	U	ea08225.raw
K.ANLDQNLNS#PDNNRFPSSTSSSNR.D	369.181	431.707	459.639	310.141	426.642	474.638	416.707	432.254	453.797	sp|Q00816|REG1_YEAST	S	421	LDQNLNSPDNNRF	5000	U	ea08225.raw
K.ANLDQNLNS#PDNNRFPSSTSSSNR.D	369.181	431.707	459.639	310.141	426.642	474.638	416.707	432.254	453.797	sp|Q00816|REG1_YEAST	S	421	LDQNLNSPDNNRF	5000	U	ea08225.raw
K.ANLDQNLNS#PDNNRFPSSTSSSNR.D	369.181	431.707	459.639	310.141	426.642	474.638	416.707	432.254	453.797	sp|Q00816|REG1_YEAST	S	421	LDQNLNSPDNNRF	5000	U	ea08225.raw
K.ANLDQNLNS#PDNNRFPSSTSSSNR.D	369.181	431.707	459.639	310.141	426.642	474.638	416.707	432.254	453.797	sp|Q00816|REG1_YEAST	S	421	LDQNLNSPDNNRF	5000	U	ea08219.raw
K.ANLDQNLNS#PDNNRFPSSTSSSNR.D	369.181	431.707	459.639	310.141	426.642	474.638	416.707	432.254	453.797	sp|Q00816|REG1_YEAST	S	421	LDQNLNSPDNNRF	5000	U	ea08219.raw
K.ANLDQNLNS#PDNNRFPSSTSSSNR.D	369.181	431.707	459.639	310.141	426.642	474.638	416.707	432.254	453.797	sp|Q00816|REG1_YEAST	S	421	LDQNLNSPDNNRF	5000	U	ea08219.raw
K.ANLDQNLNS#PDNNRFPSSTSSSNR.D	369.181	431.707	459.639	310.141	426.642	474.638	416.707	432.254	453.797	sp|Q00816|REG1_YEAST	S	421	LDQNLNSPDNNRF	5000	U	ea08219.raw
K.ANLDQNLNS#PDNNRFPSSTSSSNR.D	369.181	431.707	459.639	310.141	426.642	474.638	416.707	432.254	453.797	sp|Q00816|REG1_YEAST	S	421	LDQNLNSPDNNRF	5000	U	ea08219.raw
K.ANLDQNLNS#PDNNRFPSSTSSSNR.D	369.181	431.707	459.639	310.141	426.642	474.638	416.707	432.254	453.797	sp|Q00816|REG1_YEAST	S	421	LDQNLNSPDNNRF	5000	U	ea08219.raw
K.ANLDQNLNS#PDNNRFPSSTSSSNR.D	369.181	431.707	459.639	310.141	426.642	474.638	416.707	432.254	453.797	sp|Q00816|REG1_YEAST	S	421	LDQNLNSPDNNRF	5000	U	ea08219.raw
K.ANS#EPPT#PAGT#PNVPTR.R	13.7574	13.2972	24.0655	9.42194	17.142	18.1061	15.2603	18.3472	17.6937	sp|P40563|AIM21_YEAST	S	36	GDIKANSEPPTPA	497.924	U	ea08228.raw
K.ANS#EPPT#PAGT#PNVPTR.R	13.7574	13.2972	24.0655	9.42194	17.142	18.1061	15.2603	18.3472	17.6937	sp|P40563|AIM21_YEAST	S	36	GDIKANSEPPTPA	497.924	U	ea08222.raw
K.ANS#EPPT#PAGTPNVPTR.R	40.4563	34.7781	60.0596	34.7368	38.966	50.2966	48.8657	64.6356	52.4799	sp|P40563|AIM21_YEAST	S	36	GDIKANSEPPTPA	497.924	U	ea08228.raw
K.ANS#EPPT#PAGTPNVPTR.R	40.4563	34.7781	60.0596	34.7368	38.966	50.2966	48.8657	64.6356	52.4799	sp|P40563|AIM21_YEAST	S	36	GDIKANSEPPTPA	497.924	U	ea08229.raw
K.ANS#EPPT#PAGTPNVPTR.R	40.4563	34.7781	60.0596	34.7368	38.966	50.2966	48.8657	64.6356	52.4799	sp|P40563|AIM21_YEAST	S	36	GDIKANSEPPTPA	497.924	U	ea08230.raw
K.ANS#EPPT#PAGTPNVPTR.R	40.4563	34.7781	60.0596	34.7368	38.966	50.2966	48.8657	64.6356	52.4799	sp|P40563|AIM21_YEAST	S	36	GDIKANSEPPTPA	497.924	U	ea08222.raw
K.ANS#EPPT#PAGTPNVPTR.R	40.4563	34.7781	60.0596	34.7368	38.966	50.2966	48.8657	64.6356	52.4799	sp|P40563|AIM21_YEAST	S	36	GDIKANSEPPTPA	497.924	U	ea08223.raw
K.ANS#EPPTPAGTPNVPTR.R	133.019	153.217	167.386	109.783	138.651	149.732	123.389	157.309	156.758	sp|P40563|AIM21_YEAST	S	36	GDIKANSEPPTPA	497.924	U	ea08229.raw
K.ANS#EPPTPAGTPNVPTR.R	133.019	153.217	167.386	109.783	138.651	149.732	123.389	157.309	156.758	sp|P40563|AIM21_YEAST	S	36	GDIKANSEPPTPA	497.924	U	ea08229.raw
K.ANS#EPPTPAGTPNVPTR.R	133.019	153.217	167.386	109.783	138.651	149.732	123.389	157.309	156.758	sp|P40563|AIM21_YEAST	S	36	GDIKANSEPPTPA	497.924	U	ea08230.raw
K.ANS#EPPTPAGTPNVPTR.R	133.019	153.217	167.386	109.783	138.651	149.732	123.389	157.309	156.758	sp|P40563|AIM21_YEAST	S	36	GDIKANSEPPTPA	497.924	U	ea08230.raw
K.ANS#EPPTPAGTPNVPTR.R	133.019	153.217	167.386	109.783	138.651	149.732	123.389	157.309	156.758	sp|P40563|AIM21_YEAST	S	36	GDIKANSEPPTPA	497.924	U	ea08237.raw
K.ANS#EPPTPAGTPNVPTR.R	133.019	153.217	167.386	109.783	138.651	149.732	123.389	157.309	156.758	sp|P40563|AIM21_YEAST	S	36	GDIKANSEPPTPA	497.924	U	ea08238.raw
K.ANS#EPPTPAGTPNVPTR.R	133.019	153.217	167.386	109.783	138.651	149.732	123.389	157.309	156.758	sp|P40563|AIM21_YEAST	S	36	GDIKANSEPPTPA	497.924	U	ea08239.raw
K.ANS#EPPTPAGTPNVPTR.R	133.019	153.217	167.386	109.783	138.651	149.732	123.389	157.309	156.758	sp|P40563|AIM21_YEAST	S	36	GDIKANSEPPTPA	497.924	U	ea08223.raw
K.ANS#EPPTPAGTPNVPTR.R	133.019	153.217	167.386	109.783	138.651	149.732	123.389	157.309	156.758	sp|P40563|AIM21_YEAST	S	36	GDIKANSEPPTPA	497.924	U	ea08224.raw
K.ANS#EPPTPAGTPNVPTR.R	133.019	153.217	167.386	109.783	138.651	149.732	123.389	157.309	156.758	sp|P40563|AIM21_YEAST	S	36	GDIKANSEPPTPA	497.924	U	ea08225.raw
K.ANS#EPPTPAGTPNVPTR.R	133.019	153.217	167.386	109.783	138.651	149.732	123.389	157.309	156.758	sp|P40563|AIM21_YEAST	S	36	GDIKANSEPPTPA	497.924	U	ea08219.raw
K.ANS#S#TTTLDAIK.P	1.99642	5.9128	0	3.74855	2.44014	4.54023	4.59748	4.09189	4.3539	sp|P38809|YHP7_YEAST	S	222	FNKANSSTTTLDA	31.3534	U	ea08239.raw
K.ANS#SPTTNIDHLK.T	143.314	157.727	166.074	130.281	160.718	145.481	115.19	129.522	140.312	sp|P40343|VPS27_YEAST	S	495	SVKANSSPTTNID	21.141	U	ea08238.raw
K.ANS#STTT#LDAIK.P	107.011	131.989	160.329	137.073	121.394	121.173	112.75	124.832	94.1619	sp|P38809|YHP7_YEAST	T	225	ANSSTTTLDAIKP	32.142	U	ea08238.raw
K.ANS#STTTLDAIK.P	9.03701	10.2096	13.4872	6.22938	9.916	13.4428	7.00425	12.4447	10.2846	sp|P38809|YHP7_YEAST	S	221	LFNKANSSTTTLD	0	U	ea08239.raw
K.ANS#STTTLDAIK.P	233.905	209.105	223.315	116.084	238.409	284.293	191.949	286.054	251.314	sp|P38809|YHP7_YEAST	S	222	FNKANSSTTTLDA	31.3534	U	ea08219.raw
K.ANSEPPT#PAGTPNVPTR.R	19.0089	16.353	22.4783	12.0127	18.138	21.4212	14.9993	23.4327	23.084	sp|P40563|AIM21_YEAST	T	40	ANSEPPTPAGTPN	292.604	U	ea08229.raw
K.ANSS#PTTNIDHLK.T	143.314	157.727	166.074	130.281	160.718	145.481	115.19	129.522	140.312	sp|P40343|VPS27_YEAST	S	495	SVKANSSPTTNID	21.141	U	ea08237.raw
K.ANSS#PTTNIDHLK.T	143.314	157.727	166.074	130.281	160.718	145.481	115.19	129.522	140.312	sp|P40343|VPS27_YEAST	S	495	SVKANSSPTTNID	21.141	U	ea08238.raw
K.ANSS#PTTNIDHLK.T	143.314	157.727	166.074	130.281	160.718	145.481	115.19	129.522	140.312	sp|P40343|VPS27_YEAST	S	495	SVKANSSPTTNID	21.141	U	ea08239.raw
K.ANSS#PTTNIDHLK.T	143.314	157.727	166.074	130.281	160.718	145.481	115.19	129.522	140.312	sp|P40343|VPS27_YEAST	S	495	SVKANSSPTTNID	21.141	U	ea08239.raw
K.ANSS#PTTNIDHLK.T	143.314	157.727	166.074	130.281	160.718	145.481	115.19	129.522	140.312	sp|P40343|VPS27_YEAST	S	495	SVKANSSPTTNID	21.141	U	ea08225.raw
K.ANSS#PTTNIDHLK.T	143.314	157.727	166.074	130.281	160.718	145.481	115.19	129.522	140.312	sp|P40343|VPS27_YEAST	S	495	SVKANSSPTTNID	21.141	U	ea08225.raw
K.ANSS#PTTNIDHLK.T	143.314	157.727	166.074	130.281	160.718	145.481	115.19	129.522	140.312	sp|P40343|VPS27_YEAST	S	495	SVKANSSPTTNID	21.141	U	ea08219.raw
K.ANSS#TT#TLDAIK.P	107.011	131.989	160.329	137.073	121.394	121.173	112.75	124.832	94.1619	sp|P38809|YHP7_YEAST	T	225	ANSSTTTLDAIKP	32.142	U	ea08239.raw
K.ANSS#TTT#LDAIK.P	107.011	131.989	160.329	137.073	121.394	121.173	112.75	124.832	94.1619	sp|P38809|YHP7_YEAST	T	225	ANSSTTTLDAIKP	32.142	U	ea08229.raw
K.ANSS#TTT#LDAIK.P	107.011	131.989	160.329	137.073	121.394	121.173	112.75	124.832	94.1619	sp|P38809|YHP7_YEAST	T	225	ANSSTTTLDAIKP	32.142	U	ea08237.raw
K.ANSS#TTT#LDAIKPNSK.N	107.011	131.989	160.329	137.073	121.394	121.173	112.75	124.832	94.1619	sp|P38809|YHP7_YEAST	T	225	ANSSTTTLDAIKP	32.142	U	ea08225.raw
K.ANSS#TTT#LDAIKPNSK.N	107.011	131.989	160.329	137.073	121.394	121.173	112.75	124.832	94.1619	sp|P38809|YHP7_YEAST	T	225	ANSSTTTLDAIKP	32.142	U	ea08225.raw
K.ANSS#TTTLDAIK.P	233.905	209.105	223.315	116.084	238.409	284.293	191.949	286.054	251.314	sp|P38809|YHP7_YEAST	S	222	FNKANSSTTTLDA	31.3534	U	ea08228.raw
K.ANSS#TTTLDAIK.P	233.905	209.105	223.315	116.084	238.409	284.293	191.949	286.054	251.314	sp|P38809|YHP7_YEAST	S	222	FNKANSSTTTLDA	31.3534	U	ea08238.raw
K.ANSS#TTTLDAIK.P	233.905	209.105	223.315	116.084	238.409	284.293	191.949	286.054	251.314	sp|P38809|YHP7_YEAST	S	222	FNKANSSTTTLDA	31.3534	U	ea08226.raw
K.ANSS#TTTLDAIK.P	233.905	209.105	223.315	116.084	238.409	284.293	191.949	286.054	251.314	sp|P38809|YHP7_YEAST	S	222	FNKANSSTTTLDA	31.3534	U	ea08225.raw
K.ANSS#TTTLDAIK.P	233.905	209.105	223.315	116.084	238.409	284.293	191.949	286.054	251.314	sp|P38809|YHP7_YEAST	S	222	FNKANSSTTTLDA	31.3534	U	ea08219.raw
K.ANSS#TTTLDAIK.P	233.905	209.105	223.315	116.084	238.409	284.293	191.949	286.054	251.314	sp|P38809|YHP7_YEAST	S	222	FNKANSSTTTLDA	31.3534	U	ea08219.raw
K.ANSS#TTTLDAIK.P	233.905	209.105	223.315	116.084	238.409	284.293	191.949	286.054	251.314	sp|P38809|YHP7_YEAST	S	222	FNKANSSTTTLDA	31.3534	U	ea08220.raw
K.ANSS#TTTLDAIK.P	233.905	209.105	223.315	116.084	238.409	284.293	191.949	286.054	251.314	sp|P38809|YHP7_YEAST	S	222	FNKANSSTTTLDA	31.3534	U	ea08220.raw
K.ANSSPT#TNIDHLK.T	143.314	157.727	166.074	130.281	160.718	145.481	115.19	129.522	140.312	sp|P40343|VPS27_YEAST	S	495	SVKANSSPTTNID	21.141	U	ea08219.raw
K.ANSST#T#TLDAIKPNSK.N	23.98	21.7621	29.2549	17.4332	25.9699	25.1643	17.0416	23.2958	20.4004	sp|P38809|YHP7_YEAST	T	225	ANSSTTTLDAIKP	32.142	U	ea08238.raw
K.ANSST#TT#LDAIK.P	23.98	21.7621	29.2549	17.4332	25.9699	25.1643	17.0416	23.2958	20.4004	sp|P38809|YHP7_YEAST	T	225	ANSSTTTLDAIKP	32.142	U	ea08230.raw
K.APAQETVTT#PTSK.P	185.739	216.187	195.593	176.387	223.336	221.604	161.87	160.642	198.877	sp|Q03497|STE20_YEAST	T	573	AQETVTTPTSKPA	74.2483	U	ea08237.raw
K.APAQETVTT#PTSK.P	185.739	216.187	195.593	176.387	223.336	221.604	161.87	160.642	198.877	sp|Q03497|STE20_YEAST	T	573	AQETVTTPTSKPA	74.2483	U	ea08237.raw
K.APAQETVTT#PTSK.P	185.739	216.187	195.593	176.387	223.336	221.604	161.87	160.642	198.877	sp|Q03497|STE20_YEAST	T	573	AQETVTTPTSKPA	74.2483	U	ea08237.raw
K.APAQETVTT#PTSK.P	185.739	216.187	195.593	176.387	223.336	221.604	161.87	160.642	198.877	sp|Q03497|STE20_YEAST	T	573	AQETVTTPTSKPA	74.2483	U	ea08239.raw
K.APAQETVTT#PTSK.P	185.739	216.187	195.593	176.387	223.336	221.604	161.87	160.642	198.877	sp|Q03497|STE20_YEAST	T	573	AQETVTTPTSKPA	74.2483	U	ea08226.raw
K.APAQETVTT#PTSK.P	185.739	216.187	195.593	176.387	223.336	221.604	161.87	160.642	198.877	sp|Q03497|STE20_YEAST	T	573	AQETVTTPTSKPA	74.2483	U	ea08219.raw
K.APAQETVTT#PTSK.P	185.739	216.187	195.593	176.387	223.336	221.604	161.87	160.642	198.877	sp|Q03497|STE20_YEAST	T	573	AQETVTTPTSKPA	74.2483	U	ea08219.raw
K.APAQETVTT#PTSK.P	185.739	216.187	195.593	176.387	223.336	221.604	161.87	160.642	198.877	sp|Q03497|STE20_YEAST	T	573	AQETVTTPTSKPA	74.2483	U	ea08219.raw
K.APAQETVTT#PTSK.P	185.739	216.187	195.593	176.387	223.336	221.604	161.87	160.642	198.877	sp|Q03497|STE20_YEAST	T	573	AQETVTTPTSKPA	74.2483	U	ea08220.raw
K.APAQETVTT#PTSK.P	185.739	216.187	195.593	176.387	223.336	221.604	161.87	160.642	198.877	sp|Q03497|STE20_YEAST	T	573	AQETVTTPTSKPA	74.2483	U	ea08221.raw
K.APATGTIS#PDSTK.S	63.6066	67.3201	72.2388	53.326	60.5811	67.1693	64.1752	72.125	71.2299	sp|P35192|MAC1_YEAST	S	143	PATGTISPDSTKS	99.3843	U	ea08225.raw
K.APATGTIS#PDSTK.S	63.6066	67.3201	72.2388	53.326	60.5811	67.1693	64.1752	72.125	71.2299	sp|P35192|MAC1_YEAST	S	143	PATGTISPDSTKS	99.3843	U	ea08219.raw
K.APEAEQVLS#AAATFPIAQPATDVEAR.A	100.047	92.2508	115.751	64.6465	106.884	103.585	96.4728	109.7	113.146	sp|Q12690|RL13A_YEAST	S	140	EAEQVLSAAATFP	222.932	R	ea08230.raw
K.APEAEQVLS#AAATFPIAQPATDVEAR.A	100.047	92.2508	115.751	64.6465	106.884	103.585	96.4728	109.7	113.146	sp|Q12690|RL13A_YEAST	S	140	EAEQVLSAAATFP	222.932	R	ea08224.raw
K.APEAEQVLS#AAATFPIAQPATDVEAR.A	100.047	92.2508	115.751	64.6465	106.884	103.585	96.4728	109.7	113.146	sp|Q12690|RL13A_YEAST	S	140	EAEQVLSAAATFP	222.932	R	ea08224.raw
K.APEAEQVLS#AAATFPIAQPATDVEAR.A	100.047	92.2508	115.751	64.6465	106.884	103.585	96.4728	109.7	113.146	sp|Q12690|RL13A_YEAST	S	140	EAEQVLSAAATFP	222.932	R	ea08225.raw
K.APEAEQVLS#AAATFPIAQPATDVEAR.A	100.047	92.2508	115.751	64.6465	106.884	103.585	96.4728	109.7	113.146	sp|Q12690|RL13A_YEAST	S	140	EAEQVLSAAATFP	222.932	R	ea08225.raw
K.APEAEQVLS#AAATFPIAQPATDVEAR.A	100.047	92.2508	115.751	64.6465	106.884	103.585	96.4728	109.7	113.146	sp|Q12690|RL13A_YEAST	S	140	EAEQVLSAAATFP	222.932	R	ea08225.raw
K.APEAEQVLS#AAATFPIAQPATDVEAR.A	100.047	92.2508	115.751	64.6465	106.884	103.585	96.4728	109.7	113.146	sp|Q12690|RL13A_YEAST	S	140	EAEQVLSAAATFP	222.932	R	ea08225.raw
K.APEAEQVLS#AAATFPIAQPATDVEAR.A	100.047	92.2508	115.751	64.6465	106.884	103.585	96.4728	109.7	113.146	sp|Q12690|RL13A_YEAST	S	140	EAEQVLSAAATFP	222.932	R	ea08219.raw
K.APEAEQVLS#AAATFPIAQPATDVEAR.A	100.047	92.2508	115.751	64.6465	106.884	103.585	96.4728	109.7	113.146	sp|Q12690|RL13A_YEAST	S	140	EAEQVLSAAATFP	222.932	R	ea08219.raw
K.APEAEQVLS#AAATFPIAQPATDVEAR.A	100.047	92.2508	115.751	64.6465	106.884	103.585	96.4728	109.7	113.146	sp|Q12690|RL13A_YEAST	S	140	EAEQVLSAAATFP	222.932	R	ea08220.raw
K.APEAEQVLSAAAT#FPIAQPATDVEAR.A	12.368	6.6293	7.31775	7.98701	11.024	10.5457	10.0488	12.9412	12.8783	sp|Q12690|RL13A_YEAST	T	144	VLSAAATFPIAQP	19.3915	R	ea08230.raw
K.APEAEQVLSAAATFPIAQPAT#DVEAR.A	4.4142	6.76977	3.56368	3.17616	2.74632	3.11967	2.69354	4.18846	2.79594	sp|Q12690|RL13A_YEAST	T	152	PIAQPATDVEARA	81.1994	R	ea08221.raw
K.APIGTVVS#PYSK.T	17.7034	16.2202	19.5071	11.6111	14.0997	24.1921	13.0613	14.6695	18.0451	sp|P32909|SMY2_YEAST	S	602	PIGTVVSPYSKTN	93.1208	U	ea08227.raw
K.APIGTVVS#PYSK.T	17.7034	16.2202	19.5071	11.6111	14.0997	24.1921	13.0613	14.6695	18.0451	sp|P32909|SMY2_YEAST	S	602	PIGTVVSPYSKTN	93.1208	U	ea08221.raw
K.APQIIHS#S#PEFITSTR.S	0	3.24444	3.71584	0	0	4.55639	4.11721	3.39366	3.75733	sp|Q12132|USV1_YEAST	S	163	PQIIHSSPEFITS	43.5816	U	ea08230.raw
K.APQIIHSS#PEFITSTR.S	20.0318	16.4701	18.5777	15.4963	15.3849	17.6297	17.9902	14.8709	11.6143	sp|Q12132|USV1_YEAST	S	163	PQIIHSSPEFITS	43.5816	U	ea08238.raw
K.APQIIHSS#PEFITSTR.S	20.0318	16.4701	18.5777	15.4963	15.3849	17.6297	17.9902	14.8709	11.6143	sp|Q12132|USV1_YEAST	S	163	PQIIHSSPEFITS	43.5816	U	ea08225.raw
K.APS#PRGEDQR.V	25.7467	35.168	45.6607	10.0347	21.441	25.5726	29.9272	35.9542	17.0066	sp|P06774|HAP2_YEAST	S	52	DMGKAPSPRGEDQ	5000	U	ea08229.raw
K.APS#PRGEDQR.V	25.7467	35.168	45.6607	10.0347	21.441	25.5726	29.9272	35.9542	17.0066	sp|P06774|HAP2_YEAST	S	52	DMGKAPSPRGEDQ	5000	U	ea08230.raw
K.APS#PRGEDQR.V	25.7467	35.168	45.6607	10.0347	21.441	25.5726	29.9272	35.9542	17.0066	sp|P06774|HAP2_YEAST	S	52	DMGKAPSPRGEDQ	5000	U	ea08238.raw
K.AQDVDVS#M*QD.-	213.989	207.627	267.259	216.682	228.701	218.858	860.066	937.656	847.18	sp|O13563|RPN13_YEAST	S	153	AQDVDVSMQDxxx	5000	R	ea08228.raw
K.AQDVDVS#M*QD.-	213.989	207.627	267.259	216.682	228.701	218.858	860.066	937.656	847.18	sp|O13563|RPN13_YEAST	S	153	AQDVDVSMQDxxx	5000	R	ea08228.raw
K.AQDVDVS#M*QD.-	213.989	207.627	267.259	216.682	228.701	218.858	860.066	937.656	847.18	sp|O13563|RPN13_YEAST	S	153	AQDVDVSMQDxxx	5000	R	ea08228.raw
K.AQDVDVS#M*QD.-	213.989	207.627	267.259	216.682	228.701	218.858	860.066	937.656	847.18	sp|O13563|RPN13_YEAST	S	153	AQDVDVSMQDxxx	5000	R	ea08222.raw
K.AQDVDVS#M*QD.-	213.989	207.627	267.259	216.682	228.701	218.858	860.066	937.656	847.18	sp|O13563|RPN13_YEAST	S	153	AQDVDVSMQDxxx	5000	R	ea08222.raw
K.AQDVDVS#M*QD.-	213.989	207.627	267.259	216.682	228.701	218.858	860.066	937.656	847.18	sp|O13563|RPN13_YEAST	S	153	AQDVDVSMQDxxx	5000	R	ea08223.raw
K.AQDVDVS#MQD.-	213.989	207.627	267.259	216.682	228.701	218.858	860.066	937.656	847.18	sp|O13563|RPN13_YEAST	S	153	AQDVDVSMQDxxx	5000	R	ea08228.raw
K.AQDVDVS#MQD.-	213.989	207.627	267.259	216.682	228.701	218.858	860.066	937.656	847.18	sp|O13563|RPN13_YEAST	S	153	AQDVDVSMQDxxx	5000	R	ea08228.raw
K.AQDVDVS#MQD.-	213.989	207.627	267.259	216.682	228.701	218.858	860.066	937.656	847.18	sp|O13563|RPN13_YEAST	S	153	AQDVDVSMQDxxx	5000	R	ea08237.raw
K.AQDVDVS#MQD.-	213.989	207.627	267.259	216.682	228.701	218.858	860.066	937.656	847.18	sp|O13563|RPN13_YEAST	S	153	AQDVDVSMQDxxx	5000	R	ea08238.raw
K.AQDVDVS#MQD.-	213.989	207.627	267.259	216.682	228.701	218.858	860.066	937.656	847.18	sp|O13563|RPN13_YEAST	S	153	AQDVDVSMQDxxx	5000	R	ea08239.raw
K.AQDVDVS#MQD.-	213.989	207.627	267.259	216.682	228.701	218.858	860.066	937.656	847.18	sp|O13563|RPN13_YEAST	S	153	AQDVDVSMQDxxx	5000	R	ea08222.raw
K.AQDVDVS#MQD.-	213.989	207.627	267.259	216.682	228.701	218.858	860.066	937.656	847.18	sp|O13563|RPN13_YEAST	S	153	AQDVDVSMQDxxx	5000	R	ea08223.raw
K.AQEEEEDVAT#DS#E.-	89.5143	143.748	144.145	146.317	138.909	121.237	116.653	128.757	134.225	sp|P38079|YRO2_YEAST	T	341	EEEDVATDSExxx	5000	U	ea08237.raw
K.AQEEEEDVAT#DS#E.-	89.5143	143.748	144.145	146.317	138.909	121.237	116.653	128.757	134.225	sp|P38079|YRO2_YEAST	T	341	EEEDVATDSExxx	5000	U	ea08227.raw
K.AQEEEEDVAT#DS#E.-	89.5143	143.748	144.145	146.317	138.909	121.237	116.653	128.757	134.225	sp|P38079|YRO2_YEAST	T	341	EEEDVATDSExxx	5000	U	ea08221.raw
K.AQEEEEDVATDS#E.-	10.9731	10.9604	13.2361	4.13695	7.24089	11.1752	6.71121	5.86328	11.5305	sp|P38079|YRO2_YEAST	S	343	EDVATDSExxxxx	5000	U	ea08221.raw
K.AQEEEEDVATDS#E.-	10.9731	10.9604	13.2361	4.13695	7.24089	11.1752	6.71121	5.86328	11.5305	sp|P38079|YRO2_YEAST	S	343	EDVATDSExxxxx	5000	U	ea08221.raw
K.AQNDS#EEEQVK.G	70.6462	73.7852	67.6129	59.3897	84.9426	68.465	52.6003	80.467	96.8229	sp|P25293|NAP1_YEAST	S	177	EKAQNDSEEEQVK	5000	U	ea08229.raw
K.AQNDS#EEEQVK.G	70.6462	73.7852	67.6129	59.3897	84.9426	68.465	52.6003	80.467	96.8229	sp|P25293|NAP1_YEAST	S	177	EKAQNDSEEEQVK	5000	U	ea08229.raw
K.AQNDS#EEEQVK.G	70.6462	73.7852	67.6129	59.3897	84.9426	68.465	52.6003	80.467	96.8229	sp|P25293|NAP1_YEAST	S	177	EKAQNDSEEEQVK	5000	U	ea08230.raw
K.AQPEM*NDKDDNES#GNEDAEENHDDEEDENEEEDR.Q	249.834	264.695	211.314	168.423	170.47	158.713	159.297	133.843	179.839	sp|P37838|NOP4_YEAST	S	247	DKDDNESGNEDAE	5000	U	ea08237.raw
K.AQPEMNDKDDNES#GNEDAEENHDDEEDENEEEDR.Q	249.834	264.695	211.314	168.423	170.47	158.713	159.297	133.843	179.839	sp|P37838|NOP4_YEAST	S	247	DKDDNESGNEDAE	5000	U	ea08229.raw
K.AQPEMNDKDDNES#GNEDAEENHDDEEDENEEEDR.Q	249.834	264.695	211.314	168.423	170.47	158.713	159.297	133.843	179.839	sp|P37838|NOP4_YEAST	S	247	DKDDNESGNEDAE	5000	U	ea08229.raw
K.AQPEMNDKDDNES#GNEDAEENHDDEEDENEEEDR.Q	249.834	264.695	211.314	168.423	170.47	158.713	159.297	133.843	179.839	sp|P37838|NOP4_YEAST	S	247	DKDDNESGNEDAE	5000	U	ea08229.raw
K.AQPEMNDKDDNES#GNEDAEENHDDEEDENEEEDR.Q	249.834	264.695	211.314	168.423	170.47	158.713	159.297	133.843	179.839	sp|P37838|NOP4_YEAST	S	247	DKDDNESGNEDAE	5000	U	ea08230.raw
K.AQPEMNDKDDNES#GNEDAEENHDDEEDENEEEDR.Q	249.834	264.695	211.314	168.423	170.47	158.713	159.297	133.843	179.839	sp|P37838|NOP4_YEAST	S	247	DKDDNESGNEDAE	5000	U	ea08237.raw
K.AQPEMNDKDDNES#GNEDAEENHDDEEDENEEEDR.Q	249.834	264.695	211.314	168.423	170.47	158.713	159.297	133.843	179.839	sp|P37838|NOP4_YEAST	S	247	DKDDNESGNEDAE	5000	U	ea08223.raw
K.AQPEMNDKDDNES#GNEDAEENHDDEEDENEEEDR.Q	249.834	264.695	211.314	168.423	170.47	158.713	159.297	133.843	179.839	sp|P37838|NOP4_YEAST	S	247	DKDDNESGNEDAE	5000	U	ea08223.raw
K.AQPEMNDKDDNES#GNEDAEENHDDEEDENEEEDR.Q	249.834	264.695	211.314	168.423	170.47	158.713	159.297	133.843	179.839	sp|P37838|NOP4_YEAST	S	247	DKDDNESGNEDAE	5000	U	ea08223.raw
K.AQPEMNDKDDNES#GNEDAEENHDDEEDENEEEDR.Q	249.834	264.695	211.314	168.423	170.47	158.713	159.297	133.843	179.839	sp|P37838|NOP4_YEAST	S	247	DKDDNESGNEDAE	5000	U	ea08224.raw
K.AQPEMNDKDDNES#GNEDAEENHDDEEDENEEEDRQVDQASK.N	249.834	264.695	211.314	168.423	170.47	158.713	159.297	133.843	179.839	sp|P37838|NOP4_YEAST	S	247	DKDDNESGNEDAE	5000	U	ea08224.raw
K.AQS#SLGSISK.K	24.7067	25.0858	23.3732	24.2141	24.2358	26.6859	25.5384	27.3717	29.8067	sp|Q06407|RGA2_YEAST	S	524	HKKAQSSLGSISK	4.76191	U	ea08238.raw
K.AQSS#LGSISK.K	24.7067	25.0858	23.3732	24.2141	24.2358	26.6859	25.5384	27.3717	29.8067	sp|Q06407|RGA2_YEAST	S	524	HKKAQSSLGSISK	4.76191	U	ea08227.raw
K.AQSS#LGSISK.K	24.7067	25.0858	23.3732	24.2141	24.2358	26.6859	25.5384	27.3717	29.8067	sp|Q06407|RGA2_YEAST	S	524	HKKAQSSLGSISK	4.76191	U	ea08221.raw
K.ARDT#TEETEVVK.K	135.48	125.41	126.302	105.127	128.082	145.537	135.561	149.007	151.785	sp|P40007|NOP16_YEAST	T	152	EIKARDTTEETEV	77.4446	U	ea08237.raw
K.ARDT#TEETEVVK.K	135.48	125.41	126.302	105.127	128.082	145.537	135.561	149.007	151.785	sp|P40007|NOP16_YEAST	T	152	EIKARDTTEETEV	77.4446	U	ea08238.raw
K.ARDT#TEETEVVK.K	135.48	125.41	126.302	105.127	128.082	145.537	135.561	149.007	151.785	sp|P40007|NOP16_YEAST	T	152	EIKARDTTEETEV	77.4446	U	ea08223.raw
K.AS#ETSDQNIVK.V	23.44	24.1798	36.6065	16.4497	25.6018	19.7526	13.4492	19.3976	20.3728	sp|P53254|UTP22_YEAST	S	10	SVKRKASETSDQN	46.9188	U	ea08238.raw
K.AS#GAFTGENSVDQIK.D	5.79699	4.58052	5.43821	5.83337	6.23541	6.53102	5.23161	3.78348	5.4135	sp|P00942|TPIS_YEAST	S	71	NAYLKASGAFTGE	50.3477	U	ea08219.raw
K.AS#GFFNR.R	0	4.99943	6.89363	6.14723	4.31811	6.22854	3.06839	3.93325	4.9414	sp|P47041|BIT61_YEAST	S	164	YMKGKASGFFNRR	5000	U	ea08220.raw
K.AS#IS#PNK.N	611.213	562.051	596.572	507.851	620.602	683.203	468.491	565.559	547.725	sp|P38283|SLI15_YEAST	S	460	LRPTKASISPNKN	5000	U	ea08229.raw
K.AS#IS#PNK.N	611.213	562.051	596.572	507.851	620.602	683.203	468.491	565.559	547.725	sp|P38283|SLI15_YEAST	S	460	LRPTKASISPNKN	5000	U	ea08230.raw
K.AS#IS#PNK.N	611.213	562.051	596.572	507.851	620.602	683.203	468.491	565.559	547.725	sp|P38283|SLI15_YEAST	S	460	LRPTKASISPNKN	5000	U	ea08238.raw
K.AS#IS#PNK.N	611.213	562.051	596.572	507.851	620.602	683.203	468.491	565.559	547.725	sp|P38283|SLI15_YEAST	S	460	LRPTKASISPNKN	5000	U	ea08239.raw
K.AS#IS#PNK.N	611.213	562.051	596.572	507.851	620.602	683.203	468.491	565.559	547.725	sp|P38283|SLI15_YEAST	S	460	LRPTKASISPNKN	5000	U	ea08223.raw
K.AS#IS#PNK.N	611.213	562.051	596.572	507.851	620.602	683.203	468.491	565.559	547.725	sp|P38283|SLI15_YEAST	S	460	LRPTKASISPNKN	5000	U	ea08223.raw
K.AS#IS#PNK.N	611.213	562.051	596.572	507.851	620.602	683.203	468.491	565.559	547.725	sp|P38283|SLI15_YEAST	S	460	LRPTKASISPNKN	5000	U	ea08224.raw
K.AS#IS#PNK.N	611.213	562.051	596.572	507.851	620.602	683.203	468.491	565.559	547.725	sp|P38283|SLI15_YEAST	S	460	LRPTKASISPNKN	5000	U	ea08224.raw
K.AS#IS#PNK.N	611.213	562.051	596.572	507.851	620.602	683.203	468.491	565.559	547.725	sp|P38283|SLI15_YEAST	S	460	LRPTKASISPNKN	5000	U	ea08224.raw
K.AS#M*IELK.H	31.545	17.7722	26.3128	19.1742	30.2913	28.8189	20.7184	29.2367	36.3032	sp|P36169|SKG1_YEAST	S	204	NDQNKASMIELKH	5000	U	ea08237.raw
K.AS#M*IELK.H	31.545	17.7722	26.3128	19.1742	30.2913	28.8189	20.7184	29.2367	36.3032	sp|P36169|SKG1_YEAST	S	204	NDQNKASMIELKH	5000	U	ea08238.raw
K.AS#M*IELK.H	31.545	17.7722	26.3128	19.1742	30.2913	28.8189	20.7184	29.2367	36.3032	sp|P36169|SKG1_YEAST	S	204	NDQNKASMIELKH	5000	U	ea08226.raw
K.AS#M*IELK.H	31.545	17.7722	26.3128	19.1742	30.2913	28.8189	20.7184	29.2367	36.3032	sp|P36169|SKG1_YEAST	S	204	NDQNKASMIELKH	5000	U	ea08219.raw
K.AS#PGATLR.G	136.889	102.876	106.549	96.0678	121.38	137.036	68.4146	90.1812	77.8008	sp|P06843|SPT2_YEAST	S	173	RPQKKASPGATLR	146.512	U	ea08223.raw
K.AS#PGATLR.G	136.889	102.876	106.549	96.0678	121.38	137.036	68.4146	90.1812	77.8008	sp|P06843|SPT2_YEAST	S	173	RPQKKASPGATLR	146.512	U	ea08224.raw
K.AS#PGATLR.G	136.889	102.876	106.549	96.0678	121.38	137.036	68.4146	90.1812	77.8008	sp|P06843|SPT2_YEAST	S	173	RPQKKASPGATLR	146.512	U	ea08219.raw
K.AS#PTAHR.H	4.9705	3.18561	3.02446	3.14764	2.90836	0	2.18831	5.78999	4.40909	sp|Q07653|HBT1_YEAST	S	159	HSNIKASPTAHRH	55.6036	U	ea08230.raw
K.AS#PVEM*K.G	822.54	937.471	1023.76	604.865	834.319	982.4	364.272	388.635	410.688	sp|P38266|AIM3_YEAST	S	608	NQNSKASPVEMKG	5000	U	ea08219.raw
K.AS#PVEM*K.G	822.54	937.471	1023.76	604.865	834.319	982.4	364.272	388.635	410.688	sp|P38266|AIM3_YEAST	S	608	NQNSKASPVEMKG	5000	U	ea08219.raw
K.AS#PVEM*K.G	822.54	937.471	1023.76	604.865	834.319	982.4	364.272	388.635	410.688	sp|P38266|AIM3_YEAST	S	608	NQNSKASPVEMKG	5000	U	ea08220.raw
K.AS#PVEMK.G	822.54	937.471	1023.76	604.865	834.319	982.4	364.272	388.635	410.688	sp|P38266|AIM3_YEAST	S	608	NQNSKASPVEMKG	5000	U	ea08237.raw
K.AS#PVEMK.G	822.54	937.471	1023.76	604.865	834.319	982.4	364.272	388.635	410.688	sp|P38266|AIM3_YEAST	S	608	NQNSKASPVEMKG	5000	U	ea08237.raw
K.AS#PVEMK.G	822.54	937.471	1023.76	604.865	834.319	982.4	364.272	388.635	410.688	sp|P38266|AIM3_YEAST	S	608	NQNSKASPVEMKG	5000	U	ea08238.raw
K.AS#PVEMK.G	822.54	937.471	1023.76	604.865	834.319	982.4	364.272	388.635	410.688	sp|P38266|AIM3_YEAST	S	608	NQNSKASPVEMKG	5000	U	ea08238.raw
K.AS#PVEMK.G	822.54	937.471	1023.76	604.865	834.319	982.4	364.272	388.635	410.688	sp|P38266|AIM3_YEAST	S	608	NQNSKASPVEMKG	5000	U	ea08238.raw
K.AS#PVEMK.G	822.54	937.471	1023.76	604.865	834.319	982.4	364.272	388.635	410.688	sp|P38266|AIM3_YEAST	S	608	NQNSKASPVEMKG	5000	U	ea08239.raw
K.AS#PVEMK.G	822.54	937.471	1023.76	604.865	834.319	982.4	364.272	388.635	410.688	sp|P38266|AIM3_YEAST	S	608	NQNSKASPVEMKG	5000	U	ea08225.raw
K.AS#PVEMK.G	822.54	937.471	1023.76	604.865	834.319	982.4	364.272	388.635	410.688	sp|P38266|AIM3_YEAST	S	608	NQNSKASPVEMKG	5000	U	ea08225.raw
K.AS#PVEMK.G	822.54	937.471	1023.76	604.865	834.319	982.4	364.272	388.635	410.688	sp|P38266|AIM3_YEAST	S	608	NQNSKASPVEMKG	5000	U	ea08219.raw
K.AS#PVEMK.G	822.54	937.471	1023.76	604.865	834.319	982.4	364.272	388.635	410.688	sp|P38266|AIM3_YEAST	S	608	NQNSKASPVEMKG	5000	U	ea08220.raw
K.AS#SEDPM*GTPSSNGNTPEYTPASK.S	23.6306	21.0512	18.5825	17.1748	29.4121	30.2475	21.0714	46.4353	45.4894	sp|P53604|MSO1_YEAST	S	110	SNRRKASSEDPMG	23.6872	R	ea08230.raw
K.AS#SEDPM*GTPSSNGNTPEYTPASK.S	23.6306	21.0512	18.5825	17.1748	29.4121	30.2475	21.0714	46.4353	45.4894	sp|P53604|MSO1_YEAST	S	110	SNRRKASSEDPMG	23.6872	R	ea08224.raw
K.AS#SEDPMGTPSSNGNTPEYTPASK.S	23.6306	21.0512	18.5825	17.1748	29.4121	30.2475	21.0714	46.4353	45.4894	sp|P53604|MSO1_YEAST	S	110	SNRRKASSEDPMG	23.6872	R	ea08230.raw
K.AS#SEENISEAEK.T	32.5506	30.8717	27.4201	19.5829	27.6282	28.3191	23.2103	30.1176	24.5342	sp|P39935|IF4F1_YEAST	S	194	TNDSKASSEENIS	-3.32537	U	ea08229.raw
K.AS#SPLVSYK.T	3.23167	2.59287	5.62637	5.18898	5.83583	7.99042	6.1374	2.63572	6.70134	sp|P40048|PTP3_YEAST	S	57	YHSPKASSPLVSY	0	U	ea08227.raw
K.AS#SPSSLTYK.E	129.723	127.963	120.253	102.368	119.666	136.353	90.7256	85.6505	108.946	sp|P53551|H1_YEAST	S	173	VTAKKASSPSSLT	18.9318	U	ea08237.raw
K.AS#SPSSLTYK.E	129.723	127.963	120.253	102.368	119.666	136.353	90.7256	85.6505	108.946	sp|P53551|H1_YEAST	S	173	VTAKKASSPSSLT	18.9318	U	ea08238.raw
K.AS#SPSSLTYK.E	129.723	127.963	120.253	102.368	119.666	136.353	90.7256	85.6505	108.946	sp|P53551|H1_YEAST	S	173	VTAKKASSPSSLT	18.9318	U	ea08227.raw
K.AS#SPSSLTYK.E	129.723	127.963	120.253	102.368	119.666	136.353	90.7256	85.6505	108.946	sp|P53551|H1_YEAST	S	173	VTAKKASSPSSLT	18.9318	U	ea08220.raw
K.AS#SPTVK.P	801.836	864.553	876.671	553.262	849.819	864.845	861.753	1005.46	1066.41	sp|P38630|RFC1_YEAST	S	80	AKRKASSPTVKPA	46.3679	U	ea08219.raw
K.AS#TPPVK.K	476.422	539.017	506.79	311.317	507.155	557.517	349.545	376.786	405.13	sp|P15891|ABP1_YEAST	S	156	KQQGKASTPPVKK	38.8299	U	ea08237.raw
K.AS#TPPVK.K	476.422	539.017	506.79	311.317	507.155	557.517	349.545	376.786	405.13	sp|P15891|ABP1_YEAST	S	156	KQQGKASTPPVKK	38.8299	U	ea08238.raw
K.AS#TPPVK.K	476.422	539.017	506.79	311.317	507.155	557.517	349.545	376.786	405.13	sp|P15891|ABP1_YEAST	S	156	KQQGKASTPPVKK	38.8299	U	ea08239.raw
K.AS#TPPVK.K	476.422	539.017	506.79	311.317	507.155	557.517	349.545	376.786	405.13	sp|P15891|ABP1_YEAST	S	156	KQQGKASTPPVKK	38.8299	U	ea08226.raw
K.AS#TPPVK.K	476.422	539.017	506.79	311.317	507.155	557.517	349.545	376.786	405.13	sp|P15891|ABP1_YEAST	S	156	KQQGKASTPPVKK	38.8299	U	ea08225.raw
K.AS#TPPVK.K	476.422	539.017	506.79	311.317	507.155	557.517	349.545	376.786	405.13	sp|P15891|ABP1_YEAST	S	156	KQQGKASTPPVKK	38.8299	U	ea08219.raw
K.AS#TPPVK.K	476.422	539.017	506.79	311.317	507.155	557.517	349.545	376.786	405.13	sp|P15891|ABP1_YEAST	S	156	KQQGKASTPPVKK	38.8299	U	ea08220.raw
K.AS#TPPVK.K	476.422	539.017	506.79	311.317	507.155	557.517	349.545	376.786	405.13	sp|P15891|ABP1_YEAST	S	156	KQQGKASTPPVKK	38.8299	U	ea08220.raw
K.ASEALKPDS#QK.S	27.4629	34.8002	44.2278	33.1799	44.9574	42.3504	42.5626	42.2949	50.5179	sp|P22943|HSP12_YEAST	S	21	EALKPDSQKSYAE	283.458	U	ea08228.raw
K.ASEALKPDS#QK.S	27.4629	34.8002	44.2278	33.1799	44.9574	42.3504	42.5626	42.2949	50.5179	sp|P22943|HSP12_YEAST	S	21	EALKPDSQKSYAE	283.458	U	ea08227.raw
K.ASEALKPDS#QK.S	27.4629	34.8002	44.2278	33.1799	44.9574	42.3504	42.5626	42.2949	50.5179	sp|P22943|HSP12_YEAST	S	21	EALKPDSQKSYAE	283.458	U	ea08227.raw
K.ASEALKPDS#QK.S	27.4629	34.8002	44.2278	33.1799	44.9574	42.3504	42.5626	42.2949	50.5179	sp|P22943|HSP12_YEAST	S	21	EALKPDSQKSYAE	283.458	U	ea08221.raw
K.ASEIS#VSS#R.S	206.165	193.302	170.759	123.695	194.22	227.881	174.902	171.755	216.477	sp|P38985|SRP14_YEAST	S	70	SEISVSSRSDREY	56.5239	U	ea08228.raw
K.ASEIS#VSS#R.S	206.165	193.302	170.759	123.695	194.22	227.881	174.902	171.755	216.477	sp|P38985|SRP14_YEAST	S	70	SEISVSSRSDREY	56.5239	U	ea08228.raw
K.ASEIS#VSS#R.S	206.165	193.302	170.759	123.695	194.22	227.881	174.902	171.755	216.477	sp|P38985|SRP14_YEAST	S	70	SEISVSSRSDREY	56.5239	U	ea08222.raw
K.ASEISVSS#R.S	132.294	128.658	147.062	97.0585	120.065	144.014	112.058	129.551	130.389	sp|P38985|SRP14_YEAST	S	70	SEISVSSRSDREY	56.5239	U	ea08229.raw
K.ASELSHSLPS#PSQIK.S	15.2184	21.6056	28.7065	31.2381	28.5909	17.4355	29.7562	27.088	27.815	sp|P50105|TAF4_YEAST	S	49	LSHSLPSPSQIKS	41.4207	U	ea08239.raw
K.ASELSHSLPS#PSQIK.S	15.2184	21.6056	28.7065	31.2381	28.5909	17.4355	29.7562	27.088	27.815	sp|P50105|TAF4_YEAST	S	49	LSHSLPSPSQIKS	41.4207	U	ea08227.raw
K.ASELSHSLPS#PSQIK.S	15.2184	21.6056	28.7065	31.2381	28.5909	17.4355	29.7562	27.088	27.815	sp|P50105|TAF4_YEAST	S	49	LSHSLPSPSQIKS	41.4207	U	ea08222.raw
K.ASELSHSLPS#PSQIK.S	15.2184	21.6056	28.7065	31.2381	28.5909	17.4355	29.7562	27.088	27.815	sp|P50105|TAF4_YEAST	S	49	LSHSLPSPSQIKS	41.4207	U	ea08221.raw
K.ASGS#YLEK.Y	137.036	154.998	128.783	110.418	178.847	146.684	123.451	156.123	227.085	sp|P38070|YPK3_YEAST	S	519	SYKASGSYLEKYF	103.882	U	ea08225.raw
K.ASGS#YLEK.Y	137.036	154.998	128.783	110.418	178.847	146.684	123.451	156.123	227.085	sp|P38070|YPK3_YEAST	S	519	SYKASGSYLEKYF	103.882	U	ea08225.raw
K.ASGS#YLEK.Y	137.036	154.998	128.783	110.418	178.847	146.684	123.451	156.123	227.085	sp|P38070|YPK3_YEAST	S	519	SYKASGSYLEKYF	103.882	U	ea08219.raw
K.ASGS#YLEK.Y	137.036	154.998	128.783	110.418	178.847	146.684	123.451	156.123	227.085	sp|P38070|YPK3_YEAST	S	519	SYKASGSYLEKYF	103.882	U	ea08219.raw
K.ASIS#PNK.N	314.637	308.864	321.174	308.159	330.44	341.512	297.441	336.724	368.428	sp|P38283|SLI15_YEAST	S	462	PTKASISPNKNKN	5000	U	ea08237.raw
K.ASIS#PNK.N	314.637	308.864	321.174	308.159	330.44	341.512	297.441	336.724	368.428	sp|P38283|SLI15_YEAST	S	462	PTKASISPNKNKN	5000	U	ea08239.raw
K.ASIS#PNK.N	314.637	308.864	321.174	308.159	330.44	341.512	297.441	336.724	368.428	sp|P38283|SLI15_YEAST	S	462	PTKASISPNKNKN	5000	U	ea08239.raw
K.ASIS#PNK.N	314.637	308.864	321.174	308.159	330.44	341.512	297.441	336.724	368.428	sp|P38283|SLI15_YEAST	S	462	PTKASISPNKNKN	5000	U	ea08226.raw
K.ASIS#PNK.N	314.637	308.864	321.174	308.159	330.44	341.512	297.441	336.724	368.428	sp|P38283|SLI15_YEAST	S	462	PTKASISPNKNKN	5000	U	ea08219.raw
K.ASIS#PNK.N	314.637	308.864	321.174	308.159	330.44	341.512	297.441	336.724	368.428	sp|P38283|SLI15_YEAST	S	462	PTKASISPNKNKN	5000	U	ea08220.raw
K.ASIS#PNK.N	314.637	308.864	321.174	308.159	330.44	341.512	297.441	336.724	368.428	sp|P38283|SLI15_YEAST	S	462	PTKASISPNKNKN	5000	U	ea08220.raw
K.ASIS#PNK.N	314.637	308.864	321.174	308.159	330.44	341.512	297.441	336.724	368.428	sp|P38283|SLI15_YEAST	S	462	PTKASISPNKNKN	5000	U	ea08221.raw
K.ASIS#PNK.N	314.637	308.864	321.174	308.159	330.44	341.512	297.441	336.724	368.428	sp|P38283|SLI15_YEAST	S	462	PTKASISPNKNKN	5000	U	ea08221.raw
K.ASISQTS#R.R	93.9239	104.866	99.6429	73.7185	113.628	107.067	74.3595	100.77	91.3364	sp|P11709|BIK1_YEAST	S	86	ASISQTSRRTTME	16.3977	U	ea08230.raw
K.ASISQTS#R.R	93.9239	104.866	99.6429	73.7185	113.628	107.067	74.3595	100.77	91.3364	sp|P11709|BIK1_YEAST	S	86	ASISQTSRRTTME	16.3977	U	ea08224.raw
K.ASISQTS#RR.T	93.9239	104.866	99.6429	73.7185	113.628	107.067	74.3595	100.77	91.3364	sp|P11709|BIK1_YEAST	S	86	ASISQTSRRTTME	16.3977	U	ea08230.raw
K.ASISQTS#RR.T	93.9239	104.866	99.6429	73.7185	113.628	107.067	74.3595	100.77	91.3364	sp|P11709|BIK1_YEAST	S	86	ASISQTSRRTTME	16.3977	U	ea08224.raw
K.ASITVS#GTK.R	0	6.85986	4.29524	4.22828	3.50472	3.79054	6.06473	1.86601	4.87148	sp|P25567|SRO9_YEAST	S	90	KASITVSGTKRSG	16.4352	U	ea08227.raw
K.ASS#EDPM*GTPSSNGNTPEYTPASK.S	29.1724	26.7216	35.1452	22.11	27.0878	34.1024	28.6456	34.1481	42.7027	sp|P53604|MSO1_YEAST	S	111	NRRKASSEDPMGT	19.8944	R	ea08230.raw
K.ASS#EDPM*GTPSSNGNTPEYTPASK.S	29.1724	26.7216	35.1452	22.11	27.0878	34.1024	28.6456	34.1481	42.7027	sp|P53604|MSO1_YEAST	S	111	NRRKASSEDPMGT	19.8944	R	ea08224.raw
K.ASS#EDPMGTPSSNGNTPEYTPASK.S	29.1724	26.7216	35.1452	22.11	27.0878	34.1024	28.6456	34.1481	42.7027	sp|P53604|MSO1_YEAST	S	111	NRRKASSEDPMGT	19.8944	R	ea08223.raw
K.ASS#EDPMGTPSSNGNTPEYTPASK.S	29.1724	26.7216	35.1452	22.11	27.0878	34.1024	28.6456	34.1481	42.7027	sp|P53604|MSO1_YEAST	S	111	NRRKASSEDPMGT	19.8944	R	ea08224.raw
K.ASS#EPSS#PPPISR.K	14.5074	14.5518	15.5443	8.20702	14.8396	15.3238	12.3608	17.9523	14.3352	sp|Q03306|PKH3_YEAST	S	684	ASSEPSSPPPISR	52.8954	U	ea08228.raw
K.ASS#FTQSSFSNFFK.H	21.5115	26.084	22.881	18.3207	19.3803	29.2064	18.0658	17.5195	13.8709	sp|P39523|YM11_YEAST	S	139	NGKKASSFTQSSF	0	U	ea08228.raw
K.ASS#FTQSSFSNFFK.H	21.5115	26.084	22.881	18.3207	19.3803	29.2064	18.0658	17.5195	13.8709	sp|P39523|YM11_YEAST	S	139	NGKKASSFTQSSF	0	U	ea08228.raw
K.ASS#FTQSSFSNFFK.H	21.5115	26.084	22.881	18.3207	19.3803	29.2064	18.0658	17.5195	13.8709	sp|P39523|YM11_YEAST	S	139	NGKKASSFTQSSF	0	U	ea08222.raw
K.ASS#PSRPLFGVGT#SPNR.K	87.0432	103.259	96.9129	95.8572	108.193	106.373	109.506	105.98	125.434	sp|P38692|KIC1_YEAST	S	735	LFGVGTSPNRKPA	30.3603	U	ea08238.raw
K.ASS#PSRPLFGVGTS#PNR.K	87.0432	103.259	96.9129	95.8572	108.193	106.373	109.506	105.98	125.434	sp|P38692|KIC1_YEAST	S	735	LFGVGTSPNRKPA	30.3603	U	ea08225.raw
K.ASS#PSSLTYK.E	295.834	280.969	331.156	235.598	306.786	343.722	217.715	246.925	259.773	sp|P53551|H1_YEAST	S	174	TAKKASSPSSLTY	35.4249	U	ea08228.raw
K.ASS#PSSLTYK.E	295.834	280.969	331.156	235.598	306.786	343.722	217.715	246.925	259.773	sp|P53551|H1_YEAST	S	174	TAKKASSPSSLTY	35.4249	U	ea08229.raw
K.ASS#PSSLTYK.E	295.834	280.969	331.156	235.598	306.786	343.722	217.715	246.925	259.773	sp|P53551|H1_YEAST	S	174	TAKKASSPSSLTY	35.4249	U	ea08237.raw
K.ASS#PSSLTYK.E	295.834	280.969	331.156	235.598	306.786	343.722	217.715	246.925	259.773	sp|P53551|H1_YEAST	S	174	TAKKASSPSSLTY	35.4249	U	ea08239.raw
K.ASS#PSSLTYK.E	295.834	280.969	331.156	235.598	306.786	343.722	217.715	246.925	259.773	sp|P53551|H1_YEAST	S	174	TAKKASSPSSLTY	35.4249	U	ea08227.raw
K.ASS#PSSLTYK.E	295.834	280.969	331.156	235.598	306.786	343.722	217.715	246.925	259.773	sp|P53551|H1_YEAST	S	174	TAKKASSPSSLTY	35.4249	U	ea08222.raw
K.ASS#PSSLTYK.E	295.834	280.969	331.156	235.598	306.786	343.722	217.715	246.925	259.773	sp|P53551|H1_YEAST	S	174	TAKKASSPSSLTY	35.4249	U	ea08222.raw
K.ASS#PSSLTYK.E	295.834	280.969	331.156	235.598	306.786	343.722	217.715	246.925	259.773	sp|P53551|H1_YEAST	S	174	TAKKASSPSSLTY	35.4249	U	ea08223.raw
K.ASS#PSSLTYK.E	295.834	280.969	331.156	235.598	306.786	343.722	217.715	246.925	259.773	sp|P53551|H1_YEAST	S	174	TAKKASSPSSLTY	35.4249	U	ea08224.raw
K.ASS#PSSLTYK.E	295.834	280.969	331.156	235.598	306.786	343.722	217.715	246.925	259.773	sp|P53551|H1_YEAST	S	174	TAKKASSPSSLTY	35.4249	U	ea08220.raw
K.ASS#PSSLTYK.E	295.834	280.969	331.156	235.598	306.786	343.722	217.715	246.925	259.773	sp|P53551|H1_YEAST	S	174	TAKKASSPSSLTY	35.4249	U	ea08221.raw
K.ASS#PSSLTYK.E	295.834	280.969	331.156	235.598	306.786	343.722	217.715	246.925	259.773	sp|P53551|H1_YEAST	S	174	TAKKASSPSSLTY	35.4249	U	ea08221.raw
K.ASS#PSSLTYK.E	295.834	280.969	331.156	235.598	306.786	343.722	217.715	246.925	259.773	sp|P53551|H1_YEAST	S	174	TAKKASSPSSLTY	35.4249	U	ea08221.raw
K.ASS#PSSLTYK.E	295.834	280.969	331.156	235.598	306.786	343.722	217.715	246.925	259.773	sp|P53551|H1_YEAST	S	174	TAKKASSPSSLTY	35.4249	U	ea08221.raw
K.ASS#PSSLTYK.E	295.834	280.969	331.156	235.598	306.786	343.722	217.715	246.925	259.773	sp|P53551|H1_YEAST	S	174	TAKKASSPSSLTY	35.4249	U	ea08221.raw
K.ASS#PSSLTYK.E	295.834	280.969	331.156	235.598	306.786	343.722	217.715	246.925	259.773	sp|P53551|H1_YEAST	S	174	TAKKASSPSSLTY	35.4249	U	ea08221.raw
K.ASS#PTVK.P	801.836	864.553	876.671	553.262	849.819	864.845	861.753	1005.46	1066.41	sp|P38630|RFC1_YEAST	S	80	AKRKASSPTVKPA	46.3679	U	ea08237.raw
K.ASS#PTVK.P	801.836	864.553	876.671	553.262	849.819	864.845	861.753	1005.46	1066.41	sp|P38630|RFC1_YEAST	S	80	AKRKASSPTVKPA	46.3679	U	ea08226.raw
K.ASS#PTVK.P	801.836	864.553	876.671	553.262	849.819	864.845	861.753	1005.46	1066.41	sp|P38630|RFC1_YEAST	S	80	AKRKASSPTVKPA	46.3679	U	ea08227.raw
K.ASS#PTVK.P	801.836	864.553	876.671	553.262	849.819	864.845	861.753	1005.46	1066.41	sp|P38630|RFC1_YEAST	S	80	AKRKASSPTVKPA	46.3679	U	ea08225.raw
K.ASS#PTVK.P	801.836	864.553	876.671	553.262	849.819	864.845	861.753	1005.46	1066.41	sp|P38630|RFC1_YEAST	S	80	AKRKASSPTVKPA	46.3679	U	ea08225.raw
K.ASS#PTVK.P	801.836	864.553	876.671	553.262	849.819	864.845	861.753	1005.46	1066.41	sp|P38630|RFC1_YEAST	S	80	AKRKASSPTVKPA	46.3679	U	ea08219.raw
K.ASS#PTVK.P	801.836	864.553	876.671	553.262	849.819	864.845	861.753	1005.46	1066.41	sp|P38630|RFC1_YEAST	S	80	AKRKASSPTVKPA	46.3679	U	ea08220.raw
K.ASSEDPMGTPSSNGNT#PEYTPASK.S	29.1724	26.7216	35.1452	22.11	27.0878	34.1024	28.6456	34.1481	42.7027	sp|P53604|MSO1_YEAST	S	111	NRRKASSEDPMGT	19.8944	R	ea08224.raw
K.ASSS#TSNLPSFK.K	8.48398	11.7262	6.68795	7.57418	9.34595	9.12517	9.48635	11.3977	5.01425	sp|P36152|DRE2_YEAST	S	158	FKKASSSTSNLPS	0	U	ea08227.raw
K.AST#PPVK.K	594.953	712.049	742.123	436.732	704.868	785.637	469.65	472.336	475.028	sp|P15891|ABP1_YEAST	T	157	QQGKASTPPVKKS	32.4273	U	ea08237.raw
K.AST#PPVK.K	594.953	712.049	742.123	436.732	704.868	785.637	469.65	472.336	475.028	sp|P15891|ABP1_YEAST	T	157	QQGKASTPPVKKS	32.4273	U	ea08238.raw
K.AST#PPVK.K	594.953	712.049	742.123	436.732	704.868	785.637	469.65	472.336	475.028	sp|P15891|ABP1_YEAST	T	157	QQGKASTPPVKKS	32.4273	U	ea08239.raw
K.AST#PPVK.K	594.953	712.049	742.123	436.732	704.868	785.637	469.65	472.336	475.028	sp|P15891|ABP1_YEAST	T	157	QQGKASTPPVKKS	32.4273	U	ea08226.raw
K.AST#PPVK.K	594.953	712.049	742.123	436.732	704.868	785.637	469.65	472.336	475.028	sp|P15891|ABP1_YEAST	T	157	QQGKASTPPVKKS	32.4273	U	ea08227.raw
K.AST#PPVK.K	594.953	712.049	742.123	436.732	704.868	785.637	469.65	472.336	475.028	sp|P15891|ABP1_YEAST	T	157	QQGKASTPPVKKS	32.4273	U	ea08227.raw
K.AST#PPVK.K	594.953	712.049	742.123	436.732	704.868	785.637	469.65	472.336	475.028	sp|P15891|ABP1_YEAST	T	157	QQGKASTPPVKKS	32.4273	U	ea08225.raw
K.AST#PPVK.K	594.953	712.049	742.123	436.732	704.868	785.637	469.65	472.336	475.028	sp|P15891|ABP1_YEAST	T	157	QQGKASTPPVKKS	32.4273	U	ea08219.raw
K.AST#PPVK.K	594.953	712.049	742.123	436.732	704.868	785.637	469.65	472.336	475.028	sp|P15891|ABP1_YEAST	T	157	QQGKASTPPVKKS	32.4273	U	ea08221.raw
K.AST#PPVK.K	594.953	712.049	742.123	436.732	704.868	785.637	469.65	472.336	475.028	sp|P15891|ABP1_YEAST	T	157	QQGKASTPPVKKS	32.4273	U	ea08221.raw
K.ASTNS#ILPVK.D	15.1728	14.5207	17.1355	7.50624	19.1749	21.9883	15.059	23.462	20.0005	sp|P34216|EDE1_YEAST	S	1194	KKASTNSILPVKD	44.785	U	ea08227.raw
K.ASTNS#ILPVK.D	15.1728	14.5207	17.1355	7.50624	19.1749	21.9883	15.059	23.462	20.0005	sp|P34216|EDE1_YEAST	S	1194	KKASTNSILPVKD	44.785	U	ea08221.raw
K.ASYGSGGNSQNQEY#SS#DDNIDVNK.N	32.8629	39.9292	49.7095	52.9824	35.9933	50.4223	36.8702	50.8056	50.3021	sp|Q07653|HBT1_YEAST	Y	855	NSQNQEYSSDDNI	0	U	ea08230.raw
K.ASYGSGGNSQNQEY#SS#DDNIDVNK.N	32.8629	39.9292	49.7095	52.9824	35.9933	50.4223	36.8702	50.8056	50.3021	sp|Q07653|HBT1_YEAST	Y	855	NSQNQEYSSDDNI	0	U	ea08223.raw
K.ASYGSGGNSQNQEY#SS#DDNIDVNK.N	32.8629	39.9292	49.7095	52.9824	35.9933	50.4223	36.8702	50.8056	50.3021	sp|Q07653|HBT1_YEAST	Y	855	NSQNQEYSSDDNI	0	U	ea08223.raw
K.ASYGSGGNSQNQEY#SS#DDNIDVNK.N	32.8629	39.9292	49.7095	52.9824	35.9933	50.4223	36.8702	50.8056	50.3021	sp|Q07653|HBT1_YEAST	Y	855	NSQNQEYSSDDNI	0	U	ea08224.raw
K.ASYGSGGNSQNQEY#SS#DDNIDVNK.N	32.8629	39.9292	49.7095	52.9824	35.9933	50.4223	36.8702	50.8056	50.3021	sp|Q07653|HBT1_YEAST	Y	855	NSQNQEYSSDDNI	0	U	ea08225.raw
K.ASYGSGGNSQNQEY#SS#DDNIDVNK.N	32.8629	39.9292	49.7095	52.9824	35.9933	50.4223	36.8702	50.8056	50.3021	sp|Q07653|HBT1_YEAST	Y	855	NSQNQEYSSDDNI	0	U	ea08225.raw
K.ASYGSGGNSQNQEY#SSDDNIDVNK.N	65.6611	96.6688	126.289	82.362	101.883	108.561	91.8188	116.102	106.474	sp|Q07653|HBT1_YEAST	Y	855	NSQNQEYSSDDNI	0	U	ea08229.raw
K.ASYGSGGNSQNQEY#SSDDNIDVNK.N	65.6611	96.6688	126.289	82.362	101.883	108.561	91.8188	116.102	106.474	sp|Q07653|HBT1_YEAST	Y	855	NSQNQEYSSDDNI	0	U	ea08229.raw
K.ASYGSGGNSQNQEY#SSDDNIDVNK.N	65.6611	96.6688	126.289	82.362	101.883	108.561	91.8188	116.102	106.474	sp|Q07653|HBT1_YEAST	Y	855	NSQNQEYSSDDNI	0	U	ea08230.raw
K.ASYGSGGNSQNQEY#SSDDNIDVNK.N	65.6611	96.6688	126.289	82.362	101.883	108.561	91.8188	116.102	106.474	sp|Q07653|HBT1_YEAST	Y	855	NSQNQEYSSDDNI	0	U	ea08230.raw
K.ASYGSGGNSQNQEY#SSDDNIDVNK.N	65.6611	96.6688	126.289	82.362	101.883	108.561	91.8188	116.102	106.474	sp|Q07653|HBT1_YEAST	Y	855	NSQNQEYSSDDNI	0	U	ea08230.raw
K.ASYGSGGNSQNQEY#SSDDNIDVNK.N	65.6611	96.6688	126.289	82.362	101.883	108.561	91.8188	116.102	106.474	sp|Q07653|HBT1_YEAST	Y	855	NSQNQEYSSDDNI	0	U	ea08237.raw
K.ASYGSGGNSQNQEY#SSDDNIDVNK.N	65.6611	96.6688	126.289	82.362	101.883	108.561	91.8188	116.102	106.474	sp|Q07653|HBT1_YEAST	Y	855	NSQNQEYSSDDNI	0	U	ea08238.raw
K.ASYGSGGNSQNQEY#SSDDNIDVNK.N	65.6611	96.6688	126.289	82.362	101.883	108.561	91.8188	116.102	106.474	sp|Q07653|HBT1_YEAST	Y	855	NSQNQEYSSDDNI	0	U	ea08238.raw
K.ASYGSGGNSQNQEY#SSDDNIDVNK.N	65.6611	96.6688	126.289	82.362	101.883	108.561	91.8188	116.102	106.474	sp|Q07653|HBT1_YEAST	Y	855	NSQNQEYSSDDNI	0	U	ea08239.raw
K.ASYGSGGNSQNQEY#SSDDNIDVNK.N	65.6611	96.6688	126.289	82.362	101.883	108.561	91.8188	116.102	106.474	sp|Q07653|HBT1_YEAST	Y	855	NSQNQEYSSDDNI	0	U	ea08225.raw
K.ASYGSGGNSQNQEY#SSDDNIDVNK.N	65.6611	96.6688	126.289	82.362	101.883	108.561	91.8188	116.102	106.474	sp|Q07653|HBT1_YEAST	Y	855	NSQNQEYSSDDNI	0	U	ea08225.raw
K.AT#EISPPPVS#PSK.M	19.8854	25.5799	22.4081	22.161	26.4528	21.2412	17.8664	22.3192	18.8286	sp|Q04839|GFD1_YEAST	S	111	ISPPPVSPSKMKT	66.8692	U	ea08223.raw
K.AT#LPYIK.Q	31.5092	37.4941	49.1815	109.81	39.8319	25.0577	58.5935	47.0293	31.7621	sp|P08518|RPB2_YEAST	T	272	ARTIKATLPYIKQ	31.0183	U	ea08225.raw
K.AT#SVSTS#PK.L	65.2578	80.7883	70.609	25.6868	74.6383	112.408	64.4014	88.6851	93.2102	sp|Q12427|STB3_YEAST	S	382	ATSVSTSPKLEEQ	83.8611	U	ea08224.raw
K.ATEIS#PPPVS#PSK.M	144.898	123.28	175.025	120.601	155.361	148.267	128.654	148.662	115.948	sp|Q04839|GFD1_YEAST	S	111	ISPPPVSPSKMKT	66.8692	U	ea08229.raw
K.ATEIS#PPPVS#PSK.M	144.898	123.28	175.025	120.601	155.361	148.267	128.654	148.662	115.948	sp|Q04839|GFD1_YEAST	S	111	ISPPPVSPSKMKT	66.8692	U	ea08230.raw
K.ATEIS#PPPVS#PSK.M	144.898	123.28	175.025	120.601	155.361	148.267	128.654	148.662	115.948	sp|Q04839|GFD1_YEAST	S	111	ISPPPVSPSKMKT	66.8692	U	ea08230.raw
K.ATEIS#PPPVS#PSK.M	144.898	123.28	175.025	120.601	155.361	148.267	128.654	148.662	115.948	sp|Q04839|GFD1_YEAST	S	111	ISPPPVSPSKMKT	66.8692	U	ea08237.raw
K.ATEIS#PPPVS#PSK.M	144.898	123.28	175.025	120.601	155.361	148.267	128.654	148.662	115.948	sp|Q04839|GFD1_YEAST	S	111	ISPPPVSPSKMKT	66.8692	U	ea08237.raw
K.ATEIS#PPPVS#PSK.M	144.898	123.28	175.025	120.601	155.361	148.267	128.654	148.662	115.948	sp|Q04839|GFD1_YEAST	S	111	ISPPPVSPSKMKT	66.8692	U	ea08237.raw
K.ATEIS#PPPVS#PSK.M	144.898	123.28	175.025	120.601	155.361	148.267	128.654	148.662	115.948	sp|Q04839|GFD1_YEAST	S	111	ISPPPVSPSKMKT	66.8692	U	ea08238.raw
K.ATEIS#PPPVS#PSK.M	144.898	123.28	175.025	120.601	155.361	148.267	128.654	148.662	115.948	sp|Q04839|GFD1_YEAST	S	111	ISPPPVSPSKMKT	66.8692	U	ea08238.raw
K.ATEIS#PPPVS#PSK.M	144.898	123.28	175.025	120.601	155.361	148.267	128.654	148.662	115.948	sp|Q04839|GFD1_YEAST	S	111	ISPPPVSPSKMKT	66.8692	U	ea08239.raw
K.ATEIS#PPPVS#PSK.M	144.898	123.28	175.025	120.601	155.361	148.267	128.654	148.662	115.948	sp|Q04839|GFD1_YEAST	S	111	ISPPPVSPSKMKT	66.8692	U	ea08239.raw
K.ATEIS#PPPVS#PSK.M	144.898	123.28	175.025	120.601	155.361	148.267	128.654	148.662	115.948	sp|Q04839|GFD1_YEAST	S	111	ISPPPVSPSKMKT	66.8692	U	ea08239.raw
K.ATEIS#PPPVS#PSK.M	144.898	123.28	175.025	120.601	155.361	148.267	128.654	148.662	115.948	sp|Q04839|GFD1_YEAST	S	111	ISPPPVSPSKMKT	66.8692	U	ea08223.raw
K.ATEIS#PPPVS#PSK.M	144.898	123.28	175.025	120.601	155.361	148.267	128.654	148.662	115.948	sp|Q04839|GFD1_YEAST	S	111	ISPPPVSPSKMKT	66.8692	U	ea08224.raw
K.ATEIS#PPPVS#PSK.M	144.898	123.28	175.025	120.601	155.361	148.267	128.654	148.662	115.948	sp|Q04839|GFD1_YEAST	S	111	ISPPPVSPSKMKT	66.8692	U	ea08225.raw
K.ATEISPPPVS#PSK.M	556.59	530.652	616.268	566.865	583.609	584.131	793.165	813.589	733.566	sp|Q04839|GFD1_YEAST	S	111	ISPPPVSPSKMKT	66.8692	U	ea08228.raw
K.ATEISPPPVS#PSK.M	556.59	530.652	616.268	566.865	583.609	584.131	793.165	813.589	733.566	sp|Q04839|GFD1_YEAST	S	111	ISPPPVSPSKMKT	66.8692	U	ea08237.raw
K.ATEISPPPVS#PSK.M	556.59	530.652	616.268	566.865	583.609	584.131	793.165	813.589	733.566	sp|Q04839|GFD1_YEAST	S	111	ISPPPVSPSKMKT	66.8692	U	ea08237.raw
K.ATEISPPPVS#PSK.M	556.59	530.652	616.268	566.865	583.609	584.131	793.165	813.589	733.566	sp|Q04839|GFD1_YEAST	S	111	ISPPPVSPSKMKT	66.8692	U	ea08237.raw
K.ATEISPPPVS#PSK.M	556.59	530.652	616.268	566.865	583.609	584.131	793.165	813.589	733.566	sp|Q04839|GFD1_YEAST	S	111	ISPPPVSPSKMKT	66.8692	U	ea08237.raw
K.ATEISPPPVS#PSK.M	556.59	530.652	616.268	566.865	583.609	584.131	793.165	813.589	733.566	sp|Q04839|GFD1_YEAST	S	111	ISPPPVSPSKMKT	66.8692	U	ea08238.raw
K.ATEISPPPVS#PSK.M	556.59	530.652	616.268	566.865	583.609	584.131	793.165	813.589	733.566	sp|Q04839|GFD1_YEAST	S	111	ISPPPVSPSKMKT	66.8692	U	ea08239.raw
K.ATEISPPPVS#PSK.M	556.59	530.652	616.268	566.865	583.609	584.131	793.165	813.589	733.566	sp|Q04839|GFD1_YEAST	S	111	ISPPPVSPSKMKT	66.8692	U	ea08239.raw
K.ATEISPPPVS#PSK.M	556.59	530.652	616.268	566.865	583.609	584.131	793.165	813.589	733.566	sp|Q04839|GFD1_YEAST	S	111	ISPPPVSPSKMKT	66.8692	U	ea08226.raw
K.ATEISPPPVS#PSK.M	556.59	530.652	616.268	566.865	583.609	584.131	793.165	813.589	733.566	sp|Q04839|GFD1_YEAST	S	111	ISPPPVSPSKMKT	66.8692	U	ea08227.raw
K.ATEISPPPVS#PSK.M	556.59	530.652	616.268	566.865	583.609	584.131	793.165	813.589	733.566	sp|Q04839|GFD1_YEAST	S	111	ISPPPVSPSKMKT	66.8692	U	ea08227.raw
K.ATEISPPPVS#PSK.M	556.59	530.652	616.268	566.865	583.609	584.131	793.165	813.589	733.566	sp|Q04839|GFD1_YEAST	S	111	ISPPPVSPSKMKT	66.8692	U	ea08222.raw
K.ATEISPPPVS#PSK.M	556.59	530.652	616.268	566.865	583.609	584.131	793.165	813.589	733.566	sp|Q04839|GFD1_YEAST	S	111	ISPPPVSPSKMKT	66.8692	U	ea08225.raw
K.ATEISPPPVS#PSK.M	556.59	530.652	616.268	566.865	583.609	584.131	793.165	813.589	733.566	sp|Q04839|GFD1_YEAST	S	111	ISPPPVSPSKMKT	66.8692	U	ea08225.raw
K.ATEISPPPVS#PSK.M	556.59	530.652	616.268	566.865	583.609	584.131	793.165	813.589	733.566	sp|Q04839|GFD1_YEAST	S	111	ISPPPVSPSKMKT	66.8692	U	ea08225.raw
K.ATEISPPPVS#PSK.M	556.59	530.652	616.268	566.865	583.609	584.131	793.165	813.589	733.566	sp|Q04839|GFD1_YEAST	S	111	ISPPPVSPSKMKT	66.8692	U	ea08219.raw
K.ATEISPPPVS#PSK.M	556.59	530.652	616.268	566.865	583.609	584.131	793.165	813.589	733.566	sp|Q04839|GFD1_YEAST	S	111	ISPPPVSPSKMKT	66.8692	U	ea08219.raw
K.ATEISPPPVS#PSK.M	556.59	530.652	616.268	566.865	583.609	584.131	793.165	813.589	733.566	sp|Q04839|GFD1_YEAST	S	111	ISPPPVSPSKMKT	66.8692	U	ea08219.raw
K.ATEISPPPVS#PSK.M	556.59	530.652	616.268	566.865	583.609	584.131	793.165	813.589	733.566	sp|Q04839|GFD1_YEAST	S	111	ISPPPVSPSKMKT	66.8692	U	ea08219.raw
K.ATEISPPPVS#PSK.M	556.59	530.652	616.268	566.865	583.609	584.131	793.165	813.589	733.566	sp|Q04839|GFD1_YEAST	S	111	ISPPPVSPSKMKT	66.8692	U	ea08219.raw
K.ATEISPPPVS#PSK.M	556.59	530.652	616.268	566.865	583.609	584.131	793.165	813.589	733.566	sp|Q04839|GFD1_YEAST	S	111	ISPPPVSPSKMKT	66.8692	U	ea08219.raw
K.ATEISPPPVS#PSK.M	556.59	530.652	616.268	566.865	583.609	584.131	793.165	813.589	733.566	sp|Q04839|GFD1_YEAST	S	111	ISPPPVSPSKMKT	66.8692	U	ea08219.raw
K.ATEISPPPVS#PSK.M	556.59	530.652	616.268	566.865	583.609	584.131	793.165	813.589	733.566	sp|Q04839|GFD1_YEAST	S	111	ISPPPVSPSKMKT	66.8692	U	ea08220.raw
K.ATEISPPPVS#PSK.M	556.59	530.652	616.268	566.865	583.609	584.131	793.165	813.589	733.566	sp|Q04839|GFD1_YEAST	S	111	ISPPPVSPSKMKT	66.8692	U	ea08220.raw
K.ATEISPPPVS#PSK.M	556.59	530.652	616.268	566.865	583.609	584.131	793.165	813.589	733.566	sp|Q04839|GFD1_YEAST	S	111	ISPPPVSPSKMKT	66.8692	U	ea08220.raw
K.ATEISPPPVS#PSK.M	556.59	530.652	616.268	566.865	583.609	584.131	793.165	813.589	733.566	sp|Q04839|GFD1_YEAST	S	111	ISPPPVSPSKMKT	66.8692	U	ea08221.raw
K.ATEISPPPVS#PSK.M	556.59	530.652	616.268	566.865	583.609	584.131	793.165	813.589	733.566	sp|Q04839|GFD1_YEAST	S	111	ISPPPVSPSKMKT	66.8692	U	ea08221.raw
K.ATGAPS#ANQGDEALSVDDIR.G	18.5729	18.6648	20.9672	13.1505	20.7169	17.4668	14.4309	19.1398	14.2553	sp|P53330|RT102_YEAST	S	113	KATGAPSANQGDE	35.449	U	ea08223.raw
K.ATGAPSANQGDEALS#VDDIR.G	86.3781	85.3014	105.541	67.5656	87.6506	90.1977	84.0755	99.0599	84.0575	sp|P53330|RT102_YEAST	S	122	QGDEALSVDDIRG	253.479	U	ea08229.raw
K.ATGAPSANQGDEALS#VDDIR.G	86.3781	85.3014	105.541	67.5656	87.6506	90.1977	84.0755	99.0599	84.0575	sp|P53330|RT102_YEAST	S	122	QGDEALSVDDIRG	253.479	U	ea08229.raw
K.ATGAPSANQGDEALS#VDDIR.G	86.3781	85.3014	105.541	67.5656	87.6506	90.1977	84.0755	99.0599	84.0575	sp|P53330|RT102_YEAST	S	122	QGDEALSVDDIRG	253.479	U	ea08230.raw
K.ATGAPSANQGDEALS#VDDIR.G	86.3781	85.3014	105.541	67.5656	87.6506	90.1977	84.0755	99.0599	84.0575	sp|P53330|RT102_YEAST	S	122	QGDEALSVDDIRG	253.479	U	ea08237.raw
K.ATGAPSANQGDEALS#VDDIR.G	86.3781	85.3014	105.541	67.5656	87.6506	90.1977	84.0755	99.0599	84.0575	sp|P53330|RT102_YEAST	S	122	QGDEALSVDDIRG	253.479	U	ea08238.raw
K.ATGAPSANQGDEALS#VDDIR.G	86.3781	85.3014	105.541	67.5656	87.6506	90.1977	84.0755	99.0599	84.0575	sp|P53330|RT102_YEAST	S	122	QGDEALSVDDIRG	253.479	U	ea08239.raw
K.ATGAPSANQGDEALS#VDDIR.G	86.3781	85.3014	105.541	67.5656	87.6506	90.1977	84.0755	99.0599	84.0575	sp|P53330|RT102_YEAST	S	122	QGDEALSVDDIRG	253.479	U	ea08223.raw
K.ATGAPSANQGDEALS#VDDIR.G	86.3781	85.3014	105.541	67.5656	87.6506	90.1977	84.0755	99.0599	84.0575	sp|P53330|RT102_YEAST	S	122	QGDEALSVDDIRG	253.479	U	ea08223.raw
K.ATGAPSANQGDEALS#VDDIR.G	86.3781	85.3014	105.541	67.5656	87.6506	90.1977	84.0755	99.0599	84.0575	sp|P53330|RT102_YEAST	S	122	QGDEALSVDDIRG	253.479	U	ea08224.raw
K.ATGLAAES#K.N	77.7197	184.459	241.834	248.989	168.148	130.791	309.965	208.782	168.455	sp|P53260|GATF_YEAST	S	167	TGLAAESKNAYFV	39.5317	U	ea08237.raw
K.ATGLAAES#K.N	77.7197	184.459	241.834	248.989	168.148	130.791	309.965	208.782	168.455	sp|P53260|GATF_YEAST	S	167	TGLAAESKNAYFV	39.5317	U	ea08225.raw
K.ATGLAAES#K.N	77.7197	184.459	241.834	248.989	168.148	130.791	309.965	208.782	168.455	sp|P53260|GATF_YEAST	S	167	TGLAAESKNAYFV	39.5317	U	ea08221.raw
K.ATGLAAES#K.N	77.7197	184.459	241.834	248.989	168.148	130.791	309.965	208.782	168.455	sp|P53260|GATF_YEAST	S	167	TGLAAESKNAYFV	39.5317	U	ea08221.raw
K.ATGT#PNLR.D	169.672	177.598	146.416	134.486	180.814	186.633	49.935	69.3473	98.7648	sp|Q03088|SVL3_YEAST	T	452	EYKATGTPNLRDI	98.8877	U	ea08239.raw
K.ATGT#PNLR.D	169.672	177.598	146.416	134.486	180.814	186.633	49.935	69.3473	98.7648	sp|Q03088|SVL3_YEAST	T	452	EYKATGTPNLRDI	98.8877	U	ea08223.raw
K.ATGT#PNLR.D	169.672	177.598	146.416	134.486	180.814	186.633	49.935	69.3473	98.7648	sp|Q03088|SVL3_YEAST	T	452	EYKATGTPNLRDI	98.8877	U	ea08224.raw
K.ATGT#PNLR.D	169.672	177.598	146.416	134.486	180.814	186.633	49.935	69.3473	98.7648	sp|Q03088|SVL3_YEAST	T	452	EYKATGTPNLRDI	98.8877	U	ea08219.raw
K.ATKAS#QEL.-	107.33	286.352	316.322	446.396	234.856	151.288	500.333	350.463	228.451	sp|P04911|H2A1_YEAST	S	129	AKATKASQELxxx	81.5401	U	ea08237.raw
K.ATKAS#QEL.-	107.33	286.352	316.322	446.396	234.856	151.288	500.333	350.463	228.451	sp|P04911|H2A1_YEAST	S	129	AKATKASQELxxx	81.5401	U	ea08238.raw
K.ATKAS#QEL.-	107.33	286.352	316.322	446.396	234.856	151.288	500.333	350.463	228.451	sp|P04911|H2A1_YEAST	S	129	AKATKASQELxxx	81.5401	U	ea08226.raw
K.ATKAS#QEL.-	107.33	286.352	316.322	446.396	234.856	151.288	500.333	350.463	228.451	sp|P04911|H2A1_YEAST	S	129	AKATKASQELxxx	81.5401	U	ea08225.raw
K.ATKAS#QEL.-	107.33	286.352	316.322	446.396	234.856	151.288	500.333	350.463	228.451	sp|P04911|H2A1_YEAST	S	129	AKATKASQELxxx	81.5401	U	ea08219.raw
K.ATKAS#QEL.-	107.33	286.352	316.322	446.396	234.856	151.288	500.333	350.463	228.451	sp|P04911|H2A1_YEAST	S	129	AKATKASQELxxx	81.5401	U	ea08221.raw
K.ATLEEAEGES#GVEDDAATGSSNK.L	221.41	225.772	224.195	178.088	236.074	198.891	218.563	254.764	277.679	sp|P21304|PWP1_YEAST	S	52	EEAEGESGVEDDA	167.719	U	ea08229.raw
K.ATLEEAEGES#GVEDDAATGSSNK.L	221.41	225.772	224.195	178.088	236.074	198.891	218.563	254.764	277.679	sp|P21304|PWP1_YEAST	S	52	EEAEGESGVEDDA	167.719	U	ea08229.raw
K.ATLEEAEGES#GVEDDAATGSSNK.L	221.41	225.772	224.195	178.088	236.074	198.891	218.563	254.764	277.679	sp|P21304|PWP1_YEAST	S	52	EEAEGESGVEDDA	167.719	U	ea08229.raw
K.ATLEEAEGES#GVEDDAATGSSNK.L	221.41	225.772	224.195	178.088	236.074	198.891	218.563	254.764	277.679	sp|P21304|PWP1_YEAST	S	52	EEAEGESGVEDDA	167.719	U	ea08230.raw
K.ATLEEAEGES#GVEDDAATGSSNK.L	221.41	225.772	224.195	178.088	236.074	198.891	218.563	254.764	277.679	sp|P21304|PWP1_YEAST	S	52	EEAEGESGVEDDA	167.719	U	ea08230.raw
K.ATLEEAEGES#GVEDDAATGSSNK.L	221.41	225.772	224.195	178.088	236.074	198.891	218.563	254.764	277.679	sp|P21304|PWP1_YEAST	S	52	EEAEGESGVEDDA	167.719	U	ea08237.raw
K.ATLEEAEGES#GVEDDAATGSSNK.L	221.41	225.772	224.195	178.088	236.074	198.891	218.563	254.764	277.679	sp|P21304|PWP1_YEAST	S	52	EEAEGESGVEDDA	167.719	U	ea08237.raw
K.ATLEEAEGES#GVEDDAATGSSNK.L	221.41	225.772	224.195	178.088	236.074	198.891	218.563	254.764	277.679	sp|P21304|PWP1_YEAST	S	52	EEAEGESGVEDDA	167.719	U	ea08238.raw
K.ATLEEAEGES#GVEDDAATGSSNK.L	221.41	225.772	224.195	178.088	236.074	198.891	218.563	254.764	277.679	sp|P21304|PWP1_YEAST	S	52	EEAEGESGVEDDA	167.719	U	ea08238.raw
K.ATLEEAEGES#GVEDDAATGSSNK.L	221.41	225.772	224.195	178.088	236.074	198.891	218.563	254.764	277.679	sp|P21304|PWP1_YEAST	S	52	EEAEGESGVEDDA	167.719	U	ea08239.raw
K.ATLEEAEGES#GVEDDAATGSSNK.L	221.41	225.772	224.195	178.088	236.074	198.891	218.563	254.764	277.679	sp|P21304|PWP1_YEAST	S	52	EEAEGESGVEDDA	167.719	U	ea08223.raw
K.ATLEEAEGES#GVEDDAATGSSNK.L	221.41	225.772	224.195	178.088	236.074	198.891	218.563	254.764	277.679	sp|P21304|PWP1_YEAST	S	52	EEAEGESGVEDDA	167.719	U	ea08225.raw
K.ATLEEAEGES#GVEDDAATGSSNK.L	221.41	225.772	224.195	178.088	236.074	198.891	218.563	254.764	277.679	sp|P21304|PWP1_YEAST	S	52	EEAEGESGVEDDA	167.719	U	ea08225.raw
K.ATLS#ASGPNSNGPTPAVLPQK.P	12.7399	11.1791	20.4971	5.73092	12.0669	14.6313	9.3261	17.2398	15.7277	sp|Q07362|PBP4_YEAST	S	22	TLKATLSASGPNS	43.3679	U	ea08227.raw
K.ATLS#ASGPNSNGPTPAVLPQK.P	12.7399	11.1791	20.4971	5.73092	12.0669	14.6313	9.3261	17.2398	15.7277	sp|Q07362|PBP4_YEAST	S	22	TLKATLSASGPNS	43.3679	U	ea08227.raw
K.ATLS#ASGPNSNGPTPAVLPQK.P	12.7399	11.1791	20.4971	5.73092	12.0669	14.6313	9.3261	17.2398	15.7277	sp|Q07362|PBP4_YEAST	S	22	TLKATLSASGPNS	43.3679	U	ea08227.raw
K.ATS#EYLK.K	62.3567	41.3914	64.4194	16.7708	40.0411	49.8936	24.5616	26.9317	27.7083	sp|Q12680|GLT1_YEAST	S	1570	AKAKATSEYLKKF	25.902	U	ea08219.raw
K.ATS#VSTS#PK.L	65.2578	80.7883	70.609	25.6868	74.6383	112.408	64.4014	88.6851	93.2102	sp|Q12427|STB3_YEAST	S	382	ATSVSTSPKLEEQ	83.8611	U	ea08230.raw
K.ATS#VSTS#PK.L	65.2578	80.7883	70.609	25.6868	74.6383	112.408	64.4014	88.6851	93.2102	sp|Q12427|STB3_YEAST	S	382	ATSVSTSPKLEEQ	83.8611	U	ea08239.raw
K.ATSS#AGAVFK.S	24.5942	33.2378	42.2442	30.6391	28.7441	35.6402	89.6188	78.583	64.6982	sp|P20676|NUP1_YEAST	S	356	SPKATSSAGAVFK	56.5702	U	ea08237.raw
K.ATSS#AGAVFK.S	24.5942	33.2378	42.2442	30.6391	28.7441	35.6402	89.6188	78.583	64.6982	sp|P20676|NUP1_YEAST	S	356	SPKATSSAGAVFK	56.5702	U	ea08227.raw
K.ATSS#AGAVFK.S	24.5942	33.2378	42.2442	30.6391	28.7441	35.6402	89.6188	78.583	64.6982	sp|P20676|NUP1_YEAST	S	356	SPKATSSAGAVFK	56.5702	U	ea08227.raw
K.ATSS#AGAVFK.S	24.5942	33.2378	42.2442	30.6391	28.7441	35.6402	89.6188	78.583	64.6982	sp|P20676|NUP1_YEAST	S	356	SPKATSSAGAVFK	56.5702	U	ea08221.raw
K.ATSVS#TSPK.L	625.455	714.864	617.706	225.416	617.931	826.767	421.974	543.635	641.745	sp|Q12427|STB3_YEAST	S	382	ATSVSTSPKLEEQ	83.8611	U	ea08227.raw
K.ATSVST#SPK.L	625.455	714.864	617.706	225.416	617.931	826.767	421.974	543.635	641.745	sp|Q12427|STB3_YEAST	S	382	ATSVSTSPKLEEQ	83.8611	U	ea08226.raw
K.ATSVST#SPK.L	625.455	714.864	617.706	225.416	617.931	826.767	421.974	543.635	641.745	sp|Q12427|STB3_YEAST	S	382	ATSVSTSPKLEEQ	83.8611	U	ea08219.raw
K.ATSVSTS#PK.L	625.455	714.864	617.706	225.416	617.931	826.767	421.974	543.635	641.745	sp|Q12427|STB3_YEAST	S	382	ATSVSTSPKLEEQ	83.8611	U	ea08222.raw
K.ATSVSTS#PK.L	625.455	714.864	617.706	225.416	617.931	826.767	421.974	543.635	641.745	sp|Q12427|STB3_YEAST	S	382	ATSVSTSPKLEEQ	83.8611	U	ea08225.raw
K.ATSVSTS#PK.L	625.455	714.864	617.706	225.416	617.931	826.767	421.974	543.635	641.745	sp|Q12427|STB3_YEAST	S	382	ATSVSTSPKLEEQ	83.8611	U	ea08219.raw
K.ATSVSTS#PK.L	625.455	714.864	617.706	225.416	617.931	826.767	421.974	543.635	641.745	sp|Q12427|STB3_YEAST	S	382	ATSVSTSPKLEEQ	83.8611	U	ea08220.raw
K.ATSVSTS#PK.L	625.455	714.864	617.706	225.416	617.931	826.767	421.974	543.635	641.745	sp|Q12427|STB3_YEAST	S	382	ATSVSTSPKLEEQ	83.8611	U	ea08221.raw
K.ATVS#PDK.A	235.731	255.072	243.282	231.674	316.387	282.069	337.307	358.324	374.081	sp|P38249|EIF3A_YEAST	S	893	LPKATVSPDKAKL	41.7517	U	ea08230.raw
K.ATVS#PDK.A	235.731	255.072	243.282	231.674	316.387	282.069	337.307	358.324	374.081	sp|P38249|EIF3A_YEAST	S	893	LPKATVSPDKAKL	41.7517	U	ea08226.raw
K.ATVS#PDK.A	235.731	255.072	243.282	231.674	316.387	282.069	337.307	358.324	374.081	sp|P38249|EIF3A_YEAST	S	893	LPKATVSPDKAKL	41.7517	U	ea08225.raw
K.AVALGS#PDR.T	32.9161	42.4165	31.645	32.1819	46.6432	47.2292	25.068	32.7154	62.4634	sp|P17255|VATA_YEAST	S	858	KAVALGSPDRTGS	5000	U	ea08239.raw
K.AVALGS#PDR.T	32.9161	42.4165	31.645	32.1819	46.6432	47.2292	25.068	32.7154	62.4634	sp|P17255|VATA_YEAST	S	858	KAVALGSPDRTGS	5000	U	ea08223.raw
K.AVALGS#PDR.T	32.9161	42.4165	31.645	32.1819	46.6432	47.2292	25.068	32.7154	62.4634	sp|P17255|VATA_YEAST	S	858	KAVALGSPDRTGS	5000	U	ea08224.raw
K.AVALGS#PDR.T	32.9161	42.4165	31.645	32.1819	46.6432	47.2292	25.068	32.7154	62.4634	sp|P17255|VATA_YEAST	S	858	KAVALGSPDRTGS	5000	U	ea08219.raw
K.AVDNDT#AGS#AGK.K	11.3233	19.0844	12.075	12.0272	16.7894	12.974	14.6584	17.0328	24.8307	sp|P38250|IST2_YEAST	T	701	KAVDNDTAGSAGK	5000	U	ea08230.raw
K.AVDNDTAGS#AGK.K	99.4821	117.962	111.708	109.37	123.934	120.896	112.834	133.23	150.641	sp|P38250|IST2_YEAST	S	704	DNDTAGSAGKKPL	5000	U	ea08229.raw
K.AVDNDTAGS#AGK.K	99.4821	117.962	111.708	109.37	123.934	120.896	112.834	133.23	150.641	sp|P38250|IST2_YEAST	S	704	DNDTAGSAGKKPL	5000	U	ea08230.raw
K.AVDNDTAGS#AGK.K	99.4821	117.962	111.708	109.37	123.934	120.896	112.834	133.23	150.641	sp|P38250|IST2_YEAST	S	704	DNDTAGSAGKKPL	5000	U	ea08230.raw
K.AVDNDTAGS#AGK.K	99.4821	117.962	111.708	109.37	123.934	120.896	112.834	133.23	150.641	sp|P38250|IST2_YEAST	S	704	DNDTAGSAGKKPL	5000	U	ea08219.raw
K.AVDSSNNASNTVPS#PIK.Q	127.84	125.437	148.361	98.1224	118.59	125.481	133.375	154.793	123.651	sp|P41895|T2FA_YEAST	S	655	ASNTVPSPIKQEE	140.246	U	ea08238.raw
K.AVDSSNNASNTVPS#PIK.Q	127.84	125.437	148.361	98.1224	118.59	125.481	133.375	154.793	123.651	sp|P41895|T2FA_YEAST	S	655	ASNTVPSPIKQEE	140.246	U	ea08239.raw
K.AVDSSNNASNTVPS#PIK.Q	127.84	125.437	148.361	98.1224	118.59	125.481	133.375	154.793	123.651	sp|P41895|T2FA_YEAST	S	655	ASNTVPSPIKQEE	140.246	U	ea08239.raw
K.AVDSSNNASNTVPS#PIK.Q	127.84	125.437	148.361	98.1224	118.59	125.481	133.375	154.793	123.651	sp|P41895|T2FA_YEAST	S	655	ASNTVPSPIKQEE	140.246	U	ea08239.raw
K.AVDSSNNASNTVPS#PIK.Q	127.84	125.437	148.361	98.1224	118.59	125.481	133.375	154.793	123.651	sp|P41895|T2FA_YEAST	S	655	ASNTVPSPIKQEE	140.246	U	ea08227.raw
K.AVDSSNNASNTVPS#PIK.Q	127.84	125.437	148.361	98.1224	118.59	125.481	133.375	154.793	123.651	sp|P41895|T2FA_YEAST	S	655	ASNTVPSPIKQEE	140.246	U	ea08225.raw
K.AVDSSNNASNTVPS#PIK.Q	127.84	125.437	148.361	98.1224	118.59	125.481	133.375	154.793	123.651	sp|P41895|T2FA_YEAST	S	655	ASNTVPSPIKQEE	140.246	U	ea08225.raw
K.AVDSSNNASNTVPS#PIK.Q	127.84	125.437	148.361	98.1224	118.59	125.481	133.375	154.793	123.651	sp|P41895|T2FA_YEAST	S	655	ASNTVPSPIKQEE	140.246	U	ea08219.raw
K.AVDSSNNASNTVPS#PIK.Q	127.84	125.437	148.361	98.1224	118.59	125.481	133.375	154.793	123.651	sp|P41895|T2FA_YEAST	S	655	ASNTVPSPIKQEE	140.246	U	ea08219.raw
K.AVIAGSLPFS#PSSK.S	15.7934	16.705	16.1861	5.12133	12.2071	12.7592	1.93848	5.89154	3.41474	sp|Q08471|MSA1_YEAST	S	167	AGSLPFSPSSKSS	29.656	U	ea08228.raw
K.AVIAGSLPFS#PSSK.S	15.7934	16.705	16.1861	5.12133	12.2071	12.7592	1.93848	5.89154	3.41474	sp|Q08471|MSA1_YEAST	S	167	AGSLPFSPSSKSS	29.656	U	ea08222.raw
K.AVLT#PTTR.K	22.3686	18.09	20.9054	19.2679	16.9709	20.0379	56.7965	54.798	83.7242	sp|Q04116|YHP1_YEAST	T	139	AAKAVLTPTTRKE	63.9675	U	ea08224.raw
K.AVLT#PTTR.K	22.3686	18.09	20.9054	19.2679	16.9709	20.0379	56.7965	54.798	83.7242	sp|Q04116|YHP1_YEAST	T	139	AAKAVLTPTTRKE	63.9675	U	ea08219.raw
K.AVLTPT#TR.K	22.3686	18.09	20.9054	19.2679	16.9709	20.0379	56.7965	54.798	83.7242	sp|Q04116|YHP1_YEAST	T	139	AAKAVLTPTTRKE	63.9675	U	ea08224.raw
K.AVTVHS#K.S	64.6865	56.9365	59.8471	38.8747	60.7546	74.4688	50.2476	64.4069	60.6251	sp|P0CX82|RL19A_YEAST	S	59	KAVTVHSKSRTRA	105.167	R	ea08227.raw
K.AVVEGFDET#SAEPTPAPAPAPVER.E	15.3181	16.0729	21.5943	9.70815	14.243	20.7545	13.8959	16.6298	20.6302	sp|P31380|FUN30_YEAST	S	451	EGFDETSAEPTPA	0	U	ea08224.raw
K.AVVEGFDETS#AEPTPAPAPAPVER.E	15.3181	16.0729	21.5943	9.70815	14.243	20.7545	13.8959	16.6298	20.6302	sp|P31380|FUN30_YEAST	S	451	EGFDETSAEPTPA	0	U	ea08223.raw
K.AVVEGFDETS#AEPTPAPAPAPVER.E	15.3181	16.0729	21.5943	9.70815	14.243	20.7545	13.8959	16.6298	20.6302	sp|P31380|FUN30_YEAST	S	451	EGFDETSAEPTPA	0	U	ea08224.raw
K.AY#SM*TM*ETTSLSSQTNSR.S	139.535	163.136	160.543	123.599	156.165	163.744	163.293	177.228	167.115	sp|Q05050|EIS1_YEAST	S	161	AASKAYSMTMETT	88.0024	U	ea08237.raw
K.AYFTAPS#SER.R	200.589	186.758	212.446	221.154	216.388	178.263	189.495	178.671	186.13	sp|P53221|RL26B_YEAST	S	24	AYFTAPSSERRVL	36.0996	U	ea08226.raw
K.AYFTAPS#SER.R	200.589	186.758	212.446	221.154	216.388	178.263	189.495	178.671	186.13	sp|P53221|RL26B_YEAST	S	24	AYFTAPSSERRVL	36.0996	U	ea08225.raw
K.AYFTAPS#SER.R	200.589	186.758	212.446	221.154	216.388	178.263	189.495	178.671	186.13	sp|P53221|RL26B_YEAST	S	24	AYFTAPSSERRVL	36.0996	U	ea08219.raw
K.AYFTAPS#SERR.V	200.589	186.758	212.446	221.154	216.388	178.263	189.495	178.671	186.13	sp|P53221|RL26B_YEAST	S	24	AYFTAPSSERRVL	36.0996	U	ea08227.raw
K.AYFTAPS#SERR.V	200.589	186.758	212.446	221.154	216.388	178.263	189.495	178.671	186.13	sp|P53221|RL26B_YEAST	S	24	AYFTAPSSERRVL	36.0996	U	ea08219.raw
K.AYFTAPS#SERR.V	200.589	186.758	212.446	221.154	216.388	178.263	189.495	178.671	186.13	sp|P53221|RL26B_YEAST	S	24	AYFTAPSSERRVL	36.0996	U	ea08221.raw
K.AYFTAPS#SQR.R	188.74	157.851	185.633	197.943	206.018	155.509	191.448	188.129	172.25	sp|P05743|RL26A_YEAST	S	24	AYFTAPSSQRRVL	71.4427	U	ea08226.raw
K.AYFTAPS#SQR.R	188.74	157.851	185.633	197.943	206.018	155.509	191.448	188.129	172.25	sp|P05743|RL26A_YEAST	S	24	AYFTAPSSQRRVL	71.4427	U	ea08226.raw
K.AYFTAPS#SQR.R	188.74	157.851	185.633	197.943	206.018	155.509	191.448	188.129	172.25	sp|P05743|RL26A_YEAST	S	24	AYFTAPSSQRRVL	71.4427	U	ea08227.raw
K.AYFTAPS#SQR.R	188.74	157.851	185.633	197.943	206.018	155.509	191.448	188.129	172.25	sp|P05743|RL26A_YEAST	S	24	AYFTAPSSQRRVL	71.4427	U	ea08227.raw
K.AYFTAPS#SQR.R	188.74	157.851	185.633	197.943	206.018	155.509	191.448	188.129	172.25	sp|P05743|RL26A_YEAST	S	24	AYFTAPSSQRRVL	71.4427	U	ea08225.raw
K.AYFTAPS#SQR.R	188.74	157.851	185.633	197.943	206.018	155.509	191.448	188.129	172.25	sp|P05743|RL26A_YEAST	S	24	AYFTAPSSQRRVL	71.4427	U	ea08225.raw
K.AYFTAPS#SQR.R	188.74	157.851	185.633	197.943	206.018	155.509	191.448	188.129	172.25	sp|P05743|RL26A_YEAST	S	24	AYFTAPSSQRRVL	71.4427	U	ea08219.raw
K.AYFTAPS#SQR.R	188.74	157.851	185.633	197.943	206.018	155.509	191.448	188.129	172.25	sp|P05743|RL26A_YEAST	S	24	AYFTAPSSQRRVL	71.4427	U	ea08220.raw
K.AYFTAPSS#ER.R	74.2609	84.7891	93.7945	107.654	86.3312	81.5364	91.6721	91.9039	95.9741	sp|P53221|RL26B_YEAST	S	25	YFTAPSSERRVLL	25.9029	U	ea08225.raw
K.AYFTAPSS#ER.R	74.2609	84.7891	93.7945	107.654	86.3312	81.5364	91.6721	91.9039	95.9741	sp|P53221|RL26B_YEAST	S	25	YFTAPSSERRVLL	25.9029	U	ea08219.raw
K.AYFTAPSS#ERR.V	74.2609	84.7891	93.7945	107.654	86.3312	81.5364	91.6721	91.9039	95.9741	sp|P53221|RL26B_YEAST	S	25	YFTAPSSERRVLL	25.9029	U	ea08239.raw
K.AYFTAPSS#ERR.V	74.2609	84.7891	93.7945	107.654	86.3312	81.5364	91.6721	91.9039	95.9741	sp|P53221|RL26B_YEAST	S	25	YFTAPSSERRVLL	25.9029	U	ea08226.raw
K.AYFTAPSS#ERR.V	74.2609	84.7891	93.7945	107.654	86.3312	81.5364	91.6721	91.9039	95.9741	sp|P53221|RL26B_YEAST	S	25	YFTAPSSERRVLL	25.9029	U	ea08220.raw
K.AYFTAPSS#QR.R	53.2879	43.9187	42.7152	63.451	52.2421	29.7792	46.2558	39.9903	38.0607	sp|P05743|RL26A_YEAST	S	25	YFTAPSSQRRVLL	40.3518	U	ea08221.raw
K.AYFTAPSS#QRR.V	53.2879	43.9187	42.7152	63.451	52.2421	29.7792	46.2558	39.9903	38.0607	sp|P05743|RL26A_YEAST	S	25	YFTAPSSQRRVLL	40.3518	U	ea08239.raw
K.AYFTAPSS#QRR.V	53.2879	43.9187	42.7152	63.451	52.2421	29.7792	46.2558	39.9903	38.0607	sp|P05743|RL26A_YEAST	S	25	YFTAPSSQRRVLL	40.3518	U	ea08222.raw
K.AYFTAPSS#QRR.V	53.2879	43.9187	42.7152	63.451	52.2421	29.7792	46.2558	39.9903	38.0607	sp|P05743|RL26A_YEAST	S	25	YFTAPSSQRRVLL	40.3518	U	ea08221.raw
K.AYLAS#DS#DES#DGQVDEEAK.N	79.3948	101.047	92.9109	63.1959	85.6082	84.4667	77.0229	87.6089	103.396	sp|Q06344|ESF1_YEAST	S	372	ASDSDESDGQVDE	152.672	U	ea08229.raw
K.AYLAS#DS#DES#DGQVDEEAK.N	79.3948	101.047	92.9109	63.1959	85.6082	84.4667	77.0229	87.6089	103.396	sp|Q06344|ESF1_YEAST	S	372	ASDSDESDGQVDE	152.672	U	ea08229.raw
K.AYLAS#DS#DES#DGQVDEEAK.N	79.3948	101.047	92.9109	63.1959	85.6082	84.4667	77.0229	87.6089	103.396	sp|Q06344|ESF1_YEAST	S	372	ASDSDESDGQVDE	152.672	U	ea08223.raw
K.AYLAS#DS#DES#DGQVDEEAK.N	79.3948	101.047	92.9109	63.1959	85.6082	84.4667	77.0229	87.6089	103.396	sp|Q06344|ESF1_YEAST	S	372	ASDSDESDGQVDE	152.672	U	ea08223.raw
K.AYLAS#DS#DES#DGQVDEEAK.N	79.3948	101.047	92.9109	63.1959	85.6082	84.4667	77.0229	87.6089	103.396	sp|Q06344|ESF1_YEAST	S	372	ASDSDESDGQVDE	152.672	U	ea08225.raw
K.AYS#M*TMETTSLSSQTNSR.S	139.535	163.136	160.543	123.599	156.165	163.744	163.293	177.228	167.115	sp|Q05050|EIS1_YEAST	S	161	AASKAYSMTMETT	88.0024	U	ea08239.raw
K.AYS#M*TMETTSLSSQTNSR.S	139.535	163.136	160.543	123.599	156.165	163.744	163.293	177.228	167.115	sp|Q05050|EIS1_YEAST	S	161	AASKAYSMTMETT	88.0024	U	ea08224.raw
K.AYS#M*TMETTSLSSQTNSR.S	139.535	163.136	160.543	123.599	156.165	163.744	163.293	177.228	167.115	sp|Q05050|EIS1_YEAST	S	161	AASKAYSMTMETT	88.0024	U	ea08219.raw
K.AYS#MTM*ETTSLSSQTNSR.S	139.535	163.136	160.543	123.599	156.165	163.744	163.293	177.228	167.115	sp|Q05050|EIS1_YEAST	S	161	AASKAYSMTMETT	88.0024	U	ea08230.raw
K.AYS#MTM*ETTSLSSQTNSR.S	139.535	163.136	160.543	123.599	156.165	163.744	163.293	177.228	167.115	sp|Q05050|EIS1_YEAST	S	161	AASKAYSMTMETT	88.0024	U	ea08237.raw
K.AYS#MTM*ETTSLSSQTNSR.S	139.535	163.136	160.543	123.599	156.165	163.744	163.293	177.228	167.115	sp|Q05050|EIS1_YEAST	S	161	AASKAYSMTMETT	88.0024	U	ea08237.raw
K.AYS#MTM*ETTSLSSQTNSR.S	139.535	163.136	160.543	123.599	156.165	163.744	163.293	177.228	167.115	sp|Q05050|EIS1_YEAST	S	161	AASKAYSMTMETT	88.0024	U	ea08239.raw
K.AYS#MTM*ETTSLSSQTNSR.S	139.535	163.136	160.543	123.599	156.165	163.744	163.293	177.228	167.115	sp|Q05050|EIS1_YEAST	S	161	AASKAYSMTMETT	88.0024	U	ea08224.raw
K.AYS#MTM*ETTSLSSQTNSR.S	139.535	163.136	160.543	123.599	156.165	163.744	163.293	177.228	167.115	sp|Q05050|EIS1_YEAST	S	161	AASKAYSMTMETT	88.0024	U	ea08225.raw
K.AYS#MTM*ETTSLSSQTNSR.S	139.535	163.136	160.543	123.599	156.165	163.744	163.293	177.228	167.115	sp|Q05050|EIS1_YEAST	S	161	AASKAYSMTMETT	88.0024	U	ea08219.raw
K.AYS#MTMETTSLSSQTNSR.S	139.535	163.136	160.543	123.599	156.165	163.744	163.293	177.228	167.115	sp|Q05050|EIS1_YEAST	S	161	AASKAYSMTMETT	88.0024	U	ea08238.raw
K.AYS#MTMETTSLSSQTNSR.S	139.535	163.136	160.543	123.599	156.165	163.744	163.293	177.228	167.115	sp|Q05050|EIS1_YEAST	S	161	AASKAYSMTMETT	88.0024	U	ea08225.raw
K.AYS#MTMETTSLSSQTNSR.S	139.535	163.136	160.543	123.599	156.165	163.744	163.293	177.228	167.115	sp|Q05050|EIS1_YEAST	S	161	AASKAYSMTMETT	88.0024	U	ea08219.raw
K.AYSMTMETT#SLSS#QTNSR.S	6.73122	8.56147	7.31258	3.97855	7.11003	8.94079	6.14514	8.66427	7.3265	sp|Q05050|EIS1_YEAST	S	161	AASKAYSMTMETT	88.0024	U	ea08230.raw
K.AYT#PS#PR.S	27.573	28.4945	33.3472	20.1717	22.5426	35.3612	23.3941	30.4835	33.9075	sp|P34233|ASH1_YEAST	S	452	PKAYTPSPRSPNY	59.9646	U	ea08228.raw
K.DAADEEKTTT#S#LFPESNNIDR.S	7.02215	7.49739	7.64042	6.84649	9.22217	12.8707	12.4811	15.4598	16.9542	sp|Q00947|STP1_YEAST	T	63	DEEKTTTSLFPES	22.8973	U	ea08229.raw
K.DAEDETS#SDGSK.S	137.04	174.688	134.517	132.969	199.929	157.176	147.889	182.58	312.833	sp|P38764|RPN1_YEAST	S	178	DAEDETSSDGSKS	45.1204	U	ea08223.raw
K.DAEDETS#SDGSK.S	137.04	174.688	134.517	132.969	199.929	157.176	147.889	182.58	312.833	sp|P38764|RPN1_YEAST	S	178	DAEDETSSDGSKS	45.1204	U	ea08223.raw
K.DAEPQS#DSTTSK.E	128.265	164.373	183.594	121.829	152.343	161.13	157.654	197.549	168.302	sp|P15705|STI1_YEAST	S	227	KDAEPQSDSTTSK	75.2916	U	ea08223.raw
K.DAEPQS#DSTTSK.E	128.265	164.373	183.594	121.829	152.343	161.13	157.654	197.549	168.302	sp|P15705|STI1_YEAST	S	227	KDAEPQSDSTTSK	75.2916	U	ea08225.raw
K.DAES#PDDLLK.K	0	3.04685	5.45607	2.6433	4.1139	6.05095	3.69284	3.31513	4.55385	sp|P38750|YHA8_YEAST	S	568	SSKDAESPDDLLK	5000	U	ea08223.raw
K.DAFLEATS#EDEIISR.A	29.4427	40.3903	42.7066	26.5081	48.5226	35.8296	25.8351	35.7849	43.8333	sp|P16861|PFKA1_YEAST	S	179	AFLEATSEDEIIS	46.5873	U	ea08229.raw
K.DAFLEATS#EDEIISR.A	29.4427	40.3903	42.7066	26.5081	48.5226	35.8296	25.8351	35.7849	43.8333	sp|P16861|PFKA1_YEAST	S	179	AFLEATSEDEIIS	46.5873	U	ea08230.raw
K.DAFLEATS#EDEIISR.A	29.4427	40.3903	42.7066	26.5081	48.5226	35.8296	25.8351	35.7849	43.8333	sp|P16861|PFKA1_YEAST	S	179	AFLEATSEDEIIS	46.5873	U	ea08230.raw
K.DAFLEATS#EDEIISR.A	29.4427	40.3903	42.7066	26.5081	48.5226	35.8296	25.8351	35.7849	43.8333	sp|P16861|PFKA1_YEAST	S	179	AFLEATSEDEIIS	46.5873	U	ea08223.raw
K.DAFLEATS#EDEIISR.A	29.4427	40.3903	42.7066	26.5081	48.5226	35.8296	25.8351	35.7849	43.8333	sp|P16861|PFKA1_YEAST	S	179	AFLEATSEDEIIS	46.5873	U	ea08223.raw
K.DAFLEATS#EDEIISR.A	29.4427	40.3903	42.7066	26.5081	48.5226	35.8296	25.8351	35.7849	43.8333	sp|P16861|PFKA1_YEAST	S	179	AFLEATSEDEIIS	46.5873	U	ea08223.raw
K.DAFLEATS#EDEIISR.A	29.4427	40.3903	42.7066	26.5081	48.5226	35.8296	25.8351	35.7849	43.8333	sp|P16861|PFKA1_YEAST	S	179	AFLEATSEDEIIS	46.5873	U	ea08224.raw
K.DALFGTDIS#PSM*K.Y	5.39651	7.49465	5.54345	2.22479	6.42614	6.20037	5.2157	3.26424	4.03385	sp|Q12365|BBP1_YEAST	S	29	LFGTDISPSMKYK	25.3155	U	ea08227.raw
K.DALPSVT#SEQVR.E	56.2445	63.4548	70.5135	36.5576	56.7246	78.2971	67.7991	93.2732	88.7765	sp|P09436|SYIC_YEAST	T	922	DALPSVTSEQVRE	0	U	ea08219.raw
K.DALVYNDYAGS#GNSAGSGLGVEDIR.L	3.60374	3.55218	7.31283	3.37103	4.02837	7.05983	5.86805	6.62689	6.50024	sp|Q05027|TAF9_YEAST	S	80	YNDYAGSGNSAGS	0	U	ea08224.raw
K.DANEDLHS#LSS#R.G	139.886	148.22	134.419	113.319	153.807	160.939	136.972	156.023	178.933	sp|Q03653|EFR3_YEAST	S	771	ANEDLHSLSSRGK	79.0631	U	ea08228.raw
K.DANEDLHS#LSS#R.G	139.886	148.22	134.419	113.319	153.807	160.939	136.972	156.023	178.933	sp|Q03653|EFR3_YEAST	S	771	ANEDLHSLSSRGK	79.0631	U	ea08227.raw
K.DANEDLHS#LSS#R.G	139.886	148.22	134.419	113.319	153.807	160.939	136.972	156.023	178.933	sp|Q03653|EFR3_YEAST	S	771	ANEDLHSLSSRGK	79.0631	U	ea08222.raw
K.DANEDLHS#LSS#R.G	139.886	148.22	134.419	113.319	153.807	160.939	136.972	156.023	178.933	sp|Q03653|EFR3_YEAST	S	771	ANEDLHSLSSRGK	79.0631	U	ea08221.raw
K.DANEDLHS#LSSR.G	56.7234	49.8481	40.6949	75.8942	63.5105	47.428	54.3972	58.9188	66.3566	sp|Q03653|EFR3_YEAST	S	771	ANEDLHSLSSRGK	79.0631	U	ea08228.raw
K.DANS#S#DEEFAQS#LEAEM*NK.A	49.4585	44.5442	47.6925	48.8762	56.0579	54.1296	79.6549	91.4387	80.0585	sp|P54000|SUB1_YEAST	S	268	ESKDANSSDEEFA	5000	U	ea08229.raw
K.DANS#S#DEEFAQS#LEAEM*NK.A	49.4585	44.5442	47.6925	48.8762	56.0579	54.1296	79.6549	91.4387	80.0585	sp|P54000|SUB1_YEAST	S	268	ESKDANSSDEEFA	5000	U	ea08229.raw
K.DANS#S#DEEFAQS#LEAEM*NK.A	49.4585	44.5442	47.6925	48.8762	56.0579	54.1296	79.6549	91.4387	80.0585	sp|P54000|SUB1_YEAST	S	268	ESKDANSSDEEFA	5000	U	ea08229.raw
K.DANS#S#DEEFAQS#LEAEM*NK.A	49.4585	44.5442	47.6925	48.8762	56.0579	54.1296	79.6549	91.4387	80.0585	sp|P54000|SUB1_YEAST	S	268	ESKDANSSDEEFA	5000	U	ea08223.raw
K.DANS#S#DEEFAQS#LEAEM*NK.A	49.4585	44.5442	47.6925	48.8762	56.0579	54.1296	79.6549	91.4387	80.0585	sp|P54000|SUB1_YEAST	S	268	ESKDANSSDEEFA	5000	U	ea08224.raw
K.DANS#S#DEEFAQS#LEAEM*NK.A	49.4585	44.5442	47.6925	48.8762	56.0579	54.1296	79.6549	91.4387	80.0585	sp|P54000|SUB1_YEAST	S	268	ESKDANSSDEEFA	5000	U	ea08224.raw
K.DANS#S#DEEFAQSLEAEM*NK.A	183.622	181.25	229.793	163.936	188.618	196.67	179.352	201.186	190.993	sp|P54000|SUB1_YEAST	S	268	ESKDANSSDEEFA	5000	U	ea08229.raw
K.DANS#S#DEEFAQSLEAEM*NK.A	183.622	181.25	229.793	163.936	188.618	196.67	179.352	201.186	190.993	sp|P54000|SUB1_YEAST	S	268	ESKDANSSDEEFA	5000	U	ea08229.raw
K.DANS#S#DEEFAQSLEAEM*NK.A	183.622	181.25	229.793	163.936	188.618	196.67	179.352	201.186	190.993	sp|P54000|SUB1_YEAST	S	268	ESKDANSSDEEFA	5000	U	ea08229.raw
K.DANS#S#DEEFAQSLEAEM*NK.A	183.622	181.25	229.793	163.936	188.618	196.67	179.352	201.186	190.993	sp|P54000|SUB1_YEAST	S	268	ESKDANSSDEEFA	5000	U	ea08229.raw
K.DANS#S#DEEFAQSLEAEM*NK.A	183.622	181.25	229.793	163.936	188.618	196.67	179.352	201.186	190.993	sp|P54000|SUB1_YEAST	S	268	ESKDANSSDEEFA	5000	U	ea08229.raw
K.DANS#S#DEEFAQSLEAEM*NK.A	183.622	181.25	229.793	163.936	188.618	196.67	179.352	201.186	190.993	sp|P54000|SUB1_YEAST	S	268	ESKDANSSDEEFA	5000	U	ea08229.raw
K.DANS#S#DEEFAQSLEAEM*NK.A	183.622	181.25	229.793	163.936	188.618	196.67	179.352	201.186	190.993	sp|P54000|SUB1_YEAST	S	268	ESKDANSSDEEFA	5000	U	ea08230.raw
K.DANS#S#DEEFAQSLEAEM*NK.A	183.622	181.25	229.793	163.936	188.618	196.67	179.352	201.186	190.993	sp|P54000|SUB1_YEAST	S	268	ESKDANSSDEEFA	5000	U	ea08223.raw
K.DANS#S#DEEFAQSLEAEM*NK.A	183.622	181.25	229.793	163.936	188.618	196.67	179.352	201.186	190.993	sp|P54000|SUB1_YEAST	S	268	ESKDANSSDEEFA	5000	U	ea08223.raw
K.DANS#S#DEEFAQSLEAEM*NK.A	183.622	181.25	229.793	163.936	188.618	196.67	179.352	201.186	190.993	sp|P54000|SUB1_YEAST	S	268	ESKDANSSDEEFA	5000	U	ea08223.raw
K.DANS#S#DEEFAQSLEAEM*NK.A	183.622	181.25	229.793	163.936	188.618	196.67	179.352	201.186	190.993	sp|P54000|SUB1_YEAST	S	268	ESKDANSSDEEFA	5000	U	ea08223.raw
K.DANS#S#DEEFAQSLEAEM*NK.A	183.622	181.25	229.793	163.936	188.618	196.67	179.352	201.186	190.993	sp|P54000|SUB1_YEAST	S	268	ESKDANSSDEEFA	5000	U	ea08223.raw
K.DANS#S#DEEFAQSLEAEM*NK.A	183.622	181.25	229.793	163.936	188.618	196.67	179.352	201.186	190.993	sp|P54000|SUB1_YEAST	S	268	ESKDANSSDEEFA	5000	U	ea08224.raw
K.DANS#S#DEEFAQSLEAEM*NK.A	183.622	181.25	229.793	163.936	188.618	196.67	179.352	201.186	190.993	sp|P54000|SUB1_YEAST	S	268	ESKDANSSDEEFA	5000	U	ea08225.raw
K.DANS#S#DEEFAQSLEAEM*NK.A	183.622	181.25	229.793	163.936	188.618	196.67	179.352	201.186	190.993	sp|P54000|SUB1_YEAST	S	268	ESKDANSSDEEFA	5000	U	ea08225.raw
K.DANSS#DEEFAQSLEAEMNK.A	2.23709	6.71862	6.81721	4.99161	2.85832	5.40682	7.57624	7.64526	2.52174	sp|P54000|SUB1_YEAST	S	269	SKDANSSDEEFAQ	5000	U	ea08224.raw
K.DAPQDSDNTAGADLLM*Y#LATSPYNK.S	2.92398	0	4.8698	3.20339	6.0677	4.35267	6.18117	6.00604	2.43658	sp|P42845|STB1_YEAST	T	187	PQDSDNTAGADLL	15.8125	U	ea08239.raw
K.DAQGEES#TINT#PTGDESGEVVK.K	62.0855	49.8567	53.7865	34.7083	44.0838	45.9542	44.6662	41.2024	35.7583	sp|P53883|NOP13_YEAST	T	105	EESTINTPTGDES	68.6093	U	ea08229.raw
K.DAQGEES#TINT#PTGDESGEVVK.K	62.0855	49.8567	53.7865	34.7083	44.0838	45.9542	44.6662	41.2024	35.7583	sp|P53883|NOP13_YEAST	T	105	EESTINTPTGDES	68.6093	U	ea08230.raw
K.DAQGEES#TINT#PTGDESGEVVK.K	62.0855	49.8567	53.7865	34.7083	44.0838	45.9542	44.6662	41.2024	35.7583	sp|P53883|NOP13_YEAST	T	105	EESTINTPTGDES	68.6093	U	ea08223.raw
K.DAQGEES#TINT#PTGDESGEVVK.K	62.0855	49.8567	53.7865	34.7083	44.0838	45.9542	44.6662	41.2024	35.7583	sp|P53883|NOP13_YEAST	T	105	EESTINTPTGDES	68.6093	U	ea08224.raw
K.DAQGEEST#INT#PTGDESGEVVK.K	62.0855	49.8567	53.7865	34.7083	44.0838	45.9542	44.6662	41.2024	35.7583	sp|P53883|NOP13_YEAST	T	105	EESTINTPTGDES	68.6093	U	ea08228.raw
K.DAQGEEST#INT#PTGDESGEVVK.K	62.0855	49.8567	53.7865	34.7083	44.0838	45.9542	44.6662	41.2024	35.7583	sp|P53883|NOP13_YEAST	T	105	EESTINTPTGDES	68.6093	U	ea08237.raw
K.DAQGEEST#INT#PTGDESGEVVK.K	62.0855	49.8567	53.7865	34.7083	44.0838	45.9542	44.6662	41.2024	35.7583	sp|P53883|NOP13_YEAST	T	105	EESTINTPTGDES	68.6093	U	ea08237.raw
K.DAQGEESTINT#PTGDESGEVVK.K	117.097	108.948	117.819	75.4009	100.523	87.7486	80.1489	82.8715	72.8529	sp|P53883|NOP13_YEAST	T	105	EESTINTPTGDES	68.6093	U	ea08229.raw
K.DAQGEESTINT#PTGDESGEVVK.K	117.097	108.948	117.819	75.4009	100.523	87.7486	80.1489	82.8715	72.8529	sp|P53883|NOP13_YEAST	T	105	EESTINTPTGDES	68.6093	U	ea08229.raw
K.DAQGEESTINT#PTGDESGEVVK.K	117.097	108.948	117.819	75.4009	100.523	87.7486	80.1489	82.8715	72.8529	sp|P53883|NOP13_YEAST	T	105	EESTINTPTGDES	68.6093	U	ea08230.raw
K.DAQGEESTINT#PTGDESGEVVK.K	117.097	108.948	117.819	75.4009	100.523	87.7486	80.1489	82.8715	72.8529	sp|P53883|NOP13_YEAST	T	105	EESTINTPTGDES	68.6093	U	ea08223.raw
K.DAQGEESTINT#PTGDESGEVVK.K	117.097	108.948	117.819	75.4009	100.523	87.7486	80.1489	82.8715	72.8529	sp|P53883|NOP13_YEAST	T	105	EESTINTPTGDES	68.6093	U	ea08223.raw
K.DAQGEESTINT#PTGDESGEVVK.K	117.097	108.948	117.819	75.4009	100.523	87.7486	80.1489	82.8715	72.8529	sp|P53883|NOP13_YEAST	T	105	EESTINTPTGDES	68.6093	U	ea08224.raw
K.DAQGEESTINT#PTGDESGEVVK.K	117.097	108.948	117.819	75.4009	100.523	87.7486	80.1489	82.8715	72.8529	sp|P53883|NOP13_YEAST	T	105	EESTINTPTGDES	68.6093	U	ea08225.raw
K.DAQGEESTINTPT#GDESGEVVK.K	117.097	108.948	117.819	75.4009	100.523	87.7486	80.1489	82.8715	72.8529	sp|P53883|NOP13_YEAST	T	105	EESTINTPTGDES	68.6093	U	ea08237.raw
K.DAS#M*LDVSDAASNTTINGK.H	11.7934	11.1324	15.6147	6.43617	9.99005	10.6778	9.5615	10.5966	9.65445	sp|Q04739|GAL83_YEAST	S	12	PENKDASMLDVSD	253.951	U	ea08230.raw
K.DAS#PNAK.K	203.069	210.941	209.045	176.758	232.188	255.89	248.353	310.654	309.841	sp|Q00453|RGM1_YEAST	S	206	DQAKDASPNAKKx	5000	U	ea08223.raw
K.DAS#QEES#LI.-	47.5817	34.3452	49.1657	29.6303	46.8651	41.353	42.0885	38.4707	47.4753	sp|P16140|VATB_YEAST	S	511	GKKKDASQEESLI	5000	U	ea08227.raw
K.DAS#QEES#LI.-	47.5817	34.3452	49.1657	29.6303	46.8651	41.353	42.0885	38.4707	47.4753	sp|P16140|VATB_YEAST	S	511	GKKKDASQEESLI	5000	U	ea08222.raw
K.DAS#QEES#LI.-	47.5817	34.3452	49.1657	29.6303	46.8651	41.353	42.0885	38.4707	47.4753	sp|P16140|VATB_YEAST	S	511	GKKKDASQEESLI	5000	U	ea08221.raw
K.DAS#YAYLK.D	16.3898	18.0397	16.3515	24.2583	21.1446	27.5258	80.0008	82.5179	80.1826	sp|P25558|BUD3_YEAST	S	1603	LLTKDASYAYLKD	153.814	U	ea08237.raw
K.DAS#YAYLK.D	16.3898	18.0397	16.3515	24.2583	21.1446	27.5258	80.0008	82.5179	80.1826	sp|P25558|BUD3_YEAST	S	1603	LLTKDASYAYLKD	153.814	U	ea08238.raw
K.DAS#YAYLK.D	16.3898	18.0397	16.3515	24.2583	21.1446	27.5258	80.0008	82.5179	80.1826	sp|P25558|BUD3_YEAST	S	1603	LLTKDASYAYLKD	153.814	U	ea08225.raw
K.DASASS#TSTFDAR.A	75.6409	105.285	123.126	80.5392	86.4962	97.286	79.4769	93.2831	82.6954	sp|P32521|PAN1_YEAST	S	1253	KDASASSTSTFDA	25.9029	U	ea08229.raw
K.DASASS#TSTFDAR.A	75.6409	105.285	123.126	80.5392	86.4962	97.286	79.4769	93.2831	82.6954	sp|P32521|PAN1_YEAST	S	1253	KDASASSTSTFDA	25.9029	U	ea08229.raw
K.DASASS#TSTFDAR.A	75.6409	105.285	123.126	80.5392	86.4962	97.286	79.4769	93.2831	82.6954	sp|P32521|PAN1_YEAST	S	1253	KDASASSTSTFDA	25.9029	U	ea08224.raw
K.DASASS#TSTFDAR.A	75.6409	105.285	123.126	80.5392	86.4962	97.286	79.4769	93.2831	82.6954	sp|P32521|PAN1_YEAST	S	1253	KDASASSTSTFDA	25.9029	U	ea08224.raw
K.DASASSTST#FDAR.A	75.6409	105.285	123.126	80.5392	86.4962	97.286	79.4769	93.2831	82.6954	sp|P32521|PAN1_YEAST	S	1253	KDASASSTSTFDA	25.9029	U	ea08223.raw
K.DASM*LDVSDAASNT#T#INGK.H	65.4001	61.7207	72.8741	62.0858	59.6851	62.8628	72.3643	74.6513	63.6208	sp|Q04739|GAL83_YEAST	S	21	DVSDAASNTTING	55.0913	U	ea08229.raw
K.DASM*LDVSDAASNT#TINGK.H	10.3453	10.9303	12.243	7.19324	10.4095	6.9822	10.2274	15.3044	9.91484	sp|Q04739|GAL83_YEAST	T	24	DAASNTTINGKHS	35.0965	U	ea08230.raw
K.DASMLDVSDAAS#NTT#INGK.H	65.4001	61.7207	72.8741	62.0858	59.6851	62.8628	72.3643	74.6513	63.6208	sp|Q04739|GAL83_YEAST	S	21	DVSDAASNTTING	55.0913	U	ea08223.raw
K.DASMLDVSDAASNT#T#INGK.H	65.4001	61.7207	72.8741	62.0858	59.6851	62.8628	72.3643	74.6513	63.6208	sp|Q04739|GAL83_YEAST	S	21	DVSDAASNTTING	55.0913	U	ea08229.raw
K.DASMLDVSDAASNT#T#INGK.H	65.4001	61.7207	72.8741	62.0858	59.6851	62.8628	72.3643	74.6513	63.6208	sp|Q04739|GAL83_YEAST	S	21	DVSDAASNTTING	55.0913	U	ea08229.raw
K.DASMLDVSDAASNT#T#INGK.H	65.4001	61.7207	72.8741	62.0858	59.6851	62.8628	72.3643	74.6513	63.6208	sp|Q04739|GAL83_YEAST	S	21	DVSDAASNTTING	55.0913	U	ea08230.raw
K.DASMLDVSDAASNT#T#INGK.H	65.4001	61.7207	72.8741	62.0858	59.6851	62.8628	72.3643	74.6513	63.6208	sp|Q04739|GAL83_YEAST	S	21	DVSDAASNTTING	55.0913	U	ea08230.raw
K.DASMLDVSDAASNT#T#INGK.H	65.4001	61.7207	72.8741	62.0858	59.6851	62.8628	72.3643	74.6513	63.6208	sp|Q04739|GAL83_YEAST	S	21	DVSDAASNTTING	55.0913	U	ea08224.raw
K.DASQEES#LI.-	57.772	71.0143	85.4621	46.7047	75.9002	69.6922	60.0604	66.7032	83.1937	sp|P16140|VATB_YEAST	S	515	DASQEESLIxxxx	5000	U	ea08228.raw
K.DASQEES#LI.-	57.772	71.0143	85.4621	46.7047	75.9002	69.6922	60.0604	66.7032	83.1937	sp|P16140|VATB_YEAST	S	515	DASQEESLIxxxx	5000	U	ea08229.raw
K.DASQEES#LI.-	57.772	71.0143	85.4621	46.7047	75.9002	69.6922	60.0604	66.7032	83.1937	sp|P16140|VATB_YEAST	S	515	DASQEESLIxxxx	5000	U	ea08237.raw
K.DASQEES#LI.-	57.772	71.0143	85.4621	46.7047	75.9002	69.6922	60.0604	66.7032	83.1937	sp|P16140|VATB_YEAST	S	515	DASQEESLIxxxx	5000	U	ea08238.raw
K.DASQEES#LI.-	57.772	71.0143	85.4621	46.7047	75.9002	69.6922	60.0604	66.7032	83.1937	sp|P16140|VATB_YEAST	S	515	DASQEESLIxxxx	5000	U	ea08239.raw
K.DASQEES#LI.-	57.772	71.0143	85.4621	46.7047	75.9002	69.6922	60.0604	66.7032	83.1937	sp|P16140|VATB_YEAST	S	515	DASQEESLIxxxx	5000	U	ea08227.raw
K.DASQEES#LI.-	57.772	71.0143	85.4621	46.7047	75.9002	69.6922	60.0604	66.7032	83.1937	sp|P16140|VATB_YEAST	S	515	DASQEESLIxxxx	5000	U	ea08222.raw
K.DASQEES#LI.-	57.772	71.0143	85.4621	46.7047	75.9002	69.6922	60.0604	66.7032	83.1937	sp|P16140|VATB_YEAST	S	515	DASQEESLIxxxx	5000	U	ea08224.raw
K.DASQEES#LI.-	57.772	71.0143	85.4621	46.7047	75.9002	69.6922	60.0604	66.7032	83.1937	sp|P16140|VATB_YEAST	S	515	DASQEESLIxxxx	5000	U	ea08221.raw
K.DATESVAVEPSNEDVKPEEKGS#EAEDDINNVSK.E	54.7356	59.4665	60.5839	55.0876	63.0748	57.2579	64.5579	72.6542	65.5698	sp|Q12114|CHS5_YEAST	S	590	KPEEKGSEAEDDI	367.215	U	ea08237.raw
K.DATESVAVEPSNEDVKPEEKGS#EAEDDINNVSK.E	54.7356	59.4665	60.5839	55.0876	63.0748	57.2579	64.5579	72.6542	65.5698	sp|Q12114|CHS5_YEAST	S	590	KPEEKGSEAEDDI	367.215	U	ea08224.raw
K.DATESVAVEPSNEDVKPEEKGS#EAEDDINNVSK.E	54.7356	59.4665	60.5839	55.0876	63.0748	57.2579	64.5579	72.6542	65.5698	sp|Q12114|CHS5_YEAST	S	590	KPEEKGSEAEDDI	367.215	U	ea08224.raw
K.DAVPFT#PFNGDR.E	43.3868	52.6166	58.006	48.4557	39.3908	43.6447	50.6837	49.6523	58.9294	sp|Q03290|TFB3_YEAST	T	258	KDAVPFTPFNGDR	5000	U	ea08230.raw
K.DAVPFT#PFNGDR.E	43.3868	52.6166	58.006	48.4557	39.3908	43.6447	50.6837	49.6523	58.9294	sp|Q03290|TFB3_YEAST	T	258	KDAVPFTPFNGDR	5000	U	ea08237.raw
K.DAVPFT#PFNGDR.E	43.3868	52.6166	58.006	48.4557	39.3908	43.6447	50.6837	49.6523	58.9294	sp|Q03290|TFB3_YEAST	T	258	KDAVPFTPFNGDR	5000	U	ea08239.raw
K.DAVPFT#PFNGDR.E	43.3868	52.6166	58.006	48.4557	39.3908	43.6447	50.6837	49.6523	58.9294	sp|Q03290|TFB3_YEAST	T	258	KDAVPFTPFNGDR	5000	U	ea08224.raw
K.DAVPFT#PFNGDR.E	43.3868	52.6166	58.006	48.4557	39.3908	43.6447	50.6837	49.6523	58.9294	sp|Q03290|TFB3_YEAST	T	258	KDAVPFTPFNGDR	5000	U	ea08224.raw
K.DDDEEPS#DSEDK.E	552.468	657.174	782.353	518.976	680.274	853.838	892.042	1007.59	983.05	sp|P09232|PRTB_YEAST	S	58	DDDEEPSDSEDKE	76.287	U	ea08228.raw
K.DDDEEPS#DSEDK.E	552.468	657.174	782.353	518.976	680.274	853.838	892.042	1007.59	983.05	sp|P09232|PRTB_YEAST	S	58	DDDEEPSDSEDKE	76.287	U	ea08228.raw
K.DDDEEPS#DSEDK.E	552.468	657.174	782.353	518.976	680.274	853.838	892.042	1007.59	983.05	sp|P09232|PRTB_YEAST	S	58	DDDEEPSDSEDKE	76.287	U	ea08229.raw
K.DDDEEPS#DSEDK.E	552.468	657.174	782.353	518.976	680.274	853.838	892.042	1007.59	983.05	sp|P09232|PRTB_YEAST	S	58	DDDEEPSDSEDKE	76.287	U	ea08230.raw
K.DDDEEPS#DSEDK.E	552.468	657.174	782.353	518.976	680.274	853.838	892.042	1007.59	983.05	sp|P09232|PRTB_YEAST	S	58	DDDEEPSDSEDKE	76.287	U	ea08230.raw
K.DDDEEPS#DSEDK.E	552.468	657.174	782.353	518.976	680.274	853.838	892.042	1007.59	983.05	sp|P09232|PRTB_YEAST	S	58	DDDEEPSDSEDKE	76.287	U	ea08233.raw
K.DDDEEPS#DSEDK.E	552.468	657.174	782.353	518.976	680.274	853.838	892.042	1007.59	983.05	sp|P09232|PRTB_YEAST	S	58	DDDEEPSDSEDKE	76.287	U	ea08237.raw
K.DDDEEPS#DSEDK.E	552.468	657.174	782.353	518.976	680.274	853.838	892.042	1007.59	983.05	sp|P09232|PRTB_YEAST	S	58	DDDEEPSDSEDKE	76.287	U	ea08226.raw
K.DDDEEPS#DSEDK.E	552.468	657.174	782.353	518.976	680.274	853.838	892.042	1007.59	983.05	sp|P09232|PRTB_YEAST	S	58	DDDEEPSDSEDKE	76.287	U	ea08222.raw
K.DDDEEPS#DSEDK.E	552.468	657.174	782.353	518.976	680.274	853.838	892.042	1007.59	983.05	sp|P09232|PRTB_YEAST	S	58	DDDEEPSDSEDKE	76.287	U	ea08222.raw
K.DDDEEPS#DSEDK.E	552.468	657.174	782.353	518.976	680.274	853.838	892.042	1007.59	983.05	sp|P09232|PRTB_YEAST	S	58	DDDEEPSDSEDKE	76.287	U	ea08222.raw
K.DDDEEPS#DSEDK.E	552.468	657.174	782.353	518.976	680.274	853.838	892.042	1007.59	983.05	sp|P09232|PRTB_YEAST	S	58	DDDEEPSDSEDKE	76.287	U	ea08224.raw
K.DDDEEPS#DSEDK.E	552.468	657.174	782.353	518.976	680.274	853.838	892.042	1007.59	983.05	sp|P09232|PRTB_YEAST	S	58	DDDEEPSDSEDKE	76.287	U	ea08224.raw
K.DDDEEPS#DSEDK.E	552.468	657.174	782.353	518.976	680.274	853.838	892.042	1007.59	983.05	sp|P09232|PRTB_YEAST	S	58	DDDEEPSDSEDKE	76.287	U	ea08219.raw
K.DDDEEPS#DSEDK.E	552.468	657.174	782.353	518.976	680.274	853.838	892.042	1007.59	983.05	sp|P09232|PRTB_YEAST	S	58	DDDEEPSDSEDKE	76.287	U	ea08219.raw
K.DDDEEPS#DSEDK.E	552.468	657.174	782.353	518.976	680.274	853.838	892.042	1007.59	983.05	sp|P09232|PRTB_YEAST	S	58	DDDEEPSDSEDKE	76.287	U	ea08220.raw
K.DDDEEPSDS#EDK.E	552.468	657.174	782.353	518.976	680.274	853.838	892.042	1007.59	983.05	sp|P09232|PRTB_YEAST	S	58	DDDEEPSDSEDKE	76.287	U	ea08223.raw
K.DDDEEPSDS#EDK.E	552.468	657.174	782.353	518.976	680.274	853.838	892.042	1007.59	983.05	sp|P09232|PRTB_YEAST	S	58	DDDEEPSDSEDKE	76.287	U	ea08225.raw
K.DDDIRDRS#Y#TSVAELNR.E	93.842	86.7444	121.319	65.4014	100.823	107.761	78.321	80.4726	81.6514	sp|Q06146|YL257_YEAST	S	66	DDIRDRSYTSVAE	114.41	U	ea08228.raw
K.DDDIRDRS#YTS#VAELNR.E	172.052	202.396	242.902	143.799	203.471	214.877	174.035	178.924	188.978	sp|Q06146|YL257_YEAST	S	66	DDIRDRSYTSVAE	114.41	U	ea08224.raw
K.DDDIRDRS#YTSVAELNR.E	935.325	1077.76	1280.53	833.323	1099.18	1201.75	1027.95	1054.62	1090.38	sp|Q06146|YL257_YEAST	S	66	DDIRDRSYTSVAE	114.41	U	ea08229.raw
K.DDDIRDRS#YTSVAELNR.E	935.325	1077.76	1280.53	833.323	1099.18	1201.75	1027.95	1054.62	1090.38	sp|Q06146|YL257_YEAST	S	66	DDIRDRSYTSVAE	114.41	U	ea08229.raw
K.DDDIRDRS#YTSVAELNR.E	935.325	1077.76	1280.53	833.323	1099.18	1201.75	1027.95	1054.62	1090.38	sp|Q06146|YL257_YEAST	S	66	DDIRDRSYTSVAE	114.41	U	ea08230.raw
K.DDDIRDRS#YTSVAELNR.E	935.325	1077.76	1280.53	833.323	1099.18	1201.75	1027.95	1054.62	1090.38	sp|Q06146|YL257_YEAST	S	66	DDIRDRSYTSVAE	114.41	U	ea08237.raw
K.DDDIRDRS#YTSVAELNR.E	935.325	1077.76	1280.53	833.323	1099.18	1201.75	1027.95	1054.62	1090.38	sp|Q06146|YL257_YEAST	S	66	DDIRDRSYTSVAE	114.41	U	ea08238.raw
K.DDDIRDRS#YTSVAELNR.E	935.325	1077.76	1280.53	833.323	1099.18	1201.75	1027.95	1054.62	1090.38	sp|Q06146|YL257_YEAST	S	66	DDIRDRSYTSVAE	114.41	U	ea08238.raw
K.DDDIRDRS#YTSVAELNR.E	935.325	1077.76	1280.53	833.323	1099.18	1201.75	1027.95	1054.62	1090.38	sp|Q06146|YL257_YEAST	S	66	DDIRDRSYTSVAE	114.41	U	ea08223.raw
K.DDDIRDRSY#TS#VAELNR.E	172.052	202.396	242.902	143.799	203.471	214.877	174.035	178.924	188.978	sp|Q06146|YL257_YEAST	S	66	DDIRDRSYTSVAE	114.41	U	ea08228.raw
K.DDDIRDRSY#TS#VAELNR.E	172.052	202.396	242.902	143.799	203.471	214.877	174.035	178.924	188.978	sp|Q06146|YL257_YEAST	S	66	DDIRDRSYTSVAE	114.41	U	ea08230.raw
K.DDDIRDRSY#TSVAELNR.E	935.325	1077.76	1280.53	833.323	1099.18	1201.75	1027.95	1054.62	1090.38	sp|Q06146|YL257_YEAST	S	66	DDIRDRSYTSVAE	114.41	U	ea08237.raw
K.DDDIRDRSY#TSVAELNR.E	935.325	1077.76	1280.53	833.323	1099.18	1201.75	1027.95	1054.62	1090.38	sp|Q06146|YL257_YEAST	S	66	DDIRDRSYTSVAE	114.41	U	ea08238.raw
K.DDDIRDRSYT#SVAELNR.E	271.631	276.377	320.58	238.733	274.026	278.367	317.52	337.464	298.867	sp|Q06146|YL257_YEAST	T	68	IRDRSYTSVAELN	71.2361	U	ea08230.raw
K.DDEESKGES#EVSPQEQNQEQGSEPAAIEEPASQNITEK.K	162.043	170.33	232.125	125.292	172.142	182.751	169.004	202.469	186.498	sp|P40040|THO1_YEAST	S	48	KGESEVSPQEQNQ	68.6093	U	ea08229.raw
K.DDEESKGESEVS#PQEQNQEQGSEPAAIEEPASQNITEK.K	162.043	170.33	232.125	125.292	172.142	182.751	169.004	202.469	186.498	sp|P40040|THO1_YEAST	S	48	KGESEVSPQEQNQ	68.6093	U	ea08230.raw
K.DDEESKGESEVS#PQEQNQEQGSEPAAIEEPASQNITEK.K	162.043	170.33	232.125	125.292	172.142	182.751	169.004	202.469	186.498	sp|P40040|THO1_YEAST	S	48	KGESEVSPQEQNQ	68.6093	U	ea08224.raw
K.DDEIDEEDDS#EEAK.A	30.0445	30.1587	27.6004	22.7673	35.6395	34.1255	27.6102	32.7598	45.0519	sp|P32892|DRS1_YEAST	S	208	IDEEDDSEEAKAD	5000	U	ea08222.raw
K.DDELS#ATEEDLK.E	294.204	192.023	240.7	99.9315	238.413	296.298	149.247	300.189	270.277	sp|P36116|VPS51_YEAST	S	78	VKDDELSATEEDL	95.7556	U	ea08228.raw
K.DDELS#ATEEDLK.E	294.204	192.023	240.7	99.9315	238.413	296.298	149.247	300.189	270.277	sp|P36116|VPS51_YEAST	S	78	VKDDELSATEEDL	95.7556	U	ea08229.raw
K.DDELS#ATEEDLK.E	294.204	192.023	240.7	99.9315	238.413	296.298	149.247	300.189	270.277	sp|P36116|VPS51_YEAST	S	78	VKDDELSATEEDL	95.7556	U	ea08229.raw
K.DDELS#ATEEDLK.E	294.204	192.023	240.7	99.9315	238.413	296.298	149.247	300.189	270.277	sp|P36116|VPS51_YEAST	S	78	VKDDELSATEEDL	95.7556	U	ea08237.raw
K.DDELS#ATEEDLK.E	294.204	192.023	240.7	99.9315	238.413	296.298	149.247	300.189	270.277	sp|P36116|VPS51_YEAST	S	78	VKDDELSATEEDL	95.7556	U	ea08237.raw
K.DDELS#ATEEDLK.E	294.204	192.023	240.7	99.9315	238.413	296.298	149.247	300.189	270.277	sp|P36116|VPS51_YEAST	S	78	VKDDELSATEEDL	95.7556	U	ea08238.raw
K.DDELS#ATEEDLK.E	294.204	192.023	240.7	99.9315	238.413	296.298	149.247	300.189	270.277	sp|P36116|VPS51_YEAST	S	78	VKDDELSATEEDL	95.7556	U	ea08239.raw
K.DDELS#ATEEDLK.E	294.204	192.023	240.7	99.9315	238.413	296.298	149.247	300.189	270.277	sp|P36116|VPS51_YEAST	S	78	VKDDELSATEEDL	95.7556	U	ea08222.raw
K.DDELS#ATEEDLK.E	294.204	192.023	240.7	99.9315	238.413	296.298	149.247	300.189	270.277	sp|P36116|VPS51_YEAST	S	78	VKDDELSATEEDL	95.7556	U	ea08222.raw
K.DDELS#ATEEDLK.E	294.204	192.023	240.7	99.9315	238.413	296.298	149.247	300.189	270.277	sp|P36116|VPS51_YEAST	S	78	VKDDELSATEEDL	95.7556	U	ea08222.raw
K.DDELS#ATEEDLK.E	294.204	192.023	240.7	99.9315	238.413	296.298	149.247	300.189	270.277	sp|P36116|VPS51_YEAST	S	78	VKDDELSATEEDL	95.7556	U	ea08223.raw
K.DDEQS#NEDNATANNQK.D	2.48779	0	7.23537	4.91936	2.47314	3.46945	8.04346	6.37216	3.77221	sp|P36046|MIA40_YEAST	S	170	TKDDEQSNEDNAT	230.335	U	ea08237.raw
K.DDFS#RDDEYDDLNT#IDK.L	56.1496	53.2798	48.4377	12.9162	63.7977	83.3931	35.8531	86.1018	97.0469	sp|P08004|CHS1_YEAST	S	318	YDKDDFSRDDEYD	137.551	U	ea08229.raw
K.DDFS#RDDEYDDLNT#IDK.L	56.1496	53.2798	48.4377	12.9162	63.7977	83.3931	35.8531	86.1018	97.0469	sp|P08004|CHS1_YEAST	S	318	YDKDDFSRDDEYD	137.551	U	ea08229.raw
K.DDFSRDDEYDDLNT#IDK.L	18.044	22.5278	21.4542	6.69421	22.3133	24.8813	15.2966	24.3626	28.6045	sp|P08004|CHS1_YEAST	T	328	EYDDLNTIDKLQF	121.298	U	ea08229.raw
K.DDGSQS#PIRK.Q	242.067	260.858	221.552	183.636	310.011	293.848	187.127	218.704	426.455	sp|Q02969|PEX25_YEAST	S	304	KDDGSQSPIRKQL	71.7372	U	ea08230.raw
K.DDGSQS#PIRK.Q	242.067	260.858	221.552	183.636	310.011	293.848	187.127	218.704	426.455	sp|Q02969|PEX25_YEAST	S	304	KDDGSQSPIRKQL	71.7372	U	ea08225.raw
K.DDLEEENDDYQPLS#PPR.E	125.361	114.191	158.743	140.226	158.332	162.895	135.079	162.9	170.206	sp|P27637|BUD14_YEAST	S	254	DDYQPLSPPRELD	276.736	U	ea08230.raw
K.DDLEEENDDYQPLS#PPR.E	125.361	114.191	158.743	140.226	158.332	162.895	135.079	162.9	170.206	sp|P27637|BUD14_YEAST	S	254	DDYQPLSPPRELD	276.736	U	ea08230.raw
K.DDLEEENDDYQPLS#PPR.E	125.361	114.191	158.743	140.226	158.332	162.895	135.079	162.9	170.206	sp|P27637|BUD14_YEAST	S	254	DDYQPLSPPRELD	276.736	U	ea08230.raw
K.DDLEEENDDYQPLS#PPR.E	125.361	114.191	158.743	140.226	158.332	162.895	135.079	162.9	170.206	sp|P27637|BUD14_YEAST	S	254	DDYQPLSPPRELD	276.736	U	ea08237.raw
K.DDLEEENDDYQPLS#PPR.E	125.361	114.191	158.743	140.226	158.332	162.895	135.079	162.9	170.206	sp|P27637|BUD14_YEAST	S	254	DDYQPLSPPRELD	276.736	U	ea08239.raw
K.DDLEEENDDYQPLS#PPR.E	125.361	114.191	158.743	140.226	158.332	162.895	135.079	162.9	170.206	sp|P27637|BUD14_YEAST	S	254	DDYQPLSPPRELD	276.736	U	ea08239.raw
K.DDLEEENDDYQPLS#PPR.E	125.361	114.191	158.743	140.226	158.332	162.895	135.079	162.9	170.206	sp|P27637|BUD14_YEAST	S	254	DDYQPLSPPRELD	276.736	U	ea08222.raw
K.DDLEEENDDYQPLS#PPR.E	125.361	114.191	158.743	140.226	158.332	162.895	135.079	162.9	170.206	sp|P27637|BUD14_YEAST	S	254	DDYQPLSPPRELD	276.736	U	ea08222.raw
K.DDLEEENDDYQPLS#PPR.E	125.361	114.191	158.743	140.226	158.332	162.895	135.079	162.9	170.206	sp|P27637|BUD14_YEAST	S	254	DDYQPLSPPRELD	276.736	U	ea08222.raw
K.DDLEEENDDYQPLS#PPR.E	125.361	114.191	158.743	140.226	158.332	162.895	135.079	162.9	170.206	sp|P27637|BUD14_YEAST	S	254	DDYQPLSPPRELD	276.736	U	ea08223.raw
K.DDLEEENDDYQPLS#PPR.E	125.361	114.191	158.743	140.226	158.332	162.895	135.079	162.9	170.206	sp|P27637|BUD14_YEAST	S	254	DDYQPLSPPRELD	276.736	U	ea08223.raw
K.DDLEEENDDYQPLS#PPRELDPDK.L	125.361	114.191	158.743	140.226	158.332	162.895	135.079	162.9	170.206	sp|P27637|BUD14_YEAST	S	254	DDYQPLSPPRELD	276.736	U	ea08229.raw
K.DDLEKIS#K.I	126.049	184.417	401.226	191.262	150.753	115.378	114.9	73.3855	71.1317	sp|P38249|EIF3A_YEAST	S	598	DDLEKISKIVDER	5000	U	ea08225.raw
K.DDLET#YVPHK.K	409.332	511.219	702.202	191.485	505.397	609.817	341.37	500.304	448.225	sp|Q12252|PHM7_YEAST	T	273	PKDDLETYVPHKK	43.9576	U	ea08237.raw
K.DDLET#YVPHK.K	409.332	511.219	702.202	191.485	505.397	609.817	341.37	500.304	448.225	sp|Q12252|PHM7_YEAST	T	273	PKDDLETYVPHKK	43.9576	U	ea08223.raw
K.DDLET#YVPHK.K	409.332	511.219	702.202	191.485	505.397	609.817	341.37	500.304	448.225	sp|Q12252|PHM7_YEAST	T	273	PKDDLETYVPHKK	43.9576	U	ea08224.raw
K.DDNES#GNEDAEENHDDEEDENEEEDR.Q	249.834	264.695	211.314	168.423	170.47	158.713	159.297	133.843	179.839	sp|P37838|NOP4_YEAST	S	247	DKDDNESGNEDAE	5000	U	ea08228.raw
K.DDNES#GNEDAEENHDDEEDENEEEDR.Q	249.834	264.695	211.314	168.423	170.47	158.713	159.297	133.843	179.839	sp|P37838|NOP4_YEAST	S	247	DKDDNESGNEDAE	5000	U	ea08237.raw
K.DDNES#GNEDAEENHDDEEDENEEEDR.Q	249.834	264.695	211.314	168.423	170.47	158.713	159.297	133.843	179.839	sp|P37838|NOP4_YEAST	S	247	DKDDNESGNEDAE	5000	U	ea08222.raw
K.DDNES#GNEDAEENHDDEEDENEEEDR.Q	249.834	264.695	211.314	168.423	170.47	158.713	159.297	133.843	179.839	sp|P37838|NOP4_YEAST	S	247	DKDDNESGNEDAE	5000	U	ea08223.raw
K.DDNES#GNEDAEENHDDEEDENEEEDR.Q	249.834	264.695	211.314	168.423	170.47	158.713	159.297	133.843	179.839	sp|P37838|NOP4_YEAST	S	247	DKDDNESGNEDAE	5000	U	ea08221.raw
K.DDNES#GNEDAEENHDDEEDENEEEDRQVDQASK.N	249.834	264.695	211.314	168.423	170.47	158.713	159.297	133.843	179.839	sp|P37838|NOP4_YEAST	S	247	DKDDNESGNEDAE	5000	U	ea08230.raw
K.DDNVRPS#PIS#PSINPPK.Q	135.782	135.271	177.51	123.119	142.135	153.213	110.104	143.47	144.307	sp|P37370|VRP1_YEAST	S	519	DDNVRPSPISPSI	124.926	U	ea08229.raw
K.DDNVRPS#PIS#PSINPPK.Q	135.782	135.271	177.51	123.119	142.135	153.213	110.104	143.47	144.307	sp|P37370|VRP1_YEAST	S	519	DDNVRPSPISPSI	124.926	U	ea08230.raw
K.DDNVRPS#PIS#PSINPPK.Q	135.782	135.271	177.51	123.119	142.135	153.213	110.104	143.47	144.307	sp|P37370|VRP1_YEAST	S	519	DDNVRPSPISPSI	124.926	U	ea08230.raw
K.DDNVRPS#PIS#PSINPPK.Q	135.782	135.271	177.51	123.119	142.135	153.213	110.104	143.47	144.307	sp|P37370|VRP1_YEAST	S	519	DDNVRPSPISPSI	124.926	U	ea08237.raw
K.DDNVRPS#PIS#PSINPPK.Q	135.782	135.271	177.51	123.119	142.135	153.213	110.104	143.47	144.307	sp|P37370|VRP1_YEAST	S	519	DDNVRPSPISPSI	124.926	U	ea08238.raw
K.DDNVRPS#PIS#PSINPPK.Q	135.782	135.271	177.51	123.119	142.135	153.213	110.104	143.47	144.307	sp|P37370|VRP1_YEAST	S	519	DDNVRPSPISPSI	124.926	U	ea08223.raw
K.DDNVRPS#PIS#PSINPPK.Q	135.782	135.271	177.51	123.119	142.135	153.213	110.104	143.47	144.307	sp|P37370|VRP1_YEAST	S	519	DDNVRPSPISPSI	124.926	U	ea08224.raw
K.DDNVRPS#PIS#PSINPPK.Q	135.782	135.271	177.51	123.119	142.135	153.213	110.104	143.47	144.307	sp|P37370|VRP1_YEAST	S	519	DDNVRPSPISPSI	124.926	U	ea08224.raw
K.DDNVRPS#PIS#PSINPPK.Q	135.782	135.271	177.51	123.119	142.135	153.213	110.104	143.47	144.307	sp|P37370|VRP1_YEAST	S	519	DDNVRPSPISPSI	124.926	U	ea08225.raw
K.DDNVRPS#PIS#PSINPPK.Q	135.782	135.271	177.51	123.119	142.135	153.213	110.104	143.47	144.307	sp|P37370|VRP1_YEAST	S	519	DDNVRPSPISPSI	124.926	U	ea08225.raw
K.DDNVRPS#PISPSINPPK.Q	165.726	187.147	243.346	148.716	196.711	219.825	183.636	206.289	193.632	sp|P37370|VRP1_YEAST	S	519	DDNVRPSPISPSI	124.926	U	ea08237.raw
K.DDNVRPS#PISPSINPPK.Q	165.726	187.147	243.346	148.716	196.711	219.825	183.636	206.289	193.632	sp|P37370|VRP1_YEAST	S	519	DDNVRPSPISPSI	124.926	U	ea08237.raw
K.DDNVRPS#PISPSINPPK.Q	165.726	187.147	243.346	148.716	196.711	219.825	183.636	206.289	193.632	sp|P37370|VRP1_YEAST	S	519	DDNVRPSPISPSI	124.926	U	ea08238.raw
K.DDNVRPS#PISPSINPPK.Q	165.726	187.147	243.346	148.716	196.711	219.825	183.636	206.289	193.632	sp|P37370|VRP1_YEAST	S	519	DDNVRPSPISPSI	124.926	U	ea08238.raw
K.DDNVRPS#PISPSINPPK.Q	165.726	187.147	243.346	148.716	196.711	219.825	183.636	206.289	193.632	sp|P37370|VRP1_YEAST	S	519	DDNVRPSPISPSI	124.926	U	ea08239.raw
K.DDNVRPS#PISPSINPPK.Q	165.726	187.147	243.346	148.716	196.711	219.825	183.636	206.289	193.632	sp|P37370|VRP1_YEAST	S	519	DDNVRPSPISPSI	124.926	U	ea08239.raw
K.DDNVRPS#PISPSINPPK.Q	165.726	187.147	243.346	148.716	196.711	219.825	183.636	206.289	193.632	sp|P37370|VRP1_YEAST	S	519	DDNVRPSPISPSI	124.926	U	ea08225.raw
K.DDNVRPS#PISPSINPPK.Q	165.726	187.147	243.346	148.716	196.711	219.825	183.636	206.289	193.632	sp|P37370|VRP1_YEAST	S	519	DDNVRPSPISPSI	124.926	U	ea08225.raw
K.DDNVRPS#PISPSINPPK.Q	165.726	187.147	243.346	148.716	196.711	219.825	183.636	206.289	193.632	sp|P37370|VRP1_YEAST	S	519	DDNVRPSPISPSI	124.926	U	ea08219.raw
K.DDNVRPS#PISPSINPPK.Q	165.726	187.147	243.346	148.716	196.711	219.825	183.636	206.289	193.632	sp|P37370|VRP1_YEAST	S	519	DDNVRPSPISPSI	124.926	U	ea08219.raw
K.DDNVRPS#PISPSINPPK.Q	165.726	187.147	243.346	148.716	196.711	219.825	183.636	206.289	193.632	sp|P37370|VRP1_YEAST	S	519	DDNVRPSPISPSI	124.926	U	ea08219.raw
K.DDNVRPS#PISPSINPPK.Q	165.726	187.147	243.346	148.716	196.711	219.825	183.636	206.289	193.632	sp|P37370|VRP1_YEAST	S	519	DDNVRPSPISPSI	124.926	U	ea08219.raw
K.DDNVRPSPIS#PSINPPK.Q	288.92	266.097	344.077	254.12	327.816	323.418	265.203	295.653	261.338	sp|P37370|VRP1_YEAST	S	522	VRPSPISPSINPP	51.0731	U	ea08237.raw
K.DDNVRPSPIS#PSINPPK.Q	288.92	266.097	344.077	254.12	327.816	323.418	265.203	295.653	261.338	sp|P37370|VRP1_YEAST	S	522	VRPSPISPSINPP	51.0731	U	ea08237.raw
K.DDNVRPSPIS#PSINPPK.Q	288.92	266.097	344.077	254.12	327.816	323.418	265.203	295.653	261.338	sp|P37370|VRP1_YEAST	S	522	VRPSPISPSINPP	51.0731	U	ea08238.raw
K.DDNVRPSPIS#PSINPPK.Q	288.92	266.097	344.077	254.12	327.816	323.418	265.203	295.653	261.338	sp|P37370|VRP1_YEAST	S	522	VRPSPISPSINPP	51.0731	U	ea08239.raw
K.DDNVRPSPIS#PSINPPK.Q	288.92	266.097	344.077	254.12	327.816	323.418	265.203	295.653	261.338	sp|P37370|VRP1_YEAST	S	522	VRPSPISPSINPP	51.0731	U	ea08239.raw
K.DDNVRPSPIS#PSINPPK.Q	288.92	266.097	344.077	254.12	327.816	323.418	265.203	295.653	261.338	sp|P37370|VRP1_YEAST	S	522	VRPSPISPSINPP	51.0731	U	ea08226.raw
K.DDNVRPSPIS#PSINPPK.Q	288.92	266.097	344.077	254.12	327.816	323.418	265.203	295.653	261.338	sp|P37370|VRP1_YEAST	S	522	VRPSPISPSINPP	51.0731	U	ea08225.raw
K.DDNVRPSPIS#PSINPPK.Q	288.92	266.097	344.077	254.12	327.816	323.418	265.203	295.653	261.338	sp|P37370|VRP1_YEAST	S	522	VRPSPISPSINPP	51.0731	U	ea08219.raw
K.DDNVRPSPIS#PSINPPK.Q	288.92	266.097	344.077	254.12	327.816	323.418	265.203	295.653	261.338	sp|P37370|VRP1_YEAST	S	522	VRPSPISPSINPP	51.0731	U	ea08219.raw
K.DDNVRPSPIS#PSINPPK.Q	288.92	266.097	344.077	254.12	327.816	323.418	265.203	295.653	261.338	sp|P37370|VRP1_YEAST	S	522	VRPSPISPSINPP	51.0731	U	ea08219.raw
K.DDNVRPSPIS#PSINPPK.Q	288.92	266.097	344.077	254.12	327.816	323.418	265.203	295.653	261.338	sp|P37370|VRP1_YEAST	S	522	VRPSPISPSINPP	51.0731	U	ea08219.raw
K.DDNVRPSPIS#PSINPPK.Q	288.92	266.097	344.077	254.12	327.816	323.418	265.203	295.653	261.338	sp|P37370|VRP1_YEAST	S	522	VRPSPISPSINPP	51.0731	U	ea08219.raw
K.DDNVRPSPIS#PSINPPK.Q	288.92	266.097	344.077	254.12	327.816	323.418	265.203	295.653	261.338	sp|P37370|VRP1_YEAST	S	522	VRPSPISPSINPP	51.0731	U	ea08219.raw
K.DDNVRPSPIS#PSINPPK.Q	288.92	266.097	344.077	254.12	327.816	323.418	265.203	295.653	261.338	sp|P37370|VRP1_YEAST	S	522	VRPSPISPSINPP	51.0731	U	ea08219.raw
K.DDNVRPSPIS#PSINPPK.Q	288.92	266.097	344.077	254.12	327.816	323.418	265.203	295.653	261.338	sp|P37370|VRP1_YEAST	S	522	VRPSPISPSINPP	51.0731	U	ea08220.raw
K.DDQKS#EASEEK.V	514.19	465.534	547.181	474.152	527.073	569.726	512.977	581.836	530.553	sp|P35732|DEF1_YEAST	S	282	KKDDQKSEASEEK	5000	U	ea08229.raw
K.DDQKS#EASEEK.V	514.19	465.534	547.181	474.152	527.073	569.726	512.977	581.836	530.553	sp|P35732|DEF1_YEAST	S	282	KKDDQKSEASEEK	5000	U	ea08230.raw
K.DDQKS#EASEEK.V	514.19	465.534	547.181	474.152	527.073	569.726	512.977	581.836	530.553	sp|P35732|DEF1_YEAST	S	282	KKDDQKSEASEEK	5000	U	ea08230.raw
K.DDQKS#EASEEK.V	514.19	465.534	547.181	474.152	527.073	569.726	512.977	581.836	530.553	sp|P35732|DEF1_YEAST	S	282	KKDDQKSEASEEK	5000	U	ea08225.raw
K.DDS#DLS#DKDNEYDEEK.P	49.3441	35.7783	40.6577	19.9006	56.0665	63.5626	34.3809	73.4703	80.8103	sp|P89105|CTR9_YEAST	S	974	HNVKDDSDLSDKD	120.107	U	ea08229.raw
K.DDS#DLS#DKDNEYDEEK.P	49.3441	35.7783	40.6577	19.9006	56.0665	63.5626	34.3809	73.4703	80.8103	sp|P89105|CTR9_YEAST	S	974	HNVKDDSDLSDKD	120.107	U	ea08229.raw
K.DDS#DLS#DKDNEYDEEK.P	49.3441	35.7783	40.6577	19.9006	56.0665	63.5626	34.3809	73.4703	80.8103	sp|P89105|CTR9_YEAST	S	974	HNVKDDSDLSDKD	120.107	U	ea08223.raw
K.DDS#IS#SGNK.N	97.1011	60.2422	80.201	82.1654	88.8352	89.6733	52.0015	103.985	94.1561	sp|P27637|BUD14_YEAST	S	347	SDSKDDSISSGNK	94.5437	U	ea08229.raw
K.DDS#ISS#GNK.N	97.1011	60.2422	80.201	82.1654	88.8352	89.6733	52.0015	103.985	94.1561	sp|P27637|BUD14_YEAST	S	347	SDSKDDSISSGNK	94.5437	U	ea08229.raw
K.DDS#ISS#GNK.N	97.1011	60.2422	80.201	82.1654	88.8352	89.6733	52.0015	103.985	94.1561	sp|P27637|BUD14_YEAST	S	347	SDSKDDSISSGNK	94.5437	U	ea08223.raw
K.DDS#IVEEK.A	9.55118	9.99203	8.18624	8.2093	9.72022	15.6309	7.33591	14.5274	20.8681	sp|P49687|NU145_YEAST	S	667	LSGKDDSIVEEKA	5000	U	ea08223.raw
K.DDS#LYEYHT#EEDVM*YA.-	31.75	27.7624	45.486	19.7144	27.2595	33.108	26.2738	26.0483	26.2964	sp|P53278|YG3A_YEAST	S	803	VLPKDDSLYEYHT	264.493	U	ea08228.raw
K.DDS#LYEYHT#EEDVMYA.-	31.75	27.7624	45.486	19.7144	27.2595	33.108	26.2738	26.0483	26.2964	sp|P53278|YG3A_YEAST	S	803	VLPKDDSLYEYHT	264.493	U	ea08229.raw
K.DDS#LYEYHT#EEDVMYA.-	31.75	27.7624	45.486	19.7144	27.2595	33.108	26.2738	26.0483	26.2964	sp|P53278|YG3A_YEAST	S	803	VLPKDDSLYEYHT	264.493	U	ea08230.raw
K.DDS#LYEYHTEEDVM*YA.-	269.361	274.456	342.404	191.899	280.543	323.893	248.473	311.937	279.734	sp|P53278|YG3A_YEAST	S	803	VLPKDDSLYEYHT	264.493	U	ea08228.raw
K.DDS#LYEYHTEEDVM*YA.-	269.361	274.456	342.404	191.899	280.543	323.893	248.473	311.937	279.734	sp|P53278|YG3A_YEAST	S	803	VLPKDDSLYEYHT	264.493	U	ea08228.raw
K.DDS#LYEYHTEEDVM*YA.-	269.361	274.456	342.404	191.899	280.543	323.893	248.473	311.937	279.734	sp|P53278|YG3A_YEAST	S	803	VLPKDDSLYEYHT	264.493	U	ea08229.raw
K.DDS#LYEYHTEEDVM*YA.-	269.361	274.456	342.404	191.899	280.543	323.893	248.473	311.937	279.734	sp|P53278|YG3A_YEAST	S	803	VLPKDDSLYEYHT	264.493	U	ea08229.raw
K.DDS#LYEYHTEEDVM*YA.-	269.361	274.456	342.404	191.899	280.543	323.893	248.473	311.937	279.734	sp|P53278|YG3A_YEAST	S	803	VLPKDDSLYEYHT	264.493	U	ea08230.raw
K.DDS#LYEYHTEEDVM*YA.-	269.361	274.456	342.404	191.899	280.543	323.893	248.473	311.937	279.734	sp|P53278|YG3A_YEAST	S	803	VLPKDDSLYEYHT	264.493	U	ea08237.raw
K.DDS#LYEYHTEEDVM*YA.-	269.361	274.456	342.404	191.899	280.543	323.893	248.473	311.937	279.734	sp|P53278|YG3A_YEAST	S	803	VLPKDDSLYEYHT	264.493	U	ea08238.raw
K.DDS#LYEYHTEEDVM*YA.-	269.361	274.456	342.404	191.899	280.543	323.893	248.473	311.937	279.734	sp|P53278|YG3A_YEAST	S	803	VLPKDDSLYEYHT	264.493	U	ea08223.raw
K.DDS#LYEYHTEEDVM*YA.-	269.361	274.456	342.404	191.899	280.543	323.893	248.473	311.937	279.734	sp|P53278|YG3A_YEAST	S	803	VLPKDDSLYEYHT	264.493	U	ea08224.raw
K.DDS#LYEYHTEEDVMYA.-	269.361	274.456	342.404	191.899	280.543	323.893	248.473	311.937	279.734	sp|P53278|YG3A_YEAST	S	803	VLPKDDSLYEYHT	264.493	U	ea08228.raw
K.DDS#LYEYHTEEDVMYA.-	269.361	274.456	342.404	191.899	280.543	323.893	248.473	311.937	279.734	sp|P53278|YG3A_YEAST	S	803	VLPKDDSLYEYHT	264.493	U	ea08228.raw
K.DDS#LYEYHTEEDVMYA.-	269.361	274.456	342.404	191.899	280.543	323.893	248.473	311.937	279.734	sp|P53278|YG3A_YEAST	S	803	VLPKDDSLYEYHT	264.493	U	ea08229.raw
K.DDS#LYEYHTEEDVMYA.-	269.361	274.456	342.404	191.899	280.543	323.893	248.473	311.937	279.734	sp|P53278|YG3A_YEAST	S	803	VLPKDDSLYEYHT	264.493	U	ea08229.raw
K.DDS#LYEYHTEEDVMYA.-	269.361	274.456	342.404	191.899	280.543	323.893	248.473	311.937	279.734	sp|P53278|YG3A_YEAST	S	803	VLPKDDSLYEYHT	264.493	U	ea08230.raw
K.DDS#LYEYHTEEDVMYA.-	269.361	274.456	342.404	191.899	280.543	323.893	248.473	311.937	279.734	sp|P53278|YG3A_YEAST	S	803	VLPKDDSLYEYHT	264.493	U	ea08223.raw
K.DDS#LYEYHTEEDVMYA.-	269.361	274.456	342.404	191.899	280.543	323.893	248.473	311.937	279.734	sp|P53278|YG3A_YEAST	S	803	VLPKDDSLYEYHT	264.493	U	ea08224.raw
K.DDS#LYEYHTEEDVMYA.-	269.361	274.456	342.404	191.899	280.543	323.893	248.473	311.937	279.734	sp|P53278|YG3A_YEAST	S	803	VLPKDDSLYEYHT	264.493	U	ea08225.raw
K.DDSLYEY#HTEEDVMYA.-	103.171	117.938	150.729	113.603	116.871	114.773	109.081	126.327	126.88	sp|P53278|YG3A_YEAST	T	809	SLYEYHTEEDVMY	180.575	U	ea08229.raw
K.DDSLYEYHT#EEDVM*YA.-	103.171	117.938	150.729	113.603	116.871	114.773	109.081	126.327	126.88	sp|P53278|YG3A_YEAST	T	809	SLYEYHTEEDVMY	180.575	U	ea08229.raw
K.DDSLYEYHT#EEDVM*YA.-	103.171	117.938	150.729	113.603	116.871	114.773	109.081	126.327	126.88	sp|P53278|YG3A_YEAST	T	809	SLYEYHTEEDVMY	180.575	U	ea08230.raw
K.DDSLYEYHT#EEDVM*YA.-	103.171	117.938	150.729	113.603	116.871	114.773	109.081	126.327	126.88	sp|P53278|YG3A_YEAST	T	809	SLYEYHTEEDVMY	180.575	U	ea08239.raw
K.DDSLYEYHT#EEDVM*YA.-	103.171	117.938	150.729	113.603	116.871	114.773	109.081	126.327	126.88	sp|P53278|YG3A_YEAST	T	809	SLYEYHTEEDVMY	180.575	U	ea08222.raw
K.DDSLYEYHT#EEDVM*YA.-	103.171	117.938	150.729	113.603	116.871	114.773	109.081	126.327	126.88	sp|P53278|YG3A_YEAST	T	809	SLYEYHTEEDVMY	180.575	U	ea08223.raw
K.DDSLYEYHT#EEDVM*YA.-	103.171	117.938	150.729	113.603	116.871	114.773	109.081	126.327	126.88	sp|P53278|YG3A_YEAST	T	809	SLYEYHTEEDVMY	180.575	U	ea08224.raw
K.DDSLYEYHT#EEDVMYA.-	103.171	117.938	150.729	113.603	116.871	114.773	109.081	126.327	126.88	sp|P53278|YG3A_YEAST	T	809	SLYEYHTEEDVMY	180.575	U	ea08229.raw
K.DDSLYEYHT#EEDVMYA.-	103.171	117.938	150.729	113.603	116.871	114.773	109.081	126.327	126.88	sp|P53278|YG3A_YEAST	T	809	SLYEYHTEEDVMY	180.575	U	ea08230.raw
K.DDSLYEYHT#EEDVMYA.-	103.171	117.938	150.729	113.603	116.871	114.773	109.081	126.327	126.88	sp|P53278|YG3A_YEAST	T	809	SLYEYHTEEDVMY	180.575	U	ea08223.raw
K.DDSLYEYHT#EEDVMYA.-	103.171	117.938	150.729	113.603	116.871	114.773	109.081	126.327	126.88	sp|P53278|YG3A_YEAST	T	809	SLYEYHTEEDVMY	180.575	U	ea08224.raw
K.DDYTSSS#SK.R	8.82947	7.17635	6.25158	4.01241	4.66255	9.80168	6.20229	4.04005	5.39594	sp|Q06648|GIC2_YEAST	S	175	DDYTSSSSKRDSK	3.001	U	ea08223.raw
K.DEAALASS#ELK.N	11.25	10.6833	12.8211	3.81057	6.72172	8.5631	6.82797	12.0333	9.33312	sp|P36169|SKG1_YEAST	S	76	EAALASSELKNPD	49.588	U	ea08224.raw
K.DEANGEANGEFDTAS#K.E	89.0952	100.825	95.047	66.3758	111.631	85.929	74.3006	114.48	132.764	sp|Q03516|RSN1_YEAST	S	933	GEFDTASKENNPF	122.098	U	ea08230.raw
K.DEANGEANGEFDTAS#K.E	89.0952	100.825	95.047	66.3758	111.631	85.929	74.3006	114.48	132.764	sp|Q03516|RSN1_YEAST	S	933	GEFDTASKENNPF	122.098	U	ea08237.raw
K.DEANGEANGEFDTAS#K.E	89.0952	100.825	95.047	66.3758	111.631	85.929	74.3006	114.48	132.764	sp|Q03516|RSN1_YEAST	S	933	GEFDTASKENNPF	122.098	U	ea08239.raw
K.DEANGEANGEFDTAS#K.E	89.0952	100.825	95.047	66.3758	111.631	85.929	74.3006	114.48	132.764	sp|Q03516|RSN1_YEAST	S	933	GEFDTASKENNPF	122.098	U	ea08223.raw
K.DEANGEANGEFDTAS#K.E	89.0952	100.825	95.047	66.3758	111.631	85.929	74.3006	114.48	132.764	sp|Q03516|RSN1_YEAST	S	933	GEFDTASKENNPF	122.098	U	ea08219.raw
K.DEAPNLVIENES#DDEYSALNR.N	71.9493	71.3725	83.5317	55.955	83.3195	69.8338	68.0238	75.0964	80.2253	sp|Q06106|MRD1_YEAST	S	220	LVIENESDDEYSA	105.165	U	ea08229.raw
K.DEAPNLVIENES#DDEYSALNR.N	71.9493	71.3725	83.5317	55.955	83.3195	69.8338	68.0238	75.0964	80.2253	sp|Q06106|MRD1_YEAST	S	220	LVIENESDDEYSA	105.165	U	ea08229.raw
K.DEAPNLVIENES#DDEYSALNR.N	71.9493	71.3725	83.5317	55.955	83.3195	69.8338	68.0238	75.0964	80.2253	sp|Q06106|MRD1_YEAST	S	220	LVIENESDDEYSA	105.165	U	ea08230.raw
K.DEAPNLVIENES#DDEYSALNR.N	71.9493	71.3725	83.5317	55.955	83.3195	69.8338	68.0238	75.0964	80.2253	sp|Q06106|MRD1_YEAST	S	220	LVIENESDDEYSA	105.165	U	ea08230.raw
K.DEAPNLVIENES#DDEYSALNR.N	71.9493	71.3725	83.5317	55.955	83.3195	69.8338	68.0238	75.0964	80.2253	sp|Q06106|MRD1_YEAST	S	220	LVIENESDDEYSA	105.165	U	ea08223.raw
K.DEAPNLVIENES#DDEYSALNR.N	71.9493	71.3725	83.5317	55.955	83.3195	69.8338	68.0238	75.0964	80.2253	sp|Q06106|MRD1_YEAST	S	220	LVIENESDDEYSA	105.165	U	ea08223.raw
K.DEAPNLVIENES#DDEYSALNR.N	71.9493	71.3725	83.5317	55.955	83.3195	69.8338	68.0238	75.0964	80.2253	sp|Q06106|MRD1_YEAST	S	220	LVIENESDDEYSA	105.165	U	ea08224.raw
K.DEAPNLVIENES#DDEYSALNR.N	71.9493	71.3725	83.5317	55.955	83.3195	69.8338	68.0238	75.0964	80.2253	sp|Q06106|MRD1_YEAST	S	220	LVIENESDDEYSA	105.165	U	ea08225.raw
K.DEAPNLVIENESDDEY#SALNR.N	71.9493	71.3725	83.5317	55.955	83.3195	69.8338	68.0238	75.0964	80.2253	sp|Q06106|MRD1_YEAST	S	220	LVIENESDDEYSA	105.165	U	ea08224.raw
K.DEDEDEDDS#TTK.E	148.876	190.516	232.132	137.183	188.94	177.323	357.88	349.473	321.966	sp|P41818|GLC8_YEAST	S	224	DEDEDDSTTKEPx	53.5624	U	ea08227.raw
K.DEDEDEDDS#TTK.E	148.876	190.516	232.132	137.183	188.94	177.323	357.88	349.473	321.966	sp|P41818|GLC8_YEAST	S	224	DEDEDDSTTKEPx	53.5624	U	ea08224.raw
K.DEDEDEDDS#TTK.E	148.876	190.516	232.132	137.183	188.94	177.323	357.88	349.473	321.966	sp|P41818|GLC8_YEAST	S	224	DEDEDDSTTKEPx	53.5624	U	ea08219.raw
K.DEDEDEDDST#TK.E	110.601	89.7775	116.254	61.249	103.072	113.207	77.8961	157.922	132.514	sp|P41818|GLC8_YEAST	T	225	EDEDDSTTKEPxx	40.9618	U	ea08222.raw
K.DEDEDEDDSTT#K.E	110.601	89.7775	116.254	61.249	103.072	113.207	77.8961	157.922	132.514	sp|P41818|GLC8_YEAST	T	225	EDEDDSTTKEPxx	40.9618	U	ea08222.raw
K.DEDEIEGLAAS#DDEQSGTHK.I	39.4258	18.2064	14.879	55.4423	26.0793	21.9971	18.6526	27.6211	24.618	sp|P53927|NOP15_YEAST	S	56	IEGLAASDDEQSG	67.0288	U	ea08229.raw
K.DEDEIEGLAAS#DDEQSGTHK.I	39.4258	18.2064	14.879	55.4423	26.0793	21.9971	18.6526	27.6211	24.618	sp|P53927|NOP15_YEAST	S	56	IEGLAASDDEQSG	67.0288	U	ea08223.raw
K.DEEEGTDLAIEDGAVPT#PTFTTFQR.T	3.03495	3.42932	4.53316	0	4.25866	4.81197	0	4.11869	3.75621	sp|Q03063|DIG1_YEAST	T	379	EDGAVPTPTFTTF	70.3752	U	ea08224.raw
K.DEESAEVEDVHDDVES#DDEI.-	28.5982	40.2836	43.2765	21.7017	28.3938	41.2147	33.1937	32.5165	43.3177	sp|P53904|TBCB_YEAST	S	250	VHDDVESDDEIxx	235.067	U	ea08229.raw
K.DEESAEVEDVHDDVES#DDEI.-	28.5982	40.2836	43.2765	21.7017	28.3938	41.2147	33.1937	32.5165	43.3177	sp|P53904|TBCB_YEAST	S	250	VHDDVESDDEIxx	235.067	U	ea08222.raw
K.DEESAEVEDVHDDVES#DDEI.-	28.5982	40.2836	43.2765	21.7017	28.3938	41.2147	33.1937	32.5165	43.3177	sp|P53904|TBCB_YEAST	S	250	VHDDVESDDEIxx	235.067	U	ea08223.raw
K.DEESAEVEDVHDDVES#DDEI.-	28.5982	40.2836	43.2765	21.7017	28.3938	41.2147	33.1937	32.5165	43.3177	sp|P53904|TBCB_YEAST	S	250	VHDDVESDDEIxx	235.067	U	ea08224.raw
K.DEGVPLLSPYSS#SPQLR.K	15.0542	21.6252	27.2135	15.6885	23.5481	19.4468	27.5806	25.1889	28.4934	sp|P35724|MNR2_YEAST	S	16	EGVPLLSPYSSSP	103.765	U	ea08219.raw
K.DEGVPLLSPYSSS#PQLR.K	15.0542	21.6252	27.2135	15.6885	23.5481	19.4468	27.5806	25.1889	28.4934	sp|P35724|MNR2_YEAST	S	16	EGVPLLSPYSSSP	103.765	U	ea08219.raw
K.DENTS#DKDTVDSGNVTTTESTER.A	167.651	218.885	244.298	153.731	212.268	205.357	224.256	263.866	250.883	sp|P27692|SPT5_YEAST	S	36	TKDENTSDKDTVD	7.55129	U	ea08228.raw
K.DENTS#DKDTVDSGNVTTTESTER.A	167.651	218.885	244.298	153.731	212.268	205.357	224.256	263.866	250.883	sp|P27692|SPT5_YEAST	S	36	TKDENTSDKDTVD	7.55129	U	ea08229.raw
K.DENTS#DKDTVDSGNVTTTESTER.A	167.651	218.885	244.298	153.731	212.268	205.357	224.256	263.866	250.883	sp|P27692|SPT5_YEAST	S	36	TKDENTSDKDTVD	7.55129	U	ea08229.raw
K.DENTS#DKDTVDSGNVTTTESTER.A	167.651	218.885	244.298	153.731	212.268	205.357	224.256	263.866	250.883	sp|P27692|SPT5_YEAST	S	36	TKDENTSDKDTVD	7.55129	U	ea08230.raw
K.DENTS#DKDTVDSGNVTTTESTER.A	167.651	218.885	244.298	153.731	212.268	205.357	224.256	263.866	250.883	sp|P27692|SPT5_YEAST	S	36	TKDENTSDKDTVD	7.55129	U	ea08238.raw
K.DENTS#DKDTVDSGNVTTTESTER.A	167.651	218.885	244.298	153.731	212.268	205.357	224.256	263.866	250.883	sp|P27692|SPT5_YEAST	S	36	TKDENTSDKDTVD	7.55129	U	ea08239.raw
K.DEPIWVS#PSK.I	16.0867	11.7049	11.6732	8.36146	14.7972	15.8476	17.04	25.4433	25.3784	sp|P25558|BUD3_YEAST	S	1549	DEPIWVSPSKIDF	66.8692	U	ea08225.raw
K.DEQS#DTPADK.L	100.86	82.7036	88.4541	83.1417	115.632	116.924	129.32	295.633	301.735	sp|P32568|SNQ2_YEAST	S	41	HDKDEQSDTPADK	91.488	U	ea08223.raw
K.DEQS#DTPADK.L	100.86	82.7036	88.4541	83.1417	115.632	116.924	129.32	295.633	301.735	sp|P32568|SNQ2_YEAST	S	41	HDKDEQSDTPADK	91.488	U	ea08223.raw
K.DES#DS#ENDIEIK.G	833.97	816.438	878.982	469.594	825.078	996.598	676.073	944.748	944.941	sp|P32499|NUP2_YEAST	S	203	NRKKDESDSENDI	5000	U	ea08228.raw
K.DES#DS#ENDIEIK.G	833.97	816.438	878.982	469.594	825.078	996.598	676.073	944.748	944.941	sp|P32499|NUP2_YEAST	S	203	NRKKDESDSENDI	5000	U	ea08228.raw
K.DES#DS#ENDIEIK.G	833.97	816.438	878.982	469.594	825.078	996.598	676.073	944.748	944.941	sp|P32499|NUP2_YEAST	S	203	NRKKDESDSENDI	5000	U	ea08229.raw
K.DES#DS#ENDIEIK.G	833.97	816.438	878.982	469.594	825.078	996.598	676.073	944.748	944.941	sp|P32499|NUP2_YEAST	S	203	NRKKDESDSENDI	5000	U	ea08229.raw
K.DES#DS#ENDIEIK.G	833.97	816.438	878.982	469.594	825.078	996.598	676.073	944.748	944.941	sp|P32499|NUP2_YEAST	S	203	NRKKDESDSENDI	5000	U	ea08229.raw
K.DES#DS#ENDIEIK.G	833.97	816.438	878.982	469.594	825.078	996.598	676.073	944.748	944.941	sp|P32499|NUP2_YEAST	S	203	NRKKDESDSENDI	5000	U	ea08230.raw
K.DES#DS#ENDIEIK.G	833.97	816.438	878.982	469.594	825.078	996.598	676.073	944.748	944.941	sp|P32499|NUP2_YEAST	S	203	NRKKDESDSENDI	5000	U	ea08230.raw
K.DES#DS#ENDIEIK.G	833.97	816.438	878.982	469.594	825.078	996.598	676.073	944.748	944.941	sp|P32499|NUP2_YEAST	S	203	NRKKDESDSENDI	5000	U	ea08237.raw
K.DES#DS#ENDIEIK.G	833.97	816.438	878.982	469.594	825.078	996.598	676.073	944.748	944.941	sp|P32499|NUP2_YEAST	S	203	NRKKDESDSENDI	5000	U	ea08238.raw
K.DES#DS#ENDIEIK.G	833.97	816.438	878.982	469.594	825.078	996.598	676.073	944.748	944.941	sp|P32499|NUP2_YEAST	S	203	NRKKDESDSENDI	5000	U	ea08222.raw
K.DES#DS#ENDIEIK.G	833.97	816.438	878.982	469.594	825.078	996.598	676.073	944.748	944.941	sp|P32499|NUP2_YEAST	S	203	NRKKDESDSENDI	5000	U	ea08223.raw
K.DES#DS#ENDIEIK.G	833.97	816.438	878.982	469.594	825.078	996.598	676.073	944.748	944.941	sp|P32499|NUP2_YEAST	S	203	NRKKDESDSENDI	5000	U	ea08223.raw
K.DES#DS#ENDIEIK.G	833.97	816.438	878.982	469.594	825.078	996.598	676.073	944.748	944.941	sp|P32499|NUP2_YEAST	S	203	NRKKDESDSENDI	5000	U	ea08223.raw
K.DES#DS#ENDIEIK.G	833.97	816.438	878.982	469.594	825.078	996.598	676.073	944.748	944.941	sp|P32499|NUP2_YEAST	S	203	NRKKDESDSENDI	5000	U	ea08224.raw
K.DES#DSENDIEIK.G	737.857	775.1	848.226	476.882	795.388	937.944	733.353	953.426	961.912	sp|P32499|NUP2_YEAST	S	203	NRKKDESDSENDI	5000	U	ea08229.raw
K.DES#DSENDIEIK.G	737.857	775.1	848.226	476.882	795.388	937.944	733.353	953.426	961.912	sp|P32499|NUP2_YEAST	S	203	NRKKDESDSENDI	5000	U	ea08229.raw
K.DES#DSENDIEIK.G	737.857	775.1	848.226	476.882	795.388	937.944	733.353	953.426	961.912	sp|P32499|NUP2_YEAST	S	203	NRKKDESDSENDI	5000	U	ea08237.raw
K.DES#DSENDIEIK.G	737.857	775.1	848.226	476.882	795.388	937.944	733.353	953.426	961.912	sp|P32499|NUP2_YEAST	S	203	NRKKDESDSENDI	5000	U	ea08238.raw
K.DES#DSENDIEIK.G	737.857	775.1	848.226	476.882	795.388	937.944	733.353	953.426	961.912	sp|P32499|NUP2_YEAST	S	203	NRKKDESDSENDI	5000	U	ea08239.raw
K.DES#DSENDIEIK.G	737.857	775.1	848.226	476.882	795.388	937.944	733.353	953.426	961.912	sp|P32499|NUP2_YEAST	S	203	NRKKDESDSENDI	5000	U	ea08223.raw
K.DES#DSENDIEIK.G	737.857	775.1	848.226	476.882	795.388	937.944	733.353	953.426	961.912	sp|P32499|NUP2_YEAST	S	203	NRKKDESDSENDI	5000	U	ea08224.raw
K.DES#DSENDIEIK.G	737.857	775.1	848.226	476.882	795.388	937.944	733.353	953.426	961.912	sp|P32499|NUP2_YEAST	S	203	NRKKDESDSENDI	5000	U	ea08224.raw
K.DES#DSENDIEIK.G	737.857	775.1	848.226	476.882	795.388	937.944	733.353	953.426	961.912	sp|P32499|NUP2_YEAST	S	203	NRKKDESDSENDI	5000	U	ea08225.raw
K.DESDS#ENDIEIK.G	88.3438	108.174	125.627	60.1679	100.289	98.8144	85.1255	108.809	103.558	sp|P32499|NUP2_YEAST	S	205	KKDESDSENDIEI	5000	U	ea08229.raw
K.DESDS#ENDIEIK.G	88.3438	108.174	125.627	60.1679	100.289	98.8144	85.1255	108.809	103.558	sp|P32499|NUP2_YEAST	S	205	KKDESDSENDIEI	5000	U	ea08237.raw
K.DESDS#ENDIEIK.G	88.3438	108.174	125.627	60.1679	100.289	98.8144	85.1255	108.809	103.558	sp|P32499|NUP2_YEAST	S	205	KKDESDSENDIEI	5000	U	ea08238.raw
K.DFDIEDEENAS#LFQHNEK.N	17.6996	20.7044	18.5726	17.8868	20.573	13.9252	31.8429	28.5209	26.3071	sp|Q06631|BFR2_YEAST	S	30	EDEENASLFQHNE	5000	U	ea08229.raw
K.DFDIEDEENAS#LFQHNEK.N	17.6996	20.7044	18.5726	17.8868	20.573	13.9252	31.8429	28.5209	26.3071	sp|Q06631|BFR2_YEAST	S	30	EDEENASLFQHNE	5000	U	ea08230.raw
K.DFDIEDEENAS#LFQHNEK.N	17.6996	20.7044	18.5726	17.8868	20.573	13.9252	31.8429	28.5209	26.3071	sp|Q06631|BFR2_YEAST	S	30	EDEENASLFQHNE	5000	U	ea08224.raw
K.DFHAELS#TPLLK.P	7.69464	10.3962	10.7846	2.73667	8.49029	8.51376	6.24342	8.58004	8.45302	sp|Q12122|HOSM_YEAST	S	409	DFHAELSTPLLKP	19.8963	U	ea08237.raw
K.DFHAELS#TPLLK.P	7.69464	10.3962	10.7846	2.73667	8.49029	8.51376	6.24342	8.58004	8.45302	sp|Q12122|HOSM_YEAST	S	409	DFHAELSTPLLKP	19.8963	U	ea08225.raw
K.DFIEDDEDDEDEDGS#RR.N	23.4233	28.8207	34.2472	18.8925	22.98	25.2107	48.1357	49.4135	43.2467	sp|Q12161|PSH1_YEAST	S	293	DEDEDGSRRNLVL	5000	U	ea08222.raw
K.DFIEDDEDDEDEDGS#RR.N	23.4233	28.8207	34.2472	18.8925	22.98	25.2107	48.1357	49.4135	43.2467	sp|Q12161|PSH1_YEAST	S	293	DEDEDGSRRNLVL	5000	U	ea08223.raw
K.DFNEDDS#LFG.-	27.6004	14.5981	24.8389	17.5848	19.7813	20.2594	13.7434	22.5166	24.2506	sp|P47111|VPS55_YEAST	S	137	DFNEDDSLFGxxx	5000	U	ea08229.raw
K.DFNEDDS#LFG.-	27.6004	14.5981	24.8389	17.5848	19.7813	20.2594	13.7434	22.5166	24.2506	sp|P47111|VPS55_YEAST	S	137	DFNEDDSLFGxxx	5000	U	ea08230.raw
K.DFNEDDS#LFG.-	27.6004	14.5981	24.8389	17.5848	19.7813	20.2594	13.7434	22.5166	24.2506	sp|P47111|VPS55_YEAST	S	137	DFNEDDSLFGxxx	5000	U	ea08223.raw
K.DFS#EDLNSFDK.Q	27.0426	25.1533	32.2521	13.869	25.1401	28.9971	19.4363	37.0745	35.4716	sp|Q04773|YMW4_YEAST	S	121	FERKDFSEDLNSF	160.307	U	ea08230.raw
K.DFS#EDLNSFDK.Q	27.0426	25.1533	32.2521	13.869	25.1401	28.9971	19.4363	37.0745	35.4716	sp|Q04773|YMW4_YEAST	S	121	FERKDFSEDLNSF	160.307	U	ea08224.raw
K.DFSEDLNS#FDK.Q	303.038	316.854	385.888	214.863	276.893	331.934	342.698	406.328	374.307	sp|Q04773|YMW4_YEAST	S	126	FSEDLNSFDKQNA	239.051	U	ea08229.raw
K.DFSEDLNS#FDK.Q	303.038	316.854	385.888	214.863	276.893	331.934	342.698	406.328	374.307	sp|Q04773|YMW4_YEAST	S	126	FSEDLNSFDKQNA	239.051	U	ea08230.raw
K.DFSEDLNS#FDK.Q	303.038	316.854	385.888	214.863	276.893	331.934	342.698	406.328	374.307	sp|Q04773|YMW4_YEAST	S	126	FSEDLNSFDKQNA	239.051	U	ea08230.raw
K.DFSEDLNS#FDK.Q	303.038	316.854	385.888	214.863	276.893	331.934	342.698	406.328	374.307	sp|Q04773|YMW4_YEAST	S	126	FSEDLNSFDKQNA	239.051	U	ea08230.raw
K.DFSEDLNS#FDK.Q	303.038	316.854	385.888	214.863	276.893	331.934	342.698	406.328	374.307	sp|Q04773|YMW4_YEAST	S	126	FSEDLNSFDKQNA	239.051	U	ea08237.raw
K.DFSEDLNS#FDK.Q	303.038	316.854	385.888	214.863	276.893	331.934	342.698	406.328	374.307	sp|Q04773|YMW4_YEAST	S	126	FSEDLNSFDKQNA	239.051	U	ea08238.raw
K.DFSEDLNS#FDK.Q	303.038	316.854	385.888	214.863	276.893	331.934	342.698	406.328	374.307	sp|Q04773|YMW4_YEAST	S	126	FSEDLNSFDKQNA	239.051	U	ea08238.raw
K.DFSEDLNS#FDK.Q	303.038	316.854	385.888	214.863	276.893	331.934	342.698	406.328	374.307	sp|Q04773|YMW4_YEAST	S	126	FSEDLNSFDKQNA	239.051	U	ea08239.raw
K.DFSEDLNS#FDK.Q	303.038	316.854	385.888	214.863	276.893	331.934	342.698	406.328	374.307	sp|Q04773|YMW4_YEAST	S	126	FSEDLNSFDKQNA	239.051	U	ea08239.raw
K.DFSEDLNS#FDK.Q	303.038	316.854	385.888	214.863	276.893	331.934	342.698	406.328	374.307	sp|Q04773|YMW4_YEAST	S	126	FSEDLNSFDKQNA	239.051	U	ea08223.raw
K.DFSEDLNS#FDK.Q	303.038	316.854	385.888	214.863	276.893	331.934	342.698	406.328	374.307	sp|Q04773|YMW4_YEAST	S	126	FSEDLNSFDKQNA	239.051	U	ea08224.raw
K.DFSEDLNS#FDK.Q	303.038	316.854	385.888	214.863	276.893	331.934	342.698	406.328	374.307	sp|Q04773|YMW4_YEAST	S	126	FSEDLNSFDKQNA	239.051	U	ea08224.raw
K.DFSEDLNS#FDK.Q	303.038	316.854	385.888	214.863	276.893	331.934	342.698	406.328	374.307	sp|Q04773|YMW4_YEAST	S	126	FSEDLNSFDKQNA	239.051	U	ea08224.raw
K.DFSEDLNS#FDK.Q	303.038	316.854	385.888	214.863	276.893	331.934	342.698	406.328	374.307	sp|Q04773|YMW4_YEAST	S	126	FSEDLNSFDKQNA	239.051	U	ea08225.raw
K.DFSEDLNS#FDK.Q	303.038	316.854	385.888	214.863	276.893	331.934	342.698	406.328	374.307	sp|Q04773|YMW4_YEAST	S	126	FSEDLNSFDKQNA	239.051	U	ea08219.raw
K.DFSEDLNS#FDK.Q	303.038	316.854	385.888	214.863	276.893	331.934	342.698	406.328	374.307	sp|Q04773|YMW4_YEAST	S	126	FSEDLNSFDKQNA	239.051	U	ea08219.raw
K.DFSEDLNS#FDK.Q	303.038	316.854	385.888	214.863	276.893	331.934	342.698	406.328	374.307	sp|Q04773|YMW4_YEAST	S	126	FSEDLNSFDKQNA	239.051	U	ea08219.raw
K.DFSEDLNS#FDK.Q	303.038	316.854	385.888	214.863	276.893	331.934	342.698	406.328	374.307	sp|Q04773|YMW4_YEAST	S	126	FSEDLNSFDKQNA	239.051	U	ea08219.raw
K.DFSEDLNS#FDK.Q	303.038	316.854	385.888	214.863	276.893	331.934	342.698	406.328	374.307	sp|Q04773|YMW4_YEAST	S	126	FSEDLNSFDKQNA	239.051	U	ea08219.raw
K.DFSEDLNS#FDK.Q	303.038	316.854	385.888	214.863	276.893	331.934	342.698	406.328	374.307	sp|Q04773|YMW4_YEAST	S	126	FSEDLNSFDKQNA	239.051	U	ea08219.raw
K.DFSEDLNS#FDK.Q	303.038	316.854	385.888	214.863	276.893	331.934	342.698	406.328	374.307	sp|Q04773|YMW4_YEAST	S	126	FSEDLNSFDKQNA	239.051	U	ea08219.raw
K.DFST#PPR.N	33.1598	39.8524	42.0976	25.1606	34.4331	40.4841	23.475	25.9748	34.5964	sp|Q04429|HLR1_YEAST	T	17	QMKDFSTPPRNRH	28.1445	U	ea08230.raw
K.DFTNNPETGTT#GNVDTTGR.M	41.5298	44.3517	51.2367	47.041	43.0929	53.9769	41.4291	42.9496	48.6544	sp|Q07653|HBT1_YEAST	T	751	NPETGTTGNVDTT	0	U	ea08225.raw
K.DFVALS#DDEDEDGK.Q	94.0009	113.757	114.174	88.2646	115.364	144.926	139.444	152.503	173.145	sp|P25558|BUD3_YEAST	S	1614	KDFVALSDDEDED	5000	U	ea08229.raw
K.DFVALS#DDEDEDGK.Q	94.0009	113.757	114.174	88.2646	115.364	144.926	139.444	152.503	173.145	sp|P25558|BUD3_YEAST	S	1614	KDFVALSDDEDED	5000	U	ea08229.raw
K.DFVALS#DDEDEDGK.Q	94.0009	113.757	114.174	88.2646	115.364	144.926	139.444	152.503	173.145	sp|P25558|BUD3_YEAST	S	1614	KDFVALSDDEDED	5000	U	ea08230.raw
K.DFVALS#DDEDEDGK.Q	94.0009	113.757	114.174	88.2646	115.364	144.926	139.444	152.503	173.145	sp|P25558|BUD3_YEAST	S	1614	KDFVALSDDEDED	5000	U	ea08230.raw
K.DFVALS#DDEDEDGK.Q	94.0009	113.757	114.174	88.2646	115.364	144.926	139.444	152.503	173.145	sp|P25558|BUD3_YEAST	S	1614	KDFVALSDDEDED	5000	U	ea08223.raw
K.DFVALS#DDEDEDGK.Q	94.0009	113.757	114.174	88.2646	115.364	144.926	139.444	152.503	173.145	sp|P25558|BUD3_YEAST	S	1614	KDFVALSDDEDED	5000	U	ea08224.raw
K.DGDVDNFEES#STQPINK.S	68.8139	75.4471	85.3194	58.1903	85.3858	85.5341	68.2564	76.3658	96.2309	sp|P29465|CHS3_YEAST	S	147	DNFEESSTQPINK	25.9029	U	ea08229.raw
K.DGDVDNFEES#STQPINK.S	68.8139	75.4471	85.3194	58.1903	85.3858	85.5341	68.2564	76.3658	96.2309	sp|P29465|CHS3_YEAST	S	147	DNFEESSTQPINK	25.9029	U	ea08225.raw
K.DGDVDNFEESS#TQPINK.S	68.8139	75.4471	85.3194	58.1903	85.3858	85.5341	68.2564	76.3658	96.2309	sp|P29465|CHS3_YEAST	S	147	DNFEESSTQPINK	25.9029	U	ea08229.raw
K.DGDVDNFEESS#TQPINK.S	68.8139	75.4471	85.3194	58.1903	85.3858	85.5341	68.2564	76.3658	96.2309	sp|P29465|CHS3_YEAST	S	147	DNFEESSTQPINK	25.9029	U	ea08237.raw
K.DGDVDNFEESS#TQPINK.S	68.8139	75.4471	85.3194	58.1903	85.3858	85.5341	68.2564	76.3658	96.2309	sp|P29465|CHS3_YEAST	S	147	DNFEESSTQPINK	25.9029	U	ea08238.raw
K.DGDVDNFEESS#TQPINK.S	68.8139	75.4471	85.3194	58.1903	85.3858	85.5341	68.2564	76.3658	96.2309	sp|P29465|CHS3_YEAST	S	147	DNFEESSTQPINK	25.9029	U	ea08238.raw
K.DGET#SPS#SIET#K.L	65.2203	54.8022	67.2109	51.752	58.138	68.84	58.1376	79.2402	69.4029	sp|Q08921|TCO89_YEAST	T	261	SPSSIETKLNATS	198.513	U	ea08228.raw
K.DGET#SPSS#IET#K.L	65.2203	54.8022	67.2109	51.752	58.138	68.84	58.1376	79.2402	69.4029	sp|Q08921|TCO89_YEAST	T	261	SPSSIETKLNATS	198.513	U	ea08228.raw
K.DGETS#PSS#IET#K.L	26.9185	32.8054	39.4161	15.2647	24.8509	35.6739	26.0047	28.3345	26.8574	sp|Q08921|TCO89_YEAST	T	261	SPSSIETKLNATS	198.513	U	ea08222.raw
K.DGETS#PSS#IETK.L	169.871	199.063	219.307	129.277	195.107	206.533	135.395	166.107	170.118	sp|Q08921|TCO89_YEAST	S	258	GETSPSSIETKLN	71.0496	U	ea08229.raw
K.DGETS#PSS#IETK.L	169.871	199.063	219.307	129.277	195.107	206.533	135.395	166.107	170.118	sp|Q08921|TCO89_YEAST	S	258	GETSPSSIETKLN	71.0496	U	ea08229.raw
K.DGETS#PSS#IETK.L	169.871	199.063	219.307	129.277	195.107	206.533	135.395	166.107	170.118	sp|Q08921|TCO89_YEAST	S	258	GETSPSSIETKLN	71.0496	U	ea08230.raw
K.DGETS#PSS#IETK.L	169.871	199.063	219.307	129.277	195.107	206.533	135.395	166.107	170.118	sp|Q08921|TCO89_YEAST	S	258	GETSPSSIETKLN	71.0496	U	ea08239.raw
K.DGETS#PSS#IETK.L	169.871	199.063	219.307	129.277	195.107	206.533	135.395	166.107	170.118	sp|Q08921|TCO89_YEAST	S	258	GETSPSSIETKLN	71.0496	U	ea08223.raw
K.DGETS#PSS#IETK.L	169.871	199.063	219.307	129.277	195.107	206.533	135.395	166.107	170.118	sp|Q08921|TCO89_YEAST	S	258	GETSPSSIETKLN	71.0496	U	ea08224.raw
K.DGETS#PSSIETK.L	155.433	166.413	211.079	136.213	181.47	195.056	151.637	162.595	183.783	sp|Q08921|TCO89_YEAST	S	255	QKDGETSPSSIET	25.7412	U	ea08229.raw
K.DGETS#PSSIETK.L	155.433	166.413	211.079	136.213	181.47	195.056	151.637	162.595	183.783	sp|Q08921|TCO89_YEAST	S	255	QKDGETSPSSIET	25.7412	U	ea08237.raw
K.DGETS#PSSIETK.L	155.433	166.413	211.079	136.213	181.47	195.056	151.637	162.595	183.783	sp|Q08921|TCO89_YEAST	S	255	QKDGETSPSSIET	25.7412	U	ea08238.raw
K.DGETS#PSSIETK.L	155.433	166.413	211.079	136.213	181.47	195.056	151.637	162.595	183.783	sp|Q08921|TCO89_YEAST	S	255	QKDGETSPSSIET	25.7412	U	ea08223.raw
K.DGETS#PSSIETK.L	155.433	166.413	211.079	136.213	181.47	195.056	151.637	162.595	183.783	sp|Q08921|TCO89_YEAST	S	255	QKDGETSPSSIET	25.7412	U	ea08224.raw
K.DGETSPS#SIETK.L	216.851	241.69	258.494	156.919	213.852	238.21	149.096	176.439	161.987	sp|Q08921|TCO89_YEAST	S	258	GETSPSSIETKLN	71.0496	U	ea08239.raw
K.DGETSPSS#IETK.L	216.851	241.69	258.494	156.919	213.852	238.21	149.096	176.439	161.987	sp|Q08921|TCO89_YEAST	S	258	GETSPSSIETKLN	71.0496	U	ea08229.raw
K.DGETSPSS#IETK.L	216.851	241.69	258.494	156.919	213.852	238.21	149.096	176.439	161.987	sp|Q08921|TCO89_YEAST	S	258	GETSPSSIETKLN	71.0496	U	ea08229.raw
K.DGETSPSS#IETK.L	216.851	241.69	258.494	156.919	213.852	238.21	149.096	176.439	161.987	sp|Q08921|TCO89_YEAST	S	258	GETSPSSIETKLN	71.0496	U	ea08230.raw
K.DGETSPSS#IETK.L	216.851	241.69	258.494	156.919	213.852	238.21	149.096	176.439	161.987	sp|Q08921|TCO89_YEAST	S	258	GETSPSSIETKLN	71.0496	U	ea08223.raw
K.DGETSPSS#IETK.L	216.851	241.69	258.494	156.919	213.852	238.21	149.096	176.439	161.987	sp|Q08921|TCO89_YEAST	S	258	GETSPSSIETKLN	71.0496	U	ea08224.raw
K.DGFES#AVGEEDSK.D	22.95	24.3101	30.249	14.6113	24.8895	26.5174	21.0812	24.0441	28.9442	sp|P25567|SRO9_YEAST	S	148	KKDGFESAVGEED	279.861	U	ea08223.raw
K.DGLPS#PNLSK.R	103.615	114.951	111.341	87.3422	117.656	115.598	105.061	139.844	126.455	sp|P33400|PACC_YEAST	S	42	KKDGLPSPNLSKR	166.955	U	ea08239.raw
K.DGLPS#PNLSK.R	103.615	114.951	111.341	87.3422	117.656	115.598	105.061	139.844	126.455	sp|P33400|PACC_YEAST	S	42	KKDGLPSPNLSKR	166.955	U	ea08227.raw
K.DGLPS#PNLSK.R	103.615	114.951	111.341	87.3422	117.656	115.598	105.061	139.844	126.455	sp|P33400|PACC_YEAST	S	42	KKDGLPSPNLSKR	166.955	U	ea08225.raw
K.DGLPS#PNLSK.R	103.615	114.951	111.341	87.3422	117.656	115.598	105.061	139.844	126.455	sp|P33400|PACC_YEAST	S	42	KKDGLPSPNLSKR	166.955	U	ea08225.raw
K.DGLPS#PNLSK.R	103.615	114.951	111.341	87.3422	117.656	115.598	105.061	139.844	126.455	sp|P33400|PACC_YEAST	S	42	KKDGLPSPNLSKR	166.955	U	ea08219.raw
K.DGLPS#PNLSK.R	103.615	114.951	111.341	87.3422	117.656	115.598	105.061	139.844	126.455	sp|P33400|PACC_YEAST	S	42	KKDGLPSPNLSKR	166.955	U	ea08219.raw
K.DGLPS#PNLSK.R	103.615	114.951	111.341	87.3422	117.656	115.598	105.061	139.844	126.455	sp|P33400|PACC_YEAST	S	42	KKDGLPSPNLSKR	166.955	U	ea08219.raw
K.DGLPS#PNLSK.R	103.615	114.951	111.341	87.3422	117.656	115.598	105.061	139.844	126.455	sp|P33400|PACC_YEAST	S	42	KKDGLPSPNLSKR	166.955	U	ea08219.raw
K.DGLPS#PNLSK.R	103.615	114.951	111.341	87.3422	117.656	115.598	105.061	139.844	126.455	sp|P33400|PACC_YEAST	S	42	KKDGLPSPNLSKR	166.955	U	ea08219.raw
K.DGLPS#PNLSK.R	103.615	114.951	111.341	87.3422	117.656	115.598	105.061	139.844	126.455	sp|P33400|PACC_YEAST	S	42	KKDGLPSPNLSKR	166.955	U	ea08221.raw
K.DGM*NAS#EEDFSFDNTLAK.P	287.652	314.169	366.55	236.98	286.452	309.118	249.783	267.988	269.084	sp|P39523|YM11_YEAST	S	766	KDGMNASEEDFSF	218.478	U	ea08229.raw
K.DGM*NAS#EEDFSFDNTLAK.P	287.652	314.169	366.55	236.98	286.452	309.118	249.783	267.988	269.084	sp|P39523|YM11_YEAST	S	766	KDGMNASEEDFSF	218.478	U	ea08230.raw
K.DGM*NAS#EEDFSFDNTLAK.P	287.652	314.169	366.55	236.98	286.452	309.118	249.783	267.988	269.084	sp|P39523|YM11_YEAST	S	766	KDGMNASEEDFSF	218.478	U	ea08230.raw
K.DGM*NAS#EEDFSFDNTLAK.P	287.652	314.169	366.55	236.98	286.452	309.118	249.783	267.988	269.084	sp|P39523|YM11_YEAST	S	766	KDGMNASEEDFSF	218.478	U	ea08230.raw
K.DGM*NAS#EEDFSFDNTLAK.P	287.652	314.169	366.55	236.98	286.452	309.118	249.783	267.988	269.084	sp|P39523|YM11_YEAST	S	766	KDGMNASEEDFSF	218.478	U	ea08237.raw
K.DGM*NAS#EEDFSFDNTLAK.P	287.652	314.169	366.55	236.98	286.452	309.118	249.783	267.988	269.084	sp|P39523|YM11_YEAST	S	766	KDGMNASEEDFSF	218.478	U	ea08238.raw
K.DGM*NAS#EEDFSFDNTLAK.P	287.652	314.169	366.55	236.98	286.452	309.118	249.783	267.988	269.084	sp|P39523|YM11_YEAST	S	766	KDGMNASEEDFSF	218.478	U	ea08239.raw
K.DGM*NAS#EEDFSFDNTLAK.P	287.652	314.169	366.55	236.98	286.452	309.118	249.783	267.988	269.084	sp|P39523|YM11_YEAST	S	766	KDGMNASEEDFSF	218.478	U	ea08223.raw
K.DGM*NAS#EEDFSFDNTLAK.P	287.652	314.169	366.55	236.98	286.452	309.118	249.783	267.988	269.084	sp|P39523|YM11_YEAST	S	766	KDGMNASEEDFSF	218.478	U	ea08224.raw
K.DGM*NAS#EEDFSFDNTLAK.P	287.652	314.169	366.55	236.98	286.452	309.118	249.783	267.988	269.084	sp|P39523|YM11_YEAST	S	766	KDGMNASEEDFSF	218.478	U	ea08224.raw
K.DGM*NAS#EEDFSFDNTLAK.P	287.652	314.169	366.55	236.98	286.452	309.118	249.783	267.988	269.084	sp|P39523|YM11_YEAST	S	766	KDGMNASEEDFSF	218.478	U	ea08224.raw
K.DGM*NAS#EEDFSFDNTLAK.P	287.652	314.169	366.55	236.98	286.452	309.118	249.783	267.988	269.084	sp|P39523|YM11_YEAST	S	766	KDGMNASEEDFSF	218.478	U	ea08225.raw
K.DGM*NAS#EEDFSFDNTLAK.P	287.652	314.169	366.55	236.98	286.452	309.118	249.783	267.988	269.084	sp|P39523|YM11_YEAST	S	766	KDGMNASEEDFSF	218.478	U	ea08219.raw
K.DGMNAS#EEDFSFDNTLAK.P	287.652	314.169	366.55	236.98	286.452	309.118	249.783	267.988	269.084	sp|P39523|YM11_YEAST	S	766	KDGMNASEEDFSF	218.478	U	ea08230.raw
K.DGMNAS#EEDFSFDNTLAK.P	287.652	314.169	366.55	236.98	286.452	309.118	249.783	267.988	269.084	sp|P39523|YM11_YEAST	S	766	KDGMNASEEDFSF	218.478	U	ea08230.raw
K.DGMNAS#EEDFSFDNTLAK.P	287.652	314.169	366.55	236.98	286.452	309.118	249.783	267.988	269.084	sp|P39523|YM11_YEAST	S	766	KDGMNASEEDFSF	218.478	U	ea08237.raw
K.DGMNAS#EEDFSFDNTLAK.P	287.652	314.169	366.55	236.98	286.452	309.118	249.783	267.988	269.084	sp|P39523|YM11_YEAST	S	766	KDGMNASEEDFSF	218.478	U	ea08237.raw
K.DGMNAS#EEDFSFDNTLAK.P	287.652	314.169	366.55	236.98	286.452	309.118	249.783	267.988	269.084	sp|P39523|YM11_YEAST	S	766	KDGMNASEEDFSF	218.478	U	ea08237.raw
K.DGMNAS#EEDFSFDNTLAK.P	287.652	314.169	366.55	236.98	286.452	309.118	249.783	267.988	269.084	sp|P39523|YM11_YEAST	S	766	KDGMNASEEDFSF	218.478	U	ea08239.raw
K.DGMNAS#EEDFSFDNTLAK.P	287.652	314.169	366.55	236.98	286.452	309.118	249.783	267.988	269.084	sp|P39523|YM11_YEAST	S	766	KDGMNASEEDFSF	218.478	U	ea08239.raw
K.DGMNAS#EEDFSFDNTLAK.P	287.652	314.169	366.55	236.98	286.452	309.118	249.783	267.988	269.084	sp|P39523|YM11_YEAST	S	766	KDGMNASEEDFSF	218.478	U	ea08224.raw
K.DGMNAS#EEDFSFDNTLAK.P	287.652	314.169	366.55	236.98	286.452	309.118	249.783	267.988	269.084	sp|P39523|YM11_YEAST	S	766	KDGMNASEEDFSF	218.478	U	ea08224.raw
K.DGMNAS#EEDFSFDNTLAK.P	287.652	314.169	366.55	236.98	286.452	309.118	249.783	267.988	269.084	sp|P39523|YM11_YEAST	S	766	KDGMNASEEDFSF	218.478	U	ea08224.raw
K.DGMNAS#EEDFSFDNTLAK.P	287.652	314.169	366.55	236.98	286.452	309.118	249.783	267.988	269.084	sp|P39523|YM11_YEAST	S	766	KDGMNASEEDFSF	218.478	U	ea08225.raw
K.DGMNAS#EEDFSFDNTLAK.P	287.652	314.169	366.55	236.98	286.452	309.118	249.783	267.988	269.084	sp|P39523|YM11_YEAST	S	766	KDGMNASEEDFSF	218.478	U	ea08219.raw
K.DGMNAS#EEDFSFDNTLAK.P	287.652	314.169	366.55	236.98	286.452	309.118	249.783	267.988	269.084	sp|P39523|YM11_YEAST	S	766	KDGMNASEEDFSF	218.478	U	ea08219.raw
K.DGMNAS#EEDFSFDNTLAK.P	287.652	314.169	366.55	236.98	286.452	309.118	249.783	267.988	269.084	sp|P39523|YM11_YEAST	S	766	KDGMNASEEDFSF	218.478	U	ea08219.raw
K.DGMNAS#EEDFSFDNTLAK.P	287.652	314.169	366.55	236.98	286.452	309.118	249.783	267.988	269.084	sp|P39523|YM11_YEAST	S	766	KDGMNASEEDFSF	218.478	U	ea08219.raw
K.DGMNAS#EEDFSFDNTLAK.P	287.652	314.169	366.55	236.98	286.452	309.118	249.783	267.988	269.084	sp|P39523|YM11_YEAST	S	766	KDGMNASEEDFSF	218.478	U	ea08219.raw
K.DGMNAS#EEDFSFDNTLAK.P	287.652	314.169	366.55	236.98	286.452	309.118	249.783	267.988	269.084	sp|P39523|YM11_YEAST	S	766	KDGMNASEEDFSF	218.478	U	ea08219.raw
K.DGMNAS#EEDFSFDNTLAK.P	287.652	314.169	366.55	236.98	286.452	309.118	249.783	267.988	269.084	sp|P39523|YM11_YEAST	S	766	KDGMNASEEDFSF	218.478	U	ea08219.raw
K.DGNLAS#S#NSAHFPPVANQNVK.S	16.2866	16.8954	12.999	13.2411	18.6998	10.2474	21.9403	24.3914	19.2713	sp|Q03063|DIG1_YEAST	S	129	NLASSNSAHFPPV	50.4987	U	ea08225.raw
K.DGNLAS#SNS#AHFPPVANQNVK.S	16.2866	16.8954	12.999	13.2411	18.6998	10.2474	21.9403	24.3914	19.2713	sp|Q03063|DIG1_YEAST	S	129	NLASSNSAHFPPV	50.4987	U	ea08225.raw
K.DGNLAS#SNSAHFPPVANQNVK.S	2.28356	4.20723	3.38976	7.81084	0	7.11859	6.96778	9.2073	7.25353	sp|Q03063|DIG1_YEAST	S	126	KDGNLASSNSAHF	21.6516	U	ea08227.raw
K.DGNS#ILR.K	178.669	188.179	193.234	135.31	187.531	213.773	81.9928	99.8858	103.492	sp|P25364|HCM1_YEAST	S	453	TPKDGNSILRKWQ	5000	U	ea08229.raw
K.DGNS#ILR.K	178.669	188.179	193.234	135.31	187.531	213.773	81.9928	99.8858	103.492	sp|P25364|HCM1_YEAST	S	453	TPKDGNSILRKWQ	5000	U	ea08223.raw
K.DGNS#ILR.K	178.669	188.179	193.234	135.31	187.531	213.773	81.9928	99.8858	103.492	sp|P25364|HCM1_YEAST	S	453	TPKDGNSILRKWQ	5000	U	ea08224.raw
K.DGNSS#PQEFK.L	14.5616	14.152	18.5727	7.08151	12.8901	17.4613	11.1214	16.3254	16.0412	sp|Q07084|SSK1_YEAST	S	351	GKDGNSSPQEFKL	0	U	ea08230.raw
K.DGNSS#PQEFK.L	14.5616	14.152	18.5727	7.08151	12.8901	17.4613	11.1214	16.3254	16.0412	sp|Q07084|SSK1_YEAST	S	351	GKDGNSSPQEFKL	0	U	ea08220.raw
K.DGS#PPTK.K	275.841	296.774	233.966	125.673	237.419	231.571	279.378	263.642	311.765	sp|Q07897|CMS1_YEAST	S	29	FDAKDGSPPTKKV	106.369	U	ea08230.raw
K.DGS#PPTK.K	275.841	296.774	233.966	125.673	237.419	231.571	279.378	263.642	311.765	sp|Q07897|CMS1_YEAST	S	29	FDAKDGSPPTKKV	106.369	U	ea08224.raw
K.DGS#PPTK.K	275.841	296.774	233.966	125.673	237.419	231.571	279.378	263.642	311.765	sp|Q07897|CMS1_YEAST	S	29	FDAKDGSPPTKKV	106.369	U	ea08225.raw
K.DGS#PPTK.K	275.841	296.774	233.966	125.673	237.419	231.571	279.378	263.642	311.765	sp|Q07897|CMS1_YEAST	S	29	FDAKDGSPPTKKV	106.369	U	ea08219.raw
K.DGS#QT#PTVDSVTK.D	17.2952	21.1509	33.3063	14.9065	23.361	35.8286	9.09738	15.0918	23.6888	sp|P41895|T2FA_YEAST	S	198	NTVKDGSQTPTVD	114.739	U	ea08229.raw
K.DGS#QT#PTVDSVTK.D	17.2952	21.1509	33.3063	14.9065	23.361	35.8286	9.09738	15.0918	23.6888	sp|P41895|T2FA_YEAST	S	198	NTVKDGSQTPTVD	114.739	U	ea08230.raw
K.DGS#QT#PTVDSVTK.D	17.2952	21.1509	33.3063	14.9065	23.361	35.8286	9.09738	15.0918	23.6888	sp|P41895|T2FA_YEAST	S	198	NTVKDGSQTPTVD	114.739	U	ea08223.raw
K.DGS#QTPTVDSVTK.D	213.201	200.154	249.864	171.322	207.945	227.568	188.171	212.364	203.831	sp|P41895|T2FA_YEAST	S	198	NTVKDGSQTPTVD	114.739	U	ea08230.raw
K.DGS#QTPTVDSVTK.D	213.201	200.154	249.864	171.322	207.945	227.568	188.171	212.364	203.831	sp|P41895|T2FA_YEAST	S	198	NTVKDGSQTPTVD	114.739	U	ea08238.raw
K.DGS#QTPTVDSVTK.D	213.201	200.154	249.864	171.322	207.945	227.568	188.171	212.364	203.831	sp|P41895|T2FA_YEAST	S	198	NTVKDGSQTPTVD	114.739	U	ea08224.raw
K.DGS#QTPTVDSVTK.D	213.201	200.154	249.864	171.322	207.945	227.568	188.171	212.364	203.831	sp|P41895|T2FA_YEAST	S	198	NTVKDGSQTPTVD	114.739	U	ea08225.raw
K.DGS#QTPTVDSVTK.D	213.201	200.154	249.864	171.322	207.945	227.568	188.171	212.364	203.831	sp|P41895|T2FA_YEAST	S	198	NTVKDGSQTPTVD	114.739	U	ea08225.raw
K.DGS#QTPTVDSVTK.D	213.201	200.154	249.864	171.322	207.945	227.568	188.171	212.364	203.831	sp|P41895|T2FA_YEAST	S	198	NTVKDGSQTPTVD	114.739	U	ea08219.raw
K.DGS#QTPTVDSVTK.D	213.201	200.154	249.864	171.322	207.945	227.568	188.171	212.364	203.831	sp|P41895|T2FA_YEAST	S	198	NTVKDGSQTPTVD	114.739	U	ea08219.raw
K.DGSQT#PTVDSVTK.D	132.818	152.474	162.505	112.698	117.57	128.277	124.694	122.41	122.321	sp|P41895|T2FA_YEAST	T	200	VKDGSQTPTVDSV	52.0145	U	ea08229.raw
K.DGSQT#PTVDSVTK.D	132.818	152.474	162.505	112.698	117.57	128.277	124.694	122.41	122.321	sp|P41895|T2FA_YEAST	T	200	VKDGSQTPTVDSV	52.0145	U	ea08229.raw
K.DGSQT#PTVDSVTK.D	132.818	152.474	162.505	112.698	117.57	128.277	124.694	122.41	122.321	sp|P41895|T2FA_YEAST	T	200	VKDGSQTPTVDSV	52.0145	U	ea08230.raw
K.DGSQT#PTVDSVTK.D	132.818	152.474	162.505	112.698	117.57	128.277	124.694	122.41	122.321	sp|P41895|T2FA_YEAST	T	200	VKDGSQTPTVDSV	52.0145	U	ea08230.raw
K.DGSQT#PTVDSVTK.D	132.818	152.474	162.505	112.698	117.57	128.277	124.694	122.41	122.321	sp|P41895|T2FA_YEAST	T	200	VKDGSQTPTVDSV	52.0145	U	ea08237.raw
K.DGSQT#PTVDSVTK.D	132.818	152.474	162.505	112.698	117.57	128.277	124.694	122.41	122.321	sp|P41895|T2FA_YEAST	T	200	VKDGSQTPTVDSV	52.0145	U	ea08237.raw
K.DGSQT#PTVDSVTK.D	132.818	152.474	162.505	112.698	117.57	128.277	124.694	122.41	122.321	sp|P41895|T2FA_YEAST	T	200	VKDGSQTPTVDSV	52.0145	U	ea08239.raw
K.DGSQT#PTVDSVTK.D	132.818	152.474	162.505	112.698	117.57	128.277	124.694	122.41	122.321	sp|P41895|T2FA_YEAST	T	200	VKDGSQTPTVDSV	52.0145	U	ea08226.raw
K.DGSQT#PTVDSVTK.D	132.818	152.474	162.505	112.698	117.57	128.277	124.694	122.41	122.321	sp|P41895|T2FA_YEAST	T	200	VKDGSQTPTVDSV	52.0145	U	ea08223.raw
K.DGSQT#PTVDSVTK.D	132.818	152.474	162.505	112.698	117.57	128.277	124.694	122.41	122.321	sp|P41895|T2FA_YEAST	T	200	VKDGSQTPTVDSV	52.0145	U	ea08220.raw
K.DGT#LDRK.S	28.0477	57.5302	58.8903	58.7392	38.138	36.5337	81.3636	50.4213	50.4152	sp|P36115|IRS4_YEAST	T	534	DTRKDGTLDRKSF	5000	R	ea08224.raw
K.DGT#PKVEEK.V	116.75	208.988	304.573	122.615	155.648	154.778	151.083	174.157	110.028	sp|Q08412|CUE5_YEAST	T	50	TSAKDGTPKVEEK	5000	U	ea08237.raw
K.DGT#PKVEEK.V	116.75	208.988	304.573	122.615	155.648	154.778	151.083	174.157	110.028	sp|Q08412|CUE5_YEAST	T	50	TSAKDGTPKVEEK	5000	U	ea08238.raw
K.DGT#PKVEEK.V	116.75	208.988	304.573	122.615	155.648	154.778	151.083	174.157	110.028	sp|Q08412|CUE5_YEAST	T	50	TSAKDGTPKVEEK	5000	U	ea08238.raw
K.DGT#PKVEEK.V	116.75	208.988	304.573	122.615	155.648	154.778	151.083	174.157	110.028	sp|Q08412|CUE5_YEAST	T	50	TSAKDGTPKVEEK	5000	U	ea08225.raw
K.DGYVS#GSEISVR.T	311.598	361.319	380.615	347.996	418.508	387.894	378.949	472.072	470.298	sp|P40477|NU159_YEAST	S	940	PKDGYVSGSEISV	96.8869	U	ea08229.raw
K.DGYVS#GSEISVR.T	311.598	361.319	380.615	347.996	418.508	387.894	378.949	472.072	470.298	sp|P40477|NU159_YEAST	S	940	PKDGYVSGSEISV	96.8869	U	ea08229.raw
K.DGYVS#GSEISVR.T	311.598	361.319	380.615	347.996	418.508	387.894	378.949	472.072	470.298	sp|P40477|NU159_YEAST	S	940	PKDGYVSGSEISV	96.8869	U	ea08230.raw
K.DGYVS#GSEISVR.T	311.598	361.319	380.615	347.996	418.508	387.894	378.949	472.072	470.298	sp|P40477|NU159_YEAST	S	940	PKDGYVSGSEISV	96.8869	U	ea08230.raw
K.DGYVS#GSEISVR.T	311.598	361.319	380.615	347.996	418.508	387.894	378.949	472.072	470.298	sp|P40477|NU159_YEAST	S	940	PKDGYVSGSEISV	96.8869	U	ea08237.raw
K.DGYVS#GSEISVR.T	311.598	361.319	380.615	347.996	418.508	387.894	378.949	472.072	470.298	sp|P40477|NU159_YEAST	S	940	PKDGYVSGSEISV	96.8869	U	ea08237.raw
K.DGYVS#GSEISVR.T	311.598	361.319	380.615	347.996	418.508	387.894	378.949	472.072	470.298	sp|P40477|NU159_YEAST	S	940	PKDGYVSGSEISV	96.8869	U	ea08238.raw
K.DGYVS#GSEISVR.T	311.598	361.319	380.615	347.996	418.508	387.894	378.949	472.072	470.298	sp|P40477|NU159_YEAST	S	940	PKDGYVSGSEISV	96.8869	U	ea08238.raw
K.DGYVS#GSEISVR.T	311.598	361.319	380.615	347.996	418.508	387.894	378.949	472.072	470.298	sp|P40477|NU159_YEAST	S	940	PKDGYVSGSEISV	96.8869	U	ea08239.raw
K.DGYVS#GSEISVR.T	311.598	361.319	380.615	347.996	418.508	387.894	378.949	472.072	470.298	sp|P40477|NU159_YEAST	S	940	PKDGYVSGSEISV	96.8869	U	ea08223.raw
K.DGYVS#GSEISVR.T	311.598	361.319	380.615	347.996	418.508	387.894	378.949	472.072	470.298	sp|P40477|NU159_YEAST	S	940	PKDGYVSGSEISV	96.8869	U	ea08223.raw
K.DGYVS#GSEISVR.T	311.598	361.319	380.615	347.996	418.508	387.894	378.949	472.072	470.298	sp|P40477|NU159_YEAST	S	940	PKDGYVSGSEISV	96.8869	U	ea08224.raw
K.DGYVS#GSEISVR.T	311.598	361.319	380.615	347.996	418.508	387.894	378.949	472.072	470.298	sp|P40477|NU159_YEAST	S	940	PKDGYVSGSEISV	96.8869	U	ea08225.raw
K.DGYVSGS#EISVR.T	311.598	361.319	380.615	347.996	418.508	387.894	378.949	472.072	470.298	sp|P40477|NU159_YEAST	S	940	PKDGYVSGSEISV	96.8869	U	ea08239.raw
K.DHDDNS#DYES#NDT#GVNDELK.Q	53.9409	60.073	67.1213	53.9212	79.1971	71.2474	48.5941	70.3085	90.2461	sp|P53121|FLC3_YEAST	S	635	KDHDDNSDYESND	173.124	U	ea08228.raw
K.DHDDNS#DYES#NDT#GVNDELK.Q	53.9409	60.073	67.1213	53.9212	79.1971	71.2474	48.5941	70.3085	90.2461	sp|P53121|FLC3_YEAST	S	635	KDHDDNSDYESND	173.124	U	ea08228.raw
K.DHDDNS#DYES#NDT#GVNDELK.Q	53.9409	60.073	67.1213	53.9212	79.1971	71.2474	48.5941	70.3085	90.2461	sp|P53121|FLC3_YEAST	S	635	KDHDDNSDYESND	173.124	U	ea08229.raw
K.DHDDNS#DYES#NDT#GVNDELK.Q	53.9409	60.073	67.1213	53.9212	79.1971	71.2474	48.5941	70.3085	90.2461	sp|P53121|FLC3_YEAST	S	635	KDHDDNSDYESND	173.124	U	ea08222.raw
K.DHDDNS#DYES#NDT#GVNDELK.Q	53.9409	60.073	67.1213	53.9212	79.1971	71.2474	48.5941	70.3085	90.2461	sp|P53121|FLC3_YEAST	S	635	KDHDDNSDYESND	173.124	U	ea08222.raw
K.DHDDNS#DYES#NDT#GVNDELK.Q	53.9409	60.073	67.1213	53.9212	79.1971	71.2474	48.5941	70.3085	90.2461	sp|P53121|FLC3_YEAST	S	635	KDHDDNSDYESND	173.124	U	ea08223.raw
K.DHDDNS#DYESNDTGVNDELK.Q	6.64956	3.98215	4.5179	3.75032	2.18552	4.14991	3.3766	0	4.91497	sp|P53121|FLC3_YEAST	S	635	KDHDDNSDYESND	173.124	U	ea08224.raw
K.DHDEVVEIGPT#PQVYGK.A	39.216	43.342	44.4392	30.1841	34.9127	32.2312	21.9054	26.6447	22.1209	sp|P34252|SLD2_YEAST	T	84	VVEIGPTPQVYGK	125.25	U	ea08230.raw
K.DHDEVVEIGPT#PQVYGK.A	39.216	43.342	44.4392	30.1841	34.9127	32.2312	21.9054	26.6447	22.1209	sp|P34252|SLD2_YEAST	T	84	VVEIGPTPQVYGK	125.25	U	ea08238.raw
K.DHDEVVEIGPT#PQVYGK.A	39.216	43.342	44.4392	30.1841	34.9127	32.2312	21.9054	26.6447	22.1209	sp|P34252|SLD2_YEAST	T	84	VVEIGPTPQVYGK	125.25	U	ea08223.raw
K.DHDEVVEIGPT#PQVYGK.A	39.216	43.342	44.4392	30.1841	34.9127	32.2312	21.9054	26.6447	22.1209	sp|P34252|SLD2_YEAST	T	84	VVEIGPTPQVYGK	125.25	U	ea08224.raw
K.DHDEVVEIGPT#PQVYGK.A	39.216	43.342	44.4392	30.1841	34.9127	32.2312	21.9054	26.6447	22.1209	sp|P34252|SLD2_YEAST	T	84	VVEIGPTPQVYGK	125.25	U	ea08224.raw
K.DHEDGS#QVSPTQDR.K	50.871	57.5456	58.0103	36.0565	48.2187	51.5567	49.6489	62.84	59.8478	sp|Q3E705|EFG1P_YEAST	S	211	EDGSQVSPTQDRK	68.0554	U	ea08237.raw
K.DHEDGS#QVSPTQDRK.E	50.871	57.5456	58.0103	36.0565	48.2187	51.5567	49.6489	62.84	59.8478	sp|Q3E705|EFG1P_YEAST	S	211	EDGSQVSPTQDRK	68.0554	U	ea08230.raw
K.DHEDGSQVS#PTQDR.K	50.871	57.5456	58.0103	36.0565	48.2187	51.5567	49.6489	62.84	59.8478	sp|Q3E705|EFG1P_YEAST	S	211	EDGSQVSPTQDRK	68.0554	U	ea08228.raw
K.DHEDGSQVS#PTQDR.K	50.871	57.5456	58.0103	36.0565	48.2187	51.5567	49.6489	62.84	59.8478	sp|Q3E705|EFG1P_YEAST	S	211	EDGSQVSPTQDRK	68.0554	U	ea08238.raw
K.DHEDGSQVS#PTQDR.K	50.871	57.5456	58.0103	36.0565	48.2187	51.5567	49.6489	62.84	59.8478	sp|Q3E705|EFG1P_YEAST	S	211	EDGSQVSPTQDRK	68.0554	U	ea08239.raw
K.DHEDGSQVS#PTQDR.K	50.871	57.5456	58.0103	36.0565	48.2187	51.5567	49.6489	62.84	59.8478	sp|Q3E705|EFG1P_YEAST	S	211	EDGSQVSPTQDRK	68.0554	U	ea08227.raw
K.DHEDGSQVS#PTQDR.K	50.871	57.5456	58.0103	36.0565	48.2187	51.5567	49.6489	62.84	59.8478	sp|Q3E705|EFG1P_YEAST	S	211	EDGSQVSPTQDRK	68.0554	U	ea08222.raw
K.DHEDGSQVS#PTQDR.K	50.871	57.5456	58.0103	36.0565	48.2187	51.5567	49.6489	62.84	59.8478	sp|Q3E705|EFG1P_YEAST	S	211	EDGSQVSPTQDRK	68.0554	U	ea08221.raw
K.DIDS#EDEQDPFESHFNQVPEK.F	12.5848	14.8335	11.7029	10.2948	9.49721	11.0972	12.9387	9.18154	17.9301	sp|P40498|UTP25_YEAST	S	155	DEKDIDSEDEQDP	176.038	U	ea08230.raw
K.DIEEINS#T#SSNVGK.D	33.1103	32.2972	46.2484	28.7089	38.0706	36.3636	33.5292	52.7102	40.5743	sp|Q12191|BUG1_YEAST	S	112	DIEEINSTSSNVG	47.8329	U	ea08229.raw
K.DIEEINS#T#SSNVGK.D	33.1103	32.2972	46.2484	28.7089	38.0706	36.3636	33.5292	52.7102	40.5743	sp|Q12191|BUG1_YEAST	S	112	DIEEINSTSSNVG	47.8329	U	ea08224.raw
K.DIEEINS#T#SSNVGKDDAENTK.K	33.1103	32.2972	46.2484	28.7089	38.0706	36.3636	33.5292	52.7102	40.5743	sp|Q12191|BUG1_YEAST	S	112	DIEEINSTSSNVG	47.8329	U	ea08230.raw
K.DIEEINS#TS#SNVGKDDAENTK.K	33.1103	32.2972	46.2484	28.7089	38.0706	36.3636	33.5292	52.7102	40.5743	sp|Q12191|BUG1_YEAST	S	112	DIEEINSTSSNVG	47.8329	U	ea08229.raw
K.DIEEINS#TSS#NVGK.D	209.664	200.649	235.07	151.562	209.585	234.445	199.448	262.24	206.807	sp|Q12191|BUG1_YEAST	S	115	EINSTSSNVGKDD	54.108	U	ea08229.raw
K.DIEEINS#TSS#NVGK.D	209.664	200.649	235.07	151.562	209.585	234.445	199.448	262.24	206.807	sp|Q12191|BUG1_YEAST	S	115	EINSTSSNVGKDD	54.108	U	ea08230.raw
K.DIEEINS#TSS#NVGK.D	209.664	200.649	235.07	151.562	209.585	234.445	199.448	262.24	206.807	sp|Q12191|BUG1_YEAST	S	115	EINSTSSNVGKDD	54.108	U	ea08237.raw
K.DIEEINS#TSS#NVGK.D	209.664	200.649	235.07	151.562	209.585	234.445	199.448	262.24	206.807	sp|Q12191|BUG1_YEAST	S	115	EINSTSSNVGKDD	54.108	U	ea08223.raw
K.DIEEINS#TSS#NVGK.D	209.664	200.649	235.07	151.562	209.585	234.445	199.448	262.24	206.807	sp|Q12191|BUG1_YEAST	S	115	EINSTSSNVGKDD	54.108	U	ea08223.raw
K.DIEEINS#TSS#NVGK.D	209.664	200.649	235.07	151.562	209.585	234.445	199.448	262.24	206.807	sp|Q12191|BUG1_YEAST	S	115	EINSTSSNVGKDD	54.108	U	ea08224.raw
K.DIEEINS#TSS#NVGKDDAENTK.K	209.664	200.649	235.07	151.562	209.585	234.445	199.448	262.24	206.807	sp|Q12191|BUG1_YEAST	S	115	EINSTSSNVGKDD	54.108	U	ea08223.raw
K.DIEEINS#TSS#NVGKDDAENTK.K	209.664	200.649	235.07	151.562	209.585	234.445	199.448	262.24	206.807	sp|Q12191|BUG1_YEAST	S	115	EINSTSSNVGKDD	54.108	U	ea08223.raw
K.DIEEINS#TSSNVGKDDAENTK.K	47.5933	50.52	76.1588	39.9165	52.0391	55.6485	60.1124	52.8059	68.7903	sp|Q12191|BUG1_YEAST	S	112	DIEEINSTSSNVG	47.8329	U	ea08239.raw
K.DIEEINS#TSSNVGKDDAENTK.K	47.5933	50.52	76.1588	39.9165	52.0391	55.6485	60.1124	52.8059	68.7903	sp|Q12191|BUG1_YEAST	S	112	DIEEINSTSSNVG	47.8329	U	ea08224.raw
K.DIEEINS#TSSNVGKDDAENTK.K	47.5933	50.52	76.1588	39.9165	52.0391	55.6485	60.1124	52.8059	68.7903	sp|Q12191|BUG1_YEAST	S	112	DIEEINSTSSNVG	47.8329	U	ea08224.raw
K.DIEEINSTS#SNVGK.D	79.5141	107.118	126.811	65.2447	96.6387	100.153	91.235	101.892	112.581	sp|Q12191|BUG1_YEAST	S	114	EEINSTSSNVGKD	20.3261	U	ea08230.raw
K.DIEEINSTS#SNVGK.D	79.5141	107.118	126.811	65.2447	96.6387	100.153	91.235	101.892	112.581	sp|Q12191|BUG1_YEAST	S	114	EEINSTSSNVGKD	20.3261	U	ea08219.raw
K.DIEEINSTS#SNVGKDDAENTK.K	79.5141	107.118	126.811	65.2447	96.6387	100.153	91.235	101.892	112.581	sp|Q12191|BUG1_YEAST	S	114	EEINSTSSNVGKD	20.3261	U	ea08230.raw
K.DIEEINSTS#SNVGKDDAENTK.K	79.5141	107.118	126.811	65.2447	96.6387	100.153	91.235	101.892	112.581	sp|Q12191|BUG1_YEAST	S	114	EEINSTSSNVGKD	20.3261	U	ea08237.raw
K.DIEEINSTS#SNVGKDDAENTK.K	79.5141	107.118	126.811	65.2447	96.6387	100.153	91.235	101.892	112.581	sp|Q12191|BUG1_YEAST	S	114	EEINSTSSNVGKD	20.3261	U	ea08238.raw
K.DIEEINSTS#SNVGKDDAENTK.K	79.5141	107.118	126.811	65.2447	96.6387	100.153	91.235	101.892	112.581	sp|Q12191|BUG1_YEAST	S	114	EEINSTSSNVGKD	20.3261	U	ea08238.raw
K.DIEEINSTS#SNVGKDDAENTK.K	79.5141	107.118	126.811	65.2447	96.6387	100.153	91.235	101.892	112.581	sp|Q12191|BUG1_YEAST	S	114	EEINSTSSNVGKD	20.3261	U	ea08225.raw
K.DIEEINSTSS#NVGK.D	45.4311	36.5937	50.2	31.4267	42.2194	61.0105	35.8782	51.3387	52.1872	sp|Q12191|BUG1_YEAST	S	115	EINSTSSNVGKDD	54.108	U	ea08237.raw
K.DIEEINSTSS#NVGK.D	45.4311	36.5937	50.2	31.4267	42.2194	61.0105	35.8782	51.3387	52.1872	sp|Q12191|BUG1_YEAST	S	115	EINSTSSNVGKDD	54.108	U	ea08223.raw
K.DIEEINSTSS#NVGK.D	45.4311	36.5937	50.2	31.4267	42.2194	61.0105	35.8782	51.3387	52.1872	sp|Q12191|BUG1_YEAST	S	115	EINSTSSNVGKDD	54.108	U	ea08224.raw
K.DIEGHSLLENYAPNM*ILSQS#TGVER.R	18.3729	15.3413	13.7978	9.95893	16.6337	13.006	10.7065	14.4642	12.3309	sp|Q08921|TCO89_YEAST	S	411	NMILSQSTGVERR	24.6545	U	ea08225.raw
K.DIEGHSLLENYAPNMILSQS#TGVER.R	18.3729	15.3413	13.7978	9.95893	16.6337	13.006	10.7065	14.4642	12.3309	sp|Q08921|TCO89_YEAST	S	411	NMILSQSTGVERR	24.6545	U	ea08225.raw
K.DIFES#PGR.A	319.571	333.128	316.895	224.877	321.964	323.995	209.754	214.713	254.148	sp|P38041|BOB1_YEAST	S	393	DKDIFESPGRAPK	5000	U	ea08229.raw
K.DIFES#PGR.A	319.571	333.128	316.895	224.877	321.964	323.995	209.754	214.713	254.148	sp|P38041|BOB1_YEAST	S	393	DKDIFESPGRAPK	5000	U	ea08230.raw
K.DIFES#PGR.A	319.571	333.128	316.895	224.877	321.964	323.995	209.754	214.713	254.148	sp|P38041|BOB1_YEAST	S	393	DKDIFESPGRAPK	5000	U	ea08237.raw
K.DIFES#PGR.A	319.571	333.128	316.895	224.877	321.964	323.995	209.754	214.713	254.148	sp|P38041|BOB1_YEAST	S	393	DKDIFESPGRAPK	5000	U	ea08238.raw
K.DIFES#PGR.A	319.571	333.128	316.895	224.877	321.964	323.995	209.754	214.713	254.148	sp|P38041|BOB1_YEAST	S	393	DKDIFESPGRAPK	5000	U	ea08239.raw
K.DIFES#PGR.A	319.571	333.128	316.895	224.877	321.964	323.995	209.754	214.713	254.148	sp|P38041|BOB1_YEAST	S	393	DKDIFESPGRAPK	5000	U	ea08226.raw
K.DIFES#PGR.A	319.571	333.128	316.895	224.877	321.964	323.995	209.754	214.713	254.148	sp|P38041|BOB1_YEAST	S	393	DKDIFESPGRAPK	5000	U	ea08223.raw
K.DIFES#PGR.A	319.571	333.128	316.895	224.877	321.964	323.995	209.754	214.713	254.148	sp|P38041|BOB1_YEAST	S	393	DKDIFESPGRAPK	5000	U	ea08224.raw
K.DIFES#PGR.A	319.571	333.128	316.895	224.877	321.964	323.995	209.754	214.713	254.148	sp|P38041|BOB1_YEAST	S	393	DKDIFESPGRAPK	5000	U	ea08225.raw
K.DIFES#PGR.A	319.571	333.128	316.895	224.877	321.964	323.995	209.754	214.713	254.148	sp|P38041|BOB1_YEAST	S	393	DKDIFESPGRAPK	5000	U	ea08219.raw
K.DIGIMY#PDR.T	7.62613	11.0305	17.9467	7.32697	13.8867	7.47576	9.21333	9.85852	7.47048	sp|P46943|GUF1_YEAST	Y	285	KDIGIMYPDRTST	5000	U	ea08228.raw
K.DIGS#ES#T#EDQAM*EDIK.Q	18.7133	18.7454	24.7954	10.2773	19.5156	16.1998	10.0854	18.4923	9.95987	sp|P02662|CASA1_BOVIN_contaminant	S	61	LSKDIGSESTEDQ	5000	U	ea08229.raw
K.DIGS#ES#T#EDQAM*EDIK.Q	18.7133	18.7454	24.7954	10.2773	19.5156	16.1998	10.0854	18.4923	9.95987	sp|P02662|CASA1_BOVIN_contaminant	S	61	LSKDIGSESTEDQ	5000	U	ea08223.raw
K.DIGS#ES#TEDQAM*EDIK.Q	2348.88	1595.51	2221.82	762.464	1284.01	1368.38	758.645	1106.54	864.067	sp|P02662|CASA1_BOVIN_contaminant	S	61	LSKDIGSESTEDQ	5000	U	ea08228.raw
K.DIGS#ES#TEDQAM*EDIK.Q	2348.88	1595.51	2221.82	762.464	1284.01	1368.38	758.645	1106.54	864.067	sp|P02662|CASA1_BOVIN_contaminant	S	61	LSKDIGSESTEDQ	5000	U	ea08229.raw
K.DIGS#ES#TEDQAM*EDIK.Q	2348.88	1595.51	2221.82	762.464	1284.01	1368.38	758.645	1106.54	864.067	sp|P02662|CASA1_BOVIN_contaminant	S	61	LSKDIGSESTEDQ	5000	U	ea08229.raw
K.DIGS#ES#TEDQAM*EDIK.Q	2348.88	1595.51	2221.82	762.464	1284.01	1368.38	758.645	1106.54	864.067	sp|P02662|CASA1_BOVIN_contaminant	S	61	LSKDIGSESTEDQ	5000	U	ea08229.raw
K.DIGS#ES#TEDQAM*EDIK.Q	2348.88	1595.51	2221.82	762.464	1284.01	1368.38	758.645	1106.54	864.067	sp|P02662|CASA1_BOVIN_contaminant	S	61	LSKDIGSESTEDQ	5000	U	ea08229.raw
K.DIGS#ES#TEDQAM*EDIK.Q	2348.88	1595.51	2221.82	762.464	1284.01	1368.38	758.645	1106.54	864.067	sp|P02662|CASA1_BOVIN_contaminant	S	61	LSKDIGSESTEDQ	5000	U	ea08229.raw
K.DIGS#ES#TEDQAM*EDIK.Q	2348.88	1595.51	2221.82	762.464	1284.01	1368.38	758.645	1106.54	864.067	sp|P02662|CASA1_BOVIN_contaminant	S	61	LSKDIGSESTEDQ	5000	U	ea08229.raw
K.DIGS#ES#TEDQAM*EDIK.Q	2348.88	1595.51	2221.82	762.464	1284.01	1368.38	758.645	1106.54	864.067	sp|P02662|CASA1_BOVIN_contaminant	S	61	LSKDIGSESTEDQ	5000	U	ea08229.raw
K.DIGS#ES#TEDQAM*EDIK.Q	2348.88	1595.51	2221.82	762.464	1284.01	1368.38	758.645	1106.54	864.067	sp|P02662|CASA1_BOVIN_contaminant	S	61	LSKDIGSESTEDQ	5000	U	ea08230.raw
K.DIGS#ES#TEDQAM*EDIK.Q	2348.88	1595.51	2221.82	762.464	1284.01	1368.38	758.645	1106.54	864.067	sp|P02662|CASA1_BOVIN_contaminant	S	61	LSKDIGSESTEDQ	5000	U	ea08230.raw
K.DIGS#ES#TEDQAM*EDIK.Q	2348.88	1595.51	2221.82	762.464	1284.01	1368.38	758.645	1106.54	864.067	sp|P02662|CASA1_BOVIN_contaminant	S	61	LSKDIGSESTEDQ	5000	U	ea08230.raw
K.DIGS#ES#TEDQAM*EDIK.Q	2348.88	1595.51	2221.82	762.464	1284.01	1368.38	758.645	1106.54	864.067	sp|P02662|CASA1_BOVIN_contaminant	S	61	LSKDIGSESTEDQ	5000	U	ea08237.raw
K.DIGS#ES#TEDQAM*EDIK.Q	2348.88	1595.51	2221.82	762.464	1284.01	1368.38	758.645	1106.54	864.067	sp|P02662|CASA1_BOVIN_contaminant	S	61	LSKDIGSESTEDQ	5000	U	ea08237.raw
K.DIGS#ES#TEDQAM*EDIK.Q	2348.88	1595.51	2221.82	762.464	1284.01	1368.38	758.645	1106.54	864.067	sp|P02662|CASA1_BOVIN_contaminant	S	61	LSKDIGSESTEDQ	5000	U	ea08237.raw
K.DIGS#ES#TEDQAM*EDIK.Q	2348.88	1595.51	2221.82	762.464	1284.01	1368.38	758.645	1106.54	864.067	sp|P02662|CASA1_BOVIN_contaminant	S	61	LSKDIGSESTEDQ	5000	U	ea08237.raw
K.DIGS#ES#TEDQAM*EDIK.Q	2348.88	1595.51	2221.82	762.464	1284.01	1368.38	758.645	1106.54	864.067	sp|P02662|CASA1_BOVIN_contaminant	S	61	LSKDIGSESTEDQ	5000	U	ea08237.raw
K.DIGS#ES#TEDQAM*EDIK.Q	2348.88	1595.51	2221.82	762.464	1284.01	1368.38	758.645	1106.54	864.067	sp|P02662|CASA1_BOVIN_contaminant	S	61	LSKDIGSESTEDQ	5000	U	ea08237.raw
K.DIGS#ES#TEDQAM*EDIK.Q	2348.88	1595.51	2221.82	762.464	1284.01	1368.38	758.645	1106.54	864.067	sp|P02662|CASA1_BOVIN_contaminant	S	61	LSKDIGSESTEDQ	5000	U	ea08238.raw
K.DIGS#ES#TEDQAM*EDIK.Q	2348.88	1595.51	2221.82	762.464	1284.01	1368.38	758.645	1106.54	864.067	sp|P02662|CASA1_BOVIN_contaminant	S	61	LSKDIGSESTEDQ	5000	U	ea08238.raw
K.DIGS#ES#TEDQAM*EDIK.Q	2348.88	1595.51	2221.82	762.464	1284.01	1368.38	758.645	1106.54	864.067	sp|P02662|CASA1_BOVIN_contaminant	S	61	LSKDIGSESTEDQ	5000	U	ea08238.raw
K.DIGS#ES#TEDQAM*EDIK.Q	2348.88	1595.51	2221.82	762.464	1284.01	1368.38	758.645	1106.54	864.067	sp|P02662|CASA1_BOVIN_contaminant	S	61	LSKDIGSESTEDQ	5000	U	ea08238.raw
K.DIGS#ES#TEDQAM*EDIK.Q	2348.88	1595.51	2221.82	762.464	1284.01	1368.38	758.645	1106.54	864.067	sp|P02662|CASA1_BOVIN_contaminant	S	61	LSKDIGSESTEDQ	5000	U	ea08238.raw
K.DIGS#ES#TEDQAM*EDIK.Q	2348.88	1595.51	2221.82	762.464	1284.01	1368.38	758.645	1106.54	864.067	sp|P02662|CASA1_BOVIN_contaminant	S	61	LSKDIGSESTEDQ	5000	U	ea08238.raw
K.DIGS#ES#TEDQAM*EDIK.Q	2348.88	1595.51	2221.82	762.464	1284.01	1368.38	758.645	1106.54	864.067	sp|P02662|CASA1_BOVIN_contaminant	S	61	LSKDIGSESTEDQ	5000	U	ea08223.raw
K.DIGS#ES#TEDQAM*EDIK.Q	2348.88	1595.51	2221.82	762.464	1284.01	1368.38	758.645	1106.54	864.067	sp|P02662|CASA1_BOVIN_contaminant	S	61	LSKDIGSESTEDQ	5000	U	ea08223.raw
K.DIGS#ES#TEDQAM*EDIK.Q	2348.88	1595.51	2221.82	762.464	1284.01	1368.38	758.645	1106.54	864.067	sp|P02662|CASA1_BOVIN_contaminant	S	61	LSKDIGSESTEDQ	5000	U	ea08223.raw
K.DIGS#ES#TEDQAM*EDIK.Q	2348.88	1595.51	2221.82	762.464	1284.01	1368.38	758.645	1106.54	864.067	sp|P02662|CASA1_BOVIN_contaminant	S	61	LSKDIGSESTEDQ	5000	U	ea08223.raw
K.DIGS#ES#TEDQAM*EDIK.Q	2348.88	1595.51	2221.82	762.464	1284.01	1368.38	758.645	1106.54	864.067	sp|P02662|CASA1_BOVIN_contaminant	S	61	LSKDIGSESTEDQ	5000	U	ea08223.raw
K.DIGS#ES#TEDQAM*EDIK.Q	2348.88	1595.51	2221.82	762.464	1284.01	1368.38	758.645	1106.54	864.067	sp|P02662|CASA1_BOVIN_contaminant	S	61	LSKDIGSESTEDQ	5000	U	ea08224.raw
K.DIGS#ES#TEDQAM*EDIK.Q	2348.88	1595.51	2221.82	762.464	1284.01	1368.38	758.645	1106.54	864.067	sp|P02662|CASA1_BOVIN_contaminant	S	61	LSKDIGSESTEDQ	5000	U	ea08224.raw
K.DIGS#ES#TEDQAM*EDIK.Q	2348.88	1595.51	2221.82	762.464	1284.01	1368.38	758.645	1106.54	864.067	sp|P02662|CASA1_BOVIN_contaminant	S	61	LSKDIGSESTEDQ	5000	U	ea08224.raw
K.DIGS#ES#TEDQAM*EDIK.Q	2348.88	1595.51	2221.82	762.464	1284.01	1368.38	758.645	1106.54	864.067	sp|P02662|CASA1_BOVIN_contaminant	S	61	LSKDIGSESTEDQ	5000	U	ea08224.raw
K.DIGS#ES#TEDQAM*EDIK.Q	2348.88	1595.51	2221.82	762.464	1284.01	1368.38	758.645	1106.54	864.067	sp|P02662|CASA1_BOVIN_contaminant	S	61	LSKDIGSESTEDQ	5000	U	ea08224.raw
K.DIGS#ES#TEDQAM*EDIK.Q	2348.88	1595.51	2221.82	762.464	1284.01	1368.38	758.645	1106.54	864.067	sp|P02662|CASA1_BOVIN_contaminant	S	61	LSKDIGSESTEDQ	5000	U	ea08225.raw
K.DIGS#ES#TEDQAM*EDIK.Q	2348.88	1595.51	2221.82	762.464	1284.01	1368.38	758.645	1106.54	864.067	sp|P02662|CASA1_BOVIN_contaminant	S	61	LSKDIGSESTEDQ	5000	U	ea08225.raw
K.DIGS#ES#TEDQAM*EDIK.Q	2348.88	1595.51	2221.82	762.464	1284.01	1368.38	758.645	1106.54	864.067	sp|P02662|CASA1_BOVIN_contaminant	S	61	LSKDIGSESTEDQ	5000	U	ea08225.raw
K.DIGS#ES#TEDQAMEDIK.Q	2348.88	1595.51	2221.82	762.464	1284.01	1368.38	758.645	1106.54	864.067	sp|P02662|CASA1_BOVIN_contaminant	S	61	LSKDIGSESTEDQ	5000	U	ea08229.raw
K.DIGS#ES#TEDQAMEDIK.Q	2348.88	1595.51	2221.82	762.464	1284.01	1368.38	758.645	1106.54	864.067	sp|P02662|CASA1_BOVIN_contaminant	S	61	LSKDIGSESTEDQ	5000	U	ea08229.raw
K.DIGS#ES#TEDQAMEDIK.Q	2348.88	1595.51	2221.82	762.464	1284.01	1368.38	758.645	1106.54	864.067	sp|P02662|CASA1_BOVIN_contaminant	S	61	LSKDIGSESTEDQ	5000	U	ea08229.raw
K.DIGS#ES#TEDQAMEDIK.Q	2348.88	1595.51	2221.82	762.464	1284.01	1368.38	758.645	1106.54	864.067	sp|P02662|CASA1_BOVIN_contaminant	S	61	LSKDIGSESTEDQ	5000	U	ea08229.raw
K.DIGS#ES#TEDQAMEDIK.Q	2348.88	1595.51	2221.82	762.464	1284.01	1368.38	758.645	1106.54	864.067	sp|P02662|CASA1_BOVIN_contaminant	S	61	LSKDIGSESTEDQ	5000	U	ea08229.raw
K.DIGS#ES#TEDQAMEDIK.Q	2348.88	1595.51	2221.82	762.464	1284.01	1368.38	758.645	1106.54	864.067	sp|P02662|CASA1_BOVIN_contaminant	S	61	LSKDIGSESTEDQ	5000	U	ea08229.raw
K.DIGS#ES#TEDQAMEDIK.Q	2348.88	1595.51	2221.82	762.464	1284.01	1368.38	758.645	1106.54	864.067	sp|P02662|CASA1_BOVIN_contaminant	S	61	LSKDIGSESTEDQ	5000	U	ea08229.raw
K.DIGS#ES#TEDQAMEDIK.Q	2348.88	1595.51	2221.82	762.464	1284.01	1368.38	758.645	1106.54	864.067	sp|P02662|CASA1_BOVIN_contaminant	S	61	LSKDIGSESTEDQ	5000	U	ea08229.raw
K.DIGS#ES#TEDQAMEDIK.Q	2348.88	1595.51	2221.82	762.464	1284.01	1368.38	758.645	1106.54	864.067	sp|P02662|CASA1_BOVIN_contaminant	S	61	LSKDIGSESTEDQ	5000	U	ea08229.raw
K.DIGS#ES#TEDQAMEDIK.Q	2348.88	1595.51	2221.82	762.464	1284.01	1368.38	758.645	1106.54	864.067	sp|P02662|CASA1_BOVIN_contaminant	S	61	LSKDIGSESTEDQ	5000	U	ea08229.raw
K.DIGS#ES#TEDQAMEDIK.Q	2348.88	1595.51	2221.82	762.464	1284.01	1368.38	758.645	1106.54	864.067	sp|P02662|CASA1_BOVIN_contaminant	S	61	LSKDIGSESTEDQ	5000	U	ea08229.raw
K.DIGS#ES#TEDQAMEDIK.Q	2348.88	1595.51	2221.82	762.464	1284.01	1368.38	758.645	1106.54	864.067	sp|P02662|CASA1_BOVIN_contaminant	S	61	LSKDIGSESTEDQ	5000	U	ea08229.raw
K.DIGS#ES#TEDQAMEDIK.Q	2348.88	1595.51	2221.82	762.464	1284.01	1368.38	758.645	1106.54	864.067	sp|P02662|CASA1_BOVIN_contaminant	S	61	LSKDIGSESTEDQ	5000	U	ea08229.raw
K.DIGS#ES#TEDQAMEDIK.Q	2348.88	1595.51	2221.82	762.464	1284.01	1368.38	758.645	1106.54	864.067	sp|P02662|CASA1_BOVIN_contaminant	S	61	LSKDIGSESTEDQ	5000	U	ea08229.raw
K.DIGS#ES#TEDQAMEDIK.Q	2348.88	1595.51	2221.82	762.464	1284.01	1368.38	758.645	1106.54	864.067	sp|P02662|CASA1_BOVIN_contaminant	S	61	LSKDIGSESTEDQ	5000	U	ea08229.raw
K.DIGS#ES#TEDQAMEDIK.Q	2348.88	1595.51	2221.82	762.464	1284.01	1368.38	758.645	1106.54	864.067	sp|P02662|CASA1_BOVIN_contaminant	S	61	LSKDIGSESTEDQ	5000	U	ea08229.raw
K.DIGS#ES#TEDQAMEDIK.Q	2348.88	1595.51	2221.82	762.464	1284.01	1368.38	758.645	1106.54	864.067	sp|P02662|CASA1_BOVIN_contaminant	S	61	LSKDIGSESTEDQ	5000	U	ea08230.raw
K.DIGS#ES#TEDQAMEDIK.Q	2348.88	1595.51	2221.82	762.464	1284.01	1368.38	758.645	1106.54	864.067	sp|P02662|CASA1_BOVIN_contaminant	S	61	LSKDIGSESTEDQ	5000	U	ea08230.raw
K.DIGS#ES#TEDQAMEDIK.Q	2348.88	1595.51	2221.82	762.464	1284.01	1368.38	758.645	1106.54	864.067	sp|P02662|CASA1_BOVIN_contaminant	S	61	LSKDIGSESTEDQ	5000	U	ea08230.raw
K.DIGS#ES#TEDQAMEDIK.Q	2348.88	1595.51	2221.82	762.464	1284.01	1368.38	758.645	1106.54	864.067	sp|P02662|CASA1_BOVIN_contaminant	S	61	LSKDIGSESTEDQ	5000	U	ea08230.raw
K.DIGS#ES#TEDQAMEDIK.Q	2348.88	1595.51	2221.82	762.464	1284.01	1368.38	758.645	1106.54	864.067	sp|P02662|CASA1_BOVIN_contaminant	S	61	LSKDIGSESTEDQ	5000	U	ea08230.raw
K.DIGS#ES#TEDQAMEDIK.Q	2348.88	1595.51	2221.82	762.464	1284.01	1368.38	758.645	1106.54	864.067	sp|P02662|CASA1_BOVIN_contaminant	S	61	LSKDIGSESTEDQ	5000	U	ea08230.raw
K.DIGS#ES#TEDQAMEDIK.Q	2348.88	1595.51	2221.82	762.464	1284.01	1368.38	758.645	1106.54	864.067	sp|P02662|CASA1_BOVIN_contaminant	S	61	LSKDIGSESTEDQ	5000	U	ea08230.raw
K.DIGS#ES#TEDQAMEDIK.Q	2348.88	1595.51	2221.82	762.464	1284.01	1368.38	758.645	1106.54	864.067	sp|P02662|CASA1_BOVIN_contaminant	S	61	LSKDIGSESTEDQ	5000	U	ea08230.raw
K.DIGS#ES#TEDQAMEDIK.Q	2348.88	1595.51	2221.82	762.464	1284.01	1368.38	758.645	1106.54	864.067	sp|P02662|CASA1_BOVIN_contaminant	S	61	LSKDIGSESTEDQ	5000	U	ea08230.raw
K.DIGS#ES#TEDQAMEDIK.Q	2348.88	1595.51	2221.82	762.464	1284.01	1368.38	758.645	1106.54	864.067	sp|P02662|CASA1_BOVIN_contaminant	S	61	LSKDIGSESTEDQ	5000	U	ea08230.raw
K.DIGS#ES#TEDQAMEDIK.Q	2348.88	1595.51	2221.82	762.464	1284.01	1368.38	758.645	1106.54	864.067	sp|P02662|CASA1_BOVIN_contaminant	S	61	LSKDIGSESTEDQ	5000	U	ea08230.raw
K.DIGS#ES#TEDQAMEDIK.Q	2348.88	1595.51	2221.82	762.464	1284.01	1368.38	758.645	1106.54	864.067	sp|P02662|CASA1_BOVIN_contaminant	S	61	LSKDIGSESTEDQ	5000	U	ea08223.raw
K.DIGS#ES#TEDQAMEDIK.Q	2348.88	1595.51	2221.82	762.464	1284.01	1368.38	758.645	1106.54	864.067	sp|P02662|CASA1_BOVIN_contaminant	S	61	LSKDIGSESTEDQ	5000	U	ea08223.raw
K.DIGS#ES#TEDQAMEDIK.Q	2348.88	1595.51	2221.82	762.464	1284.01	1368.38	758.645	1106.54	864.067	sp|P02662|CASA1_BOVIN_contaminant	S	61	LSKDIGSESTEDQ	5000	U	ea08223.raw
K.DIGS#ES#TEDQAMEDIK.Q	2348.88	1595.51	2221.82	762.464	1284.01	1368.38	758.645	1106.54	864.067	sp|P02662|CASA1_BOVIN_contaminant	S	61	LSKDIGSESTEDQ	5000	U	ea08223.raw
K.DIGS#ES#TEDQAMEDIK.Q	2348.88	1595.51	2221.82	762.464	1284.01	1368.38	758.645	1106.54	864.067	sp|P02662|CASA1_BOVIN_contaminant	S	61	LSKDIGSESTEDQ	5000	U	ea08224.raw
K.DIGS#ES#TEDQAMEDIK.Q	2348.88	1595.51	2221.82	762.464	1284.01	1368.38	758.645	1106.54	864.067	sp|P02662|CASA1_BOVIN_contaminant	S	61	LSKDIGSESTEDQ	5000	U	ea08224.raw
K.DIGS#ES#TEDQAMEDIK.Q	2348.88	1595.51	2221.82	762.464	1284.01	1368.38	758.645	1106.54	864.067	sp|P02662|CASA1_BOVIN_contaminant	S	61	LSKDIGSESTEDQ	5000	U	ea08224.raw
K.DIGS#ES#TEDQAMEDIK.Q	2348.88	1595.51	2221.82	762.464	1284.01	1368.38	758.645	1106.54	864.067	sp|P02662|CASA1_BOVIN_contaminant	S	61	LSKDIGSESTEDQ	5000	U	ea08224.raw
K.DIGS#ES#TEDQAMEDIK.Q	2348.88	1595.51	2221.82	762.464	1284.01	1368.38	758.645	1106.54	864.067	sp|P02662|CASA1_BOVIN_contaminant	S	61	LSKDIGSESTEDQ	5000	U	ea08225.raw
K.DIGS#ES#TEDQAMEDIK.Q	2348.88	1595.51	2221.82	762.464	1284.01	1368.38	758.645	1106.54	864.067	sp|P02662|CASA1_BOVIN_contaminant	S	61	LSKDIGSESTEDQ	5000	U	ea08225.raw
K.DIGS#ES#TEDQAMEDIK.Q	2348.88	1595.51	2221.82	762.464	1284.01	1368.38	758.645	1106.54	864.067	sp|P02662|CASA1_BOVIN_contaminant	S	61	LSKDIGSESTEDQ	5000	U	ea08225.raw
K.DIGS#ES#TEDQAMEDIK.Q	2348.88	1595.51	2221.82	762.464	1284.01	1368.38	758.645	1106.54	864.067	sp|P02662|CASA1_BOVIN_contaminant	S	61	LSKDIGSESTEDQ	5000	U	ea08225.raw
K.DIGS#EST#EDQAM*EDIK.Q	219.3	125.658	157.034	43.8733	87.639	79.64	44.0336	87.1659	63.0317	sp|P02662|CASA1_BOVIN_contaminant	S	61	LSKDIGSESTEDQ	5000	U	ea08229.raw
K.DIGS#EST#EDQAM*EDIK.Q	219.3	125.658	157.034	43.8733	87.639	79.64	44.0336	87.1659	63.0317	sp|P02662|CASA1_BOVIN_contaminant	S	61	LSKDIGSESTEDQ	5000	U	ea08230.raw
K.DIGS#EST#EDQAMEDIK.Q	219.3	125.658	157.034	43.8733	87.639	79.64	44.0336	87.1659	63.0317	sp|P02662|CASA1_BOVIN_contaminant	S	61	LSKDIGSESTEDQ	5000	U	ea08230.raw
K.DIGS#ESTEDQAM*EDIK.Q	1684.42	1674.97	2619.57	1260.15	1739.96	1794.5	1262.75	1492.3	1374.51	sp|P02662|CASA1_BOVIN_contaminant	S	61	LSKDIGSESTEDQ	5000	U	ea08229.raw
K.DIGS#ESTEDQAM*EDIK.Q	1684.42	1674.97	2619.57	1260.15	1739.96	1794.5	1262.75	1492.3	1374.51	sp|P02662|CASA1_BOVIN_contaminant	S	61	LSKDIGSESTEDQ	5000	U	ea08229.raw
K.DIGS#ESTEDQAM*EDIK.Q	1684.42	1674.97	2619.57	1260.15	1739.96	1794.5	1262.75	1492.3	1374.51	sp|P02662|CASA1_BOVIN_contaminant	S	61	LSKDIGSESTEDQ	5000	U	ea08229.raw
K.DIGS#ESTEDQAM*EDIK.Q	1684.42	1674.97	2619.57	1260.15	1739.96	1794.5	1262.75	1492.3	1374.51	sp|P02662|CASA1_BOVIN_contaminant	S	61	LSKDIGSESTEDQ	5000	U	ea08229.raw
K.DIGS#ESTEDQAM*EDIK.Q	1684.42	1674.97	2619.57	1260.15	1739.96	1794.5	1262.75	1492.3	1374.51	sp|P02662|CASA1_BOVIN_contaminant	S	61	LSKDIGSESTEDQ	5000	U	ea08229.raw
K.DIGS#ESTEDQAM*EDIK.Q	1684.42	1674.97	2619.57	1260.15	1739.96	1794.5	1262.75	1492.3	1374.51	sp|P02662|CASA1_BOVIN_contaminant	S	61	LSKDIGSESTEDQ	5000	U	ea08229.raw
K.DIGS#ESTEDQAM*EDIK.Q	1684.42	1674.97	2619.57	1260.15	1739.96	1794.5	1262.75	1492.3	1374.51	sp|P02662|CASA1_BOVIN_contaminant	S	61	LSKDIGSESTEDQ	5000	U	ea08229.raw
K.DIGS#ESTEDQAM*EDIK.Q	1684.42	1674.97	2619.57	1260.15	1739.96	1794.5	1262.75	1492.3	1374.51	sp|P02662|CASA1_BOVIN_contaminant	S	61	LSKDIGSESTEDQ	5000	U	ea08229.raw
K.DIGS#ESTEDQAM*EDIK.Q	1684.42	1674.97	2619.57	1260.15	1739.96	1794.5	1262.75	1492.3	1374.51	sp|P02662|CASA1_BOVIN_contaminant	S	61	LSKDIGSESTEDQ	5000	U	ea08230.raw
K.DIGS#ESTEDQAM*EDIK.Q	1684.42	1674.97	2619.57	1260.15	1739.96	1794.5	1262.75	1492.3	1374.51	sp|P02662|CASA1_BOVIN_contaminant	S	61	LSKDIGSESTEDQ	5000	U	ea08230.raw
K.DIGS#ESTEDQAM*EDIK.Q	1684.42	1674.97	2619.57	1260.15	1739.96	1794.5	1262.75	1492.3	1374.51	sp|P02662|CASA1_BOVIN_contaminant	S	61	LSKDIGSESTEDQ	5000	U	ea08230.raw
K.DIGS#ESTEDQAM*EDIK.Q	1684.42	1674.97	2619.57	1260.15	1739.96	1794.5	1262.75	1492.3	1374.51	sp|P02662|CASA1_BOVIN_contaminant	S	61	LSKDIGSESTEDQ	5000	U	ea08230.raw
K.DIGS#ESTEDQAM*EDIK.Q	1684.42	1674.97	2619.57	1260.15	1739.96	1794.5	1262.75	1492.3	1374.51	sp|P02662|CASA1_BOVIN_contaminant	S	61	LSKDIGSESTEDQ	5000	U	ea08230.raw
K.DIGS#ESTEDQAM*EDIK.Q	1684.42	1674.97	2619.57	1260.15	1739.96	1794.5	1262.75	1492.3	1374.51	sp|P02662|CASA1_BOVIN_contaminant	S	61	LSKDIGSESTEDQ	5000	U	ea08230.raw
K.DIGS#ESTEDQAM*EDIK.Q	1684.42	1674.97	2619.57	1260.15	1739.96	1794.5	1262.75	1492.3	1374.51	sp|P02662|CASA1_BOVIN_contaminant	S	61	LSKDIGSESTEDQ	5000	U	ea08237.raw
K.DIGS#ESTEDQAM*EDIK.Q	1684.42	1674.97	2619.57	1260.15	1739.96	1794.5	1262.75	1492.3	1374.51	sp|P02662|CASA1_BOVIN_contaminant	S	61	LSKDIGSESTEDQ	5000	U	ea08237.raw
K.DIGS#ESTEDQAM*EDIK.Q	1684.42	1674.97	2619.57	1260.15	1739.96	1794.5	1262.75	1492.3	1374.51	sp|P02662|CASA1_BOVIN_contaminant	S	61	LSKDIGSESTEDQ	5000	U	ea08237.raw
K.DIGS#ESTEDQAM*EDIK.Q	1684.42	1674.97	2619.57	1260.15	1739.96	1794.5	1262.75	1492.3	1374.51	sp|P02662|CASA1_BOVIN_contaminant	S	61	LSKDIGSESTEDQ	5000	U	ea08237.raw
K.DIGS#ESTEDQAM*EDIK.Q	1684.42	1674.97	2619.57	1260.15	1739.96	1794.5	1262.75	1492.3	1374.51	sp|P02662|CASA1_BOVIN_contaminant	S	61	LSKDIGSESTEDQ	5000	U	ea08237.raw
K.DIGS#ESTEDQAM*EDIK.Q	1684.42	1674.97	2619.57	1260.15	1739.96	1794.5	1262.75	1492.3	1374.51	sp|P02662|CASA1_BOVIN_contaminant	S	61	LSKDIGSESTEDQ	5000	U	ea08237.raw
K.DIGS#ESTEDQAM*EDIK.Q	1684.42	1674.97	2619.57	1260.15	1739.96	1794.5	1262.75	1492.3	1374.51	sp|P02662|CASA1_BOVIN_contaminant	S	61	LSKDIGSESTEDQ	5000	U	ea08237.raw
K.DIGS#ESTEDQAM*EDIK.Q	1684.42	1674.97	2619.57	1260.15	1739.96	1794.5	1262.75	1492.3	1374.51	sp|P02662|CASA1_BOVIN_contaminant	S	61	LSKDIGSESTEDQ	5000	U	ea08237.raw
K.DIGS#ESTEDQAM*EDIK.Q	1684.42	1674.97	2619.57	1260.15	1739.96	1794.5	1262.75	1492.3	1374.51	sp|P02662|CASA1_BOVIN_contaminant	S	61	LSKDIGSESTEDQ	5000	U	ea08238.raw
K.DIGS#ESTEDQAM*EDIK.Q	1684.42	1674.97	2619.57	1260.15	1739.96	1794.5	1262.75	1492.3	1374.51	sp|P02662|CASA1_BOVIN_contaminant	S	61	LSKDIGSESTEDQ	5000	U	ea08238.raw
K.DIGS#ESTEDQAM*EDIK.Q	1684.42	1674.97	2619.57	1260.15	1739.96	1794.5	1262.75	1492.3	1374.51	sp|P02662|CASA1_BOVIN_contaminant	S	61	LSKDIGSESTEDQ	5000	U	ea08238.raw
K.DIGS#ESTEDQAM*EDIK.Q	1684.42	1674.97	2619.57	1260.15	1739.96	1794.5	1262.75	1492.3	1374.51	sp|P02662|CASA1_BOVIN_contaminant	S	61	LSKDIGSESTEDQ	5000	U	ea08238.raw
K.DIGS#ESTEDQAM*EDIK.Q	1684.42	1674.97	2619.57	1260.15	1739.96	1794.5	1262.75	1492.3	1374.51	sp|P02662|CASA1_BOVIN_contaminant	S	61	LSKDIGSESTEDQ	5000	U	ea08238.raw
K.DIGS#ESTEDQAM*EDIK.Q	1684.42	1674.97	2619.57	1260.15	1739.96	1794.5	1262.75	1492.3	1374.51	sp|P02662|CASA1_BOVIN_contaminant	S	61	LSKDIGSESTEDQ	5000	U	ea08238.raw
K.DIGS#ESTEDQAM*EDIK.Q	1684.42	1674.97	2619.57	1260.15	1739.96	1794.5	1262.75	1492.3	1374.51	sp|P02662|CASA1_BOVIN_contaminant	S	61	LSKDIGSESTEDQ	5000	U	ea08238.raw
K.DIGS#ESTEDQAM*EDIK.Q	1684.42	1674.97	2619.57	1260.15	1739.96	1794.5	1262.75	1492.3	1374.51	sp|P02662|CASA1_BOVIN_contaminant	S	61	LSKDIGSESTEDQ	5000	U	ea08238.raw
K.DIGS#ESTEDQAM*EDIK.Q	1684.42	1674.97	2619.57	1260.15	1739.96	1794.5	1262.75	1492.3	1374.51	sp|P02662|CASA1_BOVIN_contaminant	S	61	LSKDIGSESTEDQ	5000	U	ea08238.raw
K.DIGS#ESTEDQAM*EDIK.Q	1684.42	1674.97	2619.57	1260.15	1739.96	1794.5	1262.75	1492.3	1374.51	sp|P02662|CASA1_BOVIN_contaminant	S	61	LSKDIGSESTEDQ	5000	U	ea08238.raw
K.DIGS#ESTEDQAM*EDIK.Q	1684.42	1674.97	2619.57	1260.15	1739.96	1794.5	1262.75	1492.3	1374.51	sp|P02662|CASA1_BOVIN_contaminant	S	61	LSKDIGSESTEDQ	5000	U	ea08239.raw
K.DIGS#ESTEDQAM*EDIK.Q	1684.42	1674.97	2619.57	1260.15	1739.96	1794.5	1262.75	1492.3	1374.51	sp|P02662|CASA1_BOVIN_contaminant	S	61	LSKDIGSESTEDQ	5000	U	ea08239.raw
K.DIGS#ESTEDQAM*EDIK.Q	1684.42	1674.97	2619.57	1260.15	1739.96	1794.5	1262.75	1492.3	1374.51	sp|P02662|CASA1_BOVIN_contaminant	S	61	LSKDIGSESTEDQ	5000	U	ea08239.raw
K.DIGS#ESTEDQAM*EDIK.Q	1684.42	1674.97	2619.57	1260.15	1739.96	1794.5	1262.75	1492.3	1374.51	sp|P02662|CASA1_BOVIN_contaminant	S	61	LSKDIGSESTEDQ	5000	U	ea08239.raw
K.DIGS#ESTEDQAM*EDIK.Q	1684.42	1674.97	2619.57	1260.15	1739.96	1794.5	1262.75	1492.3	1374.51	sp|P02662|CASA1_BOVIN_contaminant	S	61	LSKDIGSESTEDQ	5000	U	ea08239.raw
K.DIGS#ESTEDQAM*EDIK.Q	1684.42	1674.97	2619.57	1260.15	1739.96	1794.5	1262.75	1492.3	1374.51	sp|P02662|CASA1_BOVIN_contaminant	S	61	LSKDIGSESTEDQ	5000	U	ea08223.raw
K.DIGS#ESTEDQAM*EDIK.Q	1684.42	1674.97	2619.57	1260.15	1739.96	1794.5	1262.75	1492.3	1374.51	sp|P02662|CASA1_BOVIN_contaminant	S	61	LSKDIGSESTEDQ	5000	U	ea08223.raw
K.DIGS#ESTEDQAM*EDIK.Q	1684.42	1674.97	2619.57	1260.15	1739.96	1794.5	1262.75	1492.3	1374.51	sp|P02662|CASA1_BOVIN_contaminant	S	61	LSKDIGSESTEDQ	5000	U	ea08223.raw
K.DIGS#ESTEDQAM*EDIK.Q	1684.42	1674.97	2619.57	1260.15	1739.96	1794.5	1262.75	1492.3	1374.51	sp|P02662|CASA1_BOVIN_contaminant	S	61	LSKDIGSESTEDQ	5000	U	ea08223.raw
K.DIGS#ESTEDQAM*EDIK.Q	1684.42	1674.97	2619.57	1260.15	1739.96	1794.5	1262.75	1492.3	1374.51	sp|P02662|CASA1_BOVIN_contaminant	S	61	LSKDIGSESTEDQ	5000	U	ea08223.raw
K.DIGS#ESTEDQAM*EDIK.Q	1684.42	1674.97	2619.57	1260.15	1739.96	1794.5	1262.75	1492.3	1374.51	sp|P02662|CASA1_BOVIN_contaminant	S	61	LSKDIGSESTEDQ	5000	U	ea08224.raw
K.DIGS#ESTEDQAM*EDIK.Q	1684.42	1674.97	2619.57	1260.15	1739.96	1794.5	1262.75	1492.3	1374.51	sp|P02662|CASA1_BOVIN_contaminant	S	61	LSKDIGSESTEDQ	5000	U	ea08224.raw
K.DIGS#ESTEDQAM*EDIK.Q	1684.42	1674.97	2619.57	1260.15	1739.96	1794.5	1262.75	1492.3	1374.51	sp|P02662|CASA1_BOVIN_contaminant	S	61	LSKDIGSESTEDQ	5000	U	ea08224.raw
K.DIGS#ESTEDQAM*EDIK.Q	1684.42	1674.97	2619.57	1260.15	1739.96	1794.5	1262.75	1492.3	1374.51	sp|P02662|CASA1_BOVIN_contaminant	S	61	LSKDIGSESTEDQ	5000	U	ea08224.raw
K.DIGS#ESTEDQAM*EDIK.Q	1684.42	1674.97	2619.57	1260.15	1739.96	1794.5	1262.75	1492.3	1374.51	sp|P02662|CASA1_BOVIN_contaminant	S	61	LSKDIGSESTEDQ	5000	U	ea08224.raw
K.DIGS#ESTEDQAM*EDIK.Q	1684.42	1674.97	2619.57	1260.15	1739.96	1794.5	1262.75	1492.3	1374.51	sp|P02662|CASA1_BOVIN_contaminant	S	61	LSKDIGSESTEDQ	5000	U	ea08224.raw
K.DIGS#ESTEDQAM*EDIK.Q	1684.42	1674.97	2619.57	1260.15	1739.96	1794.5	1262.75	1492.3	1374.51	sp|P02662|CASA1_BOVIN_contaminant	S	61	LSKDIGSESTEDQ	5000	U	ea08224.raw
K.DIGS#ESTEDQAM*EDIK.Q	1684.42	1674.97	2619.57	1260.15	1739.96	1794.5	1262.75	1492.3	1374.51	sp|P02662|CASA1_BOVIN_contaminant	S	61	LSKDIGSESTEDQ	5000	U	ea08225.raw
K.DIGS#ESTEDQAM*EDIK.Q	1684.42	1674.97	2619.57	1260.15	1739.96	1794.5	1262.75	1492.3	1374.51	sp|P02662|CASA1_BOVIN_contaminant	S	61	LSKDIGSESTEDQ	5000	U	ea08225.raw
K.DIGS#ESTEDQAMEDIK.Q	1684.42	1674.97	2619.57	1260.15	1739.96	1794.5	1262.75	1492.3	1374.51	sp|P02662|CASA1_BOVIN_contaminant	S	61	LSKDIGSESTEDQ	5000	U	ea08229.raw
K.DIGS#ESTEDQAMEDIK.Q	1684.42	1674.97	2619.57	1260.15	1739.96	1794.5	1262.75	1492.3	1374.51	sp|P02662|CASA1_BOVIN_contaminant	S	61	LSKDIGSESTEDQ	5000	U	ea08229.raw
K.DIGS#ESTEDQAMEDIK.Q	1684.42	1674.97	2619.57	1260.15	1739.96	1794.5	1262.75	1492.3	1374.51	sp|P02662|CASA1_BOVIN_contaminant	S	61	LSKDIGSESTEDQ	5000	U	ea08229.raw
K.DIGS#ESTEDQAMEDIK.Q	1684.42	1674.97	2619.57	1260.15	1739.96	1794.5	1262.75	1492.3	1374.51	sp|P02662|CASA1_BOVIN_contaminant	S	61	LSKDIGSESTEDQ	5000	U	ea08229.raw
K.DIGS#ESTEDQAMEDIK.Q	1684.42	1674.97	2619.57	1260.15	1739.96	1794.5	1262.75	1492.3	1374.51	sp|P02662|CASA1_BOVIN_contaminant	S	61	LSKDIGSESTEDQ	5000	U	ea08229.raw
K.DIGS#ESTEDQAMEDIK.Q	1684.42	1674.97	2619.57	1260.15	1739.96	1794.5	1262.75	1492.3	1374.51	sp|P02662|CASA1_BOVIN_contaminant	S	61	LSKDIGSESTEDQ	5000	U	ea08229.raw
K.DIGS#ESTEDQAMEDIK.Q	1684.42	1674.97	2619.57	1260.15	1739.96	1794.5	1262.75	1492.3	1374.51	sp|P02662|CASA1_BOVIN_contaminant	S	61	LSKDIGSESTEDQ	5000	U	ea08230.raw
K.DIGS#ESTEDQAMEDIK.Q	1684.42	1674.97	2619.57	1260.15	1739.96	1794.5	1262.75	1492.3	1374.51	sp|P02662|CASA1_BOVIN_contaminant	S	61	LSKDIGSESTEDQ	5000	U	ea08230.raw
K.DIGS#ESTEDQAMEDIK.Q	1684.42	1674.97	2619.57	1260.15	1739.96	1794.5	1262.75	1492.3	1374.51	sp|P02662|CASA1_BOVIN_contaminant	S	61	LSKDIGSESTEDQ	5000	U	ea08230.raw
K.DIGS#ESTEDQAMEDIK.Q	1684.42	1674.97	2619.57	1260.15	1739.96	1794.5	1262.75	1492.3	1374.51	sp|P02662|CASA1_BOVIN_contaminant	S	61	LSKDIGSESTEDQ	5000	U	ea08230.raw
K.DIGS#ESTEDQAMEDIK.Q	1684.42	1674.97	2619.57	1260.15	1739.96	1794.5	1262.75	1492.3	1374.51	sp|P02662|CASA1_BOVIN_contaminant	S	61	LSKDIGSESTEDQ	5000	U	ea08237.raw
K.DIGS#ESTEDQAMEDIK.Q	1684.42	1674.97	2619.57	1260.15	1739.96	1794.5	1262.75	1492.3	1374.51	sp|P02662|CASA1_BOVIN_contaminant	S	61	LSKDIGSESTEDQ	5000	U	ea08237.raw
K.DIGS#ESTEDQAMEDIK.Q	1684.42	1674.97	2619.57	1260.15	1739.96	1794.5	1262.75	1492.3	1374.51	sp|P02662|CASA1_BOVIN_contaminant	S	61	LSKDIGSESTEDQ	5000	U	ea08237.raw
K.DIGS#ESTEDQAMEDIK.Q	1684.42	1674.97	2619.57	1260.15	1739.96	1794.5	1262.75	1492.3	1374.51	sp|P02662|CASA1_BOVIN_contaminant	S	61	LSKDIGSESTEDQ	5000	U	ea08238.raw
K.DIGS#ESTEDQAMEDIK.Q	1684.42	1674.97	2619.57	1260.15	1739.96	1794.5	1262.75	1492.3	1374.51	sp|P02662|CASA1_BOVIN_contaminant	S	61	LSKDIGSESTEDQ	5000	U	ea08238.raw
K.DIGS#ESTEDQAMEDIK.Q	1684.42	1674.97	2619.57	1260.15	1739.96	1794.5	1262.75	1492.3	1374.51	sp|P02662|CASA1_BOVIN_contaminant	S	61	LSKDIGSESTEDQ	5000	U	ea08238.raw
K.DIGS#ESTEDQAMEDIK.Q	1684.42	1674.97	2619.57	1260.15	1739.96	1794.5	1262.75	1492.3	1374.51	sp|P02662|CASA1_BOVIN_contaminant	S	61	LSKDIGSESTEDQ	5000	U	ea08238.raw
K.DIGS#ESTEDQAMEDIK.Q	1684.42	1674.97	2619.57	1260.15	1739.96	1794.5	1262.75	1492.3	1374.51	sp|P02662|CASA1_BOVIN_contaminant	S	61	LSKDIGSESTEDQ	5000	U	ea08238.raw
K.DIGS#ESTEDQAMEDIK.Q	1684.42	1674.97	2619.57	1260.15	1739.96	1794.5	1262.75	1492.3	1374.51	sp|P02662|CASA1_BOVIN_contaminant	S	61	LSKDIGSESTEDQ	5000	U	ea08238.raw
K.DIGS#ESTEDQAMEDIK.Q	1684.42	1674.97	2619.57	1260.15	1739.96	1794.5	1262.75	1492.3	1374.51	sp|P02662|CASA1_BOVIN_contaminant	S	61	LSKDIGSESTEDQ	5000	U	ea08238.raw
K.DIGS#ESTEDQAMEDIK.Q	1684.42	1674.97	2619.57	1260.15	1739.96	1794.5	1262.75	1492.3	1374.51	sp|P02662|CASA1_BOVIN_contaminant	S	61	LSKDIGSESTEDQ	5000	U	ea08239.raw
K.DIGS#ESTEDQAMEDIK.Q	1684.42	1674.97	2619.57	1260.15	1739.96	1794.5	1262.75	1492.3	1374.51	sp|P02662|CASA1_BOVIN_contaminant	S	61	LSKDIGSESTEDQ	5000	U	ea08239.raw
K.DIGS#ESTEDQAMEDIK.Q	1684.42	1674.97	2619.57	1260.15	1739.96	1794.5	1262.75	1492.3	1374.51	sp|P02662|CASA1_BOVIN_contaminant	S	61	LSKDIGSESTEDQ	5000	U	ea08239.raw
K.DIGS#ESTEDQAMEDIK.Q	1684.42	1674.97	2619.57	1260.15	1739.96	1794.5	1262.75	1492.3	1374.51	sp|P02662|CASA1_BOVIN_contaminant	S	61	LSKDIGSESTEDQ	5000	U	ea08239.raw
K.DIGS#ESTEDQAMEDIK.Q	1684.42	1674.97	2619.57	1260.15	1739.96	1794.5	1262.75	1492.3	1374.51	sp|P02662|CASA1_BOVIN_contaminant	S	61	LSKDIGSESTEDQ	5000	U	ea08223.raw
K.DIGS#ESTEDQAMEDIK.Q	1684.42	1674.97	2619.57	1260.15	1739.96	1794.5	1262.75	1492.3	1374.51	sp|P02662|CASA1_BOVIN_contaminant	S	61	LSKDIGSESTEDQ	5000	U	ea08223.raw
K.DIGS#ESTEDQAMEDIK.Q	1684.42	1674.97	2619.57	1260.15	1739.96	1794.5	1262.75	1492.3	1374.51	sp|P02662|CASA1_BOVIN_contaminant	S	61	LSKDIGSESTEDQ	5000	U	ea08223.raw
K.DIGS#ESTEDQAMEDIK.Q	1684.42	1674.97	2619.57	1260.15	1739.96	1794.5	1262.75	1492.3	1374.51	sp|P02662|CASA1_BOVIN_contaminant	S	61	LSKDIGSESTEDQ	5000	U	ea08223.raw
K.DIGS#ESTEDQAMEDIK.Q	1684.42	1674.97	2619.57	1260.15	1739.96	1794.5	1262.75	1492.3	1374.51	sp|P02662|CASA1_BOVIN_contaminant	S	61	LSKDIGSESTEDQ	5000	U	ea08223.raw
K.DIGS#ESTEDQAMEDIK.Q	1684.42	1674.97	2619.57	1260.15	1739.96	1794.5	1262.75	1492.3	1374.51	sp|P02662|CASA1_BOVIN_contaminant	S	61	LSKDIGSESTEDQ	5000	U	ea08223.raw
K.DIGS#ESTEDQAMEDIK.Q	1684.42	1674.97	2619.57	1260.15	1739.96	1794.5	1262.75	1492.3	1374.51	sp|P02662|CASA1_BOVIN_contaminant	S	61	LSKDIGSESTEDQ	5000	U	ea08223.raw
K.DIGS#ESTEDQAMEDIK.Q	1684.42	1674.97	2619.57	1260.15	1739.96	1794.5	1262.75	1492.3	1374.51	sp|P02662|CASA1_BOVIN_contaminant	S	61	LSKDIGSESTEDQ	5000	U	ea08223.raw
K.DIGS#ESTEDQAMEDIK.Q	1684.42	1674.97	2619.57	1260.15	1739.96	1794.5	1262.75	1492.3	1374.51	sp|P02662|CASA1_BOVIN_contaminant	S	61	LSKDIGSESTEDQ	5000	U	ea08223.raw
K.DIGS#ESTEDQAMEDIK.Q	1684.42	1674.97	2619.57	1260.15	1739.96	1794.5	1262.75	1492.3	1374.51	sp|P02662|CASA1_BOVIN_contaminant	S	61	LSKDIGSESTEDQ	5000	U	ea08224.raw
K.DIGS#ESTEDQAMEDIK.Q	1684.42	1674.97	2619.57	1260.15	1739.96	1794.5	1262.75	1492.3	1374.51	sp|P02662|CASA1_BOVIN_contaminant	S	61	LSKDIGSESTEDQ	5000	U	ea08224.raw
K.DIGS#ESTEDQAMEDIK.Q	1684.42	1674.97	2619.57	1260.15	1739.96	1794.5	1262.75	1492.3	1374.51	sp|P02662|CASA1_BOVIN_contaminant	S	61	LSKDIGSESTEDQ	5000	U	ea08224.raw
K.DIGS#ESTEDQAMEDIK.Q	1684.42	1674.97	2619.57	1260.15	1739.96	1794.5	1262.75	1492.3	1374.51	sp|P02662|CASA1_BOVIN_contaminant	S	61	LSKDIGSESTEDQ	5000	U	ea08224.raw
K.DIGS#ESTEDQAMEDIK.Q	1684.42	1674.97	2619.57	1260.15	1739.96	1794.5	1262.75	1492.3	1374.51	sp|P02662|CASA1_BOVIN_contaminant	S	61	LSKDIGSESTEDQ	5000	U	ea08224.raw
K.DIGS#ESTEDQAMEDIK.Q	1684.42	1674.97	2619.57	1260.15	1739.96	1794.5	1262.75	1492.3	1374.51	sp|P02662|CASA1_BOVIN_contaminant	S	61	LSKDIGSESTEDQ	5000	U	ea08225.raw
K.DIGS#ESTEDQAMEDIK.Q	1684.42	1674.97	2619.57	1260.15	1739.96	1794.5	1262.75	1492.3	1374.51	sp|P02662|CASA1_BOVIN_contaminant	S	61	LSKDIGSESTEDQ	5000	U	ea08225.raw
K.DIGS#ESTEDQAMEDIK.Q	1684.42	1674.97	2619.57	1260.15	1739.96	1794.5	1262.75	1492.3	1374.51	sp|P02662|CASA1_BOVIN_contaminant	S	61	LSKDIGSESTEDQ	5000	U	ea08225.raw
K.DIGS#ESTEDQAMEDIK.Q	1684.42	1674.97	2619.57	1260.15	1739.96	1794.5	1262.75	1492.3	1374.51	sp|P02662|CASA1_BOVIN_contaminant	S	61	LSKDIGSESTEDQ	5000	U	ea08225.raw
K.DIGSES#T#EDQAM*EDIK.Q	4.55684	8.06704	10.279	5.22051	4.72741	8.30249	3.04022	2.31967	0	sp|P02662|CASA1_BOVIN_contaminant	S	63	KDIGSESTEDQAM	5000	U	ea08237.raw
K.DIGSES#TEDQAM*EDIK.Q	631.664	643.164	978.361	463.698	629.895	675.717	469.866	541.929	515.377	sp|P02662|CASA1_BOVIN_contaminant	S	63	KDIGSESTEDQAM	5000	U	ea08229.raw
K.DIGSES#TEDQAM*EDIK.Q	631.664	643.164	978.361	463.698	629.895	675.717	469.866	541.929	515.377	sp|P02662|CASA1_BOVIN_contaminant	S	63	KDIGSESTEDQAM	5000	U	ea08229.raw
K.DIGSES#TEDQAM*EDIK.Q	631.664	643.164	978.361	463.698	629.895	675.717	469.866	541.929	515.377	sp|P02662|CASA1_BOVIN_contaminant	S	63	KDIGSESTEDQAM	5000	U	ea08229.raw
K.DIGSES#TEDQAM*EDIK.Q	631.664	643.164	978.361	463.698	629.895	675.717	469.866	541.929	515.377	sp|P02662|CASA1_BOVIN_contaminant	S	63	KDIGSESTEDQAM	5000	U	ea08237.raw
K.DIGSES#TEDQAM*EDIK.Q	631.664	643.164	978.361	463.698	629.895	675.717	469.866	541.929	515.377	sp|P02662|CASA1_BOVIN_contaminant	S	63	KDIGSESTEDQAM	5000	U	ea08237.raw
K.DIGSES#TEDQAM*EDIK.Q	631.664	643.164	978.361	463.698	629.895	675.717	469.866	541.929	515.377	sp|P02662|CASA1_BOVIN_contaminant	S	63	KDIGSESTEDQAM	5000	U	ea08237.raw
K.DIGSES#TEDQAM*EDIK.Q	631.664	643.164	978.361	463.698	629.895	675.717	469.866	541.929	515.377	sp|P02662|CASA1_BOVIN_contaminant	S	63	KDIGSESTEDQAM	5000	U	ea08238.raw
K.DIGSES#TEDQAM*EDIK.Q	631.664	643.164	978.361	463.698	629.895	675.717	469.866	541.929	515.377	sp|P02662|CASA1_BOVIN_contaminant	S	63	KDIGSESTEDQAM	5000	U	ea08238.raw
K.DIGSES#TEDQAM*EDIK.Q	631.664	643.164	978.361	463.698	629.895	675.717	469.866	541.929	515.377	sp|P02662|CASA1_BOVIN_contaminant	S	63	KDIGSESTEDQAM	5000	U	ea08238.raw
K.DIGSES#TEDQAM*EDIK.Q	631.664	643.164	978.361	463.698	629.895	675.717	469.866	541.929	515.377	sp|P02662|CASA1_BOVIN_contaminant	S	63	KDIGSESTEDQAM	5000	U	ea08238.raw
K.DIGSES#TEDQAM*EDIK.Q	631.664	643.164	978.361	463.698	629.895	675.717	469.866	541.929	515.377	sp|P02662|CASA1_BOVIN_contaminant	S	63	KDIGSESTEDQAM	5000	U	ea08238.raw
K.DIGSES#TEDQAM*EDIK.Q	631.664	643.164	978.361	463.698	629.895	675.717	469.866	541.929	515.377	sp|P02662|CASA1_BOVIN_contaminant	S	63	KDIGSESTEDQAM	5000	U	ea08239.raw
K.DIGSES#TEDQAM*EDIK.Q	631.664	643.164	978.361	463.698	629.895	675.717	469.866	541.929	515.377	sp|P02662|CASA1_BOVIN_contaminant	S	63	KDIGSESTEDQAM	5000	U	ea08223.raw
K.DIGSES#TEDQAM*EDIK.Q	631.664	643.164	978.361	463.698	629.895	675.717	469.866	541.929	515.377	sp|P02662|CASA1_BOVIN_contaminant	S	63	KDIGSESTEDQAM	5000	U	ea08223.raw
K.DIGSES#TEDQAM*EDIK.Q	631.664	643.164	978.361	463.698	629.895	675.717	469.866	541.929	515.377	sp|P02662|CASA1_BOVIN_contaminant	S	63	KDIGSESTEDQAM	5000	U	ea08225.raw
K.DIGSES#TEDQAM*EDIK.Q	631.664	643.164	978.361	463.698	629.895	675.717	469.866	541.929	515.377	sp|P02662|CASA1_BOVIN_contaminant	S	63	KDIGSESTEDQAM	5000	U	ea08225.raw
K.DIGSES#TEDQAMEDIK.Q	631.664	643.164	978.361	463.698	629.895	675.717	469.866	541.929	515.377	sp|P02662|CASA1_BOVIN_contaminant	S	63	KDIGSESTEDQAM	5000	U	ea08229.raw
K.DIGSES#TEDQAMEDIK.Q	631.664	643.164	978.361	463.698	629.895	675.717	469.866	541.929	515.377	sp|P02662|CASA1_BOVIN_contaminant	S	63	KDIGSESTEDQAM	5000	U	ea08230.raw
K.DIGSES#TEDQAMEDIK.Q	631.664	643.164	978.361	463.698	629.895	675.717	469.866	541.929	515.377	sp|P02662|CASA1_BOVIN_contaminant	S	63	KDIGSESTEDQAM	5000	U	ea08237.raw
K.DIGSES#TEDQAMEDIK.Q	631.664	643.164	978.361	463.698	629.895	675.717	469.866	541.929	515.377	sp|P02662|CASA1_BOVIN_contaminant	S	63	KDIGSESTEDQAM	5000	U	ea08237.raw
K.DIGSES#TEDQAMEDIK.Q	631.664	643.164	978.361	463.698	629.895	675.717	469.866	541.929	515.377	sp|P02662|CASA1_BOVIN_contaminant	S	63	KDIGSESTEDQAM	5000	U	ea08238.raw
K.DIGSES#TEDQAMEDIK.Q	631.664	643.164	978.361	463.698	629.895	675.717	469.866	541.929	515.377	sp|P02662|CASA1_BOVIN_contaminant	S	63	KDIGSESTEDQAM	5000	U	ea08238.raw
K.DIGSES#TEDQAMEDIK.Q	631.664	643.164	978.361	463.698	629.895	675.717	469.866	541.929	515.377	sp|P02662|CASA1_BOVIN_contaminant	S	63	KDIGSESTEDQAM	5000	U	ea08238.raw
K.DIGSES#TEDQAMEDIK.Q	631.664	643.164	978.361	463.698	629.895	675.717	469.866	541.929	515.377	sp|P02662|CASA1_BOVIN_contaminant	S	63	KDIGSESTEDQAM	5000	U	ea08238.raw
K.DIGSES#TEDQAMEDIK.Q	631.664	643.164	978.361	463.698	629.895	675.717	469.866	541.929	515.377	sp|P02662|CASA1_BOVIN_contaminant	S	63	KDIGSESTEDQAM	5000	U	ea08238.raw
K.DIGSES#TEDQAMEDIK.Q	631.664	643.164	978.361	463.698	629.895	675.717	469.866	541.929	515.377	sp|P02662|CASA1_BOVIN_contaminant	S	63	KDIGSESTEDQAM	5000	U	ea08238.raw
K.DIGSES#TEDQAMEDIK.Q	631.664	643.164	978.361	463.698	629.895	675.717	469.866	541.929	515.377	sp|P02662|CASA1_BOVIN_contaminant	S	63	KDIGSESTEDQAM	5000	U	ea08238.raw
K.DIGSES#TEDQAMEDIK.Q	631.664	643.164	978.361	463.698	629.895	675.717	469.866	541.929	515.377	sp|P02662|CASA1_BOVIN_contaminant	S	63	KDIGSESTEDQAM	5000	U	ea08223.raw
K.DIGSES#TEDQAMEDIK.Q	631.664	643.164	978.361	463.698	629.895	675.717	469.866	541.929	515.377	sp|P02662|CASA1_BOVIN_contaminant	S	63	KDIGSESTEDQAM	5000	U	ea08224.raw
K.DIGSES#TEDQAMEDIK.Q	631.664	643.164	978.361	463.698	629.895	675.717	469.866	541.929	515.377	sp|P02662|CASA1_BOVIN_contaminant	S	63	KDIGSESTEDQAM	5000	U	ea08225.raw
K.DIGSES#TEDQAMEDIK.Q	631.664	643.164	978.361	463.698	629.895	675.717	469.866	541.929	515.377	sp|P02662|CASA1_BOVIN_contaminant	S	63	KDIGSESTEDQAM	5000	U	ea08225.raw
K.DIGSEST#EDQAM*EDIK.Q	51.1729	42.6575	74.9549	36.8197	43.4517	53.8828	24.7293	36.9525	26.9069	sp|P02662|CASA1_BOVIN_contaminant	T	64	DIGSESTEDQAME	5000	U	ea08239.raw
K.DIGSEST#EDQAMEDIK.Q	51.1729	42.6575	74.9549	36.8197	43.4517	53.8828	24.7293	36.9525	26.9069	sp|P02662|CASA1_BOVIN_contaminant	T	64	DIGSESTEDQAME	5000	U	ea08237.raw
K.DIGSEST#EDQAMEDIK.Q	51.1729	42.6575	74.9549	36.8197	43.4517	53.8828	24.7293	36.9525	26.9069	sp|P02662|CASA1_BOVIN_contaminant	T	64	DIGSESTEDQAME	5000	U	ea08237.raw
K.DIGSEST#EDQAMEDIK.Q	51.1729	42.6575	74.9549	36.8197	43.4517	53.8828	24.7293	36.9525	26.9069	sp|P02662|CASA1_BOVIN_contaminant	T	64	DIGSESTEDQAME	5000	U	ea08237.raw
K.DIGSEST#EDQAMEDIK.Q	51.1729	42.6575	74.9549	36.8197	43.4517	53.8828	24.7293	36.9525	26.9069	sp|P02662|CASA1_BOVIN_contaminant	T	64	DIGSESTEDQAME	5000	U	ea08237.raw
K.DIGSEST#EDQAMEDIK.Q	51.1729	42.6575	74.9549	36.8197	43.4517	53.8828	24.7293	36.9525	26.9069	sp|P02662|CASA1_BOVIN_contaminant	T	64	DIGSESTEDQAME	5000	U	ea08223.raw
K.DIGSEST#EDQAMEDIK.Q	51.1729	42.6575	74.9549	36.8197	43.4517	53.8828	24.7293	36.9525	26.9069	sp|P02662|CASA1_BOVIN_contaminant	T	64	DIGSESTEDQAME	5000	U	ea08224.raw
K.DINS#S#PLK.N	355.503	335.284	382.954	388.531	388.473	417.755	495.444	539.369	527.522	sp|P41813|FKH2_YEAST	S	832	ETKDINSSPLKNQ	5000	U	ea08229.raw
K.DINS#S#PLK.N	355.503	335.284	382.954	388.531	388.473	417.755	495.444	539.369	527.522	sp|P41813|FKH2_YEAST	S	832	ETKDINSSPLKNQ	5000	U	ea08229.raw
K.DINS#S#PLK.N	355.503	335.284	382.954	388.531	388.473	417.755	495.444	539.369	527.522	sp|P41813|FKH2_YEAST	S	832	ETKDINSSPLKNQ	5000	U	ea08230.raw
K.DINS#S#PLK.N	355.503	335.284	382.954	388.531	388.473	417.755	495.444	539.369	527.522	sp|P41813|FKH2_YEAST	S	832	ETKDINSSPLKNQ	5000	U	ea08237.raw
K.DINS#S#PLK.N	355.503	335.284	382.954	388.531	388.473	417.755	495.444	539.369	527.522	sp|P41813|FKH2_YEAST	S	832	ETKDINSSPLKNQ	5000	U	ea08237.raw
K.DINS#S#PLK.N	355.503	335.284	382.954	388.531	388.473	417.755	495.444	539.369	527.522	sp|P41813|FKH2_YEAST	S	832	ETKDINSSPLKNQ	5000	U	ea08238.raw
K.DINS#S#PLK.N	355.503	335.284	382.954	388.531	388.473	417.755	495.444	539.369	527.522	sp|P41813|FKH2_YEAST	S	832	ETKDINSSPLKNQ	5000	U	ea08223.raw
K.DINS#S#PLK.N	355.503	335.284	382.954	388.531	388.473	417.755	495.444	539.369	527.522	sp|P41813|FKH2_YEAST	S	832	ETKDINSSPLKNQ	5000	U	ea08223.raw
K.DINS#S#PLK.N	355.503	335.284	382.954	388.531	388.473	417.755	495.444	539.369	527.522	sp|P41813|FKH2_YEAST	S	832	ETKDINSSPLKNQ	5000	U	ea08224.raw
K.DINS#S#PLK.N	355.503	335.284	382.954	388.531	388.473	417.755	495.444	539.369	527.522	sp|P41813|FKH2_YEAST	S	832	ETKDINSSPLKNQ	5000	U	ea08224.raw
K.DINS#S#PLK.N	355.503	335.284	382.954	388.531	388.473	417.755	495.444	539.369	527.522	sp|P41813|FKH2_YEAST	S	832	ETKDINSSPLKNQ	5000	U	ea08225.raw
K.DINS#SPDWGNAHR.G	19.5171	23.9841	24.7387	18.6163	18.786	19.9786	17.6935	18.1637	16.5505	sp|P38833|YHS7_YEAST	S	95	PHKDINSSPDWGN	18.9318	U	ea08224.raw
K.DINS#SPLK.N	25.81	34.4589	44.1887	28.8007	37.749	39.6446	42.0984	57.0902	52.7413	sp|P41813|FKH2_YEAST	S	832	ETKDINSSPLKNQ	5000	U	ea08237.raw
K.DINS#SPLK.N	25.81	34.4589	44.1887	28.8007	37.749	39.6446	42.0984	57.0902	52.7413	sp|P41813|FKH2_YEAST	S	832	ETKDINSSPLKNQ	5000	U	ea08219.raw
K.DINS#SPLK.N	25.81	34.4589	44.1887	28.8007	37.749	39.6446	42.0984	57.0902	52.7413	sp|P41813|FKH2_YEAST	S	832	ETKDINSSPLKNQ	5000	U	ea08220.raw
K.DINSS#PDWGNAHR.G	24.9552	30.3747	35.5093	20.1708	16.6537	27.2239	28.5985	27.0721	25.8988	sp|P38833|YHS7_YEAST	S	96	HKDINSSPDWGNA	34.1006	U	ea08223.raw
K.DINSS#PDWGNAHR.G	24.9552	30.3747	35.5093	20.1708	16.6537	27.2239	28.5985	27.0721	25.8988	sp|P38833|YHS7_YEAST	S	96	HKDINSSPDWGNA	34.1006	U	ea08219.raw
K.DINSS#PLK.N	589.178	651.07	811.707	519.49	661.972	693.334	839.53	901.241	825.384	sp|P41813|FKH2_YEAST	S	833	TKDINSSPLKNQG	5000	U	ea08237.raw
K.DINSS#PLK.N	589.178	651.07	811.707	519.49	661.972	693.334	839.53	901.241	825.384	sp|P41813|FKH2_YEAST	S	833	TKDINSSPLKNQG	5000	U	ea08238.raw
K.DINSS#PLK.N	589.178	651.07	811.707	519.49	661.972	693.334	839.53	901.241	825.384	sp|P41813|FKH2_YEAST	S	833	TKDINSSPLKNQG	5000	U	ea08239.raw
K.DINSS#PLK.N	589.178	651.07	811.707	519.49	661.972	693.334	839.53	901.241	825.384	sp|P41813|FKH2_YEAST	S	833	TKDINSSPLKNQG	5000	U	ea08226.raw
K.DINSS#PLK.N	589.178	651.07	811.707	519.49	661.972	693.334	839.53	901.241	825.384	sp|P41813|FKH2_YEAST	S	833	TKDINSSPLKNQG	5000	U	ea08226.raw
K.DINSS#PLK.N	589.178	651.07	811.707	519.49	661.972	693.334	839.53	901.241	825.384	sp|P41813|FKH2_YEAST	S	833	TKDINSSPLKNQG	5000	U	ea08227.raw
K.DINSS#PLK.N	589.178	651.07	811.707	519.49	661.972	693.334	839.53	901.241	825.384	sp|P41813|FKH2_YEAST	S	833	TKDINSSPLKNQG	5000	U	ea08225.raw
K.DINSS#PLK.N	589.178	651.07	811.707	519.49	661.972	693.334	839.53	901.241	825.384	sp|P41813|FKH2_YEAST	S	833	TKDINSSPLKNQG	5000	U	ea08225.raw
K.DINSS#PLK.N	589.178	651.07	811.707	519.49	661.972	693.334	839.53	901.241	825.384	sp|P41813|FKH2_YEAST	S	833	TKDINSSPLKNQG	5000	U	ea08219.raw
K.DINSS#PLK.N	589.178	651.07	811.707	519.49	661.972	693.334	839.53	901.241	825.384	sp|P41813|FKH2_YEAST	S	833	TKDINSSPLKNQG	5000	U	ea08219.raw
K.DIPGDEAY#NSDDIM*APLR.E	367.348	368.593	477.578	281.666	408.762	471.943	315.651	424.185	405.431	sp|Q03780|YD239_YEAST	S	683	GDEAYNSDDIMAP	176.033	U	ea08230.raw
K.DIPGDEAY#NSDDIM*APLR.E	367.348	368.593	477.578	281.666	408.762	471.943	315.651	424.185	405.431	sp|Q03780|YD239_YEAST	S	683	GDEAYNSDDIMAP	176.033	U	ea08224.raw
K.DIPGDEAY#NSDDIMAPLR.E	367.348	368.593	477.578	281.666	408.762	471.943	315.651	424.185	405.431	sp|Q03780|YD239_YEAST	S	683	GDEAYNSDDIMAP	176.033	U	ea08223.raw
K.DIPGDEAY#NSDDIMAPLR.E	367.348	368.593	477.578	281.666	408.762	471.943	315.651	424.185	405.431	sp|Q03780|YD239_YEAST	S	683	GDEAYNSDDIMAP	176.033	U	ea08223.raw
K.DIPGDEAYNS#DDIM*APLR.E	367.348	368.593	477.578	281.666	408.762	471.943	315.651	424.185	405.431	sp|Q03780|YD239_YEAST	S	683	GDEAYNSDDIMAP	176.033	U	ea08229.raw
K.DIPGDEAYNS#DDIM*APLR.E	367.348	368.593	477.578	281.666	408.762	471.943	315.651	424.185	405.431	sp|Q03780|YD239_YEAST	S	683	GDEAYNSDDIMAP	176.033	U	ea08229.raw
K.DIPGDEAYNS#DDIM*APLR.E	367.348	368.593	477.578	281.666	408.762	471.943	315.651	424.185	405.431	sp|Q03780|YD239_YEAST	S	683	GDEAYNSDDIMAP	176.033	U	ea08229.raw
K.DIPGDEAYNS#DDIM*APLR.E	367.348	368.593	477.578	281.666	408.762	471.943	315.651	424.185	405.431	sp|Q03780|YD239_YEAST	S	683	GDEAYNSDDIMAP	176.033	U	ea08230.raw
K.DIPGDEAYNS#DDIM*APLR.E	367.348	368.593	477.578	281.666	408.762	471.943	315.651	424.185	405.431	sp|Q03780|YD239_YEAST	S	683	GDEAYNSDDIMAP	176.033	U	ea08239.raw
K.DIPGDEAYNS#DDIM*APLR.E	367.348	368.593	477.578	281.666	408.762	471.943	315.651	424.185	405.431	sp|Q03780|YD239_YEAST	S	683	GDEAYNSDDIMAP	176.033	U	ea08223.raw
K.DIPGDEAYNS#DDIM*APLR.E	367.348	368.593	477.578	281.666	408.762	471.943	315.651	424.185	405.431	sp|Q03780|YD239_YEAST	S	683	GDEAYNSDDIMAP	176.033	U	ea08223.raw
K.DIPGDEAYNS#DDIM*APLR.E	367.348	368.593	477.578	281.666	408.762	471.943	315.651	424.185	405.431	sp|Q03780|YD239_YEAST	S	683	GDEAYNSDDIMAP	176.033	U	ea08224.raw
K.DIPGDEAYNS#DDIM*APLR.E	367.348	368.593	477.578	281.666	408.762	471.943	315.651	424.185	405.431	sp|Q03780|YD239_YEAST	S	683	GDEAYNSDDIMAP	176.033	U	ea08224.raw
K.DIPGDEAYNS#DDIM*APLREK.R	367.348	368.593	477.578	281.666	408.762	471.943	315.651	424.185	405.431	sp|Q03780|YD239_YEAST	S	683	GDEAYNSDDIMAP	176.033	U	ea08230.raw
K.DIPGDEAYNS#DDIM*APLREK.R	367.348	368.593	477.578	281.666	408.762	471.943	315.651	424.185	405.431	sp|Q03780|YD239_YEAST	S	683	GDEAYNSDDIMAP	176.033	U	ea08224.raw
K.DIPGDEAYNS#DDIMAPLR.E	367.348	368.593	477.578	281.666	408.762	471.943	315.651	424.185	405.431	sp|Q03780|YD239_YEAST	S	683	GDEAYNSDDIMAP	176.033	U	ea08229.raw
K.DIPGDEAYNS#DDIMAPLR.E	367.348	368.593	477.578	281.666	408.762	471.943	315.651	424.185	405.431	sp|Q03780|YD239_YEAST	S	683	GDEAYNSDDIMAP	176.033	U	ea08229.raw
K.DIPGDEAYNS#DDIMAPLR.E	367.348	368.593	477.578	281.666	408.762	471.943	315.651	424.185	405.431	sp|Q03780|YD239_YEAST	S	683	GDEAYNSDDIMAP	176.033	U	ea08229.raw
K.DIPGDEAYNS#DDIMAPLR.E	367.348	368.593	477.578	281.666	408.762	471.943	315.651	424.185	405.431	sp|Q03780|YD239_YEAST	S	683	GDEAYNSDDIMAP	176.033	U	ea08229.raw
K.DIPGDEAYNS#DDIMAPLR.E	367.348	368.593	477.578	281.666	408.762	471.943	315.651	424.185	405.431	sp|Q03780|YD239_YEAST	S	683	GDEAYNSDDIMAP	176.033	U	ea08229.raw
K.DIPGDEAYNS#DDIMAPLR.E	367.348	368.593	477.578	281.666	408.762	471.943	315.651	424.185	405.431	sp|Q03780|YD239_YEAST	S	683	GDEAYNSDDIMAP	176.033	U	ea08230.raw
K.DIPGDEAYNS#DDIMAPLR.E	367.348	368.593	477.578	281.666	408.762	471.943	315.651	424.185	405.431	sp|Q03780|YD239_YEAST	S	683	GDEAYNSDDIMAP	176.033	U	ea08230.raw
K.DIPGDEAYNS#DDIMAPLR.E	367.348	368.593	477.578	281.666	408.762	471.943	315.651	424.185	405.431	sp|Q03780|YD239_YEAST	S	683	GDEAYNSDDIMAP	176.033	U	ea08230.raw
K.DIPGDEAYNS#DDIMAPLR.E	367.348	368.593	477.578	281.666	408.762	471.943	315.651	424.185	405.431	sp|Q03780|YD239_YEAST	S	683	GDEAYNSDDIMAP	176.033	U	ea08230.raw
K.DIPGDEAYNS#DDIMAPLR.E	367.348	368.593	477.578	281.666	408.762	471.943	315.651	424.185	405.431	sp|Q03780|YD239_YEAST	S	683	GDEAYNSDDIMAP	176.033	U	ea08230.raw
K.DIPGDEAYNS#DDIMAPLR.E	367.348	368.593	477.578	281.666	408.762	471.943	315.651	424.185	405.431	sp|Q03780|YD239_YEAST	S	683	GDEAYNSDDIMAP	176.033	U	ea08230.raw
K.DIPGDEAYNS#DDIMAPLR.E	367.348	368.593	477.578	281.666	408.762	471.943	315.651	424.185	405.431	sp|Q03780|YD239_YEAST	S	683	GDEAYNSDDIMAP	176.033	U	ea08230.raw
K.DIPGDEAYNS#DDIMAPLR.E	367.348	368.593	477.578	281.666	408.762	471.943	315.651	424.185	405.431	sp|Q03780|YD239_YEAST	S	683	GDEAYNSDDIMAP	176.033	U	ea08239.raw
K.DIPGDEAYNS#DDIMAPLR.E	367.348	368.593	477.578	281.666	408.762	471.943	315.651	424.185	405.431	sp|Q03780|YD239_YEAST	S	683	GDEAYNSDDIMAP	176.033	U	ea08223.raw
K.DIPGDEAYNS#DDIMAPLR.E	367.348	368.593	477.578	281.666	408.762	471.943	315.651	424.185	405.431	sp|Q03780|YD239_YEAST	S	683	GDEAYNSDDIMAP	176.033	U	ea08223.raw
K.DIPGDEAYNS#DDIMAPLR.E	367.348	368.593	477.578	281.666	408.762	471.943	315.651	424.185	405.431	sp|Q03780|YD239_YEAST	S	683	GDEAYNSDDIMAP	176.033	U	ea08223.raw
K.DIPGDEAYNS#DDIMAPLR.E	367.348	368.593	477.578	281.666	408.762	471.943	315.651	424.185	405.431	sp|Q03780|YD239_YEAST	S	683	GDEAYNSDDIMAP	176.033	U	ea08223.raw
K.DIPGDEAYNS#DDIMAPLR.E	367.348	368.593	477.578	281.666	408.762	471.943	315.651	424.185	405.431	sp|Q03780|YD239_YEAST	S	683	GDEAYNSDDIMAP	176.033	U	ea08223.raw
K.DIPGDEAYNS#DDIMAPLR.E	367.348	368.593	477.578	281.666	408.762	471.943	315.651	424.185	405.431	sp|Q03780|YD239_YEAST	S	683	GDEAYNSDDIMAP	176.033	U	ea08223.raw
K.DIPGDEAYNS#DDIMAPLR.E	367.348	368.593	477.578	281.666	408.762	471.943	315.651	424.185	405.431	sp|Q03780|YD239_YEAST	S	683	GDEAYNSDDIMAP	176.033	U	ea08223.raw
K.DIPGDEAYNS#DDIMAPLR.E	367.348	368.593	477.578	281.666	408.762	471.943	315.651	424.185	405.431	sp|Q03780|YD239_YEAST	S	683	GDEAYNSDDIMAP	176.033	U	ea08223.raw
K.DIPGDEAYNS#DDIMAPLR.E	367.348	368.593	477.578	281.666	408.762	471.943	315.651	424.185	405.431	sp|Q03780|YD239_YEAST	S	683	GDEAYNSDDIMAP	176.033	U	ea08223.raw
K.DIPGDEAYNS#DDIMAPLR.E	367.348	368.593	477.578	281.666	408.762	471.943	315.651	424.185	405.431	sp|Q03780|YD239_YEAST	S	683	GDEAYNSDDIMAP	176.033	U	ea08223.raw
K.DIPGDEAYNS#DDIMAPLR.E	367.348	368.593	477.578	281.666	408.762	471.943	315.651	424.185	405.431	sp|Q03780|YD239_YEAST	S	683	GDEAYNSDDIMAP	176.033	U	ea08223.raw
K.DIPGDEAYNS#DDIMAPLR.E	367.348	368.593	477.578	281.666	408.762	471.943	315.651	424.185	405.431	sp|Q03780|YD239_YEAST	S	683	GDEAYNSDDIMAP	176.033	U	ea08223.raw
K.DIPGDEAYNS#DDIMAPLR.E	367.348	368.593	477.578	281.666	408.762	471.943	315.651	424.185	405.431	sp|Q03780|YD239_YEAST	S	683	GDEAYNSDDIMAP	176.033	U	ea08224.raw
K.DIPGDEAYNS#DDIMAPLR.E	367.348	368.593	477.578	281.666	408.762	471.943	315.651	424.185	405.431	sp|Q03780|YD239_YEAST	S	683	GDEAYNSDDIMAP	176.033	U	ea08224.raw
K.DIPGDEAYNS#DDIMAPLR.E	367.348	368.593	477.578	281.666	408.762	471.943	315.651	424.185	405.431	sp|Q03780|YD239_YEAST	S	683	GDEAYNSDDIMAP	176.033	U	ea08224.raw
K.DIPGDEAYNS#DDIMAPLR.E	367.348	368.593	477.578	281.666	408.762	471.943	315.651	424.185	405.431	sp|Q03780|YD239_YEAST	S	683	GDEAYNSDDIMAP	176.033	U	ea08224.raw
K.DIPGDEAYNS#DDIMAPLR.E	367.348	368.593	477.578	281.666	408.762	471.943	315.651	424.185	405.431	sp|Q03780|YD239_YEAST	S	683	GDEAYNSDDIMAP	176.033	U	ea08224.raw
K.DIPGDEAYNS#DDIMAPLR.E	367.348	368.593	477.578	281.666	408.762	471.943	315.651	424.185	405.431	sp|Q03780|YD239_YEAST	S	683	GDEAYNSDDIMAP	176.033	U	ea08224.raw
K.DIPGDEAYNS#DDIMAPLR.E	367.348	368.593	477.578	281.666	408.762	471.943	315.651	424.185	405.431	sp|Q03780|YD239_YEAST	S	683	GDEAYNSDDIMAP	176.033	U	ea08224.raw
K.DIPGDEAYNS#DDIMAPLR.E	367.348	368.593	477.578	281.666	408.762	471.943	315.651	424.185	405.431	sp|Q03780|YD239_YEAST	S	683	GDEAYNSDDIMAP	176.033	U	ea08224.raw
K.DIS#TPDLSK.V	26.6097	34.2512	35.9482	26.7236	32.3733	33.7839	33.5311	35.8086	57.5618	sp|Q12675|ATC4_YEAST	S	69	KPMKDISTPDLSK	3.00565	U	ea08225.raw
K.DISANTT#TSFDETPSTEDEK.P	7.03233	4.88577	6.81683	4.42942	7.35089	9.92778	3.57472	6.2067	10.6228	sp|Q06523|YP148_YEAST	T	312	DISANTTTSFDET	25.902	U	ea08223.raw
K.DIT#SVNEK.E	21.7055	13.7156	20.057	16.1853	22.1748	18.9537	9.67328	13.004	14.2448	sp|P25346|GIT1_YEAST	T	7	MEDKDITSVNEKE	23.6826	U	ea08224.raw
K.DITS#PEK.V	248.186	243.759	234.881	205.004	307.599	267.012	187.994	245.01	318.47	sp|P29366|BEM1_YEAST	S	72	NSKDITSPEKVIK	79.7397	U	ea08229.raw
K.DITS#PEK.V	248.186	243.759	234.881	205.004	307.599	267.012	187.994	245.01	318.47	sp|P29366|BEM1_YEAST	S	72	NSKDITSPEKVIK	79.7397	U	ea08230.raw
K.DITS#PEK.V	248.186	243.759	234.881	205.004	307.599	267.012	187.994	245.01	318.47	sp|P29366|BEM1_YEAST	S	72	NSKDITSPEKVIK	79.7397	U	ea08237.raw
K.DITS#PEK.V	248.186	243.759	234.881	205.004	307.599	267.012	187.994	245.01	318.47	sp|P29366|BEM1_YEAST	S	72	NSKDITSPEKVIK	79.7397	U	ea08239.raw
K.DITS#PEK.V	248.186	243.759	234.881	205.004	307.599	267.012	187.994	245.01	318.47	sp|P29366|BEM1_YEAST	S	72	NSKDITSPEKVIK	79.7397	U	ea08223.raw
K.DITS#PEK.V	248.186	243.759	234.881	205.004	307.599	267.012	187.994	245.01	318.47	sp|P29366|BEM1_YEAST	S	72	NSKDITSPEKVIK	79.7397	U	ea08224.raw
K.DITS#PEK.V	248.186	243.759	234.881	205.004	307.599	267.012	187.994	245.01	318.47	sp|P29366|BEM1_YEAST	S	72	NSKDITSPEKVIK	79.7397	U	ea08224.raw
K.DITS#VNEK.E	17.8472	20.9616	19.3915	12.1125	23.545	19.1979	14.4804	22.6332	18.8869	sp|P25346|GIT1_YEAST	S	8	EDKDITSVNEKEV	24.1429	U	ea08224.raw
K.DKDS#NSS#ITISTSTPSEMR.K	122.482	160.709	154.183	105.714	143.665	140.563	109.942	133.703	139.331	sp|P38080|AKL1_YEAST	S	1048	HSKDKDSNSSITI	55.871	U	ea08229.raw
K.DKDS#NSS#ITISTSTPSEMR.K	122.482	160.709	154.183	105.714	143.665	140.563	109.942	133.703	139.331	sp|P38080|AKL1_YEAST	S	1048	HSKDKDSNSSITI	55.871	U	ea08230.raw
K.DKDS#NSS#ITISTSTPSEMR.K	122.482	160.709	154.183	105.714	143.665	140.563	109.942	133.703	139.331	sp|P38080|AKL1_YEAST	S	1048	HSKDKDSNSSITI	55.871	U	ea08230.raw
K.DKDS#NSS#ITISTSTPSEMR.K	122.482	160.709	154.183	105.714	143.665	140.563	109.942	133.703	139.331	sp|P38080|AKL1_YEAST	S	1048	HSKDKDSNSSITI	55.871	U	ea08230.raw
K.DKDS#NSS#ITISTSTPSEMR.K	122.482	160.709	154.183	105.714	143.665	140.563	109.942	133.703	139.331	sp|P38080|AKL1_YEAST	S	1048	HSKDKDSNSSITI	55.871	U	ea08223.raw
K.DKDS#NSS#ITISTSTPSEMR.K	122.482	160.709	154.183	105.714	143.665	140.563	109.942	133.703	139.331	sp|P38080|AKL1_YEAST	S	1048	HSKDKDSNSSITI	55.871	U	ea08224.raw
K.DKDS#NSS#ITISTSTPSEMR.K	122.482	160.709	154.183	105.714	143.665	140.563	109.942	133.703	139.331	sp|P38080|AKL1_YEAST	S	1048	HSKDKDSNSSITI	55.871	U	ea08225.raw
K.DKDS#NSSITISTSTPSEMR.K	10.6459	8.06623	15.066	6.01252	10.0792	11.3479	9.2658	9.58612	10.7229	sp|P38080|AKL1_YEAST	S	1048	HSKDKDSNSSITI	55.871	U	ea08225.raw
K.DKDS#NSSITISTSTPSEMR.K	10.6459	8.06623	15.066	6.01252	10.0792	11.3479	9.2658	9.58612	10.7229	sp|P38080|AKL1_YEAST	S	1048	HSKDKDSNSSITI	55.871	U	ea08225.raw
K.DKDSNS#S#ITISTSTPSEMR.K	0	3.23977	2.11427	0	0	4.87095	1.88781	4.07804	2.56268	sp|P38080|AKL1_YEAST	S	1051	DKDSNSSITISTS	49.4914	U	ea08238.raw
K.DKEFTGS#QDDGEDEYDLDK.L	191.54	167.568	236.981	191.19	199.403	199.331	258.963	250.123	222.665	sp|P53725|MPP6_YEAST	S	150	DKEFTGSQDDGED	49.1765	U	ea08224.raw
K.DKGS#DDDDDDEEFDK.I	55.5949	57.7238	53.4158	44.4592	60.4894	59.0699	55.3506	61.6879	69.9658	sp|Q05468|RQC1_YEAST	S	119	AAKDKGSDDDDDD	5000	U	ea08238.raw
K.DKGS#DDDDDDEEFDK.I	55.5949	57.7238	53.4158	44.4592	60.4894	59.0699	55.3506	61.6879	69.9658	sp|Q05468|RQC1_YEAST	S	119	AAKDKGSDDDDDD	5000	U	ea08223.raw
K.DKGS#DDDDDDEEFDK.I	55.5949	57.7238	53.4158	44.4592	60.4894	59.0699	55.3506	61.6879	69.9658	sp|Q05468|RQC1_YEAST	S	119	AAKDKGSDDDDDD	5000	U	ea08225.raw
K.DLADSGKNEES#S#DDDEGNEDSESK.L	243.611	331.028	377.039	322.82	368.355	403.55	631.917	652.948	661.033	sp|P40316|SECU_YEAST	S	185	SGKNEESSDDDEG	111.981	U	ea08229.raw
K.DLADSGKNEES#S#DDDEGNEDSESK.L	243.611	331.028	377.039	322.82	368.355	403.55	631.917	652.948	661.033	sp|P40316|SECU_YEAST	S	185	SGKNEESSDDDEG	111.981	U	ea08230.raw
K.DLADSGKNEES#S#DDDEGNEDSESK.L	243.611	331.028	377.039	322.82	368.355	403.55	631.917	652.948	661.033	sp|P40316|SECU_YEAST	S	185	SGKNEESSDDDEG	111.981	U	ea08230.raw
K.DLADSGKNEES#S#DDDEGNEDSESK.L	243.611	331.028	377.039	322.82	368.355	403.55	631.917	652.948	661.033	sp|P40316|SECU_YEAST	S	185	SGKNEESSDDDEG	111.981	U	ea08230.raw
K.DLADSGKNEES#S#DDDEGNEDSESK.L	243.611	331.028	377.039	322.82	368.355	403.55	631.917	652.948	661.033	sp|P40316|SECU_YEAST	S	185	SGKNEESSDDDEG	111.981	U	ea08237.raw
K.DLADSGKNEES#S#DDDEGNEDSESK.L	243.611	331.028	377.039	322.82	368.355	403.55	631.917	652.948	661.033	sp|P40316|SECU_YEAST	S	185	SGKNEESSDDDEG	111.981	U	ea08237.raw
K.DLADSGKNEES#S#DDDEGNEDSESK.L	243.611	331.028	377.039	322.82	368.355	403.55	631.917	652.948	661.033	sp|P40316|SECU_YEAST	S	185	SGKNEESSDDDEG	111.981	U	ea08238.raw
K.DLADSGKNEES#S#DDDEGNEDSESK.L	243.611	331.028	377.039	322.82	368.355	403.55	631.917	652.948	661.033	sp|P40316|SECU_YEAST	S	185	SGKNEESSDDDEG	111.981	U	ea08223.raw
K.DLADSGKNEES#S#DDDEGNEDSESK.L	243.611	331.028	377.039	322.82	368.355	403.55	631.917	652.948	661.033	sp|P40316|SECU_YEAST	S	185	SGKNEESSDDDEG	111.981	U	ea08224.raw
K.DLADSGKNEES#S#DDDEGNEDSESK.L	243.611	331.028	377.039	322.82	368.355	403.55	631.917	652.948	661.033	sp|P40316|SECU_YEAST	S	185	SGKNEESSDDDEG	111.981	U	ea08224.raw
K.DLADSGKNEES#S#DDDEGNEDSESK.L	243.611	331.028	377.039	322.82	368.355	403.55	631.917	652.948	661.033	sp|P40316|SECU_YEAST	S	185	SGKNEESSDDDEG	111.981	U	ea08225.raw
K.DLADSGKNEES#S#DDDEGNEDSESK.L	243.611	331.028	377.039	322.82	368.355	403.55	631.917	652.948	661.033	sp|P40316|SECU_YEAST	S	185	SGKNEESSDDDEG	111.981	U	ea08225.raw
K.DLDVDTS#TR.N	111.613	115.43	132.964	104.965	118.255	122.649	114.519	126.19	139.993	sp|P38854|TDA11_YEAST	S	20	DLDVDTSTRNSII	56.5702	U	ea08228.raw
K.DLDVDTS#TR.N	111.613	115.43	132.964	104.965	118.255	122.649	114.519	126.19	139.993	sp|P38854|TDA11_YEAST	S	20	DLDVDTSTRNSII	56.5702	U	ea08238.raw
K.DLDVDTS#TR.N	111.613	115.43	132.964	104.965	118.255	122.649	114.519	126.19	139.993	sp|P38854|TDA11_YEAST	S	20	DLDVDTSTRNSII	56.5702	U	ea08222.raw
K.DLES#EGSS#PIR.S	33.6032	40.751	46.912	47.8127	47.7472	47.3423	47.6354	53.6253	59.732	sp|P38213|DSF2_YEAST	S	391	NKKDLESEGSSPI	173.744	U	ea08228.raw
K.DLES#EGSS#PIR.S	33.6032	40.751	46.912	47.8127	47.7472	47.3423	47.6354	53.6253	59.732	sp|P38213|DSF2_YEAST	S	391	NKKDLESEGSSPI	173.744	U	ea08227.raw
K.DLES#EGSS#PIR.S	33.6032	40.751	46.912	47.8127	47.7472	47.3423	47.6354	53.6253	59.732	sp|P38213|DSF2_YEAST	S	391	NKKDLESEGSSPI	173.744	U	ea08222.raw
K.DLESEGSS#PIR.S	112.895	104.515	109.512	101.122	123.704	109.691	98.3553	108.791	117.547	sp|P38213|DSF2_YEAST	S	395	LESEGSSPIRSAT	65.2988	U	ea08228.raw
K.DLESEGSS#PIR.S	112.895	104.515	109.512	101.122	123.704	109.691	98.3553	108.791	117.547	sp|P38213|DSF2_YEAST	S	395	LESEGSSPIRSAT	65.2988	U	ea08228.raw
K.DLESEGSS#PIR.S	112.895	104.515	109.512	101.122	123.704	109.691	98.3553	108.791	117.547	sp|P38213|DSF2_YEAST	S	395	LESEGSSPIRSAT	65.2988	U	ea08222.raw
K.DLESEGSS#PIR.S	112.895	104.515	109.512	101.122	123.704	109.691	98.3553	108.791	117.547	sp|P38213|DSF2_YEAST	S	395	LESEGSSPIRSAT	65.2988	U	ea08223.raw
K.DLETLTMHT#K.T	4.94214	6.91199	6.79321	5.68674	8.19143	8.42841	5.74835	8.07231	8.18132	sp|P38061|RL32_YEAST	T	89	ETLTMHTKTYAAE	61.9226	U	ea08225.raw
K.DLFDY#NR.V	27.8295	27.1298	24.4777	22.3051	25.2202	18.4973	20.2002	20.9366	26.2199	sp|P53688|HST4_YEAST	Y	133	GKDLFDYNRVYGD	5000	U	ea08229.raw
K.DLPEPIS#PETK.K	425.594	492.279	566.654	494.919	560.506	529.634	590.061	692.37	623.908	sp|P47068|BBC1_YEAST	S	103	DLPEPISPETKKE	114.059	U	ea08229.raw
K.DLPEPIS#PETK.K	425.594	492.279	566.654	494.919	560.506	529.634	590.061	692.37	623.908	sp|P47068|BBC1_YEAST	S	103	DLPEPISPETKKE	114.059	U	ea08229.raw
K.DLPEPIS#PETK.K	425.594	492.279	566.654	494.919	560.506	529.634	590.061	692.37	623.908	sp|P47068|BBC1_YEAST	S	103	DLPEPISPETKKE	114.059	U	ea08230.raw
K.DLPEPIS#PETK.K	425.594	492.279	566.654	494.919	560.506	529.634	590.061	692.37	623.908	sp|P47068|BBC1_YEAST	S	103	DLPEPISPETKKE	114.059	U	ea08230.raw
K.DLPEPIS#PETK.K	425.594	492.279	566.654	494.919	560.506	529.634	590.061	692.37	623.908	sp|P47068|BBC1_YEAST	S	103	DLPEPISPETKKE	114.059	U	ea08230.raw
K.DLPEPIS#PETK.K	425.594	492.279	566.654	494.919	560.506	529.634	590.061	692.37	623.908	sp|P47068|BBC1_YEAST	S	103	DLPEPISPETKKE	114.059	U	ea08230.raw
K.DLPEPIS#PETK.K	425.594	492.279	566.654	494.919	560.506	529.634	590.061	692.37	623.908	sp|P47068|BBC1_YEAST	S	103	DLPEPISPETKKE	114.059	U	ea08237.raw
K.DLPEPIS#PETK.K	425.594	492.279	566.654	494.919	560.506	529.634	590.061	692.37	623.908	sp|P47068|BBC1_YEAST	S	103	DLPEPISPETKKE	114.059	U	ea08237.raw
K.DLPEPIS#PETK.K	425.594	492.279	566.654	494.919	560.506	529.634	590.061	692.37	623.908	sp|P47068|BBC1_YEAST	S	103	DLPEPISPETKKE	114.059	U	ea08238.raw
K.DLPEPIS#PETK.K	425.594	492.279	566.654	494.919	560.506	529.634	590.061	692.37	623.908	sp|P47068|BBC1_YEAST	S	103	DLPEPISPETKKE	114.059	U	ea08239.raw
K.DLPEPIS#PETK.K	425.594	492.279	566.654	494.919	560.506	529.634	590.061	692.37	623.908	sp|P47068|BBC1_YEAST	S	103	DLPEPISPETKKE	114.059	U	ea08226.raw
K.DLPEPIS#PETK.K	425.594	492.279	566.654	494.919	560.506	529.634	590.061	692.37	623.908	sp|P47068|BBC1_YEAST	S	103	DLPEPISPETKKE	114.059	U	ea08227.raw
K.DLPEPIS#PETK.K	425.594	492.279	566.654	494.919	560.506	529.634	590.061	692.37	623.908	sp|P47068|BBC1_YEAST	S	103	DLPEPISPETKKE	114.059	U	ea08227.raw
K.DLPEPIS#PETK.K	425.594	492.279	566.654	494.919	560.506	529.634	590.061	692.37	623.908	sp|P47068|BBC1_YEAST	S	103	DLPEPISPETKKE	114.059	U	ea08223.raw
K.DLPEPIS#PETK.K	425.594	492.279	566.654	494.919	560.506	529.634	590.061	692.37	623.908	sp|P47068|BBC1_YEAST	S	103	DLPEPISPETKKE	114.059	U	ea08224.raw
K.DLPEPIS#PETK.K	425.594	492.279	566.654	494.919	560.506	529.634	590.061	692.37	623.908	sp|P47068|BBC1_YEAST	S	103	DLPEPISPETKKE	114.059	U	ea08224.raw
K.DLPEPIS#PETK.K	425.594	492.279	566.654	494.919	560.506	529.634	590.061	692.37	623.908	sp|P47068|BBC1_YEAST	S	103	DLPEPISPETKKE	114.059	U	ea08224.raw
K.DLPEPIS#PETK.K	425.594	492.279	566.654	494.919	560.506	529.634	590.061	692.37	623.908	sp|P47068|BBC1_YEAST	S	103	DLPEPISPETKKE	114.059	U	ea08225.raw
K.DLPEPIS#PETK.K	425.594	492.279	566.654	494.919	560.506	529.634	590.061	692.37	623.908	sp|P47068|BBC1_YEAST	S	103	DLPEPISPETKKE	114.059	U	ea08219.raw
K.DLPEPIS#PETK.K	425.594	492.279	566.654	494.919	560.506	529.634	590.061	692.37	623.908	sp|P47068|BBC1_YEAST	S	103	DLPEPISPETKKE	114.059	U	ea08219.raw
K.DLPEPIS#PETK.K	425.594	492.279	566.654	494.919	560.506	529.634	590.061	692.37	623.908	sp|P47068|BBC1_YEAST	S	103	DLPEPISPETKKE	114.059	U	ea08219.raw
K.DLPEPIS#PETK.K	425.594	492.279	566.654	494.919	560.506	529.634	590.061	692.37	623.908	sp|P47068|BBC1_YEAST	S	103	DLPEPISPETKKE	114.059	U	ea08219.raw
K.DLPEPIS#PETK.K	425.594	492.279	566.654	494.919	560.506	529.634	590.061	692.37	623.908	sp|P47068|BBC1_YEAST	S	103	DLPEPISPETKKE	114.059	U	ea08219.raw
K.DLPEPIS#PETK.K	425.594	492.279	566.654	494.919	560.506	529.634	590.061	692.37	623.908	sp|P47068|BBC1_YEAST	S	103	DLPEPISPETKKE	114.059	U	ea08219.raw
K.DLPEPIS#PETK.K	425.594	492.279	566.654	494.919	560.506	529.634	590.061	692.37	623.908	sp|P47068|BBC1_YEAST	S	103	DLPEPISPETKKE	114.059	U	ea08219.raw
K.DLPEPIS#PETK.K	425.594	492.279	566.654	494.919	560.506	529.634	590.061	692.37	623.908	sp|P47068|BBC1_YEAST	S	103	DLPEPISPETKKE	114.059	U	ea08219.raw
K.DLPEPIS#PETK.K	425.594	492.279	566.654	494.919	560.506	529.634	590.061	692.37	623.908	sp|P47068|BBC1_YEAST	S	103	DLPEPISPETKKE	114.059	U	ea08219.raw
K.DLPEPIS#PETK.K	425.594	492.279	566.654	494.919	560.506	529.634	590.061	692.37	623.908	sp|P47068|BBC1_YEAST	S	103	DLPEPISPETKKE	114.059	U	ea08219.raw
K.DLPEPIS#PETK.K	425.594	492.279	566.654	494.919	560.506	529.634	590.061	692.37	623.908	sp|P47068|BBC1_YEAST	S	103	DLPEPISPETKKE	114.059	U	ea08219.raw
K.DLPEPIS#PETKK.E	425.594	492.279	566.654	494.919	560.506	529.634	590.061	692.37	623.908	sp|P47068|BBC1_YEAST	S	103	DLPEPISPETKKE	114.059	U	ea08237.raw
K.DLPEPIS#PETKK.E	425.594	492.279	566.654	494.919	560.506	529.634	590.061	692.37	623.908	sp|P47068|BBC1_YEAST	S	103	DLPEPISPETKKE	114.059	U	ea08237.raw
K.DLPEPIS#PETKK.E	425.594	492.279	566.654	494.919	560.506	529.634	590.061	692.37	623.908	sp|P47068|BBC1_YEAST	S	103	DLPEPISPETKKE	114.059	U	ea08238.raw
K.DLPEPIS#PETKK.E	425.594	492.279	566.654	494.919	560.506	529.634	590.061	692.37	623.908	sp|P47068|BBC1_YEAST	S	103	DLPEPISPETKKE	114.059	U	ea08225.raw
K.DLPEPIS#PETKK.E	425.594	492.279	566.654	494.919	560.506	529.634	590.061	692.37	623.908	sp|P47068|BBC1_YEAST	S	103	DLPEPISPETKKE	114.059	U	ea08225.raw
K.DLPEPIS#PETKK.E	425.594	492.279	566.654	494.919	560.506	529.634	590.061	692.37	623.908	sp|P47068|BBC1_YEAST	S	103	DLPEPISPETKKE	114.059	U	ea08225.raw
K.DLPEPIS#PETKK.E	425.594	492.279	566.654	494.919	560.506	529.634	590.061	692.37	623.908	sp|P47068|BBC1_YEAST	S	103	DLPEPISPETKKE	114.059	U	ea08219.raw
K.DLPEPIS#PETKK.E	425.594	492.279	566.654	494.919	560.506	529.634	590.061	692.37	623.908	sp|P47068|BBC1_YEAST	S	103	DLPEPISPETKKE	114.059	U	ea08219.raw
K.DLPEPIS#PETKK.E	425.594	492.279	566.654	494.919	560.506	529.634	590.061	692.37	623.908	sp|P47068|BBC1_YEAST	S	103	DLPEPISPETKKE	114.059	U	ea08219.raw
K.DLPEPIS#PETKK.E	425.594	492.279	566.654	494.919	560.506	529.634	590.061	692.37	623.908	sp|P47068|BBC1_YEAST	S	103	DLPEPISPETKKE	114.059	U	ea08219.raw
K.DLPEPISPET#K.K	2.43237	5.51936	5.09029	0	4.16843	4.25983	4.76362	7.27207	8.3339	sp|P47068|BBC1_YEAST	T	106	EPISPETKKETLS	21.3834	U	ea08237.raw
K.DLS#VDEFK.G	63.6805	76.5116	76.9164	48.3819	66.5824	70.8576	65.6631	81.7755	96.1161	sp|Q08981|ACM1_YEAST	S	126	IALKDLSVDEFKG	5000	U	ea08230.raw
K.DLS#VDEFK.G	63.6805	76.5116	76.9164	48.3819	66.5824	70.8576	65.6631	81.7755	96.1161	sp|Q08981|ACM1_YEAST	S	126	IALKDLSVDEFKG	5000	U	ea08224.raw
K.DLS#VDEFK.G	63.6805	76.5116	76.9164	48.3819	66.5824	70.8576	65.6631	81.7755	96.1161	sp|Q08981|ACM1_YEAST	S	126	IALKDLSVDEFKG	5000	U	ea08224.raw
K.DLS#VDEFK.G	63.6805	76.5116	76.9164	48.3819	66.5824	70.8576	65.6631	81.7755	96.1161	sp|Q08981|ACM1_YEAST	S	126	IALKDLSVDEFKG	5000	U	ea08225.raw
K.DLYNEGEGLGEDY#DSNSS#SK.N	37.1528	38.2186	43.7714	29.6599	37.6607	40.2638	29.0959	35.7761	36.5633	sp|P53952|YNF0_YEAST	S	28	DYDSNSSSKNNSE	32.7073	U	ea08229.raw
K.DLYNEGEGLGEDY#DSNSS#SK.N	37.1528	38.2186	43.7714	29.6599	37.6607	40.2638	29.0959	35.7761	36.5633	sp|P53952|YNF0_YEAST	S	28	DYDSNSSSKNNSE	32.7073	U	ea08229.raw
K.DLYNEGEGLGEDY#DSNSS#SK.N	37.1528	38.2186	43.7714	29.6599	37.6607	40.2638	29.0959	35.7761	36.5633	sp|P53952|YNF0_YEAST	S	28	DYDSNSSSKNNSE	32.7073	U	ea08229.raw
K.DLYNEGEGLGEDY#DSNSS#SK.N	37.1528	38.2186	43.7714	29.6599	37.6607	40.2638	29.0959	35.7761	36.5633	sp|P53952|YNF0_YEAST	S	28	DYDSNSSSKNNSE	32.7073	U	ea08230.raw
K.DLYNEGEGLGEDYDS#NSS#SK.N	43.9402	46.7024	34.3845	27.6859	39.4214	40.7782	29.8584	31.0565	30.1695	sp|P53952|YNF0_YEAST	S	28	DYDSNSSSKNNSE	32.7073	U	ea08223.raw
K.DLYNEGEGLGEDYDS#NSS#SK.N	43.9402	46.7024	34.3845	27.6859	39.4214	40.7782	29.8584	31.0565	30.1695	sp|P53952|YNF0_YEAST	S	28	DYDSNSSSKNNSE	32.7073	U	ea08224.raw
K.DM*DADDS#S#DDEDGDLNELESTPAK.I	98.5169	103.741	122.887	75.7012	86.025	97.1102	85.4356	76.9918	98.3886	sp|P21827|RCC1_YEAST	S	135	DMDADDSSDDEDG	105.327	U	ea08229.raw
K.DM*DADDS#S#DDEDGDLNELESTPAK.I	98.5169	103.741	122.887	75.7012	86.025	97.1102	85.4356	76.9918	98.3886	sp|P21827|RCC1_YEAST	S	135	DMDADDSSDDEDG	105.327	U	ea08229.raw
K.DM*DADDS#S#DDEDGDLNELESTPAK.I	98.5169	103.741	122.887	75.7012	86.025	97.1102	85.4356	76.9918	98.3886	sp|P21827|RCC1_YEAST	S	135	DMDADDSSDDEDG	105.327	U	ea08230.raw
K.DM*DADDS#S#DDEDGDLNELESTPAK.I	98.5169	103.741	122.887	75.7012	86.025	97.1102	85.4356	76.9918	98.3886	sp|P21827|RCC1_YEAST	S	135	DMDADDSSDDEDG	105.327	U	ea08230.raw
K.DM*DADDS#S#DDEDGDLNELESTPAK.I	98.5169	103.741	122.887	75.7012	86.025	97.1102	85.4356	76.9918	98.3886	sp|P21827|RCC1_YEAST	S	135	DMDADDSSDDEDG	105.327	U	ea08223.raw
K.DM*DADDS#S#DDEDGDLNELESTPAK.I	98.5169	103.741	122.887	75.7012	86.025	97.1102	85.4356	76.9918	98.3886	sp|P21827|RCC1_YEAST	S	135	DMDADDSSDDEDG	105.327	U	ea08225.raw
K.DM*DADDS#S#DDEDGDLNELESTPAK.I	98.5169	103.741	122.887	75.7012	86.025	97.1102	85.4356	76.9918	98.3886	sp|P21827|RCC1_YEAST	S	135	DMDADDSSDDEDG	105.327	U	ea08225.raw
K.DMDADDS#S#DDEDGDLNELESTPAK.I	98.5169	103.741	122.887	75.7012	86.025	97.1102	85.4356	76.9918	98.3886	sp|P21827|RCC1_YEAST	S	135	DMDADDSSDDEDG	105.327	U	ea08229.raw
K.DMDADDS#S#DDEDGDLNELESTPAK.I	98.5169	103.741	122.887	75.7012	86.025	97.1102	85.4356	76.9918	98.3886	sp|P21827|RCC1_YEAST	S	135	DMDADDSSDDEDG	105.327	U	ea08225.raw
K.DMS#VETFFEK.G	3.74761	0	4.52174	3.14817	7.30747	3.62033	0	4.58493	4.85984	sp|P39744|NOC2_YEAST	S	70	EVFKDMSVETFFE	55.2054	U	ea08225.raw
K.DNAEGQGES#LADQAR.D	58.9189	72.1431	96.8995	53.2842	79.3592	92.2821	91.2259	126.464	125.544	sp|P22943|HSP12_YEAST	S	73	AEGQGESLADQAR	5000	U	ea08229.raw
K.DNAEGQGES#LADQAR.D	58.9189	72.1431	96.8995	53.2842	79.3592	92.2821	91.2259	126.464	125.544	sp|P22943|HSP12_YEAST	S	73	AEGQGESLADQAR	5000	U	ea08222.raw
K.DNAEGQGES#LADQAR.D	58.9189	72.1431	96.8995	53.2842	79.3592	92.2821	91.2259	126.464	125.544	sp|P22943|HSP12_YEAST	S	73	AEGQGESLADQAR	5000	U	ea08222.raw
K.DNAEGQGES#LADQAR.D	58.9189	72.1431	96.8995	53.2842	79.3592	92.2821	91.2259	126.464	125.544	sp|P22943|HSP12_YEAST	S	73	AEGQGESLADQAR	5000	U	ea08223.raw
K.DNAEGQGES#LADQAR.D	58.9189	72.1431	96.8995	53.2842	79.3592	92.2821	91.2259	126.464	125.544	sp|P22943|HSP12_YEAST	S	73	AEGQGESLADQAR	5000	U	ea08221.raw
K.DNAEGQGES#LADQAR.D	58.9189	72.1431	96.8995	53.2842	79.3592	92.2821	91.2259	126.464	125.544	sp|P22943|HSP12_YEAST	S	73	AEGQGESLADQAR	5000	U	ea08221.raw
K.DNDDM*EIDDLDTELGSSAT#PSK.L	2.83153	3.40752	3.03028	0	0	0	2.02007	3.82161	2.16396	sp|P34221|PP2C3_YEAST	T	373	ELGSSATPSKLSG	41.8346	U	ea08229.raw
K.DNEDGYS#YTEM*ATDASAR.M	7.25182	9.72439	13.5159	6.75274	10.2783	6.56896	6.0949	4.15081	13.9476	sp|Q12256|TPO4_YEAST	S	646	DNEDGYSYTEMAT	41.4781	U	ea08228.raw
K.DNEELQEIDNVS#LDEPK.I	57.819	51.445	53.982	44.2143	62.2165	65.908	51.0377	53.6602	78.4693	sp|P25037|UBP1_YEAST	S	638	QEIDNVSLDEPKI	5000	U	ea08229.raw
K.DNEELQEIDNVS#LDEPK.I	57.819	51.445	53.982	44.2143	62.2165	65.908	51.0377	53.6602	78.4693	sp|P25037|UBP1_YEAST	S	638	QEIDNVSLDEPKI	5000	U	ea08230.raw
K.DNEELQEIDNVS#LDEPK.I	57.819	51.445	53.982	44.2143	62.2165	65.908	51.0377	53.6602	78.4693	sp|P25037|UBP1_YEAST	S	638	QEIDNVSLDEPKI	5000	U	ea08230.raw
K.DNEELQEIDNVS#LDEPK.I	57.819	51.445	53.982	44.2143	62.2165	65.908	51.0377	53.6602	78.4693	sp|P25037|UBP1_YEAST	S	638	QEIDNVSLDEPKI	5000	U	ea08223.raw
K.DNEELQEIDNVS#LDEPK.I	57.819	51.445	53.982	44.2143	62.2165	65.908	51.0377	53.6602	78.4693	sp|P25037|UBP1_YEAST	S	638	QEIDNVSLDEPKI	5000	U	ea08223.raw
K.DNEELQEIDNVS#LDEPK.I	57.819	51.445	53.982	44.2143	62.2165	65.908	51.0377	53.6602	78.4693	sp|P25037|UBP1_YEAST	S	638	QEIDNVSLDEPKI	5000	U	ea08223.raw
K.DNEELQEIDNVS#LDEPK.I	57.819	51.445	53.982	44.2143	62.2165	65.908	51.0377	53.6602	78.4693	sp|P25037|UBP1_YEAST	S	638	QEIDNVSLDEPKI	5000	U	ea08224.raw
K.DNEELQEIDNVS#LDEPK.I	57.819	51.445	53.982	44.2143	62.2165	65.908	51.0377	53.6602	78.4693	sp|P25037|UBP1_YEAST	S	638	QEIDNVSLDEPKI	5000	U	ea08224.raw
K.DNEGM*DADHS#VK.D	417.354	433.717	402.34	337.285	414.559	457.922	404.603	499.622	531.638	sp|P36169|SKG1_YEAST	S	298	GMDADHSVKDSRS	5000	U	ea08223.raw
K.DNEGMDADHS#VK.D	417.354	433.717	402.34	337.285	414.559	457.922	404.603	499.622	531.638	sp|P36169|SKG1_YEAST	S	298	GMDADHSVKDSRS	5000	U	ea08229.raw
K.DNEGMDADHS#VK.D	417.354	433.717	402.34	337.285	414.559	457.922	404.603	499.622	531.638	sp|P36169|SKG1_YEAST	S	298	GMDADHSVKDSRS	5000	U	ea08224.raw
K.DNELLETTAS#FADK.I	16.3696	12.9461	20.4189	8.57125	17.1498	15.8726	12.0737	21.2629	13.3284	sp|Q92331|VPS5_YEAST	S	53	LLETTASFADKID	51.064	U	ea08230.raw
K.DNELLETTAS#FADK.I	16.3696	12.9461	20.4189	8.57125	17.1498	15.8726	12.0737	21.2629	13.3284	sp|Q92331|VPS5_YEAST	S	53	LLETTASFADKID	51.064	U	ea08224.raw
K.DNET#PSK.K	602.305	605.197	640.708	628.179	700.722	719.68	2580.52	2548.35	2279.21	sp|P20676|NUP1_YEAST	T	344	FIKDNETPSKKTS	49.9627	U	ea08230.raw
K.DNET#PSK.K	602.305	605.197	640.708	628.179	700.722	719.68	2580.52	2548.35	2279.21	sp|P20676|NUP1_YEAST	T	344	FIKDNETPSKKTS	49.9627	U	ea08238.raw
K.DNET#PSK.K	602.305	605.197	640.708	628.179	700.722	719.68	2580.52	2548.35	2279.21	sp|P20676|NUP1_YEAST	T	344	FIKDNETPSKKTS	49.9627	U	ea08223.raw
K.DNET#PSK.K	602.305	605.197	640.708	628.179	700.722	719.68	2580.52	2548.35	2279.21	sp|P20676|NUP1_YEAST	T	344	FIKDNETPSKKTS	49.9627	U	ea08223.raw
K.DNET#PSK.K	602.305	605.197	640.708	628.179	700.722	719.68	2580.52	2548.35	2279.21	sp|P20676|NUP1_YEAST	T	344	FIKDNETPSKKTS	49.9627	U	ea08220.raw
K.DNET#PSKK.T	602.305	605.197	640.708	628.179	700.722	719.68	2580.52	2548.35	2279.21	sp|P20676|NUP1_YEAST	T	344	FIKDNETPSKKTS	49.9627	U	ea08219.raw
K.DNETPS#K.K	703.116	861.226	878.771	576.783	811.995	940.577	898.653	1059.52	1051.39	sp|P20676|NUP1_YEAST	S	346	KDNETPSKKTSPK	123.27	U	ea08229.raw
K.DNETPS#K.K	703.116	861.226	878.771	576.783	811.995	940.577	898.653	1059.52	1051.39	sp|P20676|NUP1_YEAST	S	346	KDNETPSKKTSPK	123.27	U	ea08229.raw
K.DNETPS#K.K	703.116	861.226	878.771	576.783	811.995	940.577	898.653	1059.52	1051.39	sp|P20676|NUP1_YEAST	S	346	KDNETPSKKTSPK	123.27	U	ea08230.raw
K.DNETPS#K.K	703.116	861.226	878.771	576.783	811.995	940.577	898.653	1059.52	1051.39	sp|P20676|NUP1_YEAST	S	346	KDNETPSKKTSPK	123.27	U	ea08230.raw
K.DNETPS#K.K	703.116	861.226	878.771	576.783	811.995	940.577	898.653	1059.52	1051.39	sp|P20676|NUP1_YEAST	S	346	KDNETPSKKTSPK	123.27	U	ea08239.raw
K.DNETPS#K.K	703.116	861.226	878.771	576.783	811.995	940.577	898.653	1059.52	1051.39	sp|P20676|NUP1_YEAST	S	346	KDNETPSKKTSPK	123.27	U	ea08224.raw
K.DNETPS#K.K	703.116	861.226	878.771	576.783	811.995	940.577	898.653	1059.52	1051.39	sp|P20676|NUP1_YEAST	S	346	KDNETPSKKTSPK	123.27	U	ea08225.raw
K.DNETPS#K.K	703.116	861.226	878.771	576.783	811.995	940.577	898.653	1059.52	1051.39	sp|P20676|NUP1_YEAST	S	346	KDNETPSKKTSPK	123.27	U	ea08219.raw
K.DNLS#DTEEVIVIK.K	41.9857	41.7428	38.1923	23.291	42.113	50.6935	43.1838	50.0525	56.2113	sp|Q08951|AP3D_YEAST	S	888	DEKDNLSDTEEVI	95.7556	U	ea08229.raw
K.DNLS#DTEEVIVIK.K	41.9857	41.7428	38.1923	23.291	42.113	50.6935	43.1838	50.0525	56.2113	sp|Q08951|AP3D_YEAST	S	888	DEKDNLSDTEEVI	95.7556	U	ea08230.raw
K.DNLS#DTEEVIVIK.K	41.9857	41.7428	38.1923	23.291	42.113	50.6935	43.1838	50.0525	56.2113	sp|Q08951|AP3D_YEAST	S	888	DEKDNLSDTEEVI	95.7556	U	ea08230.raw
K.DNLS#DTEEVIVIK.K	41.9857	41.7428	38.1923	23.291	42.113	50.6935	43.1838	50.0525	56.2113	sp|Q08951|AP3D_YEAST	S	888	DEKDNLSDTEEVI	95.7556	U	ea08230.raw
K.DNLS#DTEEVIVIK.K	41.9857	41.7428	38.1923	23.291	42.113	50.6935	43.1838	50.0525	56.2113	sp|Q08951|AP3D_YEAST	S	888	DEKDNLSDTEEVI	95.7556	U	ea08225.raw
K.DNLS#DTEEVIVIK.K	41.9857	41.7428	38.1923	23.291	42.113	50.6935	43.1838	50.0525	56.2113	sp|Q08951|AP3D_YEAST	S	888	DEKDNLSDTEEVI	95.7556	U	ea08225.raw
K.DNLS#DTEEVIVIK.K	41.9857	41.7428	38.1923	23.291	42.113	50.6935	43.1838	50.0525	56.2113	sp|Q08951|AP3D_YEAST	S	888	DEKDNLSDTEEVI	95.7556	U	ea08225.raw
K.DNMEVNSQPQGPSDTETVIAATSSNVPSQIAS#EEENDVPVIPR.S	7.69668	7.7886	12.5358	7.89966	7.15272	8.49089	6.52638	11.5069	11.0567	sp|P40563|AIM21_YEAST	S	324	VPSQIASEEENDV	70.494	U	ea08230.raw
K.DNMEVNSQPQGPSDTETVIAATSSNVPSQIAS#EEENDVPVIPR.S	7.69668	7.7886	12.5358	7.89966	7.15272	8.49089	6.52638	11.5069	11.0567	sp|P40563|AIM21_YEAST	S	324	VPSQIASEEENDV	70.494	U	ea08223.raw
K.DNNDDNT#EELDDPQPK.R	90.6208	95.7901	89.6725	85.6121	103.103	115.119	241.409	284.113	299.121	sp|Q12161|PSH1_YEAST	T	382	DNNDDNTEELDDP	5000	U	ea08229.raw
K.DNNDDNT#EELDDPQPK.R	90.6208	95.7901	89.6725	85.6121	103.103	115.119	241.409	284.113	299.121	sp|Q12161|PSH1_YEAST	T	382	DNNDDNTEELDDP	5000	U	ea08230.raw
K.DNNDDNT#EELDDPQPK.R	90.6208	95.7901	89.6725	85.6121	103.103	115.119	241.409	284.113	299.121	sp|Q12161|PSH1_YEAST	T	382	DNNDDNTEELDDP	5000	U	ea08237.raw
K.DNNDDNT#EELDDPQPK.R	90.6208	95.7901	89.6725	85.6121	103.103	115.119	241.409	284.113	299.121	sp|Q12161|PSH1_YEAST	T	382	DNNDDNTEELDDP	5000	U	ea08238.raw
K.DNNDDNT#EELDDPQPK.R	90.6208	95.7901	89.6725	85.6121	103.103	115.119	241.409	284.113	299.121	sp|Q12161|PSH1_YEAST	T	382	DNNDDNTEELDDP	5000	U	ea08223.raw
K.DNNDDNT#EELDDPQPK.R	90.6208	95.7901	89.6725	85.6121	103.103	115.119	241.409	284.113	299.121	sp|Q12161|PSH1_YEAST	T	382	DNNDDNTEELDDP	5000	U	ea08225.raw
K.DNNGSIS#SSELATVMR.S	7.43114	13.6865	9.91365	8.987	7.7013	7.36773	6.51518	9.53296	9.09921	sp|P06787|CALM_YEAST	S	29	DNNGSISSSELAT	47.8329	U	ea08230.raw
K.DNNS#VEDNNPTDFLTDR.I	94.4635	79.0031	107.485	77.2019	115.282	104.743	80.5637	121.595	106.207	sp|P38177|YBI6_YEAST	S	439	SDKDNNSVEDNNP	246.449	U	ea08229.raw
K.DNNS#VEDNNPTDFLTDR.I	94.4635	79.0031	107.485	77.2019	115.282	104.743	80.5637	121.595	106.207	sp|P38177|YBI6_YEAST	S	439	SDKDNNSVEDNNP	246.449	U	ea08230.raw
K.DNNS#VEDNNPTDFLTDR.I	94.4635	79.0031	107.485	77.2019	115.282	104.743	80.5637	121.595	106.207	sp|P38177|YBI6_YEAST	S	439	SDKDNNSVEDNNP	246.449	U	ea08237.raw
K.DNNS#VEDNNPTDFLTDR.I	94.4635	79.0031	107.485	77.2019	115.282	104.743	80.5637	121.595	106.207	sp|P38177|YBI6_YEAST	S	439	SDKDNNSVEDNNP	246.449	U	ea08237.raw
K.DNNS#VEDNNPTDFLTDR.I	94.4635	79.0031	107.485	77.2019	115.282	104.743	80.5637	121.595	106.207	sp|P38177|YBI6_YEAST	S	439	SDKDNNSVEDNNP	246.449	U	ea08238.raw
K.DNNS#VEDNNPTDFLTDR.I	94.4635	79.0031	107.485	77.2019	115.282	104.743	80.5637	121.595	106.207	sp|P38177|YBI6_YEAST	S	439	SDKDNNSVEDNNP	246.449	U	ea08223.raw
K.DNNS#VEDNNPTDFLTDR.I	94.4635	79.0031	107.485	77.2019	115.282	104.743	80.5637	121.595	106.207	sp|P38177|YBI6_YEAST	S	439	SDKDNNSVEDNNP	246.449	U	ea08223.raw
K.DNNS#VEDNNPTDFLTDR.I	94.4635	79.0031	107.485	77.2019	115.282	104.743	80.5637	121.595	106.207	sp|P38177|YBI6_YEAST	S	439	SDKDNNSVEDNNP	246.449	U	ea08223.raw
K.DNNS#VEDNNPTDFLTDR.I	94.4635	79.0031	107.485	77.2019	115.282	104.743	80.5637	121.595	106.207	sp|P38177|YBI6_YEAST	S	439	SDKDNNSVEDNNP	246.449	U	ea08224.raw
K.DNNVPQHNFSTS#IS#SLTNNLR.R	27.1686	29.5971	31.0154	13.3809	25.1867	32.1053	28.3599	28.3517	29.4581	sp|Q08921|TCO89_YEAST	S	500	FSTSISSLTNNLR	18.6543	U	ea08230.raw
K.DNNVPQHNFSTS#IS#SLTNNLR.R	27.1686	29.5971	31.0154	13.3809	25.1867	32.1053	28.3599	28.3517	29.4581	sp|Q08921|TCO89_YEAST	S	500	FSTSISSLTNNLR	18.6543	U	ea08225.raw
K.DNNVPQHNFSTS#IS#SLTNNLR.R	27.1686	29.5971	31.0154	13.3809	25.1867	32.1053	28.3599	28.3517	29.4581	sp|Q08921|TCO89_YEAST	S	500	FSTSISSLTNNLR	18.6543	U	ea08225.raw
K.DNNVPQHNFSTS#ISS#LTNNLR.R	27.1686	29.5971	31.0154	13.3809	25.1867	32.1053	28.3599	28.3517	29.4581	sp|Q08921|TCO89_YEAST	S	500	FSTSISSLTNNLR	18.6543	U	ea08225.raw
K.DNPAS#PK.-	122.681	148.766	147.449	107.836	127.116	135.55	133.451	149.418	155.076	sp|P46677|TAF1_YEAST	S	1064	SKDNPASPKxxxx	5000	U	ea08229.raw
K.DNPAS#PK.-	122.681	148.766	147.449	107.836	127.116	135.55	133.451	149.418	155.076	sp|P46677|TAF1_YEAST	S	1064	SKDNPASPKxxxx	5000	U	ea08230.raw
K.DNS#ILEK.H	220.923	218.295	201.065	124.385	174.933	183.472	167.021	177.12	220.704	sp|P34078|LTV1_YEAST	S	281	RFQKDNSILEKHN	5000	U	ea08230.raw
K.DNS#ILEK.H	220.923	218.295	201.065	124.385	174.933	183.472	167.021	177.12	220.704	sp|P34078|LTV1_YEAST	S	281	RFQKDNSILEKHN	5000	U	ea08230.raw
K.DNS#ILEK.H	220.923	218.295	201.065	124.385	174.933	183.472	167.021	177.12	220.704	sp|P34078|LTV1_YEAST	S	281	RFQKDNSILEKHN	5000	U	ea08237.raw
K.DNS#ILEK.H	220.923	218.295	201.065	124.385	174.933	183.472	167.021	177.12	220.704	sp|P34078|LTV1_YEAST	S	281	RFQKDNSILEKHN	5000	U	ea08238.raw
K.DNS#ILEK.H	220.923	218.295	201.065	124.385	174.933	183.472	167.021	177.12	220.704	sp|P34078|LTV1_YEAST	S	281	RFQKDNSILEKHN	5000	U	ea08238.raw
K.DNS#ILEK.H	220.923	218.295	201.065	124.385	174.933	183.472	167.021	177.12	220.704	sp|P34078|LTV1_YEAST	S	281	RFQKDNSILEKHN	5000	U	ea08225.raw
K.DNVGNS#SDTEDM*DEIDVQDK.K	173.791	206.244	177.82	139.687	190.319	175.432	161.722	212.036	246.956	sp|Q06833|NVJ2_YEAST	S	622	DNVGNSSDTEDMD	23.6872	U	ea08229.raw
K.DNVGNSS#DTEDM*DEIDVQDK.K	173.791	206.244	177.82	139.687	190.319	175.432	161.722	212.036	246.956	sp|Q06833|NVJ2_YEAST	S	622	DNVGNSSDTEDMD	23.6872	U	ea08229.raw
K.DNVGNSS#DTEDM*DEIDVQDK.K	173.791	206.244	177.82	139.687	190.319	175.432	161.722	212.036	246.956	sp|Q06833|NVJ2_YEAST	S	622	DNVGNSSDTEDMD	23.6872	U	ea08230.raw
K.DNVGNSS#DTEDM*DEIDVQDK.K	173.791	206.244	177.82	139.687	190.319	175.432	161.722	212.036	246.956	sp|Q06833|NVJ2_YEAST	S	622	DNVGNSSDTEDMD	23.6872	U	ea08238.raw
K.DNVGNSS#DTEDM*DEIDVQDK.K	173.791	206.244	177.82	139.687	190.319	175.432	161.722	212.036	246.956	sp|Q06833|NVJ2_YEAST	S	622	DNVGNSSDTEDMD	23.6872	U	ea08223.raw
K.DNVGNSS#DTEDM*DEIDVQDK.K	173.791	206.244	177.82	139.687	190.319	175.432	161.722	212.036	246.956	sp|Q06833|NVJ2_YEAST	S	622	DNVGNSSDTEDMD	23.6872	U	ea08223.raw
K.DNVGNSS#DTEDM*DEIDVQDK.K	173.791	206.244	177.82	139.687	190.319	175.432	161.722	212.036	246.956	sp|Q06833|NVJ2_YEAST	S	622	DNVGNSSDTEDMD	23.6872	U	ea08224.raw
K.DNVGNSS#DTEDM*DEIDVQDK.K	173.791	206.244	177.82	139.687	190.319	175.432	161.722	212.036	246.956	sp|Q06833|NVJ2_YEAST	S	622	DNVGNSSDTEDMD	23.6872	U	ea08225.raw
K.DNVGNSS#DTEDMDEIDVQDK.K	173.791	206.244	177.82	139.687	190.319	175.432	161.722	212.036	246.956	sp|Q06833|NVJ2_YEAST	S	622	DNVGNSSDTEDMD	23.6872	U	ea08230.raw
K.DNVGNSS#DTEDMDEIDVQDK.K	173.791	206.244	177.82	139.687	190.319	175.432	161.722	212.036	246.956	sp|Q06833|NVJ2_YEAST	S	622	DNVGNSSDTEDMD	23.6872	U	ea08237.raw
K.DNVGNSS#DTEDMDEIDVQDK.K	173.791	206.244	177.82	139.687	190.319	175.432	161.722	212.036	246.956	sp|Q06833|NVJ2_YEAST	S	622	DNVGNSSDTEDMD	23.6872	U	ea08238.raw
K.DNVGNSS#DTEDMDEIDVQDK.K	173.791	206.244	177.82	139.687	190.319	175.432	161.722	212.036	246.956	sp|Q06833|NVJ2_YEAST	S	622	DNVGNSSDTEDMD	23.6872	U	ea08223.raw
K.DNVGNSS#DTEDMDEIDVQDK.K	173.791	206.244	177.82	139.687	190.319	175.432	161.722	212.036	246.956	sp|Q06833|NVJ2_YEAST	S	622	DNVGNSSDTEDMD	23.6872	U	ea08223.raw
K.DNVGNSS#DTEDMDEIDVQDK.K	173.791	206.244	177.82	139.687	190.319	175.432	161.722	212.036	246.956	sp|Q06833|NVJ2_YEAST	S	622	DNVGNSSDTEDMD	23.6872	U	ea08224.raw
K.DNVGNSS#DTEDMDEIDVQDK.K	173.791	206.244	177.82	139.687	190.319	175.432	161.722	212.036	246.956	sp|Q06833|NVJ2_YEAST	S	622	DNVGNSSDTEDMD	23.6872	U	ea08225.raw
K.DNVGNSSDT#EDM*DEIDVQDK.K	173.791	206.244	177.82	139.687	190.319	175.432	161.722	212.036	246.956	sp|Q06833|NVJ2_YEAST	S	622	DNVGNSSDTEDMD	23.6872	U	ea08238.raw
K.DNVGNSSDT#EDM*DEIDVQDK.K	173.791	206.244	177.82	139.687	190.319	175.432	161.722	212.036	246.956	sp|Q06833|NVJ2_YEAST	S	622	DNVGNSSDTEDMD	23.6872	U	ea08224.raw
K.DNVGNSSDT#EDMDEIDVQDK.K	173.791	206.244	177.82	139.687	190.319	175.432	161.722	212.036	246.956	sp|Q06833|NVJ2_YEAST	S	622	DNVGNSSDTEDMD	23.6872	U	ea08229.raw
K.DNVGNSSDT#EDMDEIDVQDK.K	173.791	206.244	177.82	139.687	190.319	175.432	161.722	212.036	246.956	sp|Q06833|NVJ2_YEAST	S	622	DNVGNSSDTEDMD	23.6872	U	ea08238.raw
K.DPDNQS#LPNSEK.I	22.2642	19.5243	20.5612	14.9824	20.0768	24.3132	16.2927	21.1789	22.9004	sp|P40535|ACA2_YEAST	S	579	KDPDNQSLPNSEK	104.957	U	ea08230.raw
K.DPS#NSSIDNLEQDYLQEQSR.K	6.93599	4.47019	9.89701	5.44773	6.77951	8.95954	3.72982	12.0587	11.1671	sp|P27705|MIG1_YEAST	S	347	DGLKDPSNSSIDN	21.152	U	ea08229.raw
K.DPSNS#S#IDNLEQDYLQEQSR.K	6.65601	9.68134	8.89148	4.93574	6.92482	5.74266	7.93999	8.88376	7.56807	sp|P27705|MIG1_YEAST	S	349	LKDPSNSSIDNLE	45.7933	U	ea08229.raw
K.DPSNS#SIDNLEQDYLQEQSR.K	16.9045	7.63578	9.23447	9.16215	16.3213	18.0589	14.9476	17.511	21.5639	sp|P27705|MIG1_YEAST	S	349	LKDPSNSSIDNLE	45.7933	U	ea08229.raw
K.DPSNS#SIDNLEQDYLQEQSR.K	16.9045	7.63578	9.23447	9.16215	16.3213	18.0589	14.9476	17.511	21.5639	sp|P27705|MIG1_YEAST	S	349	LKDPSNSSIDNLE	45.7933	U	ea08237.raw
K.DPSNS#SIDNLEQDYLQEQSR.K	16.9045	7.63578	9.23447	9.16215	16.3213	18.0589	14.9476	17.511	21.5639	sp|P27705|MIG1_YEAST	S	349	LKDPSNSSIDNLE	45.7933	U	ea08224.raw
K.DPSNSS#IDNLEQDYLQEQSR.K	8.76735	18.6714	32.0833	18.7199	23.0283	29.0017	16.586	20.5152	25.7706	sp|P27705|MIG1_YEAST	S	350	KDPSNSSIDNLEQ	40.0408	U	ea08229.raw
K.DPSNSS#IDNLEQDYLQEQSR.K	8.76735	18.6714	32.0833	18.7199	23.0283	29.0017	16.586	20.5152	25.7706	sp|P27705|MIG1_YEAST	S	350	KDPSNSSIDNLEQ	40.0408	U	ea08230.raw
K.DPSNSS#IDNLEQDYLQEQSR.K	8.76735	18.6714	32.0833	18.7199	23.0283	29.0017	16.586	20.5152	25.7706	sp|P27705|MIG1_YEAST	S	350	KDPSNSSIDNLEQ	40.0408	U	ea08230.raw
K.DQAS#AEPTEIPR.K	14.427	12.0389	19.8619	10.6382	8.96253	13.5341	10.889	9.24597	8.94429	sp|Q08932|RSA1_YEAST	S	182	SSKDQASAEPTEI	195.023	U	ea08228.raw
K.DQDQSS#PK.V	22.6457	18.9289	19.3051	16.9035	21.0661	18.0055	25.3705	19.5827	29.762	sp|P07264|LEUC_YEAST	S	488	KDQDQSSPKVEVT	37.0727	U	ea08238.raw
K.DQDQSS#PKVEVT#SEDEK.E	24.0038	32.1145	36.4229	21.2871	30.0345	27.3404	28.5496	27.3865	44.4911	sp|P07264|LEUC_YEAST	S	488	KDQDQSSPKVEVT	37.0727	U	ea08237.raw
K.DQDQSS#PKVEVT#SEDEK.E	24.0038	32.1145	36.4229	21.2871	30.0345	27.3404	28.5496	27.3865	44.4911	sp|P07264|LEUC_YEAST	S	488	KDQDQSSPKVEVT	37.0727	U	ea08238.raw
K.DQDQSS#PKVEVT#SEDEK.E	24.0038	32.1145	36.4229	21.2871	30.0345	27.3404	28.5496	27.3865	44.4911	sp|P07264|LEUC_YEAST	S	488	KDQDQSSPKVEVT	37.0727	U	ea08225.raw
K.DQDQSS#PKVEVTS#EDEK.E	25.4666	39.5529	31.4531	20.4747	32.1849	27.1944	25.7944	32.0846	36.9549	sp|P07264|LEUC_YEAST	S	495	PKVEVTSEDEKEL	62.9757	U	ea08237.raw
K.DQYEQDHEDATM*ENLS#LNDR.D	11.7862	12.6095	13.7664	8.77364	13.1394	10.5535	10.567	11.8389	12.8039	sp|P06101|CDC37_YEAST	S	484	ATMENLSLNDRDG	60.2468	U	ea08228.raw
K.DQYEQDHEDATM*ENLS#LNDR.D	11.7862	12.6095	13.7664	8.77364	13.1394	10.5535	10.567	11.8389	12.8039	sp|P06101|CDC37_YEAST	S	484	ATMENLSLNDRDG	60.2468	U	ea08222.raw
K.DQYVPEVS#ALDLSR.S	80.6601	66.4403	92.4435	46.7365	84.7706	79.8629	57.5045	93.0314	80.9015	sp|P02407|RS17A_YEAST	S	89	QYVPEVSALDLSR	93.1208	R	ea08229.raw
K.DQYVPEVS#ALDLSR.S	80.6601	66.4403	92.4435	46.7365	84.7706	79.8629	57.5045	93.0314	80.9015	sp|P02407|RS17A_YEAST	S	89	QYVPEVSALDLSR	93.1208	R	ea08230.raw
K.DQYVPEVS#ALDLSR.S	80.6601	66.4403	92.4435	46.7365	84.7706	79.8629	57.5045	93.0314	80.9015	sp|P02407|RS17A_YEAST	S	89	QYVPEVSALDLSR	93.1208	R	ea08230.raw
K.DQYVPEVS#ALDLSR.S	80.6601	66.4403	92.4435	46.7365	84.7706	79.8629	57.5045	93.0314	80.9015	sp|P02407|RS17A_YEAST	S	89	QYVPEVSALDLSR	93.1208	R	ea08230.raw
K.DQYVPEVS#ALDLSR.S	80.6601	66.4403	92.4435	46.7365	84.7706	79.8629	57.5045	93.0314	80.9015	sp|P02407|RS17A_YEAST	S	89	QYVPEVSALDLSR	93.1208	R	ea08223.raw
K.DQYVPEVS#ALDLSR.S	80.6601	66.4403	92.4435	46.7365	84.7706	79.8629	57.5045	93.0314	80.9015	sp|P02407|RS17A_YEAST	S	89	QYVPEVSALDLSR	93.1208	R	ea08223.raw
K.DQYVPEVS#ALDLSR.S	80.6601	66.4403	92.4435	46.7365	84.7706	79.8629	57.5045	93.0314	80.9015	sp|P02407|RS17A_YEAST	S	89	QYVPEVSALDLSR	93.1208	R	ea08224.raw
K.DQYVPEVS#ALDLSR.S	80.6601	66.4403	92.4435	46.7365	84.7706	79.8629	57.5045	93.0314	80.9015	sp|P02407|RS17A_YEAST	S	89	QYVPEVSALDLSR	93.1208	R	ea08224.raw
K.DQYVPEVS#ALDLSR.S	80.6601	66.4403	92.4435	46.7365	84.7706	79.8629	57.5045	93.0314	80.9015	sp|P02407|RS17A_YEAST	S	89	QYVPEVSALDLSR	93.1208	R	ea08224.raw
K.DQYVPEVS#ALDLSR.S	80.6601	66.4403	92.4435	46.7365	84.7706	79.8629	57.5045	93.0314	80.9015	sp|P02407|RS17A_YEAST	S	89	QYVPEVSALDLSR	93.1208	R	ea08225.raw
K.DQYVPEVS#ALDLSR.S	80.6601	66.4403	92.4435	46.7365	84.7706	79.8629	57.5045	93.0314	80.9015	sp|P02407|RS17A_YEAST	S	89	QYVPEVSALDLSR	93.1208	R	ea08225.raw
K.DQYVPEVSALDLS#R.S	52.9921	38.4391	35.776	33.3549	49.1236	54.9984	38.7346	42.6688	50.1762	sp|P02407|RS17A_YEAST	S	94	VSALDLSRSNGVL	101.887	R	ea08229.raw
K.DQYVPEVSALDLS#R.S	52.9921	38.4391	35.776	33.3549	49.1236	54.9984	38.7346	42.6688	50.1762	sp|P02407|RS17A_YEAST	S	94	VSALDLSRSNGVL	101.887	R	ea08229.raw
K.DQYVPEVSALDLS#R.S	52.9921	38.4391	35.776	33.3549	49.1236	54.9984	38.7346	42.6688	50.1762	sp|P02407|RS17A_YEAST	S	94	VSALDLSRSNGVL	101.887	R	ea08230.raw
K.DQYVPEVSALDLS#R.S	52.9921	38.4391	35.776	33.3549	49.1236	54.9984	38.7346	42.6688	50.1762	sp|P02407|RS17A_YEAST	S	94	VSALDLSRSNGVL	101.887	R	ea08230.raw
K.DQYVPEVSALDLS#R.S	52.9921	38.4391	35.776	33.3549	49.1236	54.9984	38.7346	42.6688	50.1762	sp|P02407|RS17A_YEAST	S	94	VSALDLSRSNGVL	101.887	R	ea08223.raw
K.DQYVPEVSALDLS#R.S	52.9921	38.4391	35.776	33.3549	49.1236	54.9984	38.7346	42.6688	50.1762	sp|P02407|RS17A_YEAST	S	94	VSALDLSRSNGVL	101.887	R	ea08224.raw
K.DQYVPEVSALDLS#R.S	52.9921	38.4391	35.776	33.3549	49.1236	54.9984	38.7346	42.6688	50.1762	sp|P02407|RS17A_YEAST	S	94	VSALDLSRSNGVL	101.887	R	ea08219.raw
K.DREVDDLS#NR.F	125.258	149.714	143.429	66.2228	131.358	144.463	99.417	136.1	152.454	sp|P43603|LSB3_YEAST	S	371	REVDDLSNRFSKS	5000	U	ea08228.raw
K.DREVDDLS#NR.F	125.258	149.714	143.429	66.2228	131.358	144.463	99.417	136.1	152.454	sp|P43603|LSB3_YEAST	S	371	REVDDLSNRFSKS	5000	U	ea08227.raw
K.DREVDDLS#NR.F	125.258	149.714	143.429	66.2228	131.358	144.463	99.417	136.1	152.454	sp|P43603|LSB3_YEAST	S	371	REVDDLSNRFSKS	5000	U	ea08221.raw
K.DREVDDLSNRFS#K.S	24.3608	25.8536	22.0608	14.0373	22.7364	21.0686	14.6858	21.904	23.7319	sp|P43603|LSB3_YEAST	S	375	DLSNRFSKSRISS	35.6448	U	ea08225.raw
K.DRRGS#NLQSHEQK.F	1514.66	1541.41	2136.89	1435.6	1812.98	1973.54	2132.28	2615.68	2429.6	sp|P16965|STF2_YEAST	S	69	KKDRRGSNLQSHE	330.271	U	ea08224.raw
K.DRS#LTNK.K	176.789	202.582	193.746	101.279	165.718	213.325	108.01	143.792	135.715	sp|P34167|IF4B_YEAST	S	364	NTYKDRSLTNKKT	74.2542	U	ea08226.raw
K.DRS#LTNK.K	176.789	202.582	193.746	101.279	165.718	213.325	108.01	143.792	135.715	sp|P34167|IF4B_YEAST	S	364	NTYKDRSLTNKKT	74.2542	U	ea08225.raw
K.DRS#LTNK.K	176.789	202.582	193.746	101.279	165.718	213.325	108.01	143.792	135.715	sp|P34167|IF4B_YEAST	S	364	NTYKDRSLTNKKT	74.2542	U	ea08219.raw
K.DS#CSWS#K.T	117.657	80.6434	114.673	172.376	151.076	91.2369	131.495	128.997	108.137	sp|Q06412|TUS1_YEAST	S	932	QKANKDSCSWSKT	29.7873	U	ea08222.raw
K.DS#PSSVSYK.R	41.2572	34.0375	44.3631	29.5639	39.7406	48.2025	46.3896	48.945	55.3274	sp|P40029|MSRA_YEAST	S	58	EESKKDSPSSVSY	60.4173	U	ea08219.raw
K.DS#S#SQLDNELNR.K	5.29492	2.32505	2.74289	0	4.88391	0	2.36774	3.10956	2.03047	sp|P48813|GNP1_YEAST	S	111	PISTKDSSSQLDN	56.5702	U	ea08221.raw
K.DS#SLLEK.S	67.3912	83.5655	89.9825	53.7108	68.9503	85.2048	97.9412	101.11	95.6667	sp|Q08412|CUE5_YEAST	S	11	EGIKDSSLLEKSN	62.5896	U	ea08238.raw
K.DS#SPVPSDLDEK.Y	380.177	413.551	520.963	372.802	428.408	466.808	408.679	433.428	406.793	sp|P38266|AIM3_YEAST	S	843	KKVKDSSPVPSDL	56.5702	U	ea08237.raw
K.DS#SPVPSDLDEK.Y	380.177	413.551	520.963	372.802	428.408	466.808	408.679	433.428	406.793	sp|P38266|AIM3_YEAST	S	843	KKVKDSSPVPSDL	56.5702	U	ea08223.raw
K.DS#SS#QLDNELNR.K	5.47227	4.85725	7.3365	0	4.84357	2.50059	2.99541	3.81773	3.73973	sp|P48813|GNP1_YEAST	S	111	PISTKDSSSQLDN	56.5702	U	ea08227.raw
K.DS#SSQLDNELNR.K	34.6046	25.0391	36.8318	24.3103	29.5338	27.4331	22.8301	34.2057	36.4816	sp|P48813|GNP1_YEAST	S	111	PISTKDSSSQLDN	56.5702	U	ea08228.raw
K.DS#SSQLDNELNR.K	34.6046	25.0391	36.8318	24.3103	29.5338	27.4331	22.8301	34.2057	36.4816	sp|P48813|GNP1_YEAST	S	111	PISTKDSSSQLDN	56.5702	U	ea08222.raw
K.DS#SVDAFEK.E	59.0352	61.9746	73.5527	49.7653	61.4304	76.3558	61.4119	58.963	70.7353	sp|P09064|IF2B_YEAST	S	91	KKKTKDSSVDAFE	21.141	U	ea08237.raw
K.DS#SVDAFEK.E	59.0352	61.9746	73.5527	49.7653	61.4304	76.3558	61.4119	58.963	70.7353	sp|P09064|IF2B_YEAST	S	91	KKKTKDSSVDAFE	21.141	U	ea08239.raw
K.DS#SVDAFEK.E	59.0352	61.9746	73.5527	49.7653	61.4304	76.3558	61.4119	58.963	70.7353	sp|P09064|IF2B_YEAST	S	91	KKKTKDSSVDAFE	21.141	U	ea08225.raw
K.DS#YVSDDVANS#TER.Y	102.899	89.983	88.9116	68.4612	113.188	98.9896	70.5977	92.9553	142.494	sp|P32901|PTR2_YEAST	S	39	LKDSYVSDDVANS	72.7824	U	ea08221.raw
K.DSDGVQVANES#EEDPELK.E	233.819	262.22	301.146	225.83	269.319	292.291	292.749	332.033	284.107	sp|Q07418|PEX19_YEAST	S	62	VQVANESEEDPEL	274.96	U	ea08229.raw
K.DSDGVQVANES#EEDPELK.E	233.819	262.22	301.146	225.83	269.319	292.291	292.749	332.033	284.107	sp|Q07418|PEX19_YEAST	S	62	VQVANESEEDPEL	274.96	U	ea08229.raw
K.DSDGVQVANES#EEDPELK.E	233.819	262.22	301.146	225.83	269.319	292.291	292.749	332.033	284.107	sp|Q07418|PEX19_YEAST	S	62	VQVANESEEDPEL	274.96	U	ea08229.raw
K.DSDGVQVANES#EEDPELK.E	233.819	262.22	301.146	225.83	269.319	292.291	292.749	332.033	284.107	sp|Q07418|PEX19_YEAST	S	62	VQVANESEEDPEL	274.96	U	ea08230.raw
K.DSDGVQVANES#EEDPELK.E	233.819	262.22	301.146	225.83	269.319	292.291	292.749	332.033	284.107	sp|Q07418|PEX19_YEAST	S	62	VQVANESEEDPEL	274.96	U	ea08230.raw
K.DSDGVQVANES#EEDPELK.E	233.819	262.22	301.146	225.83	269.319	292.291	292.749	332.033	284.107	sp|Q07418|PEX19_YEAST	S	62	VQVANESEEDPEL	274.96	U	ea08237.raw
K.DSDGVQVANES#EEDPELK.E	233.819	262.22	301.146	225.83	269.319	292.291	292.749	332.033	284.107	sp|Q07418|PEX19_YEAST	S	62	VQVANESEEDPEL	274.96	U	ea08237.raw
K.DSDGVQVANES#EEDPELK.E	233.819	262.22	301.146	225.83	269.319	292.291	292.749	332.033	284.107	sp|Q07418|PEX19_YEAST	S	62	VQVANESEEDPEL	274.96	U	ea08237.raw
K.DSDGVQVANES#EEDPELK.E	233.819	262.22	301.146	225.83	269.319	292.291	292.749	332.033	284.107	sp|Q07418|PEX19_YEAST	S	62	VQVANESEEDPEL	274.96	U	ea08238.raw
K.DSDGVQVANES#EEDPELK.E	233.819	262.22	301.146	225.83	269.319	292.291	292.749	332.033	284.107	sp|Q07418|PEX19_YEAST	S	62	VQVANESEEDPEL	274.96	U	ea08238.raw
K.DSDGVQVANES#EEDPELK.E	233.819	262.22	301.146	225.83	269.319	292.291	292.749	332.033	284.107	sp|Q07418|PEX19_YEAST	S	62	VQVANESEEDPEL	274.96	U	ea08238.raw
K.DSDGVQVANES#EEDPELK.E	233.819	262.22	301.146	225.83	269.319	292.291	292.749	332.033	284.107	sp|Q07418|PEX19_YEAST	S	62	VQVANESEEDPEL	274.96	U	ea08239.raw
K.DSDGVQVANES#EEDPELK.E	233.819	262.22	301.146	225.83	269.319	292.291	292.749	332.033	284.107	sp|Q07418|PEX19_YEAST	S	62	VQVANESEEDPEL	274.96	U	ea08239.raw
K.DSDGVQVANES#EEDPELK.E	233.819	262.22	301.146	225.83	269.319	292.291	292.749	332.033	284.107	sp|Q07418|PEX19_YEAST	S	62	VQVANESEEDPEL	274.96	U	ea08223.raw
K.DSDGVQVANES#EEDPELK.E	233.819	262.22	301.146	225.83	269.319	292.291	292.749	332.033	284.107	sp|Q07418|PEX19_YEAST	S	62	VQVANESEEDPEL	274.96	U	ea08223.raw
K.DSDGVQVANES#EEDPELK.E	233.819	262.22	301.146	225.83	269.319	292.291	292.749	332.033	284.107	sp|Q07418|PEX19_YEAST	S	62	VQVANESEEDPEL	274.96	U	ea08224.raw
K.DSDGVQVANES#EEDPELK.E	233.819	262.22	301.146	225.83	269.319	292.291	292.749	332.033	284.107	sp|Q07418|PEX19_YEAST	S	62	VQVANESEEDPEL	274.96	U	ea08225.raw
K.DSEIIST#PNGSK.I	68.6702	84.023	90.5184	64.1192	85.5786	79.6691	98.2213	91.2061	102.305	sp|Q04477|SPC24_YEAST	T	130	DSEIISTPNGSKI	47.0867	U	ea08230.raw
K.DSEIIST#PNGSK.I	68.6702	84.023	90.5184	64.1192	85.5786	79.6691	98.2213	91.2061	102.305	sp|Q04477|SPC24_YEAST	T	130	DSEIISTPNGSKI	47.0867	U	ea08230.raw
K.DSEIIST#PNGSK.I	68.6702	84.023	90.5184	64.1192	85.5786	79.6691	98.2213	91.2061	102.305	sp|Q04477|SPC24_YEAST	T	130	DSEIISTPNGSKI	47.0867	U	ea08226.raw
K.DSEIIST#PNGSK.I	68.6702	84.023	90.5184	64.1192	85.5786	79.6691	98.2213	91.2061	102.305	sp|Q04477|SPC24_YEAST	T	130	DSEIISTPNGSKI	47.0867	U	ea08223.raw
K.DSEIIST#PNGSK.I	68.6702	84.023	90.5184	64.1192	85.5786	79.6691	98.2213	91.2061	102.305	sp|Q04477|SPC24_YEAST	T	130	DSEIISTPNGSKI	47.0867	U	ea08224.raw
K.DSEIIST#PNGSK.I	68.6702	84.023	90.5184	64.1192	85.5786	79.6691	98.2213	91.2061	102.305	sp|Q04477|SPC24_YEAST	T	130	DSEIISTPNGSKI	47.0867	U	ea08219.raw
K.DSIINS#PVSGR.Q	67.1522	78.9737	87.1336	57.6956	73.8198	83.6376	68.1361	56.707	75.047	sp|P36024|SIS2_YEAST	S	47	KDSIINSPVSGRQ	109.041	U	ea08223.raw
K.DSIINS#PVSGR.Q	67.1522	78.9737	87.1336	57.6956	73.8198	83.6376	68.1361	56.707	75.047	sp|P36024|SIS2_YEAST	S	47	KDSIINSPVSGRQ	109.041	U	ea08223.raw
K.DSIINS#PVSGR.Q	67.1522	78.9737	87.1336	57.6956	73.8198	83.6376	68.1361	56.707	75.047	sp|P36024|SIS2_YEAST	S	47	KDSIINSPVSGRQ	109.041	U	ea08224.raw
K.DSIINS#PVSGR.Q	67.1522	78.9737	87.1336	57.6956	73.8198	83.6376	68.1361	56.707	75.047	sp|P36024|SIS2_YEAST	S	47	KDSIINSPVSGRQ	109.041	U	ea08224.raw
K.DSLLPS#R.S	21.3249	26.4765	25.2755	23.2375	31.8205	32.8766	25.8968	30.2968	40.9592	sp|P39960|BEM2_YEAST	S	164	KDSLLPSRSSSLS	115.588	U	ea08229.raw
K.DSLLPS#R.S	21.3249	26.4765	25.2755	23.2375	31.8205	32.8766	25.8968	30.2968	40.9592	sp|P39960|BEM2_YEAST	S	164	KDSLLPSRSSSLS	115.588	U	ea08230.raw
K.DSLLPS#R.S	21.3249	26.4765	25.2755	23.2375	31.8205	32.8766	25.8968	30.2968	40.9592	sp|P39960|BEM2_YEAST	S	164	KDSLLPSRSSSLS	115.588	U	ea08237.raw
K.DSNDNNVSKS#DISPS#DK.E	9.53464	14.1025	19.0852	8.61051	9.82157	11.3029	9.89281	14.0179	15.2039	sp|P46949|FYV8_YEAST	S	92	KSDISPSDKEVGY	150.854	U	ea08238.raw
K.DSNS#LYS#LK.E	12.8908	11.5803	10.921	5.30983	11.1985	14.231	6.33354	12.9544	11.133	sp|Q08229|NBA1_YEAST	S	120	DSNSLYSLKEPVS	76.8238	U	ea08229.raw
K.DSNS#LYS#LK.E	12.8908	11.5803	10.921	5.30983	11.1985	14.231	6.33354	12.9544	11.133	sp|Q08229|NBA1_YEAST	S	120	DSNSLYSLKEPVS	76.8238	U	ea08223.raw
K.DSNS#LYSLK.E	3.25641	5.91089	3.24518	0	3.45727	3.4266	3.89074	2.86902	5.47734	sp|Q08229|NBA1_YEAST	S	117	TSKDSNSLYSLKE	49.1765	U	ea08238.raw
K.DSNSLYS#LK.E	7.55083	8.84818	7.02172	4.50665	7.06448	10.6107	6.84396	9.7066	7.41896	sp|Q08229|NBA1_YEAST	S	120	DSNSLYSLKEPVS	76.8238	U	ea08225.raw
K.DSS#LLEK.S	67.3912	83.5655	89.9825	53.7108	68.9503	85.2048	97.9412	101.11	95.6667	sp|Q08412|CUE5_YEAST	S	11	EGIKDSSLLEKSN	62.5896	U	ea08237.raw
K.DSS#LLEK.S	67.3912	83.5655	89.9825	53.7108	68.9503	85.2048	97.9412	101.11	95.6667	sp|Q08412|CUE5_YEAST	S	11	EGIKDSSLLEKSN	62.5896	U	ea08224.raw
K.DSS#LLEK.S	67.3912	83.5655	89.9825	53.7108	68.9503	85.2048	97.9412	101.11	95.6667	sp|Q08412|CUE5_YEAST	S	11	EGIKDSSLLEKSN	62.5896	U	ea08224.raw
K.DSS#PVPS#DLDEK.Y	138.558	147.127	170.944	119.115	155.523	181.645	162.23	186.003	194.726	sp|P38266|AIM3_YEAST	S	847	DSSPVPSDLDEKY	180.392	U	ea08228.raw
K.DSS#PVPS#DLDEK.Y	138.558	147.127	170.944	119.115	155.523	181.645	162.23	186.003	194.726	sp|P38266|AIM3_YEAST	S	847	DSSPVPSDLDEKY	180.392	U	ea08229.raw
K.DSS#PVPS#DLDEK.Y	138.558	147.127	170.944	119.115	155.523	181.645	162.23	186.003	194.726	sp|P38266|AIM3_YEAST	S	847	DSSPVPSDLDEKY	180.392	U	ea08229.raw
K.DSS#PVPS#DLDEK.Y	138.558	147.127	170.944	119.115	155.523	181.645	162.23	186.003	194.726	sp|P38266|AIM3_YEAST	S	847	DSSPVPSDLDEKY	180.392	U	ea08229.raw
K.DSS#PVPS#DLDEK.Y	138.558	147.127	170.944	119.115	155.523	181.645	162.23	186.003	194.726	sp|P38266|AIM3_YEAST	S	847	DSSPVPSDLDEKY	180.392	U	ea08237.raw
K.DSS#PVPS#DLDEK.Y	138.558	147.127	170.944	119.115	155.523	181.645	162.23	186.003	194.726	sp|P38266|AIM3_YEAST	S	847	DSSPVPSDLDEKY	180.392	U	ea08237.raw
K.DSS#PVPS#DLDEK.Y	138.558	147.127	170.944	119.115	155.523	181.645	162.23	186.003	194.726	sp|P38266|AIM3_YEAST	S	847	DSSPVPSDLDEKY	180.392	U	ea08237.raw
K.DSS#PVPS#DLDEK.Y	138.558	147.127	170.944	119.115	155.523	181.645	162.23	186.003	194.726	sp|P38266|AIM3_YEAST	S	847	DSSPVPSDLDEKY	180.392	U	ea08237.raw
K.DSS#PVPS#DLDEK.Y	138.558	147.127	170.944	119.115	155.523	181.645	162.23	186.003	194.726	sp|P38266|AIM3_YEAST	S	847	DSSPVPSDLDEKY	180.392	U	ea08238.raw
K.DSS#PVPS#DLDEK.Y	138.558	147.127	170.944	119.115	155.523	181.645	162.23	186.003	194.726	sp|P38266|AIM3_YEAST	S	847	DSSPVPSDLDEKY	180.392	U	ea08238.raw
K.DSS#PVPS#DLDEK.Y	138.558	147.127	170.944	119.115	155.523	181.645	162.23	186.003	194.726	sp|P38266|AIM3_YEAST	S	847	DSSPVPSDLDEKY	180.392	U	ea08239.raw
K.DSS#PVPS#DLDEK.Y	138.558	147.127	170.944	119.115	155.523	181.645	162.23	186.003	194.726	sp|P38266|AIM3_YEAST	S	847	DSSPVPSDLDEKY	180.392	U	ea08239.raw
K.DSS#PVPS#DLDEK.Y	138.558	147.127	170.944	119.115	155.523	181.645	162.23	186.003	194.726	sp|P38266|AIM3_YEAST	S	847	DSSPVPSDLDEKY	180.392	U	ea08227.raw
K.DSS#PVPS#DLDEK.Y	138.558	147.127	170.944	119.115	155.523	181.645	162.23	186.003	194.726	sp|P38266|AIM3_YEAST	S	847	DSSPVPSDLDEKY	180.392	U	ea08222.raw
K.DSS#PVPS#DLDEK.Y	138.558	147.127	170.944	119.115	155.523	181.645	162.23	186.003	194.726	sp|P38266|AIM3_YEAST	S	847	DSSPVPSDLDEKY	180.392	U	ea08223.raw
[truncated: 22,874 more rows]
