# Supplementary material for: Quantitative proteome and phosphoproteome datasets of DNA replication and mitosis in Saccharomyces cerevisiae
Source: Data Brief. 2022 Nov 9;45:108741. doi: 10.1016/j.dib.2022.108741 (PMC9679744; doi:10.1016/j.dib.2022.108741)
Supplement: Supplementary file 4 [file mmc4.xlsx]

## Sheet: Table S4 Phosphosites
Supplemental Table 4 lists the phosphorylation sites. Columns include: type of site (single or multiple sites per peptide), assigned protein ID, gene symbol, protein description, phosphorylation site residue, phosphorylation site position, phosphorylation site motif (phosphorylation site plus six flanking residues), the A-score (>13 is localized), redundancy of the peptide in the proteome (U=uniq…
										Normalized TMT Signal-to-noise values for Phosphopeptides									Normalized TMT Signal-to-noise values for Phosphosites (scaled to 100)									Normalized TMT Signal-to-noise values (values scaled to 100 across channels) FOR PROTEIN									Pearson
										wt 30min	wt 30min	wt 30min	wt 40min	wt 40min	wt 40min	wt noco	wt noco	wt noco	wt 30min	wt 30min	wt 30min	wt 40min	wt 40min	wt 40min	wt noco	wt noco	wt noco	wt 30min	wt 30min	wt 30min	wt 40min	wt 40min	wt 40min	wt noco	wt noco	wt noco	correlation
Type	Protein ID	gene symbol	protein description	Residue	Site Position	Motif	A Score	redundancy	sequence	126_sn_sum	127n_sn_sum	127c_sn_sum	128n_sn_sum	128c_sn_sum	129n_sn_sum	129c_sn_sum	130n_sn_sum	130c_sn_sum	126_sn_sum	127n_sn_sum	127c_sn_sum	128n_sn_sum	128c_sn_sum	129n_sn_sum	129c_sn_sum	130n_sn_sum	130c_sn_sum	126_sn scaled	127n_sn scaled	127c_sn scaled	128n_sn scaled	128c_sn scaled	129n_sn scaled	129c_sn scaled	130n_sn scaled	130c_sn scaled	(R)
single site	sp|P28000|RPAC2_YEAST	RPC19	DNA-directed RNA polymerases I and III subunit RPAC2 OS=Saccharomyces cerevisiae (strain ATCC 204508 / S288c) OX=559292 GN=RPC19 PE=1 SV=1	T	33	EQDVDMTGDEEQE	5000	U	K.HIQEEEEQDVDM*T#GDEEQEEEPDR.E	1234.22	1245.26	1603.5	1280.74	1335.73	1358.16	1423.3	1532.1	1268.79	10.0492	10.1391	13.0559	10.428	10.8757	11.0583	11.5887	12.4746	10.3307	10.3285	10.6031	12.6259	10.3216	11.1717	11.5527	11.4263	11.7932	10.1772	0.938115
single site	sp|P28000|RPAC2_YEAST	RPC19	DNA-directed RNA polymerases I and III subunit RPAC2 OS=Saccharomyces cerevisiae (strain ATCC 204508 / S288c) OX=559292 GN=RPC19 PE=1 SV=1	T	15	KTATEVTPQEPKH	129.255	U	K.TATEVT#PQEPK.H	119.31	147.28	175.32	117.77	136.57	157.57	126.55	145.67	115.24	9.61185	11.8652	14.1241	9.48779	11.0024	12.6942	10.1951	11.7355	9.28396	10.3285	10.6031	12.6259	10.3216	11.1717	11.5527	11.4263	11.7932	10.1772	0.847105
single site	sp|P28000|RPAC2_YEAST	RPC19	DNA-directed RNA polymerases I and III subunit RPAC2 OS=Saccharomyces cerevisiae (strain ATCC 204508 / S288c) OX=559292 GN=RPC19 PE=1 SV=1	T	10	DIEQKKTATEVTP	36.2207	U	K.T#ATEVTPQEPK.H	9.99	12.18	20.37	12.39	9.53	11.8	8.34	13.98	9.64	9.2312	11.2549	18.8228	11.4489	8.80614	10.9037	7.70652	12.9181	8.90778	10.3285	10.6031	12.6259	10.3216	11.1717	11.5527	11.4263	11.7932	10.1772	0.676605
single site	sp|P28000|RPAC2_YEAST	RPC19	DNA-directed RNA polymerases I and III subunit RPAC2 OS=Saccharomyces cerevisiae (strain ATCC 204508 / S288c) OX=559292 GN=RPC19 PE=1 SV=1	T	12	EQKKTATEVTPQE	21.0382	U	K.TAT#EVTPQEPK.H	249.34	252.8	320.3	250.4	282.4	284.21	264.32	268.54	236.5	10.3512	10.4948	13.297	10.3952	11.7236	11.7988	10.9731	11.1482	9.81813	10.3285	10.6031	12.6259	10.3216	11.1717	11.5527	11.4263	11.7932	10.1772	0.914575
single site	sp|Q12224|RLM1_YEAST	RLM1	Transcription factor RLM1 OS=Saccharomyces cerevisiae (strain ATCC 204508 / S288c) OX=559292 GN=RLM1 PE=1 SV=1	S	120	VKGMNQSENDDDE	5000	U	K.GM*NQS#ENDDDENNDEDDDDHGNFER.N	95.5	138.12	133.99	121.47	133.81	122.09	143.18	113.71	97.55	8.6864	12.563	12.1873	11.0486	12.171	11.1049	13.0232	10.3427	8.87286	11.8957	12.424	11.4726	8.98271	11.044	12.3376	10.8749	10.5195	10.4491	0.142939
single site	sp|Q12224|RLM1_YEAST	RLM1	Transcription factor RLM1 OS=Saccharomyces cerevisiae (strain ATCC 204508 / S288c) OX=559292 GN=RLM1 PE=1 SV=1	S	374	SRSSKISPLSASA	110.666	U	K.IS#PLSASASGPLTLQK.G	27.46	21.61	24.55	25.58	22.16	26.23	18.52	18.8	10.57	14.0475	11.0548	12.5588	13.0857	11.3362	13.4183	9.47411	9.61735	5.4072	11.8957	12.424	11.4726	8.98271	11.044	12.3376	10.8749	10.5195	10.4491	0.276627
single site	sp|Q12224|RLM1_YEAST	RLM1	Transcription factor RLM1 OS=Saccharomyces cerevisiae (strain ATCC 204508 / S288c) OX=559292 GN=RLM1 PE=1 SV=1	S	164	AHMKLLSPTALIS	86.7558	U	K.LLS#PTALISK.M	14.63	16.11	12.21	11.16	13.01	17.29	16.11	14.21	13.51	11.4083	12.5624	9.52121	8.70243	10.145	13.4825	12.5624	11.0808	10.5349	11.8957	12.424	11.4726	8.98271	11.044	12.3376	10.8749	10.5195	10.4491	0.719402
single site	sp|Q12224|RLM1_YEAST	RLM1	Transcription factor RLM1 OS=Saccharomyces cerevisiae (strain ATCC 204508 / S288c) OX=559292 GN=RLM1 PE=1 SV=1	S	288	KINNSGSNNNDNS	12.7244	U	K.INNSGS#NNNDNSNYTQSPSNSLEDSIQQTVK.A	3	10.56	10.42	11.62	6.18	10.62	15.76	16.99	8.19	3.21406	11.3135	11.1635	12.4491	6.62096	11.3778	16.8845	18.2023	8.77437	11.8957	12.424	11.4726	8.98271	11.044	12.3376	10.8749	10.5195	10.4491	-0.301425
single site	sp|Q03063|DIG1_YEAST	DIG1	Down-regulator of invasive growth 1 OS=Saccharomyces cerevisiae (strain ATCC 204508 / S288c) OX=559292 GN=DIG1 PE=1 SV=1	S	142	ANQNVKSAPAQVT	427.742	U	K.S#APAQVTQHSK.F	160.86	152.13	225.71	255.86	199.37	180.45	267.3	260.97	194.13	8.48069	8.02043	11.8996	13.4892	10.511	9.51349	14.0923	13.7586	10.2347	10.3865	10.4695	11.6278	11.3459	11.0773	11.6219	10.9766	11.8093	10.6852	0.608212
single site	sp|Q03063|DIG1_YEAST	DIG1	Down-regulator of invasive growth 1 OS=Saccharomyces cerevisiae (strain ATCC 204508 / S288c) OX=559292 GN=DIG1 PE=1 SV=1	S	168	KASSRQSIQVNNS	325.758	U	R.QS#IQVNNSSNSYGK.P	162.03	168.19	183.16	126.41	174.63	184.04	174.41	186.77	190.91	10.4498	10.8471	11.8126	8.15259	11.2625	11.8693	11.2483	12.0454	12.3124	10.3865	10.4695	11.6278	11.3459	11.0773	11.6219	10.9766	11.8093	10.6852	0.155092
single site	sp|Q03063|DIG1_YEAST	DIG1	Down-regulator of invasive growth 1 OS=Saccharomyces cerevisiae (strain ATCC 204508 / S288c) OX=559292 GN=DIG1 PE=1 SV=1	S	45	DSNIKNSPGGNSV	320.352	U	K.NS#PGGNS#VGQESELEHVPEEDDSGDK.E	342.38	360.04	391.73	319.01	361.2	350.19	298.01	340.99	312.69	11.1298	11.7039	12.7341	10.3701	11.7416	11.3837	9.68748	11.0846	10.1647	10.3865	10.4695	11.6278	11.3459	11.0773	11.6219	10.9766	11.8093	10.6852	0.246661
single site	sp|Q03063|DIG1_YEAST	DIG1	Down-regulator of invasive growth 1 OS=Saccharomyces cerevisiae (strain ATCC 204508 / S288c) OX=559292 GN=DIG1 PE=1 SV=1	S	50	NSPGGNSVGQESE	161.209	U	K.NS#PGGNS#VGQES#ELEHVPEEDDSGDK.E	12.32	13.81	12.94	10.68	15.14	16.04	11.67	14.02	13.3	10.2735	11.516	10.7905	8.90594	12.6251	13.3756	9.73149	11.6911	11.0907	10.3865	10.4695	11.6278	11.3459	11.0773	11.6219	10.9766	11.8093	10.6852	0.23401
single site	sp|Q03063|DIG1_YEAST	DIG1	Down-regulator of invasive growth 1 OS=Saccharomyces cerevisiae (strain ATCC 204508 / S288c) OX=559292 GN=DIG1 PE=1 SV=1	S	330	ERDALLSANTKAR	124.845	U	R.DALLS#ANTK.A	154.78	157.68	151.68	133.19	137.35	171.85	164.1	171.57	180.49	10.8794	11.0832	10.6615	9.36184	9.65425	12.0792	11.5345	12.0595	12.6865	10.3865	10.4695	11.6278	11.3459	11.0773	11.6219	10.9766	11.8093	10.6852	0.00443834
single site	sp|Q03063|DIG1_YEAST	DIG1	Down-regulator of invasive growth 1 OS=Saccharomyces cerevisiae (strain ATCC 204508 / S288c) OX=559292 GN=DIG1 PE=1 SV=1	S	269	NKRVNDSYDSPLS	123.345	U	R.VNDS#YDSPLSGTASTGK.T	94.63	84.28	98.43	95.08	96.23	105.01	143.73	145.41	153.31	9.31297	8.29438	9.68694	9.35725	9.47043	10.3345	14.1451	14.3105	15.0879	10.3865	10.4695	11.6278	11.3459	11.0773	11.6219	10.9766	11.8093	10.6852	0.159328
single site	sp|Q03063|DIG1_YEAST	DIG1	Down-regulator of invasive growth 1 OS=Saccharomyces cerevisiae (strain ATCC 204508 / S288c) OX=559292 GN=DIG1 PE=1 SV=1	S	55	NSVGQESELEHVP	110.558	U	K.NSPGGNS#VGQES#ELEHVPEEDDSGDK.E	21.08	16.97	21.13	22.27	32.37	22.25	24.5	35	35.6	9.11883	7.34092	9.14046	9.6336	14.0027	9.62495	10.5983	15.1404	15.3999	10.3865	10.4695	11.6278	11.3459	11.0773	11.6219	10.9766	11.8093	10.6852	0.217288
single site	sp|Q03063|DIG1_YEAST	DIG1	Down-regulator of invasive growth 1 OS=Saccharomyces cerevisiae (strain ATCC 204508 / S288c) OX=559292 GN=DIG1 PE=1 SV=1	S	395	SQPQQQSPSLLQG	97.0161	U	R.TSQPQQQS#PSLLQGEIR.L	218.48	238.15	297.08	258.98	269.12	302.83	225.42	263.22	237.57	9.45453	10.3057	12.8559	11.2071	11.6459	13.1047	9.75485	11.3906	10.2806	10.3865	10.4695	11.6278	11.3459	11.0773	11.6219	10.9766	11.8093	10.6852	0.806534
single site	sp|Q03063|DIG1_YEAST	DIG1	Down-regulator of invasive growth 1 OS=Saccharomyces cerevisiae (strain ATCC 204508 / S288c) OX=559292 GN=DIG1 PE=1 SV=1	S	76	EADHEDSETATAK	94.4019	U	K.EADHEDS#ETATAK.K	210.76	215.68	233.13	177.96	219.56	258.89	246.18	256.82	227.17	10.3003	10.5408	11.3936	8.69731	10.7304	12.6525	12.0314	12.5514	11.1023	10.3865	10.4695	11.6278	11.3459	11.0773	11.6219	10.9766	11.8093	10.6852	0.425163
single site	sp|Q03063|DIG1_YEAST	DIG1	Down-regulator of invasive growth 1 OS=Saccharomyces cerevisiae (strain ATCC 204508 / S288c) OX=559292 GN=DIG1 PE=1 SV=1	S	272	VNDSYDSPLSGTA	71.9433	U	R.VNDSYDS#PLSGTASTGK.T	181.58	202.39	223.09	187.2	223.71	226.4	251.88	273.27	248.54	8.99775	10.0289	11.0547	9.27624	11.0854	11.2187	12.4813	13.5412	12.3158	10.3865	10.4695	11.6278	11.3459	11.0773	11.6219	10.9766	11.8093	10.6852	0.444326
single site	sp|Q03063|DIG1_YEAST	DIG1	Down-regulator of invasive growth 1 OS=Saccharomyces cerevisiae (strain ATCC 204508 / S288c) OX=559292 GN=DIG1 PE=1 SV=1	T	379	EDGAVPTPTFTTF	70.3752	U	K.DEEEGTDLAIEDGAVPT#PTFTTFQR.T	3.48	3.79	5.06	0	4.81	5.36	0	4.67	3.76	11.2512	12.2535	16.3595	0	15.5512	17.3295	0	15.0986	12.1565	10.3865	10.4695	11.6278	11.3459	11.0773	11.6219	10.9766	11.8093	10.6852	0.220098
single site	sp|Q03063|DIG1_YEAST	DIG1	Down-regulator of invasive growth 1 OS=Saccharomyces cerevisiae (strain ATCC 204508 / S288c) OX=559292 GN=DIG1 PE=1 SV=1	S	275	SYDSPLSGTASTG	68.9692	U	K.RVNDSYDSPLS#GTAS#TGK.T	108.31	124.17	124.35	100.74	119.87	123.25	94.8	113.52	105.88	10.6721	12.2348	12.2526	9.9262	11.8111	12.1442	9.34091	11.1854	10.4327	10.3865	10.4695	11.6278	11.3459	11.0773	11.6219	10.9766	11.8093	10.6852	0.218663
single site	sp|Q03063|DIG1_YEAST	DIG1	Down-regulator of invasive growth 1 OS=Saccharomyces cerevisiae (strain ATCC 204508 / S288c) OX=559292 GN=DIG1 PE=1 SV=1	S	293	EEGSRNSSVGSSA	49.588	U	R.SEEGSRNS#SVGSSANAGPTQQR.A	24.5	40.63	43.78	29.97	38.42	34.89	39.23	45.24	37.93	7.32239	12.1432	13.0847	8.95723	11.4827	10.4277	11.7248	13.521	11.3363	10.3865	10.4695	11.6278	11.3459	11.0773	11.6219	10.9766	11.8093	10.6852	0.453546
single site	sp|Q03063|DIG1_YEAST	DIG1	Down-regulator of invasive growth 1 OS=Saccharomyces cerevisiae (strain ATCC 204508 / S288c) OX=559292 GN=DIG1 PE=1 SV=1	S	279	PLSGTASTGKTRR	47.8329	U	K.RVNDSYDSPLSGTAS#TGK.T	76.58	81.73	77.08	76.61	67.16	84.92	54.19	76.78	60.15	11.688	12.4741	11.7643	11.6926	10.2503	12.9609	8.27076	11.7186	9.1804	10.3865	10.4695	11.6278	11.3459	11.0773	11.6219	10.9766	11.8093	10.6852	0.273451
single site	sp|Q03063|DIG1_YEAST	DIG1	Down-regulator of invasive growth 1 OS=Saccharomyces cerevisiae (strain ATCC 204508 / S288c) OX=559292 GN=DIG1 PE=1 SV=1	S	238	PMGPRTSIPYAMQ	39.6942	U	R.TS#IPYAM*QGGNAR.P	437.38	492.26	508.44	352.95	457.31	528.52	483.34	515.17	506.34	10.2151	11.4968	11.8747	8.2432	10.6805	12.3437	11.2885	12.0319	11.8256	10.3865	10.4695	11.6278	11.3459	11.0773	11.6219	10.9766	11.8093	10.6852	0.203082
single site	sp|Q03063|DIG1_YEAST	DIG1	Down-regulator of invasive growth 1 OS=Saccharomyces cerevisiae (strain ATCC 204508 / S288c) OX=559292 GN=DIG1 PE=1 SV=1	T	237	YPMGPRTSIPYAM	28.9104	U	R.T#SIPYAMQGGNAR.P	35.97	40.08	44.75	42.54	54.15	39.41	42.99	58.33	52.21	8.76398	9.76537	10.9032	10.3647	13.1935	9.60212	10.4744	14.2119	12.7208	10.3865	10.4695	11.6278	11.3459	11.0773	11.6219	10.9766	11.8093	10.6852	0.388185
single site	sp|Q03063|DIG1_YEAST	DIG1	Down-regulator of invasive growth 1 OS=Saccharomyces cerevisiae (strain ATCC 204508 / S288c) OX=559292 GN=DIG1 PE=1 SV=1	T	20	TSIAKSTQDPIGD	23.6872	U	K.ST#QDPIGDTEISVANAK.G	58.05	47.55	68.8	65.28	76.02	79.65	56.78	56.12	51.55	10.3698	8.49411	12.2901	11.6613	13.5798	14.2283	10.1429	10.025	9.20865	10.3865	10.4695	11.6278	11.3459	11.0773	11.6219	10.9766	11.8093	10.6852	0.564841
single site	sp|Q03063|DIG1_YEAST	DIG1	Down-regulator of invasive growth 1 OS=Saccharomyces cerevisiae (strain ATCC 204508 / S288c) OX=559292 GN=DIG1 PE=1 SV=1	S	126	KDGNLASSNSAHF	21.6516	U	K.DGNLAS#SNS#AHFPPVANQNVK.S	2.62	4.65	3.79	10.1	0	7.93	8.31	10.43	7.25	4.75672	8.44227	6.8809	18.337	0	14.3972	15.0871	18.9361	13.1627	10.3865	10.4695	11.6278	11.3459	11.0773	11.6219	10.9766	11.8093	10.6852	0.440149
single site	sp|Q03063|DIG1_YEAST	DIG1	Down-regulator of invasive growth 1 OS=Saccharomyces cerevisiae (strain ATCC 204508 / S288c) OX=559292 GN=DIG1 PE=1 SV=1	S	15	TTAEDTSIAKSTQ	18.9318	U	R.TTAEDTS#IAK.S	15.16	12.34	21.52	18.57	16.54	18.27	83.15	85.72	61.35	4.55775	3.70994	6.46985	5.58295	4.97264	5.49275	24.9985	25.7712	18.4445	10.3865	10.4695	11.6278	11.3459	11.0773	11.6219	10.9766	11.8093	10.6852	0.216223
single site	sp|Q03063|DIG1_YEAST	DIG1	Down-regulator of invasive growth 1 OS=Saccharomyces cerevisiae (strain ATCC 204508 / S288c) OX=559292 GN=DIG1 PE=1 SV=1	S	286	TGKTRRSEEGSRN	13.1748	U	R.S#EEGSRNSSVGSSANAGPTQQR.A	11.42	13.64	15.73	7.42	15.74	14.84	13.31	24.42	15.63	8.6417	10.3216	11.9031	5.61483	11.9107	11.2297	10.0719	18.479	11.8275	10.3865	10.4695	11.6278	11.3459	11.0773	11.6219	10.9766	11.8093	10.6852	0.445907
single site	sp|Q03063|DIG1_YEAST	DIG1	Down-regulator of invasive growth 1 OS=Saccharomyces cerevisiae (strain ATCC 204508 / S288c) OX=559292 GN=DIG1 PE=1 SV=1	S	38	ANAKGSSDSNIKN	7.94762	U	K.GSS#DSNIK.N	273.32	280.88	283.6	206.06	280.24	325.96	197.03	242.13	244.85	11.71	12.0339	12.1504	8.82836	12.0065	13.9653	8.44148	10.3737	10.4903	10.3865	10.4695	11.6278	11.3459	11.0773	11.6219	10.9766	11.8093	10.6852	0.0695424
single site	sp|P37838|NOP4_YEAST	NOP4	Nucleolar protein 4 OS=Saccharomyces cerevisiae (strain ATCC 204508 / S288c) OX=559292 GN=NOP4 PE=1 SV=1	S	247	DKDDNESGNEDAE	5000	U	K.DDNES#GNEDAEENHDDEEDENEEEDR.Q	286.17	292.75	236.08	217.69	192.68	176.78	189.98	151.69	179.84	14.8763	15.2184	12.2724	11.3164	10.0163	9.18977	9.87597	7.88549	9.34885	14.355	13.3462	11.9189	10.203	10.4775	9.96179	10.7107	9.70424	9.32263	0.93633
single site	sp|P37838|NOP4_YEAST	NOP4	Nucleolar protein 4 OS=Saccharomyces cerevisiae (strain ATCC 204508 / S288c) OX=559292 GN=NOP4 PE=1 SV=1	T	657	KKEEATTPTNPDD	49.0043	U	K.KEEATT#PTNPDDK.K	121.02	132.72	111.51	67.61	75.25	70.51	43.91	49.83	25.94	17.3307	19.0062	15.9688	9.68209	10.7762	10.0974	6.28813	7.1359	3.71474	14.355	13.3462	11.9189	10.203	10.4775	9.96179	10.7107	9.70424	9.32263	0.892695
single site	sp|P14540|ALF_YEAST	FBA1	Fructose-bisphosphate aldolase OS=Saccharomyces cerevisiae (strain ATCC 204508 / S288c) OX=559292 GN=FBA1 PE=1 SV=3	S	76	FAGKGISNEGQNA	288.96	U	K.GIS#NEGQNASIK.G	84.64	75.39	76.09	85.01	83.91	72.52	97.6	75.19	69.29	11.7614	10.4761	10.5733	11.8129	11.66	10.0773	13.5623	10.4483	9.62843	11.0774	10.5503	11.0363	12.5647	11.152	11.1729	11.4581	10.9845	10.0037	0.591054
single site	sp|P14540|ALF_YEAST	FBA1	Fructose-bisphosphate aldolase OS=Saccharomyces cerevisiae (strain ATCC 204508 / S288c) OX=559292 GN=FBA1 PE=1 SV=3	S	313	KKDYIMSPVGNPE	278.809	U	K.DYIMS#PVGNPEGPEK.P	991.31	1041.71	1161.72	1111.85	1076.88	1194.96	966.93	985.9	844.18	10.5735	11.1111	12.3911	11.8592	11.4862	12.7456	10.3134	10.5158	9.00416	11.0774	10.5503	11.0363	12.5647	11.152	11.1729	11.4581	10.9845	10.0037	0.510083
single site	sp|P14540|ALF_YEAST	FBA1	Fructose-bisphosphate aldolase OS=Saccharomyces cerevisiae (strain ATCC 204508 / S288c) OX=559292 GN=FBA1 PE=1 SV=3	S	83	NEGQNASIKGAIA	232.064	U	K.GISNEGQNAS#IK.G	174.33	189.01	225.88	183.38	212.77	214.49	190.96	183.13	173.84	9.97431	10.8142	12.9237	10.4921	12.1737	12.2721	10.9258	10.4778	9.94628	11.0774	10.5503	11.0363	12.5647	11.152	11.1729	11.4581	10.9845	10.0037	0.0992143
single site	sp|P36053|ELF1_YEAST	ELF1	Transcription elongation factor 1 OS=Saccharomyces cerevisiae (strain ATCC 204508 / S288c) OX=559292 GN=ELF1 PE=1 SV=1	S	142	RGALVDSDDExxx	5000	U	R.GALVDS#DDE.-	814.52	876.8	1001.88	846.22	921.25	953.14	972.06	972.34	903.09	9.85947	10.6133	12.1274	10.2432	11.1514	11.5374	11.7664	11.7698	10.9316	N/A	N/A	N/A	N/A	N/A	N/A	N/A	N/A	N/A	N/A
single site	sp|P36053|ELF1_YEAST	ELF1	Transcription elongation factor 1 OS=Saccharomyces cerevisiae (strain ATCC 204508 / S288c) OX=559292 GN=ELF1 PE=1 SV=1	S	117	NDGEIDSDEEEVD	5000	U	K.T#QNDGEIDS#DEEEVDS#DEER.I	5.89	6.06	6.92	6.18	8.77	11.29	6.51	7.28	8.15	8.78449	9.03803	10.3207	9.217	13.0798	16.8382	9.70917	10.8576	12.1551	N/A	N/A	N/A	N/A	N/A	N/A	N/A	N/A	N/A	N/A
single site	sp|P36053|ELF1_YEAST	ELF1	Transcription elongation factor 1 OS=Saccharomyces cerevisiae (strain ATCC 204508 / S288c) OX=559292 GN=ELF1 PE=1 SV=1	S	124	DEEEVDSDEERIG	5000	U	K.T#QNDGEIDS#DEEEVDS#DEER.I	2.98	5.46	7.79	5.64	8.59	7.22	8.05	3.42	6.49	5.35586	9.81308	14.0007	10.1366	15.4385	12.9763	14.468	6.14666	11.6643	N/A	N/A	N/A	N/A	N/A	N/A	N/A	N/A	N/A	N/A
single site	sp|Q03780|YD239_YEAST	YDR239C	Uncharacterized protein YDR239C OS=Saccharomyces cerevisiae (strain ATCC 204508 / S288c) OX=559292 GN=YDR239C PE=1 SV=1	S	784	RVANPDSDPExxx	5000	U	R.VANPDS#DPE.-	1335.63	1466.14	1517.99	1407.59	1541.26	1654.85	1444.27	1547.61	1363.58	10.0583	11.0411	11.4316	10.6002	11.6068	12.4622	10.8764	11.6546	10.2688	10.5633	10.8409	11.7297	10.8312	11.289	12.0302	10.9798	11.2369	10.4988	0.922331
single site	sp|Q03780|YD239_YEAST	YDR239C	Uncharacterized protein YDR239C OS=Saccharomyces cerevisiae (strain ATCC 204508 / S288c) OX=559292 GN=YDR239C PE=1 SV=1	S	313	SGKSTKSLQQVSK	5000	U	K.S#LQQVS#K.D	1044.75	1067.85	1086.3	617.22	1058.39	1343.55	947.8	1083.85	1103.76	11.1697	11.4166	11.6139	6.59883	11.3155	14.3642	10.1331	11.5877	11.8005	10.5633	10.8409	11.7297	10.8312	11.289	12.0302	10.9798	11.2369	10.4988	0.508591
single site	sp|Q03780|YD239_YEAST	YDR239C	Uncharacterized protein YDR239C OS=Saccharomyces cerevisiae (strain ATCC 204508 / S288c) OX=559292 GN=YDR239C PE=1 SV=1	S	199	QHRRQRSEAEKLV	5000	U	R.QRS#EAEK.L	549.36	625.7	722.37	396.92	606.81	744.47	579.82	668.88	609.08	9.98217	11.3693	13.1259	7.21226	11.0261	13.5274	10.5356	12.1539	11.0673	10.5633	10.8409	11.7297	10.8312	11.289	12.0302	10.9798	11.2369	10.4988	0.693128
single site	sp|Q03780|YD239_YEAST	YDR239C	Uncharacterized protein YDR239C OS=Saccharomyces cerevisiae (strain ATCC 204508 / S288c) OX=559292 GN=YDR239C PE=1 SV=1	S	63	PDIPPRSPNRNAH	283.25	U	R.TSTAETSAPDIPPRS#PNR.N	867.58	876.35	1104.73	898.82	980.75	1052.63	1059.77	1186.44	913.35	9.70402	9.80211	12.3566	10.0534	10.9698	11.7738	11.8537	13.2705	10.216	10.5633	10.8409	11.7297	10.8312	11.289	12.0302	10.9798	11.2369	10.4988	0.670595
single site	sp|Q03780|YD239_YEAST	YDR239C	Uncharacterized protein YDR239C OS=Saccharomyces cerevisiae (strain ATCC 204508 / S288c) OX=559292 GN=YDR239C PE=1 SV=1	S	254	PILRNVSAESSLS	180.943	U	R.NVS#AESSLSYVK.P	31.46	39.74	35.75	30.71	34.1	47.37	26.7	44.31	41.82	9.47705	11.9713	10.7694	9.25111	10.2723	14.2698	8.04314	13.348	12.5979	10.5633	10.8409	11.7297	10.8312	11.289	12.0302	10.9798	11.2369	10.4988	0.410605
single site	sp|Q03780|YD239_YEAST	YDR239C	Uncharacterized protein YDR239C OS=Saccharomyces cerevisiae (strain ATCC 204508 / S288c) OX=559292 GN=YDR239C PE=1 SV=1	S	336	FDFAYKSNEHLGS	179.925	U	K.S#NEHLGSDGSIASAR.K	50.49	44.67	54.28	58.85	58.93	50.19	57.18	58.69	55.89	10.3216	9.13179	11.0963	12.0306	12.0469	10.2602	11.6892	11.9979	11.4255	10.5633	10.8409	11.7297	10.8312	11.289	12.0302	10.9798	11.2369	10.4988	-0.0171865
single site	sp|Q03780|YD239_YEAST	YDR239C	Uncharacterized protein YDR239C OS=Saccharomyces cerevisiae (strain ATCC 204508 / S288c) OX=559292 GN=YDR239C PE=1 SV=1	S	683	GDEAYNSDDIMAP	176.033	U	K.DIPGDEAYNS#DDIM*APLR.E	420.77	407.66	533.56	364.06	462.03	525.68	376.44	480.74	405.43	10.5818	10.2521	13.4183	9.15559	11.6194	13.2201	9.46693	12.0899	10.196	10.5633	10.8409	11.7297	10.8312	11.289	12.0302	10.9798	11.2369	10.4988	0.846851
single site	sp|Q03780|YD239_YEAST	YDR239C	Uncharacterized protein YDR239C OS=Saccharomyces cerevisiae (strain ATCC 204508 / S288c) OX=559292 GN=YDR239C PE=1 SV=1	S	711	RSNTVVSYYTRSQ	133.081	U	R.SNTVVS#YYTR.S	90.75	87.69	106.27	86.3	88.25	114.52	107.14	94.55	102.63	10.3348	9.98633	12.1023	9.82804	10.0501	13.0418	12.2013	10.7676	11.6877	10.5633	10.8409	11.7297	10.8312	11.289	12.0302	10.9798	11.2369	10.4988	0.569505
single site	sp|Q03780|YD239_YEAST	YDR239C	Uncharacterized protein YDR239C OS=Saccharomyces cerevisiae (strain ATCC 204508 / S288c) OX=559292 GN=YDR239C PE=1 SV=1	S	363	NEIDSGSSNEDDD	121.217	U	R.ITNEIDS#GS#S#NEDDDDGLQEK.G	117.95	118.68	146.24	108.67	126.13	133.43	101.59	108.86	88.25	11.2355	11.305	13.9303	10.3515	12.0147	12.71	9.67708	10.3696	8.40636	10.5633	10.8409	11.7297	10.8312	11.289	12.0302	10.9798	11.2369	10.4988	0.766477
single site	sp|Q03780|YD239_YEAST	YDR239C	Uncharacterized protein YDR239C OS=Saccharomyces cerevisiae (strain ATCC 204508 / S288c) OX=559292 GN=YDR239C PE=1 SV=1	S	382	GFVDSESKAFINY	115.588	U	K.GFVDSES#K.A	154.17	170.04	166.3	123	162.44	183.99	166.65	172.05	167.17	10.5177	11.6004	11.3453	8.39126	11.0819	12.5521	11.3691	11.7375	11.4046	10.5633	10.8409	11.7297	10.8312	11.289	12.0302	10.9798	11.2369	10.4988	0.480379
single site	sp|Q03780|YD239_YEAST	YDR239C	Uncharacterized protein YDR239C OS=Saccharomyces cerevisiae (strain ATCC 204508 / S288c) OX=559292 GN=YDR239C PE=1 SV=1	S	361	ITNEIDSGSSNED	111.489	U	R.ITNEIDS#GS#S#NEDDDDGLQEK.G	22.27	15.58	19.59	15.21	14.92	18.46	18.81	20	16.86	13.7724	9.63513	12.115	9.40631	9.22696	11.4162	11.6327	12.3686	10.4267	10.5633	10.8409	11.7297	10.8312	11.289	12.0302	10.9798	11.2369	10.4988	0.0774489
single site	sp|Q03780|YD239_YEAST	YDR239C	Uncharacterized protein YDR239C OS=Saccharomyces cerevisiae (strain ATCC 204508 / S288c) OX=559292 GN=YDR239C PE=1 SV=1	T	724	NRMRSGTLDNDYV	95.199	U	R.SGT#LDNDYVNR.Q	1978.12	2109.05	2195.87	1653.4	2031.19	2308.34	1921.57	2097.97	1971.05	10.8292	11.546	12.0213	9.05151	11.1197	12.637	10.5196	11.4853	10.7905	10.5633	10.8409	11.7297	10.8312	11.289	12.0302	10.9798	11.2369	10.4988	0.693629
single site	sp|Q03780|YD239_YEAST	YDR239C	Uncharacterized protein YDR239C OS=Saccharomyces cerevisiae (strain ATCC 204508 / S288c) OX=559292 GN=YDR239C PE=1 SV=1	T	443	DKHSFDTASSGEY	80.1285	U	K.HSFDT#AS#S#GEYDAK.S	59.56	52.19	66.43	57.23	62.45	74.58	63.07	57.45	48.55	10.9989	9.63786	12.2675	10.5686	11.5326	13.7726	11.6471	10.6092	8.96567	10.5633	10.8409	11.7297	10.8312	11.289	12.0302	10.9798	11.2369	10.4988	0.857805
single site	sp|Q03780|YD239_YEAST	YDR239C	Uncharacterized protein YDR239C OS=Saccharomyces cerevisiae (strain ATCC 204508 / S288c) OX=559292 GN=YDR239C PE=1 SV=1	S	380	EKGFVDSESKAFI	78.0694	U	K.GFVDS#ESK.A	32.63	31.87	20.33	26.31	27.31	26.8	16.88	25.31	22.09	14.216	13.8849	8.85723	11.4626	11.8982	11.676	7.35416	11.0269	9.62401	10.5633	10.8409	11.7297	10.8312	11.289	12.0302	10.9798	11.2369	10.4988	-0.205859
single site	sp|Q03780|YD239_YEAST	YDR239C	Uncharacterized protein YDR239C OS=Saccharomyces cerevisiae (strain ATCC 204508 / S288c) OX=559292 GN=YDR239C PE=1 SV=1	S	307	SFSTSASGKSTKS	77.2006	U	K.FSFSTSAS#GK.S	30.47	31.04	34.22	32.07	28.15	37.46	28.53	27.57	29.5	10.9208	11.125	12.2648	11.4942	10.0892	13.426	10.2254	9.88137	10.5731	10.5633	10.8409	11.7297	10.8312	11.289	12.0302	10.9798	11.2369	10.4988	0.624078
single site	sp|Q03780|YD239_YEAST	YDR239C	Uncharacterized protein YDR239C OS=Saccharomyces cerevisiae (strain ATCC 204508 / S288c) OX=559292 GN=YDR239C PE=1 SV=1	S	106	SLELTQSKEASGN	71.2361	U	K.NTNPFLNAEDTLGDSLELTQS#K.E	14.1	15.44	12.58	7.88	15.02	11.66	11.11	12.37	11.65	12.6107	13.8091	11.2512	7.04767	13.4335	10.4284	9.9365	11.0634	10.4195	10.5633	10.8409	11.7297	10.8312	11.289	12.0302	10.9798	11.2369	10.4988	0.00367442
single site	sp|Q03780|YD239_YEAST	YDR239C	Uncharacterized protein YDR239C OS=Saccharomyces cerevisiae (strain ATCC 204508 / S288c) OX=559292 GN=YDR239C PE=1 SV=1	S	656	KENETGSISKKEG	69.984	U	K.ENETGS#ISK.K	27.07	28.7	26.06	16.63	21.82	32.61	27.92	26.66	31.5	11.3278	12.0099	10.9051	6.95903	9.13085	13.6461	11.6835	11.1562	13.1816	10.5633	10.8409	11.7297	10.8312	11.289	12.0302	10.9798	11.2369	10.4988	0.15689
single site	sp|Q03780|YD239_YEAST	YDR239C	Uncharacterized protein YDR239C OS=Saccharomyces cerevisiae (strain ATCC 204508 / S288c) OX=559292 GN=YDR239C PE=1 SV=1	S	477	VLAALDSNGNTKS	61.8481	U	K.STVLAALDS#NGNTK.S	22.32	18.08	19.22	22.36	21.77	27.08	13.07	27.47	19.33	11.7042	9.48086	10.0787	11.7252	11.4158	14.2003	6.8537	14.4048	10.1363	10.5633	10.8409	11.7297	10.8312	11.289	12.0302	10.9798	11.2369	10.4988	0.39028
single site	sp|Q03780|YD239_YEAST	YDR239C	Uncharacterized protein YDR239C OS=Saccharomyces cerevisiae (strain ATCC 204508 / S288c) OX=559292 GN=YDR239C PE=1 SV=1	S	704	GSVDSVSRSNTVV	59.4802	U	K.RGQNGSVDSVS#R.S	71.81	85.12	98.2	76.92	94.98	86.79	90.77	108.45	91.74	8.92294	10.5768	12.2021	9.55789	11.802	10.7843	11.2789	13.4757	11.3994	10.5633	10.8409	11.7297	10.8312	11.289	12.0302	10.9798	11.2369	10.4988	0.421691
single site	sp|Q03780|YD239_YEAST	YDR239C	Uncharacterized protein YDR239C OS=Saccharomyces cerevisiae (strain ATCC 204508 / S288c) OX=559292 GN=YDR239C PE=1 SV=1	S	74	AHSRSHSIQAPLQ	58.4557	U	R.SHS#IQAPLQK.E	304.08	303.46	350.71	357.46	336.23	375.79	312.36	331.86	283.06	10.2903	10.2693	11.8683	12.0967	11.3783	12.717	10.5705	11.2304	9.57899	10.5633	10.8409	11.7297	10.8312	11.289	12.0302	10.9798	11.2369	10.4988	0.818318
single site	sp|Q03780|YD239_YEAST	YDR239C	Uncharacterized protein YDR239C OS=Saccharomyces cerevisiae (strain ATCC 204508 / S288c) OX=559292 GN=YDR239C PE=1 SV=1	T	708	SVSRSNTVVSYYT	55.6036	U	R.SNT#VVSYYTR.S	59.25	60.6	77.13	68.78	74.4	81.18	78.62	73.63	67.46	9.24265	9.45324	12.0318	10.7293	11.606	12.6636	12.2643	11.4858	10.5234	10.5633	10.8409	11.7297	10.8312	11.289	12.0302	10.9798	11.2369	10.4988	0.78693
single site	sp|Q03780|YD239_YEAST	YDR239C	Uncharacterized protein YDR239C OS=Saccharomyces cerevisiae (strain ATCC 204508 / S288c) OX=559292 GN=YDR239C PE=1 SV=1	S	390	AFINYASDQGSSI	46.6513	U	K.AFINYAS#DQGSSIK.N	11.65	9.77	9.46	14.49	11.84	14.69	9.32	7.55	9.73	11.8274	9.91878	9.60406	14.7107	12.0203	14.9137	9.46193	7.66497	9.87817	10.5633	10.8409	11.7297	10.8312	11.289	12.0302	10.9798	11.2369	10.4988	0.215363
single site	sp|Q03780|YD239_YEAST	YDR239C	Uncharacterized protein YDR239C OS=Saccharomyces cerevisiae (strain ATCC 204508 / S288c) OX=559292 GN=YDR239C PE=1 SV=1	S	160	PPMDMKSITTSIS	43.1683	U	K.S#ITTSISNNTTK.E	9.22	7.67	12.64	12.95	10.45	14.32	10.39	14.14	9.72	9.08374	7.55665	12.4532	12.7586	10.2956	14.1084	10.2365	13.931	9.57635	10.5633	10.8409	11.7297	10.8312	11.289	12.0302	10.9798	11.2369	10.4988	0.684898
single site	sp|Q03780|YD239_YEAST	YDR239C	Uncharacterized protein YDR239C OS=Saccharomyces cerevisiae (strain ATCC 204508 / S288c) OX=559292 GN=YDR239C PE=1 SV=1	S	434	SVNDTGSLTDKHS	38.8259	U	R.VVNEDRPSFYLNSVNDTGS#LTDK.H	30.09	30.71	44.51	32.65	29.96	29	35.8	36.36	30.07	10.0585	10.2658	14.8788	10.9143	10.015	9.69413	11.9672	12.1544	10.0518	10.5633	10.8409	11.7297	10.8312	11.289	12.0302	10.9798	11.2369	10.4988	0.344204
single site	sp|Q03780|YD239_YEAST	YDR239C	Uncharacterized protein YDR239C OS=Saccharomyces cerevisiae (strain ATCC 204508 / S288c) OX=559292 GN=YDR239C PE=1 SV=1	S	164	MKSITTSISNNTT	25.0209	U	K.SITTS#ISNNTTK.E	73.36	83.58	88.64	76.15	77.29	92	83.45	95.42	73.57	9.86738	11.242	11.9226	10.2426	10.396	12.3746	11.2245	12.8346	9.89562	10.5633	10.8409	11.7297	10.8312	11.289	12.0302	10.9798	11.2369	10.4988	0.749704
single site	sp|Q03780|YD239_YEAST	YDR239C	Uncharacterized protein YDR239C OS=Saccharomyces cerevisiae (strain ATCC 204508 / S288c) OX=559292 GN=YDR239C PE=1 SV=1	S	166	SITTSISNNTTKE	22.8982	U	K.SITTSIS#NNTTK.E	20.4	19.77	17.43	10.68	17.07	22.99	13.45	17.62	17.23	13.0235	12.6213	11.1274	6.81818	10.8976	14.677	8.58657	11.2487	10.9997	10.5633	10.8409	11.7297	10.8312	11.289	12.0302	10.9798	11.2369	10.4988	0.355351
single site	sp|Q03780|YD239_YEAST	YDR239C	Uncharacterized protein YDR239C OS=Saccharomyces cerevisiae (strain ATCC 204508 / S288c) OX=559292 GN=YDR239C PE=1 SV=1	S	445	HSFDTASSGEYDA	22.3122	U	K.HSFDTAS#SGEYDAK.S	38.2	35.33	41.12	50.09	45.97	48.32	39.79	45.25	36.52	10.037	9.28296	10.8043	13.1611	12.0786	12.6961	10.4548	11.8894	9.59563	10.5633	10.8409	11.7297	10.8312	11.289	12.0302	10.9798	11.2369	10.4988	0.532638
single site	sp|Q03780|YD239_YEAST	YDR239C	Uncharacterized protein YDR239C OS=Saccharomyces cerevisiae (strain ATCC 204508 / S288c) OX=559292 GN=YDR239C PE=1 SV=1	S	395	ASDQGSSIKNDVS	19.8963	U	K.AFINYASDQGSS#IK.N	19.16	13.49	23.55	12.34	14.91	23.38	18.81	23.02	26.53	10.9367	7.70021	13.4425	7.04378	8.51076	13.3455	10.7369	13.14	15.1436	10.5633	10.8409	11.7297	10.8312	11.289	12.0302	10.9798	11.2369	10.4988	0.255933
single site	sp|Q03780|YD239_YEAST	YDR239C	Uncharacterized protein YDR239C OS=Saccharomyces cerevisiae (strain ATCC 204508 / S288c) OX=559292 GN=YDR239C PE=1 SV=1	S	222	KVSSGSSLSLDTS	19.8963	U	K.VSSGSS#LSLDTSENSDTK.A	87.45	81.08	121.57	73.53	91.59	106.99	101.93	105.17	101.21	10.0457	9.31397	13.9652	8.44668	10.5213	12.2904	11.7091	12.0813	11.6264	10.5633	10.8409	11.7297	10.8312	11.289	12.0302	10.9798	11.2369	10.4988	0.615406
single site	sp|Q03780|YD239_YEAST	YDR239C	Uncharacterized protein YDR239C OS=Saccharomyces cerevisiae (strain ATCC 204508 / S288c) OX=559292 GN=YDR239C PE=1 SV=1	T	162	MDMKSITTSISNN	14.9571	U	K.SIT#TSISNNTTK.E	39.36	46.87	51.71	34.4	39.03	49.92	41.37	45.39	32.57	10.341	12.3141	13.5857	9.03789	10.2543	13.1154	10.8691	11.9253	8.55709	10.5633	10.8409	11.7297	10.8312	11.289	12.0302	10.9798	11.2369	10.4988	0.777391
single site	sp|Q03780|YD239_YEAST	YDR239C	Uncharacterized protein YDR239C OS=Saccharomyces cerevisiae (strain ATCC 204508 / S288c) OX=559292 GN=YDR239C PE=1 SV=1	S	219	NEHKVSSGSSLSL	14.3055	U	K.VSS#GSSLSLDTSENSDTK.A	26.24	23.98	32.2	21.84	21.85	23.72	22.03	27.41	21.52	11.8846	10.861	14.584	9.89175	9.89628	10.7432	9.97781	12.4145	9.74682	10.5633	10.8409	11.7297	10.8312	11.289	12.0302	10.9798	11.2369	10.4988	0.41223
single site	sp|P23615|SPT6_YEAST	SPT6	Transcription elongation factor SPT6 OS=Saccharomyces cerevisiae (strain ATCC 204508 / S288c) OX=559292 GN=SPT6 PE=1 SV=1	S	94	EEDDRLSEDDLDL	5000	U	R.EREEDDRLS#EDDLDLLM*ENAGVER.T	5.92	3.71	7.66	8.42	9	5.08	3.38	6.38	4.78	10.8964	6.82864	14.099	15.4979	16.5654	9.35027	6.22124	11.7431	8.79809	10.3449	10.3111	9.18239	9.50138	12.1262	10.9479	10.2311	11.6656	15.6894	-0.161676
single site	sp|P23615|SPT6_YEAST	SPT6	Transcription elongation factor SPT6 OS=Saccharomyces cerevisiae (strain ATCC 204508 / S288c) OX=559292 GN=SPT6 PE=1 SV=1	S	134	EGNAAESESDNVA	166.064	U	R.VGDEGNAAES#ES#DNVAASR.Q	36.94	46.79	50	42.1	51.26	51.87	57.24	89.35	54.92	7.68831	9.73838	10.4065	8.76225	10.6687	10.7957	11.9133	18.5964	11.4305	10.3449	10.3111	9.18239	9.50138	12.1262	10.9479	10.2311	11.6656	15.6894	0.275837
single site	sp|P23615|SPT6_YEAST	SPT6	Transcription elongation factor SPT6 OS=Saccharomyces cerevisiae (strain ATCC 204508 / S288c) OX=559292 GN=SPT6 PE=1 SV=1	S	136	NAAESESDNVAAS	89.561	U	R.VGDEGNAAES#ES#DNVAASR.Q	22.06	20.81	26.6	20.44	22.22	20.67	21.92	26.09	28.13	10.5581	9.9598	12.7309	9.78271	10.6346	9.89279	10.4911	12.4868	13.4632	10.3449	10.3111	9.18239	9.50138	12.1262	10.9479	10.2311	11.6656	15.6894	0.556875
single site	sp|P47136|BUD4_YEAST	BUD4	Bud site selection protein 4 OS=Saccharomyces cerevisiae (strain ATCC 204508 / S288c) OX=559292 GN=BUD4 PE=1 SV=2	S	91	GLLRVNSELEESP	5000	U	R.VNS#ELEES#PAAVHQER.I	64.02	73.68	106.38	63.66	66.61	96.9	82.25	96.82	71.96	8.8636	10.201	14.7284	8.81376	9.22219	13.4158	11.3876	13.4048	9.9629	11.5064	8.68048	11.7297	8.97978	10.3692	15.0318	7.82322	13.0506	12.8287	0.486726
single site	sp|P47136|BUD4_YEAST	BUD4	Bud site selection protein 4 OS=Saccharomyces cerevisiae (strain ATCC 204508 / S288c) OX=559292 GN=BUD4 PE=1 SV=2	S	167	LLSYPESPIHRSS	82.4737	U	K.STQPLLSYPES#PIHR.S	0	4.62	5.03	0	3.3	4.01	0	2.4	4.05	0	19.7352	21.4865	0	14.0965	17.1294	0	10.252	17.3003	11.5064	8.68048	11.7297	8.97978	10.3692	15.0318	7.82322	13.0506	12.8287	0.425863
single site	sp|P47136|BUD4_YEAST	BUD4	Bud site selection protein 4 OS=Saccharomyces cerevisiae (strain ATCC 204508 / S288c) OX=559292 GN=BUD4 PE=1 SV=2	S	149	PVKLSSSPLKFTL	54.8115	U	K.LSSS#PLK.F	133.72	144.45	169.76	151.39	152.82	168.4	239.75	237.87	221.89	8.25407	8.91639	10.4787	9.34477	9.43304	10.3947	14.7989	14.6829	13.6965	11.5064	8.68048	11.7297	8.97978	10.3692	15.0318	7.82322	13.0506	12.8287	0.108482
single site	sp|P38996|NAB3_YEAST	NAB3	Nuclear polyadenylated RNA-binding protein 3 OS=Saccharomyces cerevisiae (strain ATCC 204508 / S288c) OX=559292 GN=NAB3 PE=1 SV=1	T	86	NGEVINTEEEEEE	5000	U	K.GEENGEVINT#EEEEEEEHQQK.G	552.83	496.26	560.85	490.83	563.67	610.51	580.4	710.7	579.14	10.7446	9.64512	10.9005	9.53959	10.9553	11.8656	11.2804	13.8129	11.2559	11.3005	11.941	11.3524	9.47966	10.6524	11.4958	10.6377	12.2031	10.9374	0.54215
single site	sp|P32566|SMI1_YEAST	SMI1	Cell wall assembly regulator SMI1 OS=Saccharomyces cerevisiae (strain ATCC 204508 / S288c) OX=559292 GN=SMI1 PE=1 SV=1	S	400	SVQDHESVKIVKT	399.708	U	K.GEDSGSADVQS#VQDHES#VK.I	67.71	59.21	65.97	46.3	68.5	57.67	60.32	83.21	56.91	11.9671	10.4648	11.6596	8.1831	12.1068	10.1926	10.661	14.7066	10.0583	10.8307	11.5103	11.0525	10.2214	11.404	11.4082	11.0125	11.418	11.1424	0.548332
single site	sp|P32566|SMI1_YEAST	SMI1	Cell wall assembly regulator SMI1 OS=Saccharomyces cerevisiae (strain ATCC 204508 / S288c) OX=559292 GN=SMI1 PE=1 SV=1	S	381	STLNAESIKGEDS	88.9237	U	K.VAAEQPSTLNAES#IK.G	10.63	10.52	12.65	11.88	8.26	12.87	9.45	9.14	14.79	10.6098	10.5	12.626	11.8575	8.24434	12.8456	9.43208	9.12267	14.762	10.8307	11.5103	11.0525	10.2214	11.404	11.4082	11.0125	11.418	11.1424	-0.223567
single site	sp|P32566|SMI1_YEAST	SMI1	Cell wall assembly regulator SMI1 OS=Saccharomyces cerevisiae (strain ATCC 204508 / S288c) OX=559292 GN=SMI1 PE=1 SV=1	T	418	ETTTVNTESLGQA	24.053	U	K.TEPSEAETTTVNT#ESLGQAEHEIK.A	3.83	9.4	11.6	10.65	8.28	6	10.74	11.93	10.21	4.63456	11.3746	14.0368	12.8872	10.0194	7.26041	12.9961	14.4361	12.3548	10.8307	11.5103	11.0525	10.2214	11.404	11.4082	11.0125	11.418	11.1424	-0.0395998
single site	sp|P38326|SWC5_YEAST	SWC5	SWR1-complex protein 5 OS=Saccharomyces cerevisiae (strain ATCC 204508 / S288c) OX=559292 GN=SWC5 PE=1 SV=1	S	46	SDDSDASDGGDDY	164.748	U	K.LGGGS#DDS#DAS#DGGDDYDDGVNR.D	10.46	5.59	6.33	9.16	3.05	7.91	6.59	7.82	6.46	16.5062	8.82121	9.98895	14.4548	4.813	12.4822	10.3992	12.3402	10.1941	11.3933	11.6294	11.8444	10.0277	10.9776	11.7508	10.9084	10.9752	10.4932	-0.113069
single site	sp|Q06511|RRP15_YEAST	RRP15	Ribosomal RNA-processing protein 15 OS=Saccharomyces cerevisiae (strain ATCC 204508 / S288c) OX=559292 GN=RRP15 PE=1 SV=1	S	69	IIDNEQSDAEEDD	5000	U	K.IIDNEQS#DAEEDDDEEEEDDDFPR.K	435.81	452.61	486.71	353.23	458.91	544.68	398.69	558.68	431.49	10.5758	10.9835	11.811	8.57186	11.1364	13.2178	9.67504	13.5575	10.471	11.4926	10.6104	10.6407	12.7115	10.8311	10.9918	11.6033	11.2011	9.91759	-0.452345
single site	sp|Q06511|RRP15_YEAST	RRP15	Ribosomal RNA-processing protein 15 OS=Saccharomyces cerevisiae (strain ATCC 204508 / S288c) OX=559292 GN=RRP15 PE=1 SV=1	S	28	GREKRNSGNQELS	347.794	U	K.RNS#GNQELSNEPEK.D	499.87	522.77	593.69	520.81	611.28	614.53	757.51	784.81	682	8.94659	9.35645	10.6258	9.32137	10.9406	10.9988	13.5578	14.0464	12.2063	11.4926	10.6104	10.6407	12.7115	10.8311	10.9918	11.6033	11.2011	9.91759	-0.204122
single site	sp|Q06511|RRP15_YEAST	RRP15	Ribosomal RNA-processing protein 15 OS=Saccharomyces cerevisiae (strain ATCC 204508 / S288c) OX=559292 GN=RRP15 PE=1 SV=1	S	168	DIIPIASGEDRSE	183.058	U	K.TDIIPIAS#GEDR.S	12.58	9.63	10.7	8.6	8.6	14.15	14.55	12.14	11.2	12.3152	9.42731	10.4748	8.41899	8.41899	13.8522	14.2438	11.8845	10.9643	11.4926	10.6104	10.6407	12.7115	10.8311	10.9918	11.6033	11.2011	9.91759	-0.0363947
single site	sp|Q06511|RRP15_YEAST	RRP15	Ribosomal RNA-processing protein 15 OS=Saccharomyces cerevisiae (strain ATCC 204508 / S288c) OX=559292 GN=RRP15 PE=1 SV=1	S	217	EVSENLSEIKNKE	84.7216	U	K.EVSENLS#EIK.N	41.78	47.46	44.78	26.62	40.23	47.24	43.82	54.89	45.88	10.6392	12.0856	11.4031	6.77871	10.2445	12.0295	11.1586	13.9776	11.6832	11.4926	10.6104	10.6407	12.7115	10.8311	10.9918	11.6033	11.2011	9.91759	-0.655493
single site	sp|Q06511|RRP15_YEAST	RRP15	Ribosomal RNA-processing protein 15 OS=Saccharomyces cerevisiae (strain ATCC 204508 / S288c) OX=559292 GN=RRP15 PE=1 SV=1	S	57	DEQNSSSDESSKI	49.1765	U	K.DTIM*EGDEAEEDEQNS#S#S#DESSK.I	13.88	11.32	18.81	13.72	15.19	17.27	13.52	15.84	12.97	10.4739	8.54211	14.1941	10.3532	11.4624	13.032	10.2022	11.9529	9.7872	11.4926	10.6104	10.6407	12.7115	10.8311	10.9918	11.6033	11.2011	9.91759	-0.0675691
single site	sp|Q06511|RRP15_YEAST	RRP15	Ribosomal RNA-processing protein 15 OS=Saccharomyces cerevisiae (strain ATCC 204508 / S288c) OX=559292 GN=RRP15 PE=1 SV=1	S	233	ELITEVSKEKFLD	42.2825	U	K.ELITEVS#K.E	3.05	8.57	10	6.95	7.79	6.85	2.92	5.57	5.13	5.36688	15.0801	17.5963	12.2295	13.7075	12.0535	5.13813	9.80116	9.02692	11.4926	10.6104	10.6407	12.7115	10.8311	10.9918	11.6033	11.2011	9.91759	-0.258946
single site	sp|Q01476|UBP2_YEAST	UBP2	Ubiquitin carboxyl-terminal hydrolase 2 OS=Saccharomyces cerevisiae (strain ATCC 204508 / S288c) OX=559292 GN=UBP2 PE=1 SV=2	S	907	SNDAEVSENEDTT	96.3361	U	K.NESNDAEVS#ENEDTTGLTSPTR.V	0	4.77	6.64	12.29	9.52	5.32	5.78	7.51	7.96	0	7.97792	11.1055	20.5553	15.9224	8.89781	9.66717	12.5606	13.3133	15.0379	10.5438	9.67477	9.65071	9.6602	9.94587	11.5628	11.4486	12.4753	-0.701989
single site	sp|P36080|RRP14_YEAST	RRP14	Ribosomal RNA-processing protein 14 OS=Saccharomyces cerevisiae (strain ATCC 204508 / S288c) OX=559292 GN=RRP14 PE=1 SV=1	S	13	ERLRANSSAFDGL	35.6483	U	R.ANS#SAFDGLLALIPAK.Y	16.7	22.31	24.13	16.23	19.73	19.18	23.38	25.08	14.71	9.20364	12.2954	13.2984	8.94461	10.8735	10.5704	12.8851	13.822	8.10692	11.6647	12.0265	11.0588	9.84288	11.2461	11.8673	11.3546	10.6494	10.2899	0.318337
single site	sp|P32521|PAN1_YEAST	PAN1	Actin cytoskeleton-regulatory complex protein PAN1 OS=Saccharomyces cerevisiae (strain ATCC 204508 / S288c) OX=559292 GN=PAN1 PE=1 SV=2	S	1135	YNAKQESDDEDED	5000	U	K.QES#DDEDEDDEEK.R	124.82	147.35	174.61	114.63	155.62	161.8	133.17	152.01	131.8	9.63259	11.3713	13.475	8.8462	12.0095	12.4864	10.277	11.7309	10.1712	11.411	12.2654	11.8675	11.0121	11.4827	12.2394	9.76987	10.06	9.89198	0.457529
single site	sp|P32521|PAN1_YEAST	PAN1	Actin cytoskeleton-regulatory complex protein PAN1 OS=Saccharomyces cerevisiae (strain ATCC 204508 / S288c) OX=559292 GN=PAN1 PE=1 SV=2	S	1281	DEDDGWSDEDESN	5000	U	R.GLDEDEDDGWS#DEDES#NNR.V	176.11	193.7	240.17	189.07	216.38	228.88	192.04	227.01	162.4	9.64585	10.6093	13.1545	10.3557	11.8515	12.5361	10.5184	12.4337	8.89493	11.411	12.2654	11.8675	11.0121	11.4827	12.2394	9.76987	10.06	9.89198	0.401696
single site	sp|P32521|PAN1_YEAST	PAN1	Actin cytoskeleton-regulatory complex protein PAN1 OS=Saccharomyces cerevisiae (strain ATCC 204508 / S288c) OX=559292 GN=PAN1 PE=1 SV=2	T	570	PLTAQKTGFGNNE	415.981	U	K.T#GFGNNEIYTK.S	305.29	326.55	317.47	368.01	340.51	335.79	300.22	284.71	272.94	10.7063	11.4519	11.1335	12.9059	11.9415	11.7759	10.5285	9.9846	9.57184	11.411	12.2654	11.8675	11.0121	11.4827	12.2394	9.76987	10.06	9.89198	0.611347
single site	sp|P32521|PAN1_YEAST	PAN1	Actin cytoskeleton-regulatory complex protein PAN1 OS=Saccharomyces cerevisiae (strain ATCC 204508 / S288c) OX=559292 GN=PAN1 PE=1 SV=2	S	1180	EDAQNESDEEETN	158.577	U	K.QIEDAQNES#DEEETNGK.D	507.79	558.46	658.58	580.14	630.9	604.84	586.96	617.45	501.28	9.67883	10.6446	12.553	11.0579	12.0254	11.5287	11.1879	11.769	9.55474	11.411	12.2654	11.8675	11.0121	11.4827	12.2394	9.76987	10.06	9.89198	0.254847
single site	sp|P32521|PAN1_YEAST	PAN1	Actin cytoskeleton-regulatory complex protein PAN1 OS=Saccharomyces cerevisiae (strain ATCC 204508 / S288c) OX=559292 GN=PAN1 PE=1 SV=2	S	748	EQSSFSSPSAKSV	47.825	U	K.NEEQSSFSS#PSAK.S	46.91	50.12	53.05	33.8	45.73	41.84	42.84	40.48	42.51	11.8078	12.6158	13.3533	8.50785	11.5108	10.5316	10.7833	10.1893	10.7003	11.411	12.2654	11.8675	11.0121	11.4827	12.2394	9.76987	10.06	9.89198	0.471993
single site	sp|P32521|PAN1_YEAST	PAN1	Actin cytoskeleton-regulatory complex protein PAN1 OS=Saccharomyces cerevisiae (strain ATCC 204508 / S288c) OX=559292 GN=PAN1 PE=1 SV=2	S	1253	KDASASSTSTFDA	25.9029	U	K.DASASS#TSTFDAR.A	86.64	116.44	137.56	104.1	97.77	108.36	94.78	105.72	82.7	9.27554	12.4659	14.7269	11.1448	10.4671	11.6008	10.147	11.3182	8.85373	11.411	12.2654	11.8675	11.0121	11.4827	12.2394	9.76987	10.06	9.89198	0.564468
single site	sp|P32521|PAN1_YEAST	PAN1	Actin cytoskeleton-regulatory complex protein PAN1 OS=Saccharomyces cerevisiae (strain ATCC 204508 / S288c) OX=559292 GN=PAN1 PE=1 SV=2	S	1003	VDDRSSSPSYSQF	22.8973	U	R.SSS#PSYSQFK.T	251.62	305.46	283.09	260.44	261.26	270.16	180.56	188.26	172.19	11.5792	14.0568	13.0274	11.9851	12.0228	12.4324	8.3091	8.66344	7.92392	11.411	12.2654	11.8675	11.0121	11.4827	12.2394	9.76987	10.06	9.89198	0.960337
single site	sp|P32521|PAN1_YEAST	PAN1	Actin cytoskeleton-regulatory complex protein PAN1 OS=Saccharomyces cerevisiae (strain ATCC 204508 / S288c) OX=559292 GN=PAN1 PE=1 SV=2	S	986	KSVTESSPFVPSS	13.0001	U	K.SVTESS#PFVPSSTPTPVDDR.S	37.3	50.63	54.51	36.07	41.83	41.04	37.81	43.74	31.67	9.95729	13.5158	14.5515	9.62894	11.1666	10.9557	10.0934	11.6765	8.45435	11.411	12.2654	11.8675	11.0121	11.4827	12.2394	9.76987	10.06	9.89198	0.594427
single site	sp|P40059|DOT6_YEAST	DOT6	Transcriptional regulatory protein DOT6 OS=Saccharomyces cerevisiae (strain ATCC 204508 / S288c) OX=559292 GN=DOT6 PE=1 SV=1	S	313	SKSRRGSLANWSR	5000	U	R.RGS#LANWS#R.R	85.3	84.23	102.91	75.22	78.47	110.46	77.25	61.28	64.82	11.528	11.3834	13.9079	10.1657	10.6049	14.9282	10.44	8.28175	8.76017	11.3126	11.4824	11.896	11.3178	11.4134	12.3273	10.0927	10.3313	9.82654	0.857361
single site	sp|P40059|DOT6_YEAST	DOT6	Transcriptional regulatory protein DOT6 OS=Saccharomyces cerevisiae (strain ATCC 204508 / S288c) OX=559292 GN=DOT6 PE=1 SV=1	S	318	GSLANWSRRSSFN	5000	U	R.RGS#LANWS#R.R	108.49	116.13	117.86	67.34	104.28	122.61	80.52	85.28	83.64	12.2428	13.105	13.3002	7.59916	11.7678	13.8363	9.0865	9.62365	9.43858	11.3126	11.4824	11.896	11.3178	11.4134	12.3273	10.0927	10.3313	9.82654	0.723857
single site	sp|P40059|DOT6_YEAST	DOT6	Transcriptional regulatory protein DOT6 OS=Saccharomyces cerevisiae (strain ATCC 204508 / S288c) OX=559292 GN=DOT6 PE=1 SV=1	S	527	DVMGDGSNDDDED	5000	U	K.EDVM*GDGS#NDDDEDNVDPLHR.A	21.83	11.19	15.72	12.57	15.7	20.09	15.24	11.92	14.76	15.7028	8.0492	11.3077	9.04186	11.2933	14.4512	10.9625	8.57431	10.6172	11.3126	11.4824	11.896	11.3178	11.4134	12.3273	10.0927	10.3313	9.82654	0.369048
single site	sp|P40059|DOT6_YEAST	DOT6	Transcriptional regulatory protein DOT6 OS=Saccharomyces cerevisiae (strain ATCC 204508 / S288c) OX=559292 GN=DOT6 PE=1 SV=1	S	563	ISSKDVSPDPIFS	243.442	U	K.DVS#PDPIFSPDPADDSSNTSDAGSR.C	47.92	67.6	68.05	43.69	55.39	75.99	42.7	40.01	49.92	9.75431	13.7603	13.8519	8.89328	11.2749	15.4681	8.69176	8.1442	10.1614	11.3126	11.4824	11.896	11.3178	11.4134	12.3273	10.0927	10.3313	9.82654	0.770311
single site	sp|P40059|DOT6_YEAST	DOT6	Transcriptional regulatory protein DOT6 OS=Saccharomyces cerevisiae (strain ATCC 204508 / S288c) OX=559292 GN=DOT6 PE=1 SV=1	S	517	TDDDKGSDKEDVM	158.77	U	K.SGSTTDDDKGS#DK.E	186.39	101.44	130.93	116.45	149.11	177.26	72.93	131.45	105.29	15.9138	8.66083	11.1787	9.94237	12.7308	15.1343	6.22668	11.2231	8.98954	11.3126	11.4824	11.896	11.3178	11.4134	12.3273	10.0927	10.3313	9.82654	0.611426
single site	sp|P40059|DOT6_YEAST	DOT6	Transcriptional regulatory protein DOT6 OS=Saccharomyces cerevisiae (strain ATCC 204508 / S288c) OX=559292 GN=DOT6 PE=1 SV=1	S	179	SSIPIPSRKTSLP	65.2499	U	K.KVEENVLTEDTAEFTTTSSIPIPS#R.K	17.98	24.49	32.49	23.19	30.18	27.34	22.71	20.23	15.71	8.38932	11.4268	15.1596	10.8203	14.0817	12.7566	10.5963	9.43916	7.33016	11.3126	11.4824	11.896	11.3178	11.4134	12.3273	10.0927	10.3313	9.82654	0.706636
single site	sp|P40059|DOT6_YEAST	DOT6	Transcriptional regulatory protein DOT6 OS=Saccharomyces cerevisiae (strain ATCC 204508 / S288c) OX=559292 GN=DOT6 PE=1 SV=1	S	423	HKSKRGSFSGHSM	52.4679	U	R.GS#FSGHSMK.S	597.47	318.67	351.91	825.62	455.48	305.07	408.67	268.73	287.91	15.6425	8.34317	9.21344	21.6157	11.925	7.98711	10.6995	7.03568	7.53784	11.3126	11.4824	11.896	11.3178	11.4134	12.3273	10.0927	10.3313	9.82654	0.161405
single site	sp|P40059|DOT6_YEAST	DOT6	Transcriptional regulatory protein DOT6 OS=Saccharomyces cerevisiae (strain ATCC 204508 / S288c) OX=559292 GN=DOT6 PE=1 SV=1	S	247	LKPRSNSHSFTNS	39.2208	U	R.SNS#HSFTNSLNQDPIVR.S	184.97	146.02	191.81	282.87	202.46	147.28	168.71	167.32	151.33	11.2596	8.88865	11.676	17.2191	12.3243	8.96535	10.2698	10.1852	9.21188	11.3126	11.4824	11.896	11.3178	11.4134	12.3273	10.0927	10.3313	9.82654	0.153314
single site	sp|P40059|DOT6_YEAST	DOT6	Transcriptional regulatory protein DOT6 OS=Saccharomyces cerevisiae (strain ATCC 204508 / S288c) OX=559292 GN=DOT6 PE=1 SV=1	S	327	SSFNVSSNNTSRR	32.9913	U	R.SSFNVSS#NNTSR.R	51.14	49.71	55.13	46.03	42.4	50.75	45.15	48.21	39.82	11.9391	11.6053	12.8706	10.7461	9.89868	11.8481	10.5407	11.2551	9.29635	11.3126	11.4824	11.896	11.3178	11.4134	12.3273	10.0927	10.3313	9.82654	0.666478
single site	sp|P40059|DOT6_YEAST	DOT6	Transcriptional regulatory protein DOT6 OS=Saccharomyces cerevisiae (strain ATCC 204508 / S288c) OX=559292 GN=DOT6 PE=1 SV=1	S	558	SSSSNISSKDVSP	32.8015	U	K.TVFSSSSSNIS#SK.D	32.64	31.79	44.52	35.06	32.05	39.89	34.93	32.33	32.05	10.3534	10.0837	14.1217	11.121	10.1662	12.653	11.0797	10.255	10.1662	11.3126	11.4824	11.896	11.3178	11.4134	12.3273	10.0927	10.3313	9.82654	0.565649
single site	sp|P40059|DOT6_YEAST	DOT6	Transcriptional regulatory protein DOT6 OS=Saccharomyces cerevisiae (strain ATCC 204508 / S288c) OX=559292 GN=DOT6 PE=1 SV=1	S	322	NWSRRSSFNVSSN	21.2708	U	R.RSS#FNVSSNNTSR.R	218.13	215.95	231.72	201.57	202.96	231.28	199.28	223.78	173.89	11.4892	11.3744	12.205	10.617	10.6902	12.1819	10.4964	11.7868	9.15905	11.3126	11.4824	11.896	11.3178	11.4134	12.3273	10.0927	10.3313	9.82654	0.714706
single site	sp|P40059|DOT6_YEAST	DOT6	Transcriptional regulatory protein DOT6 OS=Saccharomyces cerevisiae (strain ATCC 204508 / S288c) OX=559292 GN=DOT6 PE=1 SV=1	S	331	VSSNNTSRRSSMI	21.2084	U	R.SSFNVSSNNTS#R.R	34.99	43.07	43.44	43.59	41.58	40.77	29.53	28.4	34.1	10.3072	12.6874	12.7964	12.8406	12.2485	12.0099	8.69885	8.36598	10.0451	11.3126	11.4824	11.896	11.3178	11.4134	12.3273	10.0927	10.3313	9.82654	0.787524
single site	sp|P40059|DOT6_YEAST	DOT6	Transcriptional regulatory protein DOT6 OS=Saccharomyces cerevisiae (strain ATCC 204508 / S288c) OX=559292 GN=DOT6 PE=1 SV=1	S	552	NKTVFSSSSSNIS	17.6787	U	K.TVFSS#SSSNISSK.D	17.8	18.02	19.31	16.22	14.81	17.66	9.44	10.19	16.16	12.7498	12.9074	13.8314	11.6181	10.6081	12.6495	6.76169	7.2989	11.5751	11.3126	11.4824	11.896	11.3178	11.4134	12.3273	10.0927	10.3313	9.82654	0.697569
single site	sp|P40059|DOT6_YEAST	DOT6	Transcriptional regulatory protein DOT6 OS=Saccharomyces cerevisiae (strain ATCC 204508 / S288c) OX=559292 GN=DOT6 PE=1 SV=1	S	569	SPDPIFSPDPADD	17.4854	U	K.DVSPDPIFS#PDPADDSSNTSDAGSR.C	10.48	5.51	13.39	7.85	9.37	12.43	9.92	12.14	6.69	11.9389	6.27706	15.254	8.94281	10.6744	14.1604	11.301	13.83	7.62133	11.3126	11.4824	11.896	11.3178	11.4134	12.3273	10.0927	10.3313	9.82654	0.334615
single site	sp|P40059|DOT6_YEAST	DOT6	Transcriptional regulatory protein DOT6 OS=Saccharomyces cerevisiae (strain ATCC 204508 / S288c) OX=559292 GN=DOT6 PE=1 SV=1	S	46	NEAQESSPSLPAS	6.9776	U	K.NEAQESS#PSLPASSSSSTSASASASSK.N	10.68	11.53	16.3	14.13	13.5	18.74	7.79	8.88	7.63	9.78201	10.5605	14.9295	12.9419	12.3649	17.1643	7.13501	8.13336	6.98846	11.3126	11.4824	11.896	11.3178	11.4134	12.3273	10.0927	10.3313	9.82654	0.934784
single site	sp|P53254|UTP22_YEAST	UTP22	U3 small nucleolar RNA-associated protein 22 OS=Saccharomyces cerevisiae (strain ATCC 204508 / S288c) OX=559292 GN=UTP22 PE=1 SV=1	S	42	KENDHSSQAINER	49.588	U	K.ENDHSS#QAINER.T	14.89	13.71	15.56	23.99	22.82	16.26	12.3	14.69	12.68	10.1361	9.33288	10.5922	16.3308	15.5344	11.0688	8.37304	10	8.63172	10.0682	10.6265	9.49248	10.522	12.738	10.8729	9.88698	10.8388	14.9541	0.0248594
single site	sp|P53254|UTP22_YEAST	UTP22	U3 small nucleolar RNA-associated protein 22 OS=Saccharomyces cerevisiae (strain ATCC 204508 / S288c) OX=559292 GN=UTP22 PE=1 SV=1	S	10	SVKRKASETSDQN	46.9188	U	K.AS#ETSDQNIVK.V	26.85	26.74	40.9	21.26	28.94	22	16.04	21.98	20.37	11.9291	11.8802	18.1713	9.44553	12.8577	9.7743	7.12636	9.76542	9.05012	10.0682	10.6265	9.49248	10.522	12.738	10.8729	9.88698	10.8388	14.9541	-0.257905
single site	sp|P53254|UTP22_YEAST	UTP22	U3 small nucleolar RNA-associated protein 22 OS=Saccharomyces cerevisiae (strain ATCC 204508 / S288c) OX=559292 GN=UTP22 PE=1 SV=1	S	58	EQENDESDTSPES	22.8982	U	R.TVPEQENDES#DTSPESNEVATNTAATR.H	22.66	20.6	22.66	19.14	23.94	24.24	28.85	28.66	33.79	10.0917	9.17431	10.0917	8.52409	10.6618	10.7954	12.8485	12.7639	15.0485	10.0682	10.6265	9.49248	10.522	12.738	10.8729	9.88698	10.8388	14.9541	0.605505
single site	sp|P53254|UTP22_YEAST	UTP22	U3 small nucleolar RNA-associated protein 22 OS=Saccharomyces cerevisiae (strain ATCC 204508 / S288c) OX=559292 GN=UTP22 PE=1 SV=1	S	61	NDESDTSPESNEV	0	U	R.TVPEQENDESDT#S#PESNEVATNTAATR.H	9.26	5.53	5	4.06	5.96	6.26	8.66	8.66	14.33	13.674	8.16598	7.38334	5.99527	8.80095	9.24395	12.788	12.788	21.1607	10.0682	10.6265	9.49248	10.522	12.738	10.8729	9.88698	10.8388	14.9541	0.643188
single site	sp|P11747|TAF13_YEAST	TAF13	Transcription initiation factor TFIID subunit 13 OS=Saccharomyces cerevisiae (strain ATCC 204508 / S288c) OX=559292 GN=TAF13 PE=1 SV=2	T	131	EDEQQVTDDDEEA	5000	U	R.EEDEEGDEMEEDEDEQQVT#DDDEEAAGR.N	290.51	287.26	328.7	298.98	289.01	350.18	310.02	287.58	333.51	10.466	10.3489	11.8418	10.7711	10.412	12.6157	11.1689	10.3604	12.0151	10.2182	10.3569	10.9648	11.1161	11.1398	11.0865	11.6386	12.5404	10.9387	-0.0458209
single site	sp|P34219|TOD6_YEAST	TOD6	Transcriptional regulatory protein TOD6 OS=Saccharomyces cerevisiae (strain ATCC 204508 / S288c) OX=559292 GN=TOD6 PE=1 SV=1	S	333	PISRRASLVVSPY	368.318	U	R.RAS#LVVS#PYMSPR.R	49.14	51.55	75.98	73.54	71.66	62.41	70.66	66.39	60.61	8.44417	8.8583	13.0563	12.637	12.314	10.7245	12.1421	11.4084	10.4152	10.8767	11.0802	11.4778	12.6852	11.1211	11.2526	10.9317	10.4482	10.1265	0.431663
single site	sp|P34219|TOD6_YEAST	TOD6	Transcriptional regulatory protein TOD6 OS=Saccharomyces cerevisiae (strain ATCC 204508 / S288c) OX=559292 GN=TOD6 PE=1 SV=1	S	314	SFNMMHSRRSSFN	257.376	U	R.SS#FNMMHS#R.R	67.21	64.48	101.38	77.91	78.67	68.58	81.57	102.6	56.59	9.6153	9.22474	14.5038	11.1461	11.2548	9.8113	11.6697	14.6783	8.09597	10.8767	11.0802	11.4778	12.6852	11.1211	11.2526	10.9317	10.4482	10.1265	0.155675
single site	sp|P34219|TOD6_YEAST	TOD6	Transcriptional regulatory protein TOD6 OS=Saccharomyces cerevisiae (strain ATCC 204508 / S288c) OX=559292 GN=TOD6 PE=1 SV=1	S	341	VVSPYMSPRRLST	199.938	U	R.ASLVVSPYM*S#PR.R	308.78	290.39	290.76	324.93	283.4	333.29	335.17	333.13	342.39	10.864	10.2169	10.23	11.4322	9.97101	11.7263	11.7925	11.7207	12.0465	10.8767	11.0802	11.4778	12.6852	11.1211	11.2526	10.9317	10.4482	10.1265	-0.239852
single site	sp|P34219|TOD6_YEAST	TOD6	Transcriptional regulatory protein TOD6 OS=Saccharomyces cerevisiae (strain ATCC 204508 / S288c) OX=559292 GN=TOD6 PE=1 SV=1	S	179	SSAIEDSPPDFKP	146.913	U	K.EEAVEDEDITAGSSAIEDS#PPDFK.P	15.88	0	7.74	0	10.09	10.48	8.76	11.3	11.37	20.9997	0	10.2354	0	13.343	13.8588	11.5842	14.9431	15.0357	10.8767	11.0802	11.4778	12.6852	11.1211	11.2526	10.9317	10.4482	10.1265	-0.645904
single site	sp|P34219|TOD6_YEAST	TOD6	Transcriptional regulatory protein TOD6 OS=Saccharomyces cerevisiae (strain ATCC 204508 / S288c) OX=559292 GN=TOD6 PE=1 SV=1	S	317	MMHSRRSSFNSHA	143.358	U	R.RS#S#FNSHAPTEPIS#R.R	11.82	9.87	9.43	5.75	8.4	13.96	11.78	12.3	11.76	12.4329	10.3818	9.91901	6.04818	8.83559	14.6839	12.3909	12.9378	12.3698	10.8767	11.0802	11.4778	12.6852	11.1211	11.2526	10.9317	10.4482	10.1265	-0.730444
single site	sp|P34219|TOD6_YEAST	TOD6	Transcriptional regulatory protein TOD6 OS=Saccharomyces cerevisiae (strain ATCC 204508 / S288c) OX=559292 GN=TOD6 PE=1 SV=1	S	337	RASLVVSPYMSPR	137.365	U	R.ASLVVS#PYM*S#PR.R	45.97	42.05	52.01	58.12	47.67	55.98	57.57	50.25	44.66	10.1193	9.25641	11.4489	12.7939	10.4935	12.3228	12.6728	11.0615	9.83094	10.8767	11.0802	11.4778	12.6852	11.1211	11.2526	10.9317	10.4482	10.1265	0.57228
single site	sp|P34219|TOD6_YEAST	TOD6	Transcriptional regulatory protein TOD6 OS=Saccharomyces cerevisiae (strain ATCC 204508 / S288c) OX=559292 GN=TOD6 PE=1 SV=1	S	329	APTEPISRRASLV	113.737	U	R.RSS#FNSHAPTEPIS#R.R	7.43	5.04	9.44	9.14	6.44	5.61	6.81	7.59	7.01	11.5176	7.81274	14.6334	14.1683	9.98295	8.69633	10.5565	11.7656	10.8665	10.8767	11.0802	11.4778	12.6852	11.1211	11.2526	10.9317	10.4482	10.1265	0.436904
single site	sp|P34219|TOD6_YEAST	TOD6	Transcriptional regulatory protein TOD6 OS=Saccharomyces cerevisiae (strain ATCC 204508 / S288c) OX=559292 GN=TOD6 PE=1 SV=1	S	298	TKTRKNSHSVISS	100.876	U	K.NS#HSVISS#R.R	111.52	94.96	102.18	92.81	123.29	130.51	70.84	106.07	88.46	12.1133	10.3146	11.0988	10.081	13.3918	14.176	7.69465	11.5213	9.60853	10.8767	11.0802	11.4778	12.6852	11.1211	11.2526	10.9317	10.4482	10.1265	0.038706
single site	sp|P34219|TOD6_YEAST	TOD6	Transcriptional regulatory protein TOD6 OS=Saccharomyces cerevisiae (strain ATCC 204508 / S288c) OX=559292 GN=TOD6 PE=1 SV=1	S	318	MHSRRSSFNSHAP	89.4506	U	R.RS#S#FNSHAPTEPIS#R.R	481.2	396.39	448.71	732.82	494.44	416.05	532.32	493.72	406.63	10.9307	9.0042	10.1927	16.6464	11.2315	9.45078	12.0919	11.2151	9.2368	10.8767	11.0802	11.4778	12.6852	11.1211	11.2526	10.9317	10.4482	10.1265	0.737408
single site	sp|P34219|TOD6_YEAST	TOD6	Transcriptional regulatory protein TOD6 OS=Saccharomyces cerevisiae (strain ATCC 204508 / S288c) OX=559292 GN=TOD6 PE=1 SV=1	S	206	RSTSTFSDHEPQH	59.3943	U	R.STSTFS#DHEPQHTK.P	330.27	238.34	282.15	268.55	316.21	283.45	335.63	324.28	300.76	12.3252	8.89448	10.5294	10.0219	11.8005	10.5779	12.5252	12.1016	11.2239	10.8767	11.0802	11.4778	12.6852	11.1211	11.2526	10.9317	10.4482	10.1265	-0.46596
single site	sp|P34219|TOD6_YEAST	TOD6	Transcriptional regulatory protein TOD6 OS=Saccharomyces cerevisiae (strain ATCC 204508 / S288c) OX=559292 GN=TOD6 PE=1 SV=1	S	300	TRKNSHSVISSRR	50.8146	U	K.NSHS#VISSR.R	57.12	57.49	60.89	83.34	69.15	76.92	63.73	77.25	57.25	9.47044	9.53178	10.0955	13.8177	11.465	12.7533	10.5664	12.808	9.49199	10.8767	11.0802	11.4778	12.6852	11.1211	11.2526	10.9317	10.4482	10.1265	0.535643
single site	sp|P34219|TOD6_YEAST	TOD6	Transcriptional regulatory protein TOD6 OS=Saccharomyces cerevisiae (strain ATCC 204508 / S288c) OX=559292 GN=TOD6 PE=1 SV=1	T	475	KENGINTPSQQSQ	43.1683	U	K.ENGINT#PSQQSQNYGM*LEAK.H	141.2	134.9	149.12	152.13	125.73	131.04	110.3	109.08	101.93	12.2206	11.6753	12.906	13.1665	10.8817	11.3412	9.54623	9.44064	8.82182	10.8767	11.0802	11.4778	12.6852	11.1211	11.2526	10.9317	10.4482	10.1265	0.810557
single site	sp|P34219|TOD6_YEAST	TOD6	Transcriptional regulatory protein TOD6 OS=Saccharomyces cerevisiae (strain ATCC 204508 / S288c) OX=559292 GN=TOD6 PE=1 SV=1	S	304	SHSVISSRRSSFN	42.1361	U	K.NS#HSVISS#R.R	101.85	103.75	116.58	127.85	130.88	129.85	98.27	132.2	96.57	9.81403	9.99711	11.2334	12.3193	12.6113	12.512	9.46907	12.7385	9.30526	10.8767	11.0802	11.4778	12.6852	11.1211	11.2526	10.9317	10.4482	10.1265	0.41416
single site	sp|P34219|TOD6_YEAST	TOD6	Transcriptional regulatory protein TOD6 OS=Saccharomyces cerevisiae (strain ATCC 204508 / S288c) OX=559292 GN=TOD6 PE=1 SV=1	S	245	AQQTNLSLYNTTS	38.9346	U	K.TAQQTNLS#LYNTTSAK.T	0	4.07	5.36	4.87	4.08	2.22	3.73	9.31	4.16	0	10.7672	14.1799	12.8836	10.7937	5.87302	9.86772	24.6296	11.0053	10.8767	11.0802	11.4778	12.6852	11.1211	11.2526	10.9317	10.4482	10.1265	-0.0751561
single site	sp|P34219|TOD6_YEAST	TOD6	Transcriptional regulatory protein TOD6 OS=Saccharomyces cerevisiae (strain ATCC 204508 / S288c) OX=559292 GN=TOD6 PE=1 SV=1	S	226	VKPRSFSHSITTN	30.1909	U	R.SFS#HSITTNTPNVK.T	190.14	140.98	159.33	252.69	180.63	148.7	177.4	158.48	138.88	12.2891	9.11177	10.2978	16.3318	11.6744	9.61072	11.4657	10.2428	8.97604	10.8767	11.0802	11.4778	12.6852	11.1211	11.2526	10.9317	10.4482	10.1265	0.774288
single site	sp|P34219|TOD6_YEAST	TOD6	Transcriptional regulatory protein TOD6 OS=Saccharomyces cerevisiae (strain ATCC 204508 / S288c) OX=559292 GN=TOD6 PE=1 SV=1	S	77	KKNNPSSWDPSDD	25.9029	U	K.NNPSS#WDPSDDIK.L	11.4	10.85	10.12	9.96	6.91	14.93	11.39	6.47	4.8	13.1291	12.4957	11.655	11.4707	7.95808	17.1945	13.1176	7.45134	5.52804	10.8767	11.0802	11.4778	12.6852	11.1211	11.2526	10.9317	10.4482	10.1265	0.42122
single site	sp|P34219|TOD6_YEAST	TOD6	Transcriptional regulatory protein TOD6 OS=Saccharomyces cerevisiae (strain ATCC 204508 / S288c) OX=559292 GN=TOD6 PE=1 SV=1	S	308	ISSRRSSFNMMHS	19.8963	U	R.RSS#FNM*M*HSR.R	7.04	8.14	3.78	2.2	7.9	11.24	2.47	6.39	6.79	12.5827	14.5487	6.75603	3.93208	14.1197	20.0894	4.41466	11.4209	12.1358	10.8767	11.0802	11.4778	12.6852	11.1211	11.2526	10.9317	10.4482	10.1265	-0.400021
single site	sp|P34219|TOD6_YEAST	TOD6	Transcriptional regulatory protein TOD6 OS=Saccharomyces cerevisiae (strain ATCC 204508 / S288c) OX=559292 GN=TOD6 PE=1 SV=1	S	307	VISSRRSSFNMMH	19.8963	U	R.S#SFNM*M*HSR.R	33.82	38.22	40.13	50.58	45.91	38.5	46.15	46.64	43.84	8.81211	9.95857	10.4562	13.1791	11.9623	10.0315	12.0248	12.1525	11.4229	10.8767	11.0802	11.4778	12.6852	11.1211	11.2526	10.9317	10.4482	10.1265	0.288029
single site	sp|P34219|TOD6_YEAST	TOD6	Transcriptional regulatory protein TOD6 OS=Saccharomyces cerevisiae (strain ATCC 204508 / S288c) OX=559292 GN=TOD6 PE=1 SV=1	T	170	VEDEDITAGSSAI	18.1484	U	K.EEAVEDEDIT#AGSSAIEDSPPDFK.P	7.09	3.15	5.53	0	6.42	11.17	0	7.63	10.11	13.8748	6.16438	10.8219	0	12.5636	21.8591	0	14.9315	19.7847	10.8767	11.0802	11.4778	12.6852	11.1211	11.2526	10.9317	10.4482	10.1265	-0.571903
single site	sp|Q03559|YM8V_YEAST	YMR295C	Uncharacterized protein YMR295C OS=Saccharomyces cerevisiae (strain ATCC 204508 / S288c) OX=559292 GN=YMR295C PE=1 SV=1	S	23	DGANRASDVKISE	161.138	U	K.SS#ISNTS#DHDGANRAS#DVK.I	23.19	16.85	22.01	129.62	31.75	15.37	30.04	19.77	12.51	7.7015	5.59596	7.30962	43.0474	10.5443	5.10445	9.97642	6.56571	4.15463	9.22684	9.70162	11.0074	11.7991	10.5583	11.5313	12.0039	12.1951	11.9765	0.214361
single site	sp|Q03559|YM8V_YEAST	YMR295C	Uncharacterized protein YMR295C OS=Saccharomyces cerevisiae (strain ATCC 204508 / S288c) OX=559292 GN=YMR295C PE=1 SV=1	S	14	SSISNTSDHDGAN	78.348	U	K.SSIS#NTS#DHDGANR.A	254.32	236.33	293.83	427.34	299.53	258.43	337.75	340.24	265.97	9.37157	8.70865	10.8275	15.7473	11.0375	9.52302	12.4459	12.5377	9.80087	9.22684	9.70162	11.0074	11.7991	10.5583	11.5313	12.0039	12.1951	11.9765	0.576818
single site	sp|Q03559|YM8V_YEAST	YMR295C	Uncharacterized protein YMR295C OS=Saccharomyces cerevisiae (strain ATCC 204508 / S288c) OX=559292 GN=YMR295C PE=1 SV=1	S	41	LKMRTASVADPIL	45.1297	U	R.TAS#VADPILDAVQEAQPFEQAADTFHDNMNR.Q	147.28	154.72	198.83	182.3	159.36	198.54	226.15	241.21	239.19	8.42765	8.85339	11.3774	10.4316	9.1189	11.3609	12.9408	13.8025	13.6869	9.22684	9.70162	11.0074	11.7991	10.5583	11.5313	12.0039	12.1951	11.9765	0.887053
single site	sp|Q03559|YM8V_YEAST	YMR295C	Uncharacterized protein YMR295C OS=Saccharomyces cerevisiae (strain ATCC 204508 / S288c) OX=559292 GN=YMR295C PE=1 SV=1	S	8	MHFRKKSSISNTS	35.4814	U	K.KS#SIS#NTS#DHDGANR.A	30.35	21.38	38.27	88.67	35.17	26.74	31.24	27.23	31.89	9.17085	6.46039	11.564	26.7934	10.6273	8.08001	9.43978	8.22808	9.63619	9.22684	9.70162	11.0074	11.7991	10.5583	11.5313	12.0039	12.1951	11.9765	0.269765
single site	sp|Q08471|MSA1_YEAST	MSA1	G1-specific transcription factors activator MSA1 OS=Saccharomyces cerevisiae (strain ATCC 204508 / S288c) OX=559292 GN=MSA1 PE=1 SV=1	S	54	VGQSSPSPNKRRL	74.2168	U	K.VGQSSPS#PNK.R	43.3	48.11	59.08	20.98	26.87	49.94	34.65	30.26	28.99	12.6542	14.0599	17.2658	6.13128	7.85259	14.5947	10.1262	8.8433	8.47215	9.5875	13.1024	14.8962	9.40365	10.1019	12.1525	6.84979	10.5301	13.376	0.568574
single site	sp|Q08471|MSA1_YEAST	MSA1	G1-specific transcription factors activator MSA1 OS=Saccharomyces cerevisiae (strain ATCC 204508 / S288c) OX=559292 GN=MSA1 PE=1 SV=1	T	84	RGVLLSTPTKKSS	47.8329	U	R.GVLLST#PTK.K	41.06	52.01	42.84	21.55	31.35	40.06	15.12	27.25	19.95	14.1008	17.8612	14.712	7.40067	10.7662	13.7573	5.19249	9.35815	6.8512	9.5875	13.1024	14.8962	9.40365	10.1019	12.1525	6.84979	10.5301	13.376	0.575214
single site	sp|Q08471|MSA1_YEAST	MSA1	G1-specific transcription factors activator MSA1 OS=Saccharomyces cerevisiae (strain ATCC 204508 / S288c) OX=559292 GN=MSA1 PE=1 SV=1	S	167	AGSLPFSPSSKSS	29.656	U	K.AVIAGSLPFS#PSSK.S	18.09	18.48	18.08	6.62	13.8	14.21	2.31	6.68	3.41	17.7911	18.1747	17.7813	6.51062	13.572	13.9752	2.27183	6.56963	3.35366	9.5875	13.1024	14.8962	9.40365	10.1019	12.1525	6.84979	10.5301	13.376	0.469983
single site	sp|P32590|HSP79_YEAST	SSE2	Heat shock protein homolog SSE2 OS=Saccharomyces cerevisiae (strain ATCC 204508 / S288c) OX=559292 GN=SSE2 PE=1 SV=3	S	682	RAASDDSDDNNDE	5000	U	R.AAS#DDS#DDNNDENMDLD.-	48.52	54.14	73.23	51.37	59.62	51.39	57.9	60.38	56.33	9.4603	10.5561	14.2782	10.016	11.6246	10.0199	11.2892	11.7727	10.9831	11.9785	12.9863	10.6625	8.58269	11.449	11.9825	9.36285	9.60986	13.3859	-0.184345
single site	sp|P08678|CYAA_YEAST	CYR1	Adenylate cyclase OS=Saccharomyces cerevisiae (strain ATCC 204508 / S288c) OX=559292 GN=CYR1 PE=1 SV=2	T	389	SLFRLDTNLEDVT	319.955	U	R.LDT#NLEDVTDITK.T	37.88	40.35	44.25	39.84	42.02	42.44	34.3	42.41	43.68	10.3167	10.9895	12.0516	10.8506	11.4443	11.5587	9.34172	11.5505	11.8964	8.75816	10.7137	9.42028	16.024	10.3369	11.9284	10.6342	10.7859	11.3984	0.0057462
single site	sp|P08678|CYAA_YEAST	CYR1	Adenylate cyclase OS=Saccharomyces cerevisiae (strain ATCC 204508 / S288c) OX=559292 GN=CYR1 PE=1 SV=2	S	28	QQIEQSSPTEAND	35.6483	U	R.QEEQEQQIEQSS#PTEANDR.S	70.67	95.49	93.56	79.98	83.33	95.73	88.13	94.65	81.12	9.02946	12.2007	11.9541	10.219	10.647	12.2314	11.2603	12.0934	10.3647	8.75816	10.7137	9.42028	16.024	10.3369	11.9284	10.6342	10.7859	11.3984	-0.0362546
single site	sp|P08678|CYAA_YEAST	CYR1	Adenylate cyclase OS=Saccharomyces cerevisiae (strain ATCC 204508 / S288c) OX=559292 GN=CYR1 PE=1 SV=2	S	487	SKSRRSSIDADEL	19.2277	U	R.SS#IDADELDPM*SPGPPSK.K	4.88	8.16	6.81	5.18	8.51	9.53	6.46	7.8	7.02	7.58353	12.6807	10.5828	8.04973	13.2246	14.8096	10.0389	12.1212	10.9091	8.75816	10.7137	9.42028	16.024	10.3369	11.9284	10.6342	10.7859	11.3984	-0.126217
single site	sp|P08678|CYAA_YEAST	CYR1	Adenylate cyclase OS=Saccharomyces cerevisiae (strain ATCC 204508 / S288c) OX=559292 GN=CYR1 PE=1 SV=2	S	241	SLVRGSSVHDINN	0	U	R.GSS#VHDINNGIADK.Q	15.75	17.87	16.22	28.39	20.86	21.22	24.23	18.61	14.79	8.8513	10.0427	9.11543	15.9548	11.7231	11.9254	13.6169	10.4586	8.31179	8.75816	10.7137	9.42028	16.024	10.3369	11.9284	10.6342	10.7859	11.3984	0.760997
single site	sp|P40463|VHS2_YEAST	VHS2	Protein VHS2 OS=Saccharomyces cerevisiae (strain ATCC 204508 / S288c) OX=559292 GN=VHS2 PE=1 SV=1	S	84	RNFHNLSQRSSAV	5000	U	R.NFHNLS#QR.S	1235.27	1411.24	1368.02	1007.46	1432.83	1740.87	1392.84	1614.86	1840.15	9.47036	10.8195	10.4881	7.72382	10.985	13.3466	10.6784	12.3805	14.1077	9.29184	9.70632	10.4072	17.0483	8.21069	9.72678	12.6411	11.9196	11.0481	-0.46301
single site	sp|P40463|VHS2_YEAST	VHS2	Protein VHS2 OS=Saccharomyces cerevisiae (strain ATCC 204508 / S288c) OX=559292 GN=VHS2 PE=1 SV=1	S	159	VYSRRPSTIGLDR	5000	U	R.RPS#T#IGLDR.A	1362.02	1405.38	1434.38	1489.78	1492.43	1648.77	1633.11	1630.71	1860.33	9.75875	10.0694	10.2772	10.6741	10.6931	11.8133	11.7011	11.6839	13.3291	9.29184	9.70632	10.4072	17.0483	8.21069	9.72678	12.6411	11.9196	11.0481	0.14463
single site	sp|P40463|VHS2_YEAST	VHS2	Protein VHS2 OS=Saccharomyces cerevisiae (strain ATCC 204508 / S288c) OX=559292 GN=VHS2 PE=1 SV=1	T	160	YSRRPSTIGLDRA	5000	U	R.RPS#T#IGLDR.A	234.11	226.91	249.17	294.5	244.63	274.44	328.53	348.75	352.3	9.16878	8.88679	9.75859	11.5339	9.58078	10.7483	12.8667	13.6586	13.7976	9.29184	9.70632	10.4072	17.0483	8.21069	9.72678	12.6411	11.9196	11.0481	0.486385
single site	sp|P40463|VHS2_YEAST	VHS2	Protein VHS2 OS=Saccharomyces cerevisiae (strain ATCC 204508 / S288c) OX=559292 GN=VHS2 PE=1 SV=1	S	325	ARSRRNSNRPGSA	5000	U	R.NS#NRPGS#AANIM*IGK.P	66.27	57.95	63.71	49.84	72.52	70.85	63.55	62.39	71.67	11.4505	10.013	11.0082	8.61166	12.5305	12.2419	10.9806	10.7801	12.3836	9.29184	9.70632	10.4072	17.0483	8.21069	9.72678	12.6411	11.9196	11.0481	-0.766413
single site	sp|P40463|VHS2_YEAST	VHS2	Protein VHS2 OS=Saccharomyces cerevisiae (strain ATCC 204508 / S288c) OX=559292 GN=VHS2 PE=1 SV=1	S	330	NSNRPGSAANIMI	5000	U	R.NS#NRPGS#AANIM*IGK.P	14.45	10.19	10.37	6.25	7.85	12.68	6.2	9.88	10.83	16.2909	11.4882	11.6911	7.04622	8.85006	14.2954	6.98985	11.1387	12.2097	9.29184	9.70632	10.4072	17.0483	8.21069	9.72678	12.6411	11.9196	11.0481	-0.59709
single site	sp|P40463|VHS2_YEAST	VHS2	Protein VHS2 OS=Saccharomyces cerevisiae (strain ATCC 204508 / S288c) OX=559292 GN=VHS2 PE=1 SV=1	S	409	NNNIKNSPAFTNS	190.187	U	K.NS#PAFTNSNPSSK.S	34.07	45.55	41.89	30.82	35.03	37.94	32.63	38.2	29.6	10.4596	13.984	12.8603	9.46182	10.7543	11.6477	10.0175	11.7275	9.08728	9.29184	9.70632	10.4072	17.0483	8.21069	9.72678	12.6411	11.9196	11.0481	-0.43777
single site	sp|P40463|VHS2_YEAST	VHS2	Protein VHS2 OS=Saccharomyces cerevisiae (strain ATCC 204508 / S288c) OX=559292 GN=VHS2 PE=1 SV=1	S	189	SPAHPRSPNDHGS	187.299	U	R.S#PNDHGSR.L	7.99	15.49	19.71	12.62	15.69	16.62	24.33	17.29	16.07	5.47973	10.6234	13.5176	8.6551	10.7606	11.3984	16.6861	11.8579	11.0212	9.29184	9.70632	10.4072	17.0483	8.21069	9.72678	12.6411	11.9196	11.0481	0.0688235
single site	sp|P40463|VHS2_YEAST	VHS2	Protein VHS2 OS=Saccharomyces cerevisiae (strain ATCC 204508 / S288c) OX=559292 GN=VHS2 PE=1 SV=1	S	202	RLLRFYSYADMLS	157.619	U	R.FYS#YADM*LSDDNNNNVSNATSTSSTANPLR.R	59.24	72.93	80.17	60.4	71.55	68.66	75.28	81.96	74.35	9.19105	11.315	12.4383	9.37102	11.1009	10.6526	11.6796	12.716	11.5354	9.29184	9.70632	10.4072	17.0483	8.21069	9.72678	12.6411	11.9196	11.0481	-0.207385
single site	sp|P40463|VHS2_YEAST	VHS2	Protein VHS2 OS=Saccharomyces cerevisiae (strain ATCC 204508 / S288c) OX=559292 GN=VHS2 PE=1 SV=1	S	301	GAALSRSPSNQQY	146.346	U	R.S#PS#NQQYLLK.Q	223.78	214.09	237.81	274.74	250.81	286.29	294.86	309.99	295.16	9.37287	8.96701	9.9605	11.5073	10.505	11.9911	12.35	12.9837	12.3626	9.29184	9.70632	10.4072	17.0483	8.21069	9.72678	12.6411	11.9196	11.0481	0.436412
single site	sp|P40463|VHS2_YEAST	VHS2	Protein VHS2 OS=Saccharomyces cerevisiae (strain ATCC 204508 / S288c) OX=559292 GN=VHS2 PE=1 SV=1	S	299	TTGAALSRSPSNQ	135.656	U	R.RYS#NTTINNANGGTSAGSTTGAALS#R.S	28.35	36.65	37.59	33.54	32.02	35.42	37.01	36.41	43.01	8.85938	11.4531	11.7469	10.4812	10.0063	11.0687	11.5656	11.3781	13.4406	9.29184	9.70632	10.4072	17.0483	8.21069	9.72678	12.6411	11.9196	11.0481	0.130465
single site	sp|P40463|VHS2_YEAST	VHS2	Protein VHS2 OS=Saccharomyces cerevisiae (strain ATCC 204508 / S288c) OX=559292 GN=VHS2 PE=1 SV=1	S	277	IISRRYSNTTINN	131.634	U	R.RYS#NTTINNANGGTSAGSTTGAALSR.S	343.89	369.93	461.7	474.86	446.59	421.21	517.71	538.23	448.04	8.54988	9.1973	11.4789	11.8061	11.1032	10.4722	12.8714	13.3816	11.1393	9.29184	9.70632	10.4072	17.0483	8.21069	9.72678	12.6411	11.9196	11.0481	0.511362
single site	sp|P40463|VHS2_YEAST	VHS2	Protein VHS2 OS=Saccharomyces cerevisiae (strain ATCC 204508 / S288c) OX=559292 GN=VHS2 PE=1 SV=1	S	303	ALSRSPSNQQYLL	128.067	U	R.S#PS#NQQYLLK.Q	249.84	261.54	285.81	310.87	291.11	307.86	335.32	355.49	383.97	8.9812	9.40179	10.2742	11.1751	10.4648	11.0669	12.054	12.7791	13.8029	9.29184	9.70632	10.4072	17.0483	8.21069	9.72678	12.6411	11.9196	11.0481	0.362534
single site	sp|P40463|VHS2_YEAST	VHS2	Protein VHS2 OS=Saccharomyces cerevisiae (strain ATCC 204508 / S288c) OX=559292 GN=VHS2 PE=1 SV=1	S	177	RSLSSQSFDNETS	120.844	U	R.SLS#SQS#FDNETSPAHPR.S	9.85	5.4	4.06	29.1	8.25	6.59	11.17	10.71	7.19	10.6694	5.84922	4.39775	31.5208	8.93631	7.13821	12.0992	11.601	7.78813	9.29184	9.70632	10.4072	17.0483	8.21069	9.72678	12.6411	11.9196	11.0481	0.878516
single site	sp|P40463|VHS2_YEAST	VHS2	Protein VHS2 OS=Saccharomyces cerevisiae (strain ATCC 204508 / S288c) OX=559292 GN=VHS2 PE=1 SV=1	S	88	NLSQRSSAVNLHL	106.734	U	R.NFHNLS#QRS#S#AVNLHLQPSR.T	263.77	262.14	257.81	254.94	284.02	304.48	303.14	321.87	319.3	10.2576	10.1942	10.0258	9.91417	11.045	11.8407	11.7886	12.517	12.417	9.29184	9.70632	10.4072	17.0483	8.21069	9.72678	12.6411	11.9196	11.0481	-0.101581
single site	sp|P40463|VHS2_YEAST	VHS2	Protein VHS2 OS=Saccharomyces cerevisiae (strain ATCC 204508 / S288c) OX=559292 GN=VHS2 PE=1 SV=1	S	61	NAANSLSRQSSRT	101.902	U	K.TVSNNAANSLS#R.Q	995.41	1005.4	1042.86	1246.31	1137.29	1222.36	1353.3	1418.31	1300.08	9.2844	9.37758	9.72697	11.6246	10.6077	11.4012	12.6225	13.2289	12.1261	9.29184	9.70632	10.4072	17.0483	8.21069	9.72678	12.6411	11.9196	11.0481	0.491856
single site	sp|P40463|VHS2_YEAST	VHS2	Protein VHS2 OS=Saccharomyces cerevisiae (strain ATCC 204508 / S288c) OX=559292 GN=VHS2 PE=1 SV=1	S	87	HNLSQRSSAVNLH	101.438	U	R.NFHNLS#QRS#S#AVNLHLQPSR.T	125.63	114.29	131.44	131.97	136.63	130.91	136.93	166.05	152.93	10.2406	9.31626	10.7142	10.7574	11.1373	10.671	11.1617	13.5354	12.466	9.29184	9.70632	10.4072	17.0483	8.21069	9.72678	12.6411	11.9196	11.0481	0.185449
single site	sp|P40463|VHS2_YEAST	VHS2	Protein VHS2 OS=Saccharomyces cerevisiae (strain ATCC 204508 / S288c) OX=559292 GN=VHS2 PE=1 SV=1	S	53	YLYKTVSNNAANS	85.7376	U	K.TVS#NNAANSLSR.Q	1644.46	1694.68	1877.96	1987.88	1881.4	2073.49	2077.54	2318.48	2365.4	9.17601	9.45624	10.4789	11.0923	10.4981	11.57	11.5926	12.937	13.1988	9.29184	9.70632	10.4072	17.0483	8.21069	9.72678	12.6411	11.9196	11.0481	0.325049
single site	sp|P40463|VHS2_YEAST	VHS2	Protein VHS2 OS=Saccharomyces cerevisiae (strain ATCC 204508 / S288c) OX=559292 GN=VHS2 PE=1 SV=1	S	28	NNYMPPSPSMSES	66.8692	U	R.ENDNNYMPPS#PSM*SESSMIFER.N	54.49	70.24	81.02	59.16	70.41	81.24	71.45	68.07	73.68	8.6525	11.1535	12.8652	9.39405	11.1804	12.9002	11.3456	10.8089	11.6997	9.29184	9.70632	10.4072	17.0483	8.21069	9.72678	12.6411	11.9196	11.0481	-0.328447
single site	sp|P40463|VHS2_YEAST	VHS2	Protein VHS2 OS=Saccharomyces cerevisiae (strain ATCC 204508 / S288c) OX=559292 GN=VHS2 PE=1 SV=1	S	183	SFDNETSPAHPRS	58.5471	U	R.SLSSQSFDNETS#PAHPR.S	100.12	84.45	103.65	173.32	118.69	110.67	124.63	131.39	105.56	9.51277	8.02391	9.84817	16.4678	11.2772	10.5152	11.8416	12.4838	10.0296	9.29184	9.70632	10.4072	17.0483	8.21069	9.72678	12.6411	11.9196	11.0481	0.848284
single site	sp|P40463|VHS2_YEAST	VHS2	Protein VHS2 OS=Saccharomyces cerevisiae (strain ATCC 204508 / S288c) OX=559292 GN=VHS2 PE=1 SV=1	S	172	ALGRTRSLSSQSF	53.7515	U	R.S#LS#SQS#FDNETSPAHPR.S	99.35	91.27	98.7	208.72	114.05	96.37	139.91	131.8	108.93	9.12221	8.38031	9.06253	19.1644	10.4719	8.84859	12.8464	12.1017	10.0018	9.29184	9.70632	10.4072	17.0483	8.21069	9.72678	12.6411	11.9196	11.0481	0.926266
single site	sp|P40463|VHS2_YEAST	VHS2	Protein VHS2 OS=Saccharomyces cerevisiae (strain ATCC 204508 / S288c) OX=559292 GN=VHS2 PE=1 SV=1	S	68	RQSSRTSLFNHNN	48.3562	U	R.QSS#RTS#LFNHNNSSNR.N	144.77	130.66	164.25	267.23	173.84	152.94	186.72	180.83	178.16	9.16614	8.27276	10.3995	16.9197	11.0067	9.68342	11.8222	11.4493	11.2802	9.29184	9.70632	10.4072	17.0483	8.21069	9.72678	12.6411	11.9196	11.0481	0.896085
single site	sp|P40463|VHS2_YEAST	VHS2	Protein VHS2 OS=Saccharomyces cerevisiae (strain ATCC 204508 / S288c) OX=559292 GN=VHS2 PE=1 SV=1	S	174	GRTRSLSSQSFDN	43.1683	U	R.SLS#SQS#FDNETSPAHPR.S	43.23	42.39	61.55	83.94	51.16	48.57	63.5	75.74	53.83	8.25142	8.09108	11.7482	16.0218	9.76504	9.27068	12.1204	14.4567	10.2747	9.29184	9.70632	10.4072	17.0483	8.21069	9.72678	12.6411	11.9196	11.0481	0.856877
single site	sp|P40463|VHS2_YEAST	VHS2	Protein VHS2 OS=Saccharomyces cerevisiae (strain ATCC 204508 / S288c) OX=559292 GN=VHS2 PE=1 SV=1	S	421	SNPSSKSNSNSTI	35.9643	U	K.S#NSNSTITSMNPDTTK.-	106.27	113.09	131.99	114.91	119.9	129.84	134.78	147.18	116.94	9.5318	10.1435	11.8387	10.3068	10.7543	11.6459	12.089	13.2012	10.4888	9.29184	9.70632	10.4072	17.0483	8.21069	9.72678	12.6411	11.9196	11.0481	0.102032
single site	sp|P40463|VHS2_YEAST	VHS2	Protein VHS2 OS=Saccharomyces cerevisiae (strain ATCC 204508 / S288c) OX=559292 GN=VHS2 PE=1 SV=1	S	32	PPSPSMSESSMIF	27.7449	U	R.ENDNNYM*PPS#PSMS#ES#SMIFER.N	11.21	9.45	12.33	7.06	10.5	12.92	4.32	9.01	4.09	13.8583	11.6825	15.2429	8.7279	12.9806	15.9723	5.34059	11.1386	5.05625	9.29184	9.70632	10.4072	17.0483	8.21069	9.72678	12.6411	11.9196	11.0481	-0.521325
single site	sp|P40463|VHS2_YEAST	VHS2	Protein VHS2 OS=Saccharomyces cerevisiae (strain ATCC 204508 / S288c) OX=559292 GN=VHS2 PE=1 SV=1	S	102	PSRTNESIASYQT	20.9929	U	R.TNES#IASYQTYNPDFVVQTPLDHR.R	11.31	17.99	15.31	11.62	14.94	15.12	18.91	17.07	15.67	8.19922	13.0419	11.099	8.42395	10.8308	10.9613	13.7089	12.3749	11.36	9.29184	9.70632	10.4072	17.0483	8.21069	9.72678	12.6411	11.9196	11.0481	-0.188854
single site	sp|P40463|VHS2_YEAST	VHS2	Protein VHS2 OS=Saccharomyces cerevisiae (strain ATCC 204508 / S288c) OX=559292 GN=VHS2 PE=1 SV=1	S	30	YMPPSPSMSESSM	16.9083	U	R.ENDNNYM*PPSPS#M*S#ESSMIFER.N	48.3	53	51.75	45.11	51.34	63.21	45.73	56.94	46.43	10.4588	11.4766	11.2059	9.76809	11.1171	13.6874	9.90234	12.3297	10.0539	9.29184	9.70632	10.4072	17.0483	8.21069	9.72678	12.6411	11.9196	11.0481	-0.440738
single site	sp|P40463|VHS2_YEAST	VHS2	Protein VHS2 OS=Saccharomyces cerevisiae (strain ATCC 204508 / S288c) OX=559292 GN=VHS2 PE=1 SV=1	S	425	SKSNSNSTITSMN	0	U	K.SNS#NS#TIT#SMNPDTTK.-	43.44	44.27	57.35	46.03	45.02	48.56	54.79	67.79	46.95	9.56407	9.74681	12.6266	10.1343	9.91193	10.6913	12.063	14.9251	10.3369	9.29184	9.70632	10.4072	17.0483	8.21069	9.72678	12.6411	11.9196	11.0481	0.176069
single site	sp|P48234|NOL10_YEAST	ENP2	Ribosome biogenesis protein ENP2 OS=Saccharomyces cerevisiae (strain ATCC 204508 / S288c) OX=559292 GN=ENP2 PE=1 SV=2	S	529	LTAAEESDEERIA	234.282	U	R.ALTAAEES#DEER.I	709.82	796.07	590.99	618.22	705.46	627.25	671.1	759.49	828.47	11.2547	12.6223	9.37058	9.80233	11.1856	9.9455	10.6408	12.0423	13.136	12.0692	11.9994	9.74926	8.84664	11.7926	10.3741	9.61517	11.2267	14.3268	0.864235
single site	sp|P53885|MDG1_YEAST	MDG1	Signal transduction protein MDG1 OS=Saccharomyces cerevisiae (strain ATCC 204508 / S288c) OX=559292 GN=MDG1 PE=1 SV=1	S	263	SADAEASEDQNKE	414.002	U	K.DTS#TSADAEAS#EDQNK.E	225.11	259.57	301.81	210.18	277.72	298.55	273.41	335.78	287.57	9.11487	10.5102	12.2205	8.51035	11.2451	12.0885	11.0706	13.596	11.6439	10.2218	11.1121	11.6098	10.7502	11.1577	11.5598	11.2985	11.6379	10.6523	0.778669
single site	sp|P53885|MDG1_YEAST	MDG1	Signal transduction protein MDG1 OS=Saccharomyces cerevisiae (strain ATCC 204508 / S288c) OX=559292 GN=MDG1 PE=1 SV=1	S	233	SRLYELSAEDLEK	280.189	U	R.LYELS#AEDLEKEEEEEDEDK.G	244.5	151.57	200.08	215.88	213.69	214.44	198.24	233.04	195.09	13.0992	8.12042	10.7194	11.5658	11.4485	11.4887	10.6208	12.4852	10.452	10.2218	11.1121	11.6098	10.7502	11.1577	11.5598	11.2985	11.6379	10.6523	-0.183099
single site	sp|P53885|MDG1_YEAST	MDG1	Signal transduction protein MDG1 OS=Saccharomyces cerevisiae (strain ATCC 204508 / S288c) OX=559292 GN=MDG1 PE=1 SV=1	T	216	KSEGYVTDGLGKT	194.792	U	K.SEGYVT#DGLGK.T	177.49	214.54	216.1	184.94	214.14	203.46	202.35	218.32	211.6	9.63081	11.6412	11.7258	10.0351	11.6195	11.04	10.9797	11.8463	11.4817	10.2218	11.1121	11.6098	10.7502	11.1577	11.5598	11.2985	11.6379	10.6523	0.715657
single site	sp|P53885|MDG1_YEAST	MDG1	Signal transduction protein MDG1 OS=Saccharomyces cerevisiae (strain ATCC 204508 / S288c) OX=559292 GN=MDG1 PE=1 SV=1	S	211	KVNLVKSEGYVTD	190.783	U	K.S#EGYVTDGLGK.T	48.86	52.87	54.58	40.6	57.86	44.5	47.68	58.87	62.21	10.4395	11.2963	11.6616	8.67466	12.3625	9.50794	10.1874	12.5783	13.2919	10.2218	11.1121	11.6098	10.7502	11.1577	11.5598	11.2985	11.6379	10.6523	0.116057
single site	sp|P53885|MDG1_YEAST	MDG1	Signal transduction protein MDG1 OS=Saccharomyces cerevisiae (strain ATCC 204508 / S288c) OX=559292 GN=MDG1 PE=1 SV=1	T	306	PTGKVATETQTYE	103.03	U	K.VAT#ETQTYETK.Q	68.05	72.08	94.97	69.88	78.17	93.68	87.43	97.78	90.28	9.04535	9.58103	12.6236	9.2886	10.3905	12.4521	11.6214	12.9971	12.0002	10.2218	11.1121	11.6098	10.7502	11.1577	11.5598	11.2985	11.6379	10.6523	0.746368
single site	sp|P53885|MDG1_YEAST	MDG1	Signal transduction protein MDG1 OS=Saccharomyces cerevisiae (strain ATCC 204508 / S288c) OX=559292 GN=MDG1 PE=1 SV=1	S	178	KNADGLSGTTTII	80.8278	U	K.NADGLS#GTTTIIENNVGVNEEK.A	99.23	116.24	137.51	104.57	112.28	128.98	121.86	132.16	122.78	9.22546	10.8069	12.7844	9.72193	10.4387	11.9913	11.3294	12.287	11.4149	10.2218	11.1121	11.6098	10.7502	11.1577	11.5598	11.2985	11.6379	10.6523	0.848351
single site	sp|P53885|MDG1_YEAST	MDG1	Signal transduction protein MDG1 OS=Saccharomyces cerevisiae (strain ATCC 204508 / S288c) OX=559292 GN=MDG1 PE=1 SV=1	S	291	PVSSITSHAKETS	78.1933	U	K.VPVSS#ITS#HAK.E	59.67	40.72	66.72	77.56	67.11	56.57	75.23	76.73	61.72	10.252	6.9962	11.4633	13.3258	11.5303	9.71943	12.9255	13.1832	10.6043	10.2218	11.1121	11.6098	10.7502	11.1577	11.5598	11.2985	11.6379	10.6523	0.151911
single site	sp|P53885|MDG1_YEAST	MDG1	Signal transduction protein MDG1 OS=Saccharomyces cerevisiae (strain ATCC 204508 / S288c) OX=559292 GN=MDG1 PE=1 SV=1	S	160	VVELPDSEDETQQ	55.5625	U	R.SIFSQEVVELPDS#EDETQQVNK.T	278.16	286.76	347.53	285.67	289.92	300.91	309.94	313.76	293.44	10.279	10.5968	12.8425	10.5566	10.7136	11.1197	11.4534	11.5946	10.8437	10.2218	11.1121	11.6098	10.7502	11.1577	11.5598	11.2985	11.6379	10.6523	0.735856
single site	sp|P53885|MDG1_YEAST	MDG1	Signal transduction protein MDG1 OS=Saccharomyces cerevisiae (strain ATCC 204508 / S288c) OX=559292 GN=MDG1 PE=1 SV=1	T	182	GLSGTTTIIENNV	25.9029	U	K.NADGLSGTTT#IIENNVGVNEEK.A	25.79	29.1	30.45	27.08	19.67	28.58	35.85	32.72	24.62	10.1591	11.463	11.9948	10.6673	7.74837	11.2582	14.122	12.889	9.69826	10.2218	11.1121	11.6098	10.7502	11.1577	11.5598	11.2985	11.6379	10.6523	0.484982
single site	sp|P53885|MDG1_YEAST	MDG1	Signal transduction protein MDG1 OS=Saccharomyces cerevisiae (strain ATCC 204508 / S288c) OX=559292 GN=MDG1 PE=1 SV=1	T	181	DGLSGTTTIIENN	19.8963	U	K.NADGLSGTT#TIIENNVGVNEEK.A	33.8	37.47	50.93	38.45	39.45	40.15	37.07	47.98	35.52	9.36755	10.3847	14.1151	10.6563	10.9334	11.1274	10.2738	13.2975	9.84424	10.2218	11.1121	11.6098	10.7502	11.1577	11.5598	11.2985	11.6379	10.6523	0.778963
single site	sp|P53885|MDG1_YEAST	MDG1	Signal transduction protein MDG1 OS=Saccharomyces cerevisiae (strain ATCC 204508 / S288c) OX=559292 GN=MDG1 PE=1 SV=1	T	180	ADGLSGTTTIIEN	19.8963	U	K.NADGLSGT#TTIIENNVGVNEEK.A	12.24	18.87	15.36	15.01	15.5	16.55	14.75	18.62	20.64	8.29606	12.7898	10.4107	10.1735	10.5056	11.2173	9.99729	12.6203	13.9894	10.2218	11.1121	11.6098	10.7502	11.1577	11.5598	11.2985	11.6379	10.6523	0.26218
single site	sp|P53885|MDG1_YEAST	MDG1	Signal transduction protein MDG1 OS=Saccharomyces cerevisiae (strain ATCC 204508 / S288c) OX=559292 GN=MDG1 PE=1 SV=1	S	255	GGGKDTSTSADAE	7.12446	U	K.DTS#TSADAEAS#EDQNK.E	160.75	182.97	206.85	170.21	193.51	198.33	183.28	235.05	193.59	9.32133	10.6098	11.9945	9.86988	11.221	11.5005	10.6278	13.6297	11.2256	10.2218	11.1121	11.6098	10.7502	11.1577	11.5598	11.2985	11.6379	10.6523	0.78843
single site	sp|P36049|EBP2_YEAST	EBP2	rRNA-processing protein EBP2 OS=Saccharomyces cerevisiae (strain ATCC 204508 / S288c) OX=559292 GN=EBP2 PE=1 SV=1	S	12	KLKELLSHQKEIE	5000	U	K.ELLS#HQK.E	57.2	78.03	70.73	62.69	57.32	74.06	75.03	87.25	82.46	8.87138	12.102	10.9698	9.72285	8.88999	11.4863	11.6367	13.532	12.7891	11.2835	11.9854	10.8544	10.7424	10.856	11.2501	11.739	11.0429	10.2463	0.0515971
single site	sp|D6VTK4|STE2_YEAST	STE2	Pheromone alpha factor receptor OS=Saccharomyces cerevisiae (strain ATCC 204508 / S288c) OX=559292 GN=STE2 PE=1 SV=2	S	398	GPFADASYKEGEV	166.318	U	R.IGPFADAS#YK.E	21.66	22.43	19.53	11.33	26.11	23.71	11.02	16.2	15.93	12.899	13.3576	11.6305	6.74726	15.5491	14.1198	6.56265	9.64745	9.48666	11.3433	11.4511	11.1569	11.8861	12.2838	11.5917	9.54619	9.87844	10.8626	0.602691
single site	sp|D6VTK4|STE2_YEAST	STE2	Pheromone alpha factor receptor OS=Saccharomyces cerevisiae (strain ATCC 204508 / S288c) OX=559292 GN=STE2 PE=1 SV=2	S	360	TTSDKHSERTFVS	160.369	U	K.ETTSDKHS#ER.T	39.21	42.65	49	93.93	52.09	33.87	29.25	38.89	38.27	9.39927	10.2239	11.7461	22.5165	12.4868	8.11919	7.0117	9.32256	9.17394	11.3433	11.4511	11.1569	11.8861	12.2838	11.5917	9.54619	9.87844	10.8626	0.530418
single site	sp|D6VTK4|STE2_YEAST	STE2	Pheromone alpha factor receptor OS=Saccharomyces cerevisiae (strain ATCC 204508 / S288c) OX=559292 GN=STE2 PE=1 SV=2	S	366	SERTFVSETADDI	68.6093	U	R.TFVS#ETADDIEK.N	89.44	101.85	112.88	106.92	92.24	86.2	88.42	100.05	77.31	10.457	11.908	13.1976	12.5007	10.7844	10.0782	10.3378	11.6975	9.03883	11.3433	11.4511	11.1569	11.8861	12.2838	11.5917	9.54619	9.87844	10.8626	0.150629
single site	sp|D6VTK4|STE2_YEAST	STE2	Pheromone alpha factor receptor OS=Saccharomyces cerevisiae (strain ATCC 204508 / S288c) OX=559292 GN=STE2 PE=1 SV=2	T	411	EPVDMYTPDTAAD	55.9305	U	K.EGEVEPVDMYT#PDT#AADEEARK.F	44.79	37.82	40.83	29.82	31.34	35.04	31.79	37.29	27.37	14.17	11.9649	12.9172	9.43402	9.9149	11.0855	10.0573	11.7973	8.65893	11.3433	11.4511	11.1569	11.8861	12.2838	11.5917	9.54619	9.87844	10.8626	-0.0172133
single site	sp|D6VTK4|STE2_YEAST	STE2	Pheromone alpha factor receptor OS=Saccharomyces cerevisiae (strain ATCC 204508 / S288c) OX=559292 GN=STE2 PE=1 SV=2	T	382	QFYQLPTPTSSKN	49.1765	U	K.NQFYQLPT#PTSSK.N	5.05	7.3	3.13	4.15	3.75	3.1	0	3.52	0	16.8333	24.3333	10.4333	13.8333	12.5	10.3333	0	11.7333	0	11.3433	11.4511	11.1569	11.8861	12.2838	11.5917	9.54619	9.87844	10.8626	0.522667
single site	sp|D6VTK4|STE2_YEAST	STE2	Pheromone alpha factor receptor OS=Saccharomyces cerevisiae (strain ATCC 204508 / S288c) OX=559292 GN=STE2 PE=1 SV=2	S	315	TSDFTTSTDRFYP	0	U	K.TNTITSDFTTS#TDR.F	37.47	38.22	35.33	14.44	29.53	37.74	19.52	24.75	27.25	14.1798	14.4636	13.3699	5.46452	11.175	14.2819	7.38694	9.36613	10.3122	11.3433	11.4511	11.1569	11.8861	12.2838	11.5917	9.54619	9.87844	10.8626	0.314707
single site	sp|Q04934|IVY1_YEAST	IVY1	Protein IVY1 OS=Saccharomyces cerevisiae (strain ATCC 204508 / S288c) OX=559292 GN=IVY1 PE=1 SV=1	S	32	GNHFDVSPDRYAP	5000	U	R.VDWDNGNHFDVS#PDR.Y	231.71	209.07	229.36	185.72	295.92	279.33	258.58	244.6	268.86	10.5172	9.48959	10.4105	8.42975	13.4317	12.6787	11.7368	11.1023	12.2034	10.7784	11.3723	11.0092	10.4412	11.5091	12.708	10.7531	10.9117	10.5171	0.476213
single site	sp|Q04934|IVY1_YEAST	IVY1	Protein IVY1 OS=Saccharomyces cerevisiae (strain ATCC 204508 / S288c) OX=559292 GN=IVY1 PE=1 SV=1	S	419	LPPTRNSAEETTQ	107.122	U	R.NS#AEETTQTFK.Q	14.6	13.5	15.01	18.63	8.04	11	12.26	16	14.72	11.797	10.9082	12.1283	15.0533	6.49644	8.88817	9.90627	12.9282	11.894	10.7784	11.3723	11.0092	10.4412	11.5091	12.708	10.7531	10.9117	10.5171	-0.641902
single site	sp|Q04934|IVY1_YEAST	IVY1	Protein IVY1 OS=Saccharomyces cerevisiae (strain ATCC 204508 / S288c) OX=559292 GN=IVY1 PE=1 SV=1	S	410	LMGTENSFSLPPT	52.8954	U	K.NGEDEDTDNLM*GTENS#FSLPPTR.N	0	4.11	13.26	9.78	4.38	2.85	13.79	14.93	12.33	0	5.44876	17.5792	12.9657	5.80671	3.77834	18.2819	19.7932	16.3463	10.7784	11.3723	11.0092	10.4412	11.5091	12.708	10.7531	10.9117	10.5171	-0.508773
single site	sp|Q04934|IVY1_YEAST	IVY1	Protein IVY1 OS=Saccharomyces cerevisiae (strain ATCC 204508 / S288c) OX=559292 GN=IVY1 PE=1 SV=1	T	424	NSAEETTQTFKQL	44.3124	U	R.NSAEETT#QTFK.Q	16.83	23.39	18.36	15.99	20.3	17.31	63.34	61.77	54.27	5.7724	8.02236	6.29716	5.48429	6.96255	5.93703	21.7245	21.186	18.6137	10.7784	11.3723	11.0092	10.4412	11.5091	12.708	10.7531	10.9117	10.5171	-0.376686
single site	sp|Q04934|IVY1_YEAST	IVY1	Protein IVY1 OS=Saccharomyces cerevisiae (strain ATCC 204508 / S288c) OX=559292 GN=IVY1 PE=1 SV=1	S	441	DNDNHSSDTDGMQ	38.4383	U	K.EDNDNHSS#DTDGM*QDQSSNI.-	8.67	9.16	8.31	12.08	12.75	14.88	12.08	14.94	9.29	8.48669	8.96633	8.1343	11.8246	12.4804	14.5654	11.8246	14.6241	9.09358	10.7784	11.3723	11.0092	10.4412	11.5091	12.708	10.7531	10.9117	10.5171	0.456082
single site	sp|Q04934|IVY1_YEAST	IVY1	Protein IVY1 OS=Saccharomyces cerevisiae (strain ATCC 204508 / S288c) OX=559292 GN=IVY1 PE=1 SV=1	S	59	VASSAGSENNDHL	17.6988	U	K.RPVASSAGS#ENNDHLDDMNHLR.S	13.83	20.47	23.75	23.45	17.73	21.36	16.67	16.54	19.52	7.97946	11.8105	13.703	13.5299	10.2296	12.324	9.61805	9.54304	11.2624	10.7784	11.3723	11.0092	10.4412	11.5091	12.708	10.7531	10.9117	10.5171	0.156749
single site	sp|P38266|AIM3_YEAST	AIM3	Altered inheritance of mitochondria protein 3 OS=Saccharomyces cerevisiae (strain ATCC 204508 / S288c) OX=559292 GN=AIM3 PE=1 SV=3	S	608	NQNSKASPVEMKG	5000	U	K.AS#PVEM*K.G	942.16	1036.84	1143.76	781.81	943.04	1094.26	434.43	440.45	410.69	13.0359	14.3459	15.8252	10.8172	13.0481	15.1404	6.01084	6.09414	5.68237	10.412	10.6707	11.3373	10.2645	11.2896	11.3867	11.1131	11.7104	11.8157	-0.376015
single site	sp|P38266|AIM3_YEAST	AIM3	Altered inheritance of mitochondria protein 3 OS=Saccharomyces cerevisiae (strain ATCC 204508 / S288c) OX=559292 GN=AIM3 PE=1 SV=3	T	826	HIKLRKTNVNLEK	5000	U	K.T#NVNLEK.L	113.69	127.24	136.74	126.6	113.03	130.5	125.16	128.01	94.76	10.3757	11.6123	12.4794	11.5539	10.3155	11.9099	11.4225	11.6826	8.64812	10.412	10.6707	11.3373	10.2645	11.2896	11.3867	11.1131	11.7104	11.8157	-0.214519
single site	sp|P38266|AIM3_YEAST	AIM3	Altered inheritance of mitochondria protein 3 OS=Saccharomyces cerevisiae (strain ATCC 204508 / S288c) OX=559292 GN=AIM3 PE=1 SV=3	T	805	ELTREATGQDEVL	349.077	U	R.EAT#GQDEVLNSITNELSHIK.L	17.97	13.31	25.3	21.29	23.94	15.06	18.97	25.05	19.4	9.96727	7.38255	14.0329	11.8088	13.2786	8.35321	10.5219	13.8943	10.7604	10.412	10.6707	11.3373	10.2645	11.2896	11.3867	11.1131	11.7104	11.8157	0.342327
single site	sp|P38266|AIM3_YEAST	AIM3	Altered inheritance of mitochondria protein 3 OS=Saccharomyces cerevisiae (strain ATCC 204508 / S288c) OX=559292 GN=AIM3 PE=1 SV=3	S	64	SDEEYDSEDEMEY	251.725	U	K.NSS#DEEYDS#EDEM*EYER.K	9.13	11.16	16.26	7.63	8.8	9.88	8.4	11.01	10.76	9.81404	11.9961	17.4782	8.20166	9.45931	10.6202	9.02935	11.8349	11.5662	10.412	10.6707	11.3373	10.2645	11.2896	11.3867	11.1131	11.7104	11.8157	0.395506
single site	sp|P38266|AIM3_YEAST	AIM3	Altered inheritance of mitochondria protein 3 OS=Saccharomyces cerevisiae (strain ATCC 204508 / S288c) OX=559292 GN=AIM3 PE=1 SV=3	S	915	EMERAYSGDISAA	203.983	U	R.AYS#GDISAADDNLNPFER.Y	70.72	72.86	95.77	86.89	88.96	82.55	92.56	79.14	69.89	9.56529	9.85474	12.9534	11.7524	12.0324	11.1654	12.5193	10.7041	9.45303	10.412	10.6707	11.3373	10.2645	11.2896	11.3867	11.1131	11.7104	11.8157	0.0486126
single site	sp|P38266|AIM3_YEAST	AIM3	Altered inheritance of mitochondria protein 3 OS=Saccharomyces cerevisiae (strain ATCC 204508 / S288c) OX=559292 GN=AIM3 PE=1 SV=3	S	493	ADNERNSGNKEND	198.977	U	R.TTTADNERNS#GNK.E	72.99	94.26	87.66	80.72	90.06	87.74	104.81	114.68	86.89	8.90328	11.4978	10.6927	9.84618	10.9855	10.7025	12.7847	13.9886	10.5988	10.412	10.6707	11.3373	10.2645	11.2896	11.3867	11.1131	11.7104	11.8157	0.538449
single site	sp|P38266|AIM3_YEAST	AIM3	Altered inheritance of mitochondria protein 3 OS=Saccharomyces cerevisiae (strain ATCC 204508 / S288c) OX=559292 GN=AIM3 PE=1 SV=3	S	847	DSSPVPSDLDEKY	180.392	U	K.DSS#PVPS#DLDEK.Y	12.07	8.98	12.74	10.97	17.42	13.11	16.47	22.6	17.59	9.1474	6.80561	9.65517	8.31376	13.202	9.93558	12.482	17.1277	13.3308	10.412	10.6707	11.3373	10.2645	11.2896	11.3867	11.1131	11.7104	11.8157	0.752543
single site	sp|P38266|AIM3_YEAST	AIM3	Altered inheritance of mitochondria protein 3 OS=Saccharomyces cerevisiae (strain ATCC 204508 / S288c) OX=559292 GN=AIM3 PE=1 SV=3	T	729	IRKRAPTPPAPSR	173.008	U	K.RAPT#PPAPSR.S	799.47	888.86	1036.03	870.08	954.12	938.75	1014.95	1061.78	840.79	9.51203	10.5756	12.3266	10.3521	11.352	11.1692	12.0758	12.633	10.0037	10.412	10.6707	11.3373	10.2645	11.2896	11.3867	11.1131	11.7104	11.8157	0.516351
single site	sp|P38266|AIM3_YEAST	AIM3	Altered inheritance of mitochondria protein 3 OS=Saccharomyces cerevisiae (strain ATCC 204508 / S288c) OX=559292 GN=AIM3 PE=1 SV=3	T	861	SASGSITPPRPPP	115.36	U	K.YVSASGSIT#PPRPPPSR.S	379.3	410.31	475.35	406.29	442.06	479.04	446.45	497.13	451.08	9.51339	10.2912	11.9225	10.1903	11.0875	12.015	11.1976	12.4687	11.3137	10.412	10.6707	11.3373	10.2645	11.2896	11.3867	11.1131	11.7104	11.8157	0.859493
single site	sp|P38266|AIM3_YEAST	AIM3	Altered inheritance of mitochondria protein 3 OS=Saccharomyces cerevisiae (strain ATCC 204508 / S288c) OX=559292 GN=AIM3 PE=1 SV=3	S	760	ANKYEKSIPPVTS	85.9344	U	K.S#IPPVTSSIQAQQSTK.K	2.83	3.82	4.06	7.77	7.91	7.32	5.39	6.47	5.96	5.49195	7.41316	7.87891	15.0786	15.3503	14.2053	10.4599	12.5558	11.5661	10.412	10.6707	11.3373	10.2645	11.2896	11.3867	11.1131	11.7104	11.8157	0.271997
single site	sp|P38266|AIM3_YEAST	AIM3	Altered inheritance of mitochondria protein 3 OS=Saccharomyces cerevisiae (strain ATCC 204508 / S288c) OX=559292 GN=AIM3 PE=1 SV=3	S	843	KKVKDSSPVPSDL	56.5702	U	K.DSS#PVPSDLDEK.Y	435.46	457.39	582.03	481.86	484.23	519.96	487.39	491.22	406.79	10.019	10.5236	13.3913	11.0866	11.1411	11.9632	11.2138	11.3019	9.35939	10.412	10.6707	11.3373	10.2645	11.2896	11.3867	11.1131	11.7104	11.8157	0.134389
single site	sp|P38266|AIM3_YEAST	AIM3	Altered inheritance of mitochondria protein 3 OS=Saccharomyces cerevisiae (strain ATCC 204508 / S288c) OX=559292 GN=AIM3 PE=1 SV=3	S	476	TTSSAASLPAKHS	52.6442	U	K.IQPNTTSSAAS#LPAK.H	13.51	14.22	16.35	15.78	19.8	13.32	16.54	18.66	15.45	9.40611	9.90044	11.3834	10.9866	13.7854	9.27383	11.5157	12.9917	10.7568	10.412	10.6707	11.3373	10.2645	11.2896	11.3867	11.1131	11.7104	11.8157	0.406739
single site	sp|P38266|AIM3_YEAST	AIM3	Altered inheritance of mitochondria protein 3 OS=Saccharomyces cerevisiae (strain ATCC 204508 / S288c) OX=559292 GN=AIM3 PE=1 SV=3	T	471	KIQPNTTSSAASL	44.1681	U	K.IQPNTT#SSAASLPAK.H	71.55	76.88	99.58	68.93	85.27	91.64	83.79	75.73	69.38	9.89969	10.6371	13.7779	9.53718	11.798	12.6793	11.5932	10.478	9.59945	10.412	10.6707	11.3373	10.2645	11.2896	11.3867	11.1131	11.7104	11.8157	0.326941
single site	sp|P38266|AIM3_YEAST	AIM3	Altered inheritance of mitochondria protein 3 OS=Saccharomyces cerevisiae (strain ATCC 204508 / S288c) OX=559292 GN=AIM3 PE=1 SV=3	S	859	YVSASGSITPPRP	30.8211	U	K.YVS#ASGS#IT#PPRPPPSR.S	7.02	3.93	3.32	3.56	4.55	5.5	2.45	3.64	4.05	18.464	10.3367	8.73225	9.36349	11.9674	14.4661	6.44398	9.57391	10.6523	10.412	10.6707	11.3373	10.2645	11.2896	11.3867	11.1131	11.7104	11.8157	-0.260023
single site	sp|P38266|AIM3_YEAST	AIM3	Altered inheritance of mitochondria protein 3 OS=Saccharomyces cerevisiae (strain ATCC 204508 / S288c) OX=559292 GN=AIM3 PE=1 SV=3	S	667	PKPFRRSQSSNSS	27.5962	U	R.S#QSSNSSDSSYTIDGPEANHGR.G	24.63	25.2	33.66	22.19	28.41	36.13	31.42	33.94	33.64	9.14865	9.36037	12.5028	8.24233	10.5527	13.4203	11.6708	12.6068	12.4954	10.412	10.6707	11.3373	10.2645	11.2896	11.3867	11.1131	11.7104	11.8157	0.900502
single site	sp|P38266|AIM3_YEAST	AIM3	Altered inheritance of mitochondria protein 3 OS=Saccharomyces cerevisiae (strain ATCC 204508 / S288c) OX=559292 GN=AIM3 PE=1 SV=3	S	669	PFRRSQSSNSSDS	25.9029	U	R.SQS#SNSSDSSYTIDGPEANHGR.G	45.16	59.82	85.33	71.98	70.9	70.29	60.08	80.37	69.31	7.36416	9.75475	13.9146	11.7377	11.5615	11.4621	9.79714	13.1058	11.3023	10.412	10.6707	11.3373	10.2645	11.2896	11.3867	11.1131	11.7104	11.8157	0.565121
single site	sp|Q02208|TOF2_YEAST	TOF2	Topoisomerase 1-associated factor 2 OS=Saccharomyces cerevisiae (strain ATCC 204508 / S288c) OX=559292 GN=TOF2 PE=1 SV=1	S	766	TPKYVESDEDDQx	248.345	U	K.YVES#DEDDQ.-	110.04	127.39	113.68	102.33	107.01	113.47	116.02	143.43	121.43	10.4323	12.0772	10.7774	9.70137	10.1451	10.7575	10.9992	13.5978	11.5121	15.2074	12.4119	11.4131	5.31988	10.637	14.6943	8.03563	11.2987	10.982	0.227363
single site	sp|Q02208|TOF2_YEAST	TOF2	Topoisomerase 1-associated factor 2 OS=Saccharomyces cerevisiae (strain ATCC 204508 / S288c) OX=559292 GN=TOF2 PE=1 SV=1	S	397	RRIEAFSDEEDFN	193.467	U	R.RIEAFS#DEEDFNETDNDR.A	10.39	10.44	15.48	22.58	11.93	12.77	10.5	10.18	8.73	9.19469	9.23894	13.6991	19.9823	10.5575	11.3009	9.29204	9.00885	7.72566	15.2074	12.4119	11.4131	5.31988	10.637	14.6943	8.03563	11.2987	10.982	-0.593458
single site	sp|Q02208|TOF2_YEAST	TOF2	Topoisomerase 1-associated factor 2 OS=Saccharomyces cerevisiae (strain ATCC 204508 / S288c) OX=559292 GN=TOF2 PE=1 SV=1	T	662	LPVMNSTPGKRKN	25.9029	U	K.LPVM*NST#PGK.R	3.83	5.45	4.85	3.15	3.58	7.71	13.26	6.88	9.22	6.61143	9.40791	8.37217	5.4376	6.17987	13.3092	22.8897	11.8764	15.9158	15.2074	12.4119	11.4131	5.31988	10.637	14.6943	8.03563	11.2987	10.982	-0.109599
single site	sp|P25297|PHO84_YEAST	PHO84	Inorganic phosphate transporter PHO84 OS=Saccharomyces cerevisiae (strain ATCC 204508 / S288c) OX=559292 GN=PHO84 PE=1 SV=2	S	316	NGLERASTAVESL	5000	U	R.AS#T#AVES#LDNHPPK.A	33.3	27.13	42.17	46.32	41.06	35.18	39.88	39.14	44.39	9.55332	7.78323	12.098	13.2886	11.7796	10.0927	11.441	11.2287	12.7349	11.841	10.0582	11.1928	10.617	12.9361	10.4938	10.6505	9.94251	12.268	0.34019
single site	sp|P25297|PHO84_YEAST	PHO84	Inorganic phosphate transporter PHO84 OS=Saccharomyces cerevisiae (strain ATCC 204508 / S288c) OX=559292 GN=PHO84 PE=1 SV=2	T	317	GLERASTAVESLD	5000	U	R.AS#T#AVES#LDNHPPK.A	47.72	32.67	32.7	60.73	54.78	28.49	49.93	46.86	50.83	11.7912	8.07245	8.07986	15.0058	13.5356	7.03961	12.3372	11.5787	12.5596	11.841	10.0582	11.1928	10.617	12.9361	10.4938	10.6505	9.94251	12.268	0.398145
single site	sp|P25297|PHO84_YEAST	PHO84	Inorganic phosphate transporter PHO84 OS=Saccharomyces cerevisiae (strain ATCC 204508 / S288c) OX=559292 GN=PHO84 PE=1 SV=2	S	321	ASTAVESLDNHPP	5000	U	R.AS#T#AVES#LDNHPPK.A	155.97	143.47	168.41	184.9	205.41	157.96	165.28	189.7	208.33	9.87508	9.08366	10.6627	11.7068	13.0053	10.0011	10.4645	12.0107	13.1902	11.841	10.0582	11.1928	10.617	12.9361	10.4938	10.6505	9.94251	12.268	0.563626
single site	sp|P25297|PHO84_YEAST	PHO84	Inorganic phosphate transporter PHO84 OS=Saccharomyces cerevisiae (strain ATCC 204508 / S288c) OX=559292 GN=PHO84 PE=1 SV=2	T	302	EKKIHDTSDEDMA	5000	U	K.IHDT#S#DEDMAINGLER.A	6.16	4.37	6.19	8.13	8.33	6.53	6.44	6.39	6.9	10.3634	7.35195	10.4139	13.6777	14.0141	10.9859	10.8345	10.7503	11.6083	11.841	10.0582	11.1928	10.617	12.9361	10.4938	10.6505	9.94251	12.268	0.531281
single site	sp|P25297|PHO84_YEAST	PHO84	Inorganic phosphate transporter PHO84 OS=Saccharomyces cerevisiae (strain ATCC 204508 / S288c) OX=559292 GN=PHO84 PE=1 SV=2	S	581	IESSSPSQLQHEA	166.709	U	K.NNDIESSSPS#QLQHEA.-	65.69	69.76	86.01	72.87	80.77	72.28	76.9	73.97	72.05	9.80009	10.4073	12.8316	10.8713	12.0498	10.7832	11.4725	11.0354	10.7489	11.841	10.0582	11.1928	10.617	12.9361	10.4938	10.6505	9.94251	12.268	0.196623
single site	sp|P25297|PHO84_YEAST	PHO84	Inorganic phosphate transporter PHO84 OS=Saccharomyces cerevisiae (strain ATCC 204508 / S288c) OX=559292 GN=PHO84 PE=1 SV=2	S	577	KNNDIESSSPSQL	40.8979	U	K.NNDIES#SSPS#QLQHEA.-	32.61	26.88	27.87	56.86	45.35	21.09	34.23	33.4	28.6	10.626	8.75884	9.08143	18.5278	14.7773	6.87217	11.1538	10.8834	9.3193	11.841	10.0582	11.1928	10.617	12.9361	10.4938	10.6505	9.94251	12.268	0.198214
single site	sp|P35734|ASK1_YEAST	ASK1	DASH complex subunit ASK1 OS=Saccharomyces cerevisiae (strain ATCC 204508 / S288c) OX=559292 GN=ASK1 PE=1 SV=2	S	156	LKLPDSSDEDTGS	316.59	U	K.LPDS#S#DEDT#GSEAVPSR.E	14.61	12.66	18.09	16.39	18.9	16.29	16.74	24.82	15.54	9.48455	8.21864	11.7437	10.6401	12.2695	10.5752	10.8673	16.1127	10.0883	10.5968	10.8146	11.7262	10.4977	11.4553	11.3028	10.8066	11.5558	11.2443	0.614183
single site	sp|P35734|ASK1_YEAST	ASK1	DASH complex subunit ASK1 OS=Saccharomyces cerevisiae (strain ATCC 204508 / S288c) OX=559292 GN=ASK1 PE=1 SV=2	S	155	ILKLPDSSDEDTG	293.577	U	K.LPDS#S#DEDT#GSEAVPSR.E	36.4	40.99	54.23	37.66	41.07	46.75	44.12	54.64	43.84	9.10683	10.2552	13.5677	9.42207	10.2752	11.6963	11.0383	13.6703	10.9682	10.5968	10.8146	11.7262	10.4977	11.4553	11.3028	10.8066	11.5558	11.2443	0.830375
single site	sp|P35734|ASK1_YEAST	ASK1	DASH complex subunit ASK1 OS=Saccharomyces cerevisiae (strain ATCC 204508 / S288c) OX=559292 GN=ASK1 PE=1 SV=2	S	118	GPNEADSAVHVNR	259.172	U	R.QSQTDNGPNEADS#AVHVNR.D	7.25	10.77	11.92	13.76	8.05	12.74	19.45	21.42	14.12	6.06796	9.01406	9.97657	11.5166	6.73753	10.6629	16.2789	17.9277	11.8179	10.5968	10.8146	11.7262	10.4977	11.4553	11.3028	10.8066	11.5558	11.2443	0.159607
single site	sp|P35734|ASK1_YEAST	ASK1	DASH complex subunit ASK1 OS=Saccharomyces cerevisiae (strain ATCC 204508 / S288c) OX=559292 GN=ASK1 PE=1 SV=2	S	200	SRKRKISLLLQQQ	162.834	U	K.IS#LLLQQQYGSSSSM*VPSPIVPNK.M	0	4.16	3.5	0	6.12	8.7	3.6	0	3.9	0	13.8759	11.6744	0	20.4136	29.0193	12.008	0	13.0087	10.5968	10.8146	11.7262	10.4977	11.4553	11.3028	10.8066	11.5558	11.2443	0.389847
single site	sp|P35734|ASK1_YEAST	ASK1	DASH complex subunit ASK1 OS=Saccharomyces cerevisiae (strain ATCC 204508 / S288c) OX=559292 GN=ASK1 PE=1 SV=2	S	250	SNNIESSPLKQGH	116.858	U	K.QLAHEEHINNDGDNDDENSNNIES#S#PLK.Q	80.24	87.53	100.04	76.62	84.79	82.02	59.44	74.18	69.77	11.2282	12.2483	13.9989	10.7216	11.8649	11.4773	8.31759	10.3802	9.76309	10.5968	10.8146	11.7262	10.4977	11.4553	11.3028	10.8066	11.5558	11.2443	0.402649
single site	sp|P35734|ASK1_YEAST	ASK1	DASH complex subunit ASK1 OS=Saccharomyces cerevisiae (strain ATCC 204508 / S288c) OX=559292 GN=ASK1 PE=1 SV=2	T	276	PDEEESTKEVPKP	45.9085	U	K.GQADDNNEGPDEEEST#K.E	66.49	49.18	47.27	83.33	83.32	74.62	80.06	116.84	89.49	9.62786	7.12134	6.84477	12.0663	12.0649	10.8051	11.5928	16.9186	12.9583	10.5968	10.8146	11.7262	10.4977	11.4553	11.3028	10.8066	11.5558	11.2443	0.154847
single site	sp|P35734|ASK1_YEAST	ASK1	DASH complex subunit ASK1 OS=Saccharomyces cerevisiae (strain ATCC 204508 / S288c) OX=559292 GN=ASK1 PE=1 SV=2	T	189	DEQDESTIQRQSR	43.9698	U	R.EQTDLTGEGHGGADDEQDEST#IQR.Q	58.59	44.74	64.23	66.44	72.01	63.15	40.36	52.05	45.7	11.5501	8.81976	12.6619	13.0976	14.1956	12.449	7.95632	10.2608	9.00901	10.5968	10.8146	11.7262	10.4977	11.4553	11.3028	10.8066	11.5558	11.2443	0.233626
single site	sp|P35734|ASK1_YEAST	ASK1	DASH complex subunit ASK1 OS=Saccharomyces cerevisiae (strain ATCC 204508 / S288c) OX=559292 GN=ASK1 PE=1 SV=2	T	174	REQTDLTGEGHGG	27.4511	U	R.EQTDLT#GEGHGGADDEQDESTIQR.Q	4.39	6.86	1.97	3.17	6.16	4.37	9.61	5.06	6.78	9.07587	14.1823	4.07277	6.55365	12.7352	9.03453	19.8677	10.461	14.017	10.5968	10.8146	11.7262	10.4977	11.4553	11.3028	10.8066	11.5558	11.2443	-0.228578
single site	sp|P38439|LEO1_YEAST	LEO1	RNA polymerase-associated protein LEO1 OS=Saccharomyces cerevisiae (strain ATCC 204508 / S288c) OX=559292 GN=LEO1 PE=1 SV=1	S	105	RSRHRESLGLDDD	378.931	U	R.HRES#LGLDDDEAEEQAM*YTR.K	62.85	63.59	75.93	57.91	76.84	64.57	73.69	83.85	63.9	10.0862	10.2049	12.1853	9.29341	12.3313	10.3622	11.8258	13.4563	10.2547	11.1932	11.7283	11.5215	9.14696	10.9254	12.2995	10.9086	11.2915	10.9851	0.278019
single site	sp|P38439|LEO1_YEAST	LEO1	RNA polymerase-associated protein LEO1 OS=Saccharomyces cerevisiae (strain ATCC 204508 / S288c) OX=559292 GN=LEO1 PE=1 SV=1	S	358	EKEKQESPDAAFE	260.961	U	K.QES#PDAAFETGFR.K	100.86	126.32	144.84	79.58	113.17	120.32	79.04	75.34	84.21	10.9194	13.6757	15.6808	8.61554	12.2521	13.0262	8.55708	8.1565	9.11679	11.1932	11.7283	11.5215	9.14696	10.9254	12.2995	10.9086	11.2915	10.9851	0.573334
single site	sp|P38439|LEO1_YEAST	LEO1	RNA polymerase-associated protein LEO1 OS=Saccharomyces cerevisiae (strain ATCC 204508 / S288c) OX=559292 GN=LEO1 PE=1 SV=1	S	132	EDANNFSDQDETT	82.0651	U	K.FYGEDANNFS#DQDETTHTFK.E	595.12	551.31	586.5	319	553.1	610.33	510.89	643.02	584.52	12.0134	11.1291	11.8394	6.43951	11.1652	12.3205	10.3131	12.9804	11.7995	11.1932	11.7283	11.5215	9.14696	10.9254	12.2995	10.9086	11.2915	10.9851	0.864203
single site	sp|P38439|LEO1_YEAST	LEO1	RNA polymerase-associated protein LEO1 OS=Saccharomyces cerevisiae (strain ATCC 204508 / S288c) OX=559292 GN=LEO1 PE=1 SV=1	S	85	ETEKSDSDSDEDD	38.6452	U	K.SDS#DSDEDDEGENINHR.S	10.28	25.32	24.56	14.48	19.41	15.04	14.46	21.01	14.96	6.44433	15.8726	15.3962	9.07723	12.1678	9.42828	9.06469	13.1708	9.37813	11.1932	11.7283	11.5215	9.14696	10.9254	12.2995	10.9086	11.2915	10.9851	0.321578
single site	sp|P38439|LEO1_YEAST	LEO1	RNA polymerase-associated protein LEO1 OS=Saccharomyces cerevisiae (strain ATCC 204508 / S288c) OX=559292 GN=LEO1 PE=1 SV=1	S	372	GFRKQNSPTTYGA	33.1816	U	R.KQNS#PTTYGASR.R	39.14	51.92	56.85	284.24	47.65	34.35	97.48	43.17	19.89	5.80118	7.69539	8.42609	42.129	7.0625	5.09123	14.4481	6.39849	2.94802	11.1932	11.7283	11.5215	9.14696	10.9254	12.2995	10.9086	11.2915	10.9851	-0.859585
single site	sp|P38439|LEO1_YEAST	LEO1	RNA polymerase-associated protein LEO1 OS=Saccharomyces cerevisiae (strain ATCC 204508 / S288c) OX=559292 GN=LEO1 PE=1 SV=1	S	34	NEETSRSQDDNVK	14.9942	U	K.EQISNNVGVTTNSTSNEETSRS#QDDNVK.E	33.46	34.28	41.73	32.35	32.19	37.99	54.81	48.94	48.98	9.17391	9.39873	11.4413	8.86957	8.82571	10.4159	15.0276	13.4181	13.4291	11.1932	11.7283	11.5215	9.14696	10.9254	12.2995	10.9086	11.2915	10.9851	0.139851
single site	sp|P38439|LEO1_YEAST	LEO1	RNA polymerase-associated protein LEO1 OS=Saccharomyces cerevisiae (strain ATCC 204508 / S288c) OX=559292 GN=LEO1 PE=1 SV=1	T	137	FSDQDETTHTFKE	14.2181	U	K.FYGEDANNFSDQDET#THTFK.E	27.47	37.35	30.09	18.77	24.81	36.52	29.65	31.83	30.39	10.293	13.9951	11.2747	7.03312	9.29631	13.6841	11.1099	11.9267	11.3871	11.1932	11.7283	11.5215	9.14696	10.9254	12.2995	10.9086	11.2915	10.9851	0.90479
single site	sp|P21538|REB1_YEAST	REB1	DNA-binding protein REB1 OS=Saccharomyces cerevisiae (strain ATCC 204508 / S288c) OX=559292 GN=REB1 PE=1 SV=2	S	56	NIVESSSDVDVNN	43.3679	U	K.QNIVES#SS#DVDVNNNDDSNR.N	8.63	12.18	8.35	9.82	9.14	8.58	7.94	7.96	9.7	10.486	14.7995	10.1458	11.932	11.1057	10.4253	9.64763	9.67193	11.7861	10.6993	10.918	11.2657	11.0501	10.5841	10.4226	11.3961	11.9583	11.7058	-0.212313
single site	sp|P21538|REB1_YEAST	REB1	DNA-binding protein REB1 OS=Saccharomyces cerevisiae (strain ATCC 204508 / S288c) OX=559292 GN=REB1 PE=1 SV=2	S	355	QPHQQKSPSHDNE	20.6862	U	K.S#PSHDNEAGSVDNSEISQLLQSAATK.A	26.65	26.93	31.47	27.72	28.6	27.12	26.68	25.01	25.47	10.8488	10.9628	12.8109	11.2843	11.6426	11.0401	10.861	10.1812	10.3684	10.6993	10.918	11.2657	11.0501	10.5841	10.4226	11.3961	11.9583	11.7058	-0.357663
single site	sp|P21538|REB1_YEAST	REB1	DNA-binding protein REB1 OS=Saccharomyces cerevisiae (strain ATCC 204508 / S288c) OX=559292 GN=REB1 PE=1 SV=2	S	55	QNIVESSSDVDVN	18.9318	U	K.QNIVESS#SDVDVNNNDDSNR.N	27.42	25.08	30.23	13.35	22.25	26.18	20.6	18.43	28.83	12.9114	11.8096	14.2346	6.2862	10.477	12.3275	9.70005	8.67825	13.5754	10.6993	10.918	11.2657	11.0501	10.5841	10.4226	11.3961	11.9583	11.7058	-0.150815
single site	sp|P38431|IF5_YEAST	TIF5	Eukaryotic translation initiation factor 5 OS=Saccharomyces cerevisiae (strain ATCC 204508 / S288c) OX=559292 GN=TIF5 PE=1 SV=1	T	191	DGTGSSTPQHHDE	21.141	R	K.SQNAPSDGTGSST#PQHHDEDEDELSR.Q	7.64	8.13	4.3	10.53	8.86	6.39	3.5	8.44	7.09	11.7756	12.5308	6.62762	16.23	13.656	9.84895	5.39457	13.0086	10.9279	11.3588	12.0515	10.4742	11.0678	11.5881	10.7388	10.7922	10.6697	11.259	0.491829
single site	sp|P38431|IF5_YEAST	TIF5	Eukaryotic translation initiation factor 5 OS=Saccharomyces cerevisiae (strain ATCC 204508 / S288c) OX=559292 GN=TIF5 PE=1 SV=1	T	187	NAPSDGTGSSTPQ	11.9219	R	K.SQNAPSDGT#GSST#PQHHDEDEDELSR.Q	15.23	19.62	26.1	27.16	22.83	21	24.1	25.17	20.21	7.56131	9.74084	12.958	13.4843	11.3345	10.426	11.965	12.4963	10.0338	11.3588	12.0515	10.4742	11.0678	11.5881	10.7388	10.7922	10.6697	11.259	-0.548
single site	sp|Q12192|RFM1_YEAST	RFM1	Repression factor of MSEs protein 1 OS=Saccharomyces cerevisiae (strain ATCC 204508 / S288c) OX=559292 GN=RFM1 PE=1 SV=1	S	215	SQSRLGSEEDEEG	513.182	U	R.LGS#EEDEEGDGHDGDEGETK.I	428.7	449.45	467.83	255.4	401.76	498.51	415.28	459.74	402.5	11.3438	11.8928	12.3792	6.7581	10.6309	13.191	10.9887	12.1651	10.6505	11.206	11.8296	11.8102	10.8362	11.1613	12.2843	10.6901	10.2595	9.92276	0.4201
single site	sp|Q12192|RFM1_YEAST	RFM1	Repression factor of MSEs protein 1 OS=Saccharomyces cerevisiae (strain ATCC 204508 / S288c) OX=559292 GN=RFM1 PE=1 SV=1	S	110	NSSADISDTEYSG	68.6093	U	R.SNSSADIS#DTEYSGENTPTTTGAASR.R	213.31	205.73	260.4	143.78	219.34	246.04	223.11	273.07	217.18	10.6551	10.2764	13.0073	7.18196	10.9563	12.29	11.1446	13.6401	10.8484	11.206	11.8296	11.8102	10.8362	11.1613	12.2843	10.6901	10.2595	9.92276	0.111183
single site	sp|Q12192|RFM1_YEAST	RFM1	Repression factor of MSEs protein 1 OS=Saccharomyces cerevisiae (strain ATCC 204508 / S288c) OX=559292 GN=RFM1 PE=1 SV=1	S	82	KKIKRNSTQEVGE	57.3571	U	K.RNS#TQEVGEPIPR.N	19.75	23.35	20.34	19.62	14.97	23.43	11.59	15.33	19	11.7995	13.9503	12.152	11.7218	8.94372	13.9981	6.92436	9.1588	11.3514	11.206	11.8296	11.8102	10.8362	11.1613	12.2843	10.6901	10.2595	9.92276	0.623128
single site	sp|P39705|NUP60_YEAST	NUP60	Nucleoporin NUP60 OS=Saccharomyces cerevisiae (strain ATCC 204508 / S288c) OX=559292 GN=NUP60 PE=1 SV=1	S	473	KGFVFNSVQKKSR	5000	U	K.GFVFNS#VQK.K	67.31	60.4	75.95	82.45	90.22	70.17	312.34	274.26	212.6	5.40339	4.84868	6.09697	6.61877	7.24251	5.63298	25.0735	22.0165	17.0667	10.3313	10.5405	11.7157	11.5245	11.245	11.5558	11.2507	11.514	10.3226	0.0512604
single site	sp|P39705|NUP60_YEAST	NUP60	Nucleoporin NUP60 OS=Saccharomyces cerevisiae (strain ATCC 204508 / S288c) OX=559292 GN=NUP60 PE=1 SV=1	S	312	RKHKRVSPNAAPR	5000	U	K.RVS#PNAAPR.Q	640.79	670.78	733.65	628.03	669.59	729.65	607.63	695.34	592.14	10.7378	11.2404	12.2939	10.524	11.2204	12.2269	10.1822	11.6519	9.92258	10.3313	10.5405	11.7157	11.5245	11.245	11.5558	11.2507	11.514	10.3226	0.589654
single site	sp|P39705|NUP60_YEAST	NUP60	Nucleoporin NUP60 OS=Saccharomyces cerevisiae (strain ATCC 204508 / S288c) OX=559292 GN=NUP60 PE=1 SV=1	S	162	SEGEQKSAEGNNI	358.925	U	K.S#AEGNNIDQSLILK.E	152.66	129.51	148.41	117.69	152.55	149.22	272.89	294.51	257.25	9.11572	7.73337	8.86194	7.02757	9.10915	8.91031	16.295	17.5859	15.3611	10.3313	10.5405	11.7157	11.5245	11.245	11.5558	11.2507	11.514	10.3226	-0.0456252
single site	sp|P39705|NUP60_YEAST	NUP60	Nucleoporin NUP60 OS=Saccharomyces cerevisiae (strain ATCC 204508 / S288c) OX=559292 GN=NUP60 PE=1 SV=1	S	483	KSRSNLSQENDNE	244.287	U	K.SRS#NLS#QENDNEGK.H	10.77	9.38	7.84	7.16	6.7	6.91	7.91	7.42	11.76	14.1991	12.3665	10.3362	9.43968	8.83322	9.11009	10.4285	9.78247	15.5043	10.3313	10.5405	11.7157	11.5245	11.245	11.5558	11.2507	11.514	10.3226	-0.902198
single site	sp|P39705|NUP60_YEAST	NUP60	Nucleoporin NUP60 OS=Saccharomyces cerevisiae (strain ATCC 204508 / S288c) OX=559292 GN=NUP60 PE=1 SV=1	S	322	APRQEISEEETTV	213.761	U	R.QEIS#EEETTVK.P	40.96	41.92	52.69	31.14	48.45	43.91	39.67	46.68	43.69	10.5266	10.7733	13.5412	8.00288	12.4515	11.2847	10.1951	11.9966	11.2282	10.3313	10.5405	11.7157	11.5245	11.245	11.5558	11.2507	11.514	10.3226	0.176055
single site	sp|P39705|NUP60_YEAST	NUP60	Nucleoporin NUP60 OS=Saccharomyces cerevisiae (strain ATCC 204508 / S288c) OX=559292 GN=NUP60 PE=1 SV=1	S	89	DSTVNRSVVVSAV	211.863	U	R.S#VVVSAVGEAR.N	251.15	217.35	258.3	402.14	329.62	290.26	2667.15	2489.52	2267.78	2.73785	2.36938	2.81579	4.38382	3.59327	3.16419	29.0752	27.1389	24.7216	10.3313	10.5405	11.7157	11.5245	11.245	11.5558	11.2507	11.514	10.3226	-0.0484151
single site	sp|P39705|NUP60_YEAST	NUP60	Nucleoporin NUP60 OS=Saccharomyces cerevisiae (strain ATCC 204508 / S288c) OX=559292 GN=NUP60 PE=1 SV=1	S	171	GNNIDQSLILKES	184.537	U	K.SAEGNNIDQS#LILK.E	214.15	252.86	290.11	214.67	238.83	280.85	633.89	628.18	521.98	6.53789	7.71969	8.85691	6.55377	7.29136	8.57421	19.3523	19.178	15.9358	10.3313	10.5405	11.7157	11.5245	11.245	11.5558	11.2507	11.514	10.3226	0.050041
single site	sp|P39705|NUP60_YEAST	NUP60	Nucleoporin NUP60 OS=Saccharomyces cerevisiae (strain ATCC 204508 / S288c) OX=559292 GN=NUP60 PE=1 SV=1	S	152	LQKSSKSMITSEG	115.802	U	K.S#MITSEGEQK.S	37.09	46.86	54.81	59.97	52.49	49.35	161.4	166	150.39	4.76515	6.02035	7.04173	7.70466	6.74367	6.34025	20.7359	21.3269	19.3214	10.3313	10.5405	11.7157	11.5245	11.245	11.5558	11.2507	11.514	10.3226	0.00838725
single site	sp|P39705|NUP60_YEAST	NUP60	Nucleoporin NUP60 OS=Saccharomyces cerevisiae (strain ATCC 204508 / S288c) OX=559292 GN=NUP60 PE=1 SV=1	S	214	IGSRKYSFNYSSL	115.249	U	R.KYS#FNYSSLPSPYK.T	13.75	13.86	14.62	19.34	12.84	12	19.3	19.72	12.64	9.95872	10.0384	10.5888	14.0074	9.29963	8.69124	13.9784	14.2826	9.15478	10.3313	10.5405	11.7157	11.5245	11.245	11.5558	11.2507	11.514	10.3226	0.418073
single site	sp|P39705|NUP60_YEAST	NUP60	Nucleoporin NUP60 OS=Saccharomyces cerevisiae (strain ATCC 204508 / S288c) OX=559292 GN=NUP60 PE=1 SV=1	S	10	KSLRRASATVPSA	113.923	U	R.RAS#ATVPSAPYR.K	1282.32	1245.88	1303.92	1324.71	1307.66	1392.96	1277.22	1372.64	1376.53	10.7905	10.4838	10.9722	11.1472	11.0037	11.7215	10.7475	11.5505	11.5832	10.3313	10.5405	11.7157	11.5245	11.245	11.5558	11.2507	11.514	10.3226	0.289577
single site	sp|P39705|NUP60_YEAST	NUP60	Nucleoporin NUP60 OS=Saccharomyces cerevisiae (strain ATCC 204508 / S288c) OX=559292 GN=NUP60 PE=1 SV=1	T	460	QPDLSVTPQKSSS	99.0365	U	K.GDST#PVQPDLSVT#PQK.S	254.53	242.24	315.88	329.55	305.14	314.88	497.95	464.36	398.05	8.15127	7.75769	10.116	10.5538	9.77205	10.084	15.9467	14.871	12.7475	10.3313	10.5405	11.7157	11.5245	11.245	11.5558	11.2507	11.514	10.3226	0.28864
single site	sp|P39705|NUP60_YEAST	NUP60	Nucleoporin NUP60 OS=Saccharomyces cerevisiae (strain ATCC 204508 / S288c) OX=559292 GN=NUP60 PE=1 SV=1	S	382	VVVAETSPEKKDG	95.66	U	R.SNVVVAETS#PEK.K	922.28	691.23	856.16	894.43	1016.07	1023.44	1099.04	1377.09	1177	10.1834	7.63222	9.45329	9.87585	11.2189	11.3003	12.1351	15.2051	12.9958	10.3313	10.5405	11.7157	11.5245	11.245	11.5558	11.2507	11.514	10.3226	0.16319
single site	sp|P39705|NUP60_YEAST	NUP60	Nucleoporin NUP60 OS=Saccharomyces cerevisiae (strain ATCC 204508 / S288c) OX=559292 GN=NUP60 PE=1 SV=1	S	352	LNATKISPSAPSK	90.7037	U	K.IS#PSAPSK.D	2275.8	2460.55	2594.32	2022.89	2282.43	2705.21	2031.55	2088.51	1964.04	11.1421	12.0466	12.7015	9.90384	11.1745	13.2444	9.94624	10.2251	9.61572	10.3313	10.5405	11.7157	11.5245	11.245	11.5558	11.2507	11.514	10.3226	0.259581
single site	sp|P39705|NUP60_YEAST	NUP60	Nucleoporin NUP60 OS=Saccharomyces cerevisiae (strain ATCC 204508 / S288c) OX=559292 GN=NUP60 PE=1 SV=1	S	222	NYSSLPSPYKTTV	54.8373	U	K.YSFNYSSLPS#PYK.T	3.61	5.69	6.48	6.69	6.75	4.34	10.83	12.09	13.53	5.15641	8.12741	9.25582	9.55578	9.64148	6.19911	15.4692	17.269	19.3258	10.3313	10.5405	11.7157	11.5245	11.245	11.5558	11.2507	11.514	10.3226	-0.0530906
single site	sp|P39705|NUP60_YEAST	NUP60	Nucleoporin NUP60 OS=Saccharomyces cerevisiae (strain ATCC 204508 / S288c) OX=559292 GN=NUP60 PE=1 SV=1	S	480	VQKKSRSNLSQEN	53.9519	U	K.SRS#NLSQENDNEGK.H	266.97	441.1	533.57	196.43	403.78	478.66	148.89	181.62	150.91	9.52808	15.7427	19.0429	7.01052	14.4108	17.0832	5.31384	6.48196	5.38593	10.3313	10.5405	11.7157	11.5245	11.245	11.5558	11.2507	11.514	10.3226	0.272327
single site	sp|P39705|NUP60_YEAST	NUP60	Nucleoporin NUP60 OS=Saccharomyces cerevisiae (strain ATCC 204508 / S288c) OX=559292 GN=NUP60 PE=1 SV=1	S	81	YFHSEISPDSTVN	46.5851	U	R.ISSM*PGGYFHSEIS#PDSTVNR.S	29.15	15.71	23.56	31.16	21.03	23.69	25.23	27.02	24.02	13.2158	7.12246	10.6814	14.127	9.53439	10.7404	11.4385	12.2501	10.89	10.3313	10.5405	11.7157	11.5245	11.245	11.5558	11.2507	11.514	10.3226	0.21015
single site	sp|P39705|NUP60_YEAST	NUP60	Nucleoporin NUP60 OS=Saccharomyces cerevisiae (strain ATCC 204508 / S288c) OX=559292 GN=NUP60 PE=1 SV=1	S	200	YDTSNASMNTTLG	29.1292	U	K.YDTSNAS#MNTTLGSIGSR.K	14.25	12.02	15.41	10.2	14.81	13.94	19.38	24.87	18.6	9.9317	8.37747	10.7402	7.109	10.322	9.71564	13.5071	17.3334	12.9635	10.3313	10.5405	11.7157	11.5245	11.245	11.5558	11.2507	11.514	10.3226	0.0916149
single site	sp|P39705|NUP60_YEAST	NUP60	Nucleoporin NUP60 OS=Saccharomyces cerevisiae (strain ATCC 204508 / S288c) OX=559292 GN=NUP60 PE=1 SV=1	T	155	SSKSMITSEGEQK	22.8973	U	K.SMIT#SEGEQK.S	84.66	72.29	92.63	72.94	88.17	93.06	89.88	87.9	76.08	11.1746	9.54185	12.2266	9.62764	11.6379	12.2834	11.8636	11.6023	10.0421	10.3313	10.5405	11.7157	11.5245	11.245	11.5558	11.2507	11.514	10.3226	0.543465
single site	sp|P39705|NUP60_YEAST	NUP60	Nucleoporin NUP60 OS=Saccharomyces cerevisiae (strain ATCC 204508 / S288c) OX=559292 GN=NUP60 PE=1 SV=1	T	451	LTKGDSTPVQPDL	18.9318	U	K.GDST#PVQPDLSVT#PQK.S	16.9	11.48	26.44	20.93	22.69	18.37	19.73	18.76	23.56	9.44873	6.41843	14.7825	11.7019	12.6859	10.2706	11.031	10.4887	13.1723	10.3313	10.5405	11.7157	11.5245	11.245	11.5558	11.2507	11.514	10.3226	0.40808
single site	sp|P39705|NUP60_YEAST	NUP60	Nucleoporin NUP60 OS=Saccharomyces cerevisiae (strain ATCC 204508 / S288c) OX=559292 GN=NUP60 PE=1 SV=1	S	177	SLILKESGSTPIS	18.1474	U	K.ES#GSTPISISNAPTFNPK.Y	12.52	19.28	19.94	15.15	15.67	20.85	15.88	17.67	17.64	8.09832	12.4709	12.8978	9.79948	10.1358	13.4864	10.2717	11.4295	11.4101	10.3313	10.5405	11.7157	11.5245	11.245	11.5558	11.2507	11.514	10.3226	0.369098
single site	sp|P39705|NUP60_YEAST	NUP60	Nucleoporin NUP60 OS=Saccharomyces cerevisiae (strain ATCC 204508 / S288c) OX=559292 GN=NUP60 PE=1 SV=1	S	156	SKSMITSEGEQKS	13.0858	U	K.SMITS#EGEQK.S	143.59	147.11	142.08	156.83	152.87	143.67	141.8	135.09	129.01	11.1133	11.3858	10.9965	12.1381	11.8316	11.1195	10.9748	10.4555	9.98491	10.3313	10.5405	11.7157	11.5245	11.245	11.5558	11.2507	11.514	10.3226	0.310907
single site	sp|P53278|YG3A_YEAST	YGR130C	Uncharacterized protein YGR130C OS=Saccharomyces cerevisiae (strain ATCC 204508 / S288c) OX=559292 GN=YGR130C PE=1 SV=1	Y	71	RQNNRAYGEDAKN	5000	U	R.AY#GEDAK.N	288.86	269.77	279.62	206.86	263.39	258.32	219.98	207.91	198.47	13.1708	12.3004	12.7495	9.43197	12.0095	11.7783	10.0302	9.47984	9.04942	10.3151	11.2049	12.1571	11.1833	10.9154	11.1123	11.7043	11.2773	10.1304	0.124941
single site	sp|P53278|YG3A_YEAST	YGR130C	Uncharacterized protein YGR130C OS=Saccharomyces cerevisiae (strain ATCC 204508 / S288c) OX=559292 GN=YGR130C PE=1 SV=1	S	44	FLQKVVSNEPKGK	5000	U	K.VVS#NEPK.G	1580.23	1790.99	1883.87	1651.41	1666.25	1734.08	1911.93	2037.56	1815.37	9.83238	11.1438	11.7217	10.2753	10.3676	10.7897	11.8963	12.6779	11.2955	10.3151	11.2049	12.1571	11.1833	10.9154	11.1123	11.7043	11.2773	10.1304	0.509531
single site	sp|P53278|YG3A_YEAST	YGR130C	Uncharacterized protein YGR130C OS=Saccharomyces cerevisiae (strain ATCC 204508 / S288c) OX=559292 GN=YGR130C PE=1 SV=1	S	803	VLPKDDSLYEYHT	264.493	U	K.DDS#LYEYHTEEDVM*YA.-	308.53	303.55	382.54	248.04	317.1	360.77	296.33	353.53	279.73	10.8252	10.6504	13.4219	8.70279	11.1258	12.6581	10.3971	12.404	9.81467	10.3151	11.2049	12.1571	11.1833	10.9154	11.1123	11.7043	11.2773	10.1304	0.469586
single site	sp|P53278|YG3A_YEAST	YGR130C	Uncharacterized protein YGR130C OS=Saccharomyces cerevisiae (strain ATCC 204508 / S288c) OX=559292 GN=YGR130C PE=1 SV=1	T	809	SLYEYHTEEDVMY	180.575	U	K.DDSLYEYHT#EEDVM*YA.-	118.17	130.44	168.4	146.84	132.1	127.84	130.09	143.17	126.88	9.65496	10.6575	13.759	11.9974	10.7931	10.445	10.6289	11.6976	10.3666	10.3151	11.2049	12.1571	11.1833	10.9154	11.1123	11.7043	11.2773	10.1304	0.750318
single site	sp|P53278|YG3A_YEAST	YGR130C	Uncharacterized protein YGR130C OS=Saccharomyces cerevisiae (strain ATCC 204508 / S288c) OX=559292 GN=YGR130C PE=1 SV=1	S	249	KVSESTSIGKGTA	80.7097	U	K.VSESTS#IGK.G	336.24	351.44	361.06	233.99	344.54	433.49	321.44	346.46	338.54	10.9624	11.458	11.7716	7.62878	11.233	14.1331	10.4799	11.2956	11.0374	10.3151	11.2049	12.1571	11.1833	10.9154	11.1123	11.7043	11.2773	10.1304	0.0357814
single site	sp|P53278|YG3A_YEAST	YGR130C	Uncharacterized protein YGR130C OS=Saccharomyces cerevisiae (strain ATCC 204508 / S288c) OX=559292 GN=YGR130C PE=1 SV=1	S	381	IFALWKSPTSSST	63.3697	U	K.S#PTSSSTQK.S	291.01	327.66	340.85	356.27	336.34	362.05	325.43	380.68	311.72	9.59792	10.8067	11.2417	11.7503	11.093	11.9409	10.7331	12.5554	10.281	10.3151	11.2049	12.1571	11.1833	10.9154	11.1123	11.7043	11.2773	10.1304	0.490122
single site	sp|P53278|YG3A_YEAST	YGR130C	Uncharacterized protein YGR130C OS=Saccharomyces cerevisiae (strain ATCC 204508 / S288c) OX=559292 GN=YGR130C PE=1 SV=1	S	257	GKGTADSAQINVA	60.861	U	K.GTADS#AQINVAEPISSENGVLEPR.T	42.46	44.83	56.16	30.51	49.68	65.74	41.91	52.85	50.74	9.76361	10.3086	12.9139	7.01573	11.4238	15.1168	9.63714	12.1528	11.6676	10.3151	11.2049	12.1571	11.1833	10.9154	11.1123	11.7043	11.2773	10.1304	0.111868
single site	sp|P53278|YG3A_YEAST	YGR130C	Uncharacterized protein YGR130C OS=Saccharomyces cerevisiae (strain ATCC 204508 / S288c) OX=559292 GN=YGR130C PE=1 SV=1	S	796	RSQKNTSVLPKDD	50.5546	U	K.NTS#VLPK.D	34.36	44.78	42.3	35.16	34.2	47.02	40.58	46.5	49.69	9.1727	11.9544	11.2923	9.38626	9.12998	12.5524	10.8332	12.4136	13.2652	10.3151	11.2049	12.1571	11.1833	10.9154	11.1123	11.7043	11.2773	10.1304	0.00196189
single site	sp|P53278|YG3A_YEAST	YGR130C	Uncharacterized protein YGR130C OS=Saccharomyces cerevisiae (strain ATCC 204508 / S288c) OX=559292 GN=YGR130C PE=1 SV=1	S	347	ETSEPESEEDESP	39.7205	U	R.TSTPETS#EPES#EEDESPIDPSK.A	64.03	74.34	85.89	57.48	85.88	91.53	70.86	71.94	55.3	9.74211	11.3108	13.0681	8.74553	13.0666	13.9262	10.7813	10.9456	8.41385	10.3151	11.2049	12.1571	11.1833	10.9154	11.1123	11.7043	11.2773	10.1304	0.515245
single site	sp|P53278|YG3A_YEAST	YGR130C	Uncharacterized protein YGR130C OS=Saccharomyces cerevisiae (strain ATCC 204508 / S288c) OX=559292 GN=YGR130C PE=1 SV=1	S	343	TSTPETSEPESEE	37.1071	U	R.TSTPETS#EPES#EEDESPIDPSK.A	87.38	108.86	121.64	87.84	90	97.35	91.79	93.36	92.12	10.0398	12.5078	13.9761	10.0926	10.3408	11.1853	10.5465	10.7268	10.5844	10.3151	11.2049	12.1571	11.1833	10.9154	11.1123	11.7043	11.2773	10.1304	0.638865
single site	sp|P53278|YG3A_YEAST	YGR130C	Uncharacterized protein YGR130C OS=Saccharomyces cerevisiae (strain ATCC 204508 / S288c) OX=559292 GN=YGR130C PE=1 SV=1	T	383	ALWKSPTSSSTQK	23.0254	U	K.SPT#SSST#QK.S	12.96	13.64	20.93	8.94	14.08	16.49	16.52	22.09	16.24	9.13384	9.61308	14.7509	6.30066	9.92318	11.6217	11.6428	15.5684	11.4455	10.3151	11.2049	12.1571	11.1833	10.9154	11.1123	11.7043	11.2773	10.1304	0.412686
single site	sp|P53278|YG3A_YEAST	YGR130C	Uncharacterized protein YGR130C OS=Saccharomyces cerevisiae (strain ATCC 204508 / S288c) OX=559292 GN=YGR130C PE=1 SV=1	S	338	ESAERTSTPETSE	21.141	U	R.TS#TPET#SEPES#EEDESPIDPSK.A	38.03	37.65	43.59	31.44	35.29	41.57	34.65	27.99	26.31	12.015	11.895	13.7716	9.93302	11.1494	13.1335	10.9472	8.84304	8.31227	10.3151	11.2049	12.1571	11.1833	10.9154	11.1123	11.7043	11.2773	10.1304	0.470364
single site	sp|P47035|NET1_YEAST	NET1	Nucleolar protein NET1 OS=Saccharomyces cerevisiae (strain ATCC 204508 / S288c) OX=559292 GN=NET1 PE=1 SV=1	T	1042	NKKINATPDKIPV	5000	U	K.INAT#PDK.I	454.57	334.07	317.52	246.01	443.16	557.81	842.63	1361.13	1235.61	7.84755	5.76728	5.48156	4.24704	7.65057	9.62985	14.5469	23.4981	21.3312	10.537	11.1765	11.5532	11.1814	11.0115	11.6791	11.1073	11.1577	10.5963	-0.311104
single site	sp|P47035|NET1_YEAST	NET1	Nucleolar protein NET1 OS=Saccharomyces cerevisiae (strain ATCC 204508 / S288c) OX=559292 GN=NET1 PE=1 SV=1	T	676	NILPQRTPRSAAK	5000	U	R.NILPQRT#PR.S	130.96	139.42	151.17	131.86	145.63	187.43	382.4	474.93	323.38	6.3352	6.74445	7.31286	6.37874	7.04486	9.06694	18.4986	22.9748	15.6435	10.537	11.1765	11.5532	11.1814	11.0115	11.6791	11.1073	11.1577	10.5963	-0.112133
single site	sp|P47035|NET1_YEAST	NET1	Nucleolar protein NET1 OS=Saccharomyces cerevisiae (strain ATCC 204508 / S288c) OX=559292 GN=NET1 PE=1 SV=1	T	1017	RRVVVNTPREPVR	5000	U	R.VVVNT#PR.E	110.36	118.87	119.81	105.36	111.28	126.09	324.79	371.89	283.36	6.60123	7.11026	7.16648	6.30215	6.65626	7.54213	19.4274	22.2448	16.9493	10.537	11.1765	11.5532	11.1814	11.0115	11.6791	11.1073	11.1577	10.5963	-0.197904
single site	sp|P47035|NET1_YEAST	NET1	Nucleolar protein NET1 OS=Saccharomyces cerevisiae (strain ATCC 204508 / S288c) OX=559292 GN=NET1 PE=1 SV=1	S	447	IADNNGSPVKNSP	309.978	U	R.SQS#SIADNNGS#PVK.N	430.2	465.84	592.68	688.74	542.04	508.32	1228.08	1059.53	868.46	6.73884	7.29712	9.28399	10.7887	8.49075	7.96254	19.2372	16.5969	13.6039	10.537	11.1765	11.5532	11.1814	11.0115	11.6791	11.1073	11.1577	10.5963	-0.0868154
single site	sp|P47035|NET1_YEAST	NET1	Nucleolar protein NET1 OS=Saccharomyces cerevisiae (strain ATCC 204508 / S288c) OX=559292 GN=NET1 PE=1 SV=1	S	252	PPTQPQSPPIRIS	131.474	U	R.SFLPPPTQPQS#PPIR.I	22.53	9.01	13.03	18.53	12.57	15.72	55.52	62.98	49.36	8.69045	3.47541	5.02604	7.14754	4.8486	6.06365	21.4156	24.2932	19.0395	10.537	11.1765	11.5532	11.1814	11.0115	11.6791	11.1073	11.1577	10.5963	-0.321008
single site	sp|P47035|NET1_YEAST	NET1	Nucleolar protein NET1 OS=Saccharomyces cerevisiae (strain ATCC 204508 / S288c) OX=559292 GN=NET1 PE=1 SV=1	S	231	KIVSNNSDDEDED	125.183	U	K.IVSNNS#DDEDEDIGER.S	503.23	556.33	610.76	503.54	546.92	607.88	550.44	574.52	522.8	10.1123	11.1793	12.2731	10.1185	10.9902	12.2152	11.061	11.5448	10.5055	10.537	11.1765	11.5532	11.1814	11.0115	11.6791	11.1073	11.1577	10.5963	0.82644
single site	sp|P47035|NET1_YEAST	NET1	Nucleolar protein NET1 OS=Saccharomyces cerevisiae (strain ATCC 204508 / S288c) OX=559292 GN=NET1 PE=1 SV=1	S	1032	SKIEAPSPSVNKK	107.1	U	K.IEAPS#PSVNK.K	185.4	174.52	183.37	199.89	185.1	236.58	636.01	690.75	641.82	5.91682	5.5696	5.85203	6.37925	5.90725	7.55017	20.2975	22.0445	20.4829	10.537	11.1765	11.5532	11.1814	11.0115	11.6791	11.1073	11.1577	10.5963	-0.264017
single site	sp|P47035|NET1_YEAST	NET1	Nucleolar protein NET1 OS=Saccharomyces cerevisiae (strain ATCC 204508 / S288c) OX=559292 GN=NET1 PE=1 SV=1	S	166	SKLNNGSPQSVQP	100.868	U	K.LNNGS#PQSVQPQQQIPSSSGVLR.I	20.53	15.9	26.4	24.01	26.16	20.98	31.77	33.33	31.56	8.90132	6.89386	11.4464	10.4102	11.3424	9.09643	13.7747	14.4511	13.6837	10.537	11.1765	11.5532	11.1814	11.0115	11.6791	11.1073	11.1577	10.5963	-0.162969
single site	sp|P47035|NET1_YEAST	NET1	Nucleolar protein NET1 OS=Saccharomyces cerevisiae (strain ATCC 204508 / S288c) OX=559292 GN=NET1 PE=1 SV=1	S	1082	PRKVRPSLSSLSD	97.0161	U	K.VRPS#LSSLSDLVSR.G	8.84	4.35	8.59	4.59	4.53	5.4	6.98	6.33	7.03	15.6073	7.68008	15.166	8.10381	7.99788	9.5339	12.3234	11.1758	12.4117	10.537	11.1765	11.5532	11.1814	11.0115	11.6791	11.1073	11.1577	10.5963	-0.273077
single site	sp|P47035|NET1_YEAST	NET1	Nucleolar protein NET1 OS=Saccharomyces cerevisiae (strain ATCC 204508 / S288c) OX=559292 GN=NET1 PE=1 SV=1	S	1164	SFISAKSASAALG	91.9911	U	K.S#ASAALGK.K	107.35	105.63	115.95	92.94	132.67	154.11	189.97	177.66	188.53	8.48744	8.35145	9.16738	7.34814	10.4893	12.1844	15.0196	14.0464	14.9058	10.537	11.1765	11.5532	11.1814	11.0115	11.6791	11.1073	11.1577	10.5963	-0.10585
single site	sp|P47035|NET1_YEAST	NET1	Nucleolar protein NET1 OS=Saccharomyces cerevisiae (strain ATCC 204508 / S288c) OX=559292 GN=NET1 PE=1 SV=1	S	64	NVSFTPSYFNQSR	86.5717	U	R.SANVSFTPS#YFNQSR.F	2.42	0	0	4.63	6.32	3.49	3.3	2.19	4.31	9.07727	0	0	17.3668	23.7059	13.0908	12.3781	8.21455	16.1665	10.537	11.1765	11.5532	11.1814	11.0115	11.6791	11.1073	11.1577	10.5963	-0.293391
single site	sp|P47035|NET1_YEAST	NET1	Nucleolar protein NET1 OS=Saccharomyces cerevisiae (strain ATCC 204508 / S288c) OX=559292 GN=NET1 PE=1 SV=1	T	212	GSMRVSTPLARQI	45.6951	U	R.VST#PLAR.Q	48.96	25.17	36.33	36.57	32.52	34.71	143.5	118.95	108.74	8.3628	4.29926	6.20548	6.24648	5.5547	5.92877	24.5111	20.3177	18.5737	10.537	11.1765	11.5532	11.1814	11.0115	11.6791	11.1073	11.1577	10.5963	-0.31017
single site	sp|P47035|NET1_YEAST	NET1	Nucleolar protein NET1 OS=Saccharomyces cerevisiae (strain ATCC 204508 / S288c) OX=559292 GN=NET1 PE=1 SV=1	S	497	QPPRKSSLETIVE	39.6942	U	K.SS#LETIVEK.K	185.06	156.66	166.58	86.47	165.23	209.36	122.69	191.39	161.26	12.8096	10.8438	11.5304	5.98533	11.437	14.4916	8.49242	13.2477	11.1622	10.537	11.1765	11.5532	11.1814	11.0115	11.6791	11.1073	11.1577	10.5963	0.104215
single site	sp|P47035|NET1_YEAST	NET1	Nucleolar protein NET1 OS=Saccharomyces cerevisiae (strain ATCC 204508 / S288c) OX=559292 GN=NET1 PE=1 SV=1	S	439	SLQRSQSSIADNN	28.6751	U	R.SQS#SIADNNGSPVK.N	588.26	741.2	789.3	542.45	638.3	689.85	338.99	315.68	254.03	12.0101	15.1325	16.1145	11.0748	13.0317	14.0841	6.9209	6.445	5.18634	10.537	11.1765	11.5532	11.1814	11.0115	11.6791	11.1073	11.1577	10.5963	0.521119
single site	sp|P47035|NET1_YEAST	NET1	Nucleolar protein NET1 OS=Saccharomyces cerevisiae (strain ATCC 204508 / S288c) OX=559292 GN=NET1 PE=1 SV=1	S	384	ELKEGPSSPASIL	25.9029	U	K.EGPS#SPASILPAK.A	41.38	40.38	53.3	43.18	34.35	47.12	79.66	55.89	60.59	9.07755	8.85818	11.6924	9.47241	7.53537	10.3367	17.475	12.2606	13.2917	10.537	11.1765	11.5532	11.1814	11.0115	11.6791	11.1073	11.1577	10.5963	-0.00164602
single site	sp|P47035|NET1_YEAST	NET1	Nucleolar protein NET1 OS=Saccharomyces cerevisiae (strain ATCC 204508 / S288c) OX=559292 GN=NET1 PE=1 SV=1	S	385	LKEGPSSPASILP	25.9029	U	K.EGPSS#PASILPAK.A	70.68	83.16	97.49	65.14	89.35	90.92	114.94	145.21	119.5	8.0649	9.48893	11.124	7.43276	10.1952	10.3744	13.1152	16.5691	13.6355	10.537	11.1765	11.5532	11.1814	11.0115	11.6791	11.1073	11.1577	10.5963	0.0011072
single site	sp|P47035|NET1_YEAST	NET1	Nucleolar protein NET1 OS=Saccharomyces cerevisiae (strain ATCC 204508 / S288c) OX=559292 GN=NET1 PE=1 SV=1	T	603	NDEVDTTVRIVPQ	23.6872	U	K.EDGTIINGTIEDDGNDNDEVDTT#VR.I	5.17	11.66	18.7	4.3	11.74	6.47	22.72	22.86	19.81	4.18861	9.44665	15.1503	3.48376	9.51146	5.24184	18.4072	18.5206	16.0496	10.537	11.1765	11.5532	11.1814	11.0115	11.6791	11.1073	11.1577	10.5963	-0.0155642
single site	sp|P47035|NET1_YEAST	NET1	Nucleolar protein NET1 OS=Saccharomyces cerevisiae (strain ATCC 204508 / S288c) OX=559292 GN=NET1 PE=1 SV=1	S	60	LRSANVSFTPSYF	22.8982	U	R.SANVS#FTPSYFNQSR.F	4.72	10.37	8.26	6.24	6.43	8.78	10.14	8.62	9.54	6.45691	14.186	11.2996	8.53625	8.79617	12.0109	13.8714	11.7921	13.0506	10.537	11.1765	11.5532	11.1814	11.0115	11.6791	11.1073	11.1577	10.5963	0.319295
single site	sp|P47035|NET1_YEAST	NET1	Nucleolar protein NET1 OS=Saccharomyces cerevisiae (strain ATCC 204508 / S288c) OX=559292 GN=NET1 PE=1 SV=1	T	1049	PDKIPVTQLMDMS	18.1493	U	K.IPVT#QLM*DMSSPPSVK.S	0	4.23	5.72	0	2.91	4.31	2.98	2.59	6.2	0	14.6164	19.765	0	10.0553	14.8929	10.2972	8.94955	21.4236	10.537	11.1765	11.5532	11.1814	11.0115	11.6791	11.1073	11.1577	10.5963	0.284168
single site	sp|P47035|NET1_YEAST	NET1	Nucleolar protein NET1 OS=Saccharomyces cerevisiae (strain ATCC 204508 / S288c) OX=559292 GN=NET1 PE=1 SV=1	S	259	PPIRISSGIDAGK	2.20918	U	R.ISS#GIDAGK.K	14.56	8.9	12.81	11.49	18.8	15.02	8.47	14.79	10.51	12.6225	7.71565	11.1053	9.96099	16.2982	13.0212	7.34287	12.8218	9.1114	10.537	11.1765	11.5532	11.1814	11.0115	11.6791	11.1073	11.1577	10.5963	0.0595671
single site	sp|Q03435|NHP10_YEAST	NHP10	Non-histone protein 10 OS=Saccharomyces cerevisiae (strain ATCC 204508 / S288c) OX=559292 GN=NHP10 PE=1 SV=1	S	202	DGSLVSSNxxxxx	38.702	U	K.GGEDGSLVSS#N.-	64.22	55.48	49.49	46.27	51.94	43.13	46.8	47.39	40.48	14.425	12.4618	11.1164	10.3931	11.6667	9.68778	10.5121	10.6447	9.09254	14.1122	12.5268	12.2197	8.908	10.6946	11.1542	10.579	9.71061	10.0949	0.791901
single site	sp|Q12416|WHI5_YEAST	WHI5	G1-specific transcriptional repressor WHI5 OS=Saccharomyces cerevisiae (strain ATCC 204508 / S288c) OX=559292 GN=WHI5 PE=1 SV=1	S	161	PSPRLRSPPTAAR	5000	U	R.LRS#PPT#AAR.R	813.37	847.31	874.02	845.46	898.02	1041.75	916.06	1102.64	992.09	9.7635	10.1709	10.4915	10.1487	10.7796	12.5049	10.9962	13.2358	11.9088	9.13487	9.63549	10.6691	11.2451	10.8213	12.0113	11.3801	12.6557	12.4472	0.87053
single site	sp|Q12416|WHI5_YEAST	WHI5	G1-specific transcriptional repressor WHI5 OS=Saccharomyces cerevisiae (strain ATCC 204508 / S288c) OX=559292 GN=WHI5 PE=1 SV=1	S	154	RSEVFLSPSPRLR	5000	U	R.S#EVFLS#PS#PR.L	92.73	114.8	136.02	126.98	124.39	145.15	152.63	169.81	165.01	7.55426	9.35219	11.0809	10.3444	10.1334	11.8247	12.434	13.8336	13.4426	9.13487	9.63549	10.6691	11.2451	10.8213	12.0113	11.3801	12.6557	12.4472	0.942366
single site	sp|Q12416|WHI5_YEAST	WHI5	G1-specific transcriptional repressor WHI5 OS=Saccharomyces cerevisiae (strain ATCC 204508 / S288c) OX=559292 GN=WHI5 PE=1 SV=1	S	156	EVFLSPSPRLRSP	5000	U	R.S#EVFLS#PS#PR.L	337.61	384	418.99	403.78	442.6	479.53	340.93	406.22	427.99	9.2708	10.5447	11.5055	11.0878	12.1538	13.1679	9.36197	11.1548	11.7526	9.13487	9.63549	10.6691	11.2451	10.8213	12.0113	11.3801	12.6557	12.4472	0.523657
single site	sp|Q12416|WHI5_YEAST	WHI5	G1-specific transcriptional repressor WHI5 OS=Saccharomyces cerevisiae (strain ATCC 204508 / S288c) OX=559292 GN=WHI5 PE=1 SV=1	T	215	LAPAVQTPPRRYH	266.401	U	K.TLPELETELAPAVQT#PPRR.Y	195.21	182.86	256.72	194.52	195.19	222.08	232.8	243.3	211.11	10.0947	9.45604	13.2755	10.059	10.0937	11.4842	12.0385	12.5815	10.9169	9.13487	9.63549	10.6691	11.2451	10.8213	12.0113	11.3801	12.6557	12.4472	0.497207
single site	sp|Q12416|WHI5_YEAST	WHI5	G1-specific transcriptional repressor WHI5 OS=Saccharomyces cerevisiae (strain ATCC 204508 / S288c) OX=559292 GN=WHI5 PE=1 SV=1	S	62	GTPSPPSPPGITK	131.895	U	K.NGFGT#PS#PPS#PPGITK.S	4.58	7.5	9.88	10.65	7.56	9.99	9.32	7.14	9.52	6.01524	9.85028	12.9761	13.9874	9.92908	13.1206	12.2406	9.37746	12.5033	9.13487	9.63549	10.6691	11.2451	10.8213	12.0113	11.3801	12.6557	12.4472	0.543923
single site	sp|Q12416|WHI5_YEAST	WHI5	G1-specific transcriptional repressor WHI5 OS=Saccharomyces cerevisiae (strain ATCC 204508 / S288c) OX=559292 GN=WHI5 PE=1 SV=1	T	284	GEPTDETEPESDT	46.7837	U	K.QQHRPVPATSAGEPTDET#EPES#DTEVET#S.-	13.69	15.3	18.42	11.02	19.88	21.71	21.3	20.79	13.8	8.78071	9.81335	11.8145	7.06818	12.7509	13.9247	13.6617	13.3346	8.85126	9.13487	9.63549	10.6691	11.2451	10.8213	12.0113	11.3801	12.6557	12.4472	0.365096
single site	sp|Q12416|WHI5_YEAST	WHI5	G1-specific transcriptional repressor WHI5 OS=Saccharomyces cerevisiae (strain ATCC 204508 / S288c) OX=559292 GN=WHI5 PE=1 SV=1	T	47	PTTLLSTPVRLKN	40.0784	U	R.PGPTTLLST#PVR.L	117.28	102.56	125.59	97.98	124.64	160.45	124.71	110.31	126.95	10.755	9.40512	11.5171	8.98512	11.4299	14.7138	11.4364	10.1158	11.6418	9.13487	9.63549	10.6691	11.2451	10.8213	12.0113	11.3801	12.6557	12.4472	0.324442
single site	sp|Q12416|WHI5_YEAST	WHI5	G1-specific transcriptional repressor WHI5 OS=Saccharomyces cerevisiae (strain ATCC 204508 / S288c) OX=559292 GN=WHI5 PE=1 SV=1	S	169	PTAARRSTGERPI	22.8535	U	R.S#TGERPIR.E	261.19	281.17	301.03	329.7	298.06	355.17	298.66	368.68	338.88	9.22105	9.92643	10.6276	11.6397	10.5227	12.5389	10.5439	13.0159	11.9638	9.13487	9.63549	10.6691	11.2451	10.8213	12.0113	11.3801	12.6557	12.4472	0.930981
single site	sp|Q12416|WHI5_YEAST	WHI5	G1-specific transcriptional repressor WHI5 OS=Saccharomyces cerevisiae (strain ATCC 204508 / S288c) OX=559292 GN=WHI5 PE=1 SV=1	S	276	RPVPATSAGEPTD	15.834	U	R.PVPATS#AGEPTDETEPESDTEVETS.-	21.26	21.18	31.42	25.22	24.27	32.88	27.97	25.56	24.53	9.07422	9.04008	13.4107	10.7644	10.359	14.0339	11.9382	10.9096	10.4699	9.13487	9.63549	10.6691	11.2451	10.8213	12.0113	11.3801	12.6557	12.4472	0.477333
single site	sp|Q12416|WHI5_YEAST	WHI5	G1-specific transcriptional repressor WHI5 OS=Saccharomyces cerevisiae (strain ATCC 204508 / S288c) OX=559292 GN=WHI5 PE=1 SV=1	S	288	DETEPESDTEVET	11.8812	U	K.QQHRPVPATSAGEPTDET#EPES#DTEVET#S.-	31.99	30.9	38.69	38.05	34.13	36.71	38.86	49.56	37.15	9.5197	9.19533	11.5135	11.3231	10.1565	10.9243	11.5641	14.7482	11.0552	9.13487	9.63549	10.6691	11.2451	10.8213	12.0113	11.3801	12.6557	12.4472	0.752065
single site	sp|Q12416|WHI5_YEAST	WHI5	G1-specific transcriptional repressor WHI5 OS=Saccharomyces cerevisiae (strain ATCC 204508 / S288c) OX=559292 GN=WHI5 PE=1 SV=1	T	294	SDTEVETSxxxxx	0	U	R.PVPATSAGEPTDETEPESDT#EVET#S.-	62.34	69.23	75.34	63.5	81.31	76.14	81.28	90.41	69.7	9.3149	10.3444	11.2574	9.48823	12.1494	11.3769	12.1449	13.5092	10.4146	9.13487	9.63549	10.6691	11.2451	10.8213	12.0113	11.3801	12.6557	12.4472	0.565664
single site	sp|Q03653|EFR3_YEAST	EFR3	Protein EFR3 OS=Saccharomyces cerevisiae (strain ATCC 204508 / S288c) OX=559292 GN=EFR3 PE=1 SV=1	S	771	ANEDLHSLSSRGK	79.0631	U	K.DANEDLHS#LSS#R.G	64.97	55.13	45.46	98.1	71.79	52.83	64.87	66.77	66.36	11.0817	9.40336	7.75397	16.7326	12.245	9.01105	11.0647	11.3888	11.3188	10.7392	10.485	10.367	10.7107	10.3877	11.1375	11.8936	12.298	11.9811	0.0604173
single site	sp|Q03653|EFR3_YEAST	EFR3	Protein EFR3 OS=Saccharomyces cerevisiae (strain ATCC 204508 / S288c) OX=559292 GN=EFR3 PE=1 SV=1	S	564	SRDNQISTSDLLS	72.1596	U	R.DNQIS#TSDLLSDSQVR.T	41.27	40.72	59.22	34.71	54.22	39.1	34.56	34.67	38.76	10.9403	10.7945	15.6986	9.20128	14.3732	10.365	9.16152	9.19068	10.2749	10.7392	10.485	10.367	10.7107	10.3877	11.1375	11.8936	12.298	11.9811	-0.655928
single site	sp|Q03653|EFR3_YEAST	EFR3	Protein EFR3 OS=Saccharomyces cerevisiae (strain ATCC 204508 / S288c) OX=559292 GN=EFR3 PE=1 SV=1	S	735	RLAPISSLSDRSS	50.5521	U	R.LAPISS#LSDR.S	82.98	99	83.65	76.94	93.8	95.2	89.97	103.82	97.54	10.0838	12.0306	10.1653	9.34986	11.3987	11.5688	10.9333	12.6164	11.8532	10.7392	10.485	10.367	10.7107	10.3877	11.1375	11.8936	12.298	11.9811	0.516763
single site	sp|Q03653|EFR3_YEAST	EFR3	Protein EFR3 OS=Saccharomyces cerevisiae (strain ATCC 204508 / S288c) OX=559292 GN=EFR3 PE=1 SV=1	T	754	FLQKTATGENQND	11.9437	U	K.TAT#GENQNDDFK.D	23.77	25.79	34.23	19.99	29.78	30.09	22.45	29.46	29.18	9.71235	10.5377	13.9863	8.16785	12.168	12.2947	9.173	12.0373	11.9229	10.7392	10.485	10.367	10.7107	10.3877	11.1375	11.8936	12.298	11.9811	-0.0474788
single site	sp|P40357|SEC9_YEAST	SEC9	Protein transport protein SEC9 OS=Saccharomyces cerevisiae (strain ATCC 204508 / S288c) OX=559292 GN=SEC9 PE=1 SV=1	S	220	LSLDQRSPLANPM	5000	U	R.S#PLANPMQEK.R	290.99	284.41	284.13	246.71	269.02	332.44	230.48	225.51	239.24	12.1098	11.836	11.8243	10.267	11.1955	13.8348	9.59162	9.38479	9.95618	10.7964	11.265	12.5673	9.96086	11.0386	12.1652	10.9519	11.0084	10.2463	0.635585
single site	sp|P40357|SEC9_YEAST	SEC9	Protein transport protein SEC9 OS=Saccharomyces cerevisiae (strain ATCC 204508 / S288c) OX=559292 GN=SEC9 PE=1 SV=1	S	315	DEAARNSEVDLNE	5000	U	R.NS#EVDLNEEPR.T	485.63	508.74	512.55	429.8	455.85	484.28	382.73	313.17	384.28	12.2726	12.8566	12.9529	10.8617	11.52	12.2385	9.67215	7.91427	9.71132	10.7964	11.265	12.5673	9.96086	11.0386	12.1652	10.9519	11.0084	10.2463	0.511187
single site	sp|P40357|SEC9_YEAST	SEC9	Protein transport protein SEC9 OS=Saccharomyces cerevisiae (strain ATCC 204508 / S288c) OX=559292 GN=SEC9 PE=1 SV=1	S	79	LEDLNASPLDANA	166.394	U	R.PQDELEDLNAS#PLDANANEATAGSNR.G	6.75	7.24	15.82	7.05	7.93	16.13	3.77	2.97	7.3	9.0048	9.65848	21.1046	9.40502	10.579	21.5181	5.02935	3.96211	9.73853	10.7964	11.265	12.5673	9.96086	11.0386	12.1652	10.9519	11.0084	10.2463	0.752022
single site	sp|P40357|SEC9_YEAST	SEC9	Protein transport protein SEC9 OS=Saccharomyces cerevisiae (strain ATCC 204508 / S288c) OX=559292 GN=SEC9 PE=1 SV=1	S	186	NANGRNSLNHSNS	140.654	U	R.NS#LNHS#NST#LNVGPSR.Q	42.4	39.9	45.37	42.71	46.46	50.92	43.18	47.71	35.57	10.7554	10.1213	11.5088	10.8341	11.7853	12.9166	10.9533	12.1024	9.02288	10.7964	11.265	12.5673	9.96086	11.0386	12.1652	10.9519	11.0084	10.2463	0.588319
single site	sp|P40357|SEC9_YEAST	SEC9	Protein transport protein SEC9 OS=Saccharomyces cerevisiae (strain ATCC 204508 / S288c) OX=559292 GN=SEC9 PE=1 SV=1	S	190	RNSLNHSNSTLNV	98.8068	U	R.NSLNHS#NST#LNVGPSR.Q	157.47	172.71	209.84	265.54	173.26	157.53	172.75	158.79	142.92	9.77583	10.7219	13.027	16.4849	10.7561	9.77955	10.7244	9.85777	8.87255	10.7964	11.265	12.5673	9.96086	11.0386	12.1652	10.9519	11.0084	10.2463	-0.148688
single site	sp|P40357|SEC9_YEAST	SEC9	Protein transport protein SEC9 OS=Saccharomyces cerevisiae (strain ATCC 204508 / S288c) OX=559292 GN=SEC9 PE=1 SV=1	S	304	PMTYTPSFIASDE	88.7239	U	R.QPQSQQAPMTYTPS#FIASDEAAR.N	126.79	146.55	187.12	125.95	153.93	137.26	168.86	178.54	138.4	9.29955	10.7489	13.7245	9.23793	11.2902	10.0675	12.3852	13.0952	10.1511	10.7964	11.265	12.5673	9.96086	11.0386	12.1652	10.9519	11.0084	10.2463	0.535458
single site	sp|P40357|SEC9_YEAST	SEC9	Protein transport protein SEC9 OS=Saccharomyces cerevisiae (strain ATCC 204508 / S288c) OX=559292 GN=SEC9 PE=1 SV=1	S	213	VSTSTNSLSLDQR	63.3891	U	R.QPPVSTSTNS#LSLDQR.S	73.21	69.77	94.52	63.7	66.42	77.47	71.03	71.53	70.46	11.1243	10.6016	14.3623	9.67923	10.0925	11.7716	10.793	10.869	10.7064	10.7964	11.265	12.5673	9.96086	11.0386	12.1652	10.9519	11.0084	10.2463	0.836672
single site	sp|P40357|SEC9_YEAST	SEC9	Protein transport protein SEC9 OS=Saccharomyces cerevisiae (strain ATCC 204508 / S288c) OX=559292 GN=SEC9 PE=1 SV=1	S	273	MANDSYSNGNLNR	63.3391	U	K.NANPYASM*ANDSYS#NGNLNR.S	29.16	33.75	44.35	42.89	34.63	37.11	42.22	35.63	31.09	8.81419	10.2016	13.4057	12.9644	10.4676	11.2172	12.7618	10.7699	9.39758	10.7964	11.265	12.5673	9.96086	11.0386	12.1652	10.9519	11.0084	10.2463	0.299117
single site	sp|P40357|SEC9_YEAST	SEC9	Protein transport protein SEC9 OS=Saccharomyces cerevisiae (strain ATCC 204508 / S288c) OX=559292 GN=SEC9 PE=1 SV=1	S	308	TPSFIASDEAARN	29.0307	U	R.QPQSQQAPMTYTPSFIAS#DEAAR.N	12.35	16.97	21.01	12.13	15.95	21.02	9.01	25.51	14.73	8.30643	11.4138	14.131	8.15846	10.7277	14.1377	6.05999	17.1577	9.90718	10.7964	11.265	12.5673	9.96086	11.0386	12.1652	10.9519	11.0084	10.2463	0.567004
single site	sp|P40357|SEC9_YEAST	SEC9	Protein transport protein SEC9 OS=Saccharomyces cerevisiae (strain ATCC 204508 / S288c) OX=559292 GN=SEC9 PE=1 SV=1	S	110	NGAESNSMQDPYA	22.8982	U	R.GSSGTQDLGNGAESNS#M*QDPYAIENDDYR.Y	74.52	76.64	121.6	68.38	84.35	84.53	81.89	98.69	84.36	9.61598	9.88954	15.6911	8.82368	10.8844	10.9077	10.567	12.7349	10.8857	10.7964	11.265	12.5673	9.96086	11.0386	12.1652	10.9519	11.0084	10.2463	0.707174
single site	sp|P40357|SEC9_YEAST	SEC9	Protein transport protein SEC9 OS=Saccharomyces cerevisiae (strain ATCC 204508 / S288c) OX=559292 GN=SEC9 PE=1 SV=1	S	210	QPPVSTSTNSLSL	21.6516	U	R.QPPVSTS#TNS#LSLDQR.S	19.04	24.79	29.42	22.09	19.75	22.13	27.3	24.51	27.14	8.80788	11.4678	13.6097	10.2188	9.13633	10.2373	12.6289	11.3383	12.5549	10.7964	11.265	12.5673	9.96086	11.0386	12.1652	10.9519	11.0084	10.2463	0.290338
single site	sp|P40357|SEC9_YEAST	SEC9	Protein transport protein SEC9 OS=Saccharomyces cerevisiae (strain ATCC 204508 / S288c) OX=559292 GN=SEC9 PE=1 SV=1	T	633	NNIEESTDDLDIN	0	U	R.LNNIEEST#DDLDINLHM*NTNR.L	4.59	0	3.02	0	4.42	2.89	7.76	3.49	3.75	15.3409	0	10.0936	0	14.7727	9.65909	25.9358	11.6644	12.5334	10.7964	11.265	12.5673	9.96086	11.0386	12.1652	10.9519	11.0084	10.2463	0.0536718
single site	sp|P46669|RPA43_YEAST	RPA43	DNA-directed RNA polymerase I subunit RPA43 OS=Saccharomyces cerevisiae (strain ATCC 204508 / S288c) OX=559292 GN=RPA43 PE=1 SV=2	S	285	VFDDEVSIENKES	5000	U	K.IVFDDEVS#IENK.E	193.25	161.43	201.6	117.15	171.61	172.2	155.69	163.25	169.77	12.8324	10.7195	13.3869	7.77914	11.3955	11.4346	10.3383	10.8403	11.2733	12.3654	12.3881	11.8663	8.97473	10.7866	12.0985	10.7485	10.42	10.3519	0.754691
single site	sp|P46669|RPA43_YEAST	RPA43	DNA-directed RNA polymerase I subunit RPA43 OS=Saccharomyces cerevisiae (strain ATCC 204508 / S288c) OX=559292 GN=RPA43 PE=1 SV=2	S	265	GYNSSRSQAESLP	244.733	U	R.S#QAESLPIVSNK.K	73.63	57.95	65.16	58.09	61.12	54.25	49.36	47.62	51.25	14.2025	11.178	12.5687	11.205	11.7894	10.4643	9.52105	9.18543	9.88562	12.3654	12.3881	11.8663	8.97473	10.7866	12.0985	10.7485	10.42	10.3519	0.466206
single site	sp|P46669|RPA43_YEAST	RPA43	DNA-directed RNA polymerase I subunit RPA43 OS=Saccharomyces cerevisiae (strain ATCC 204508 / S288c) OX=559292 GN=RPA43 PE=1 SV=2	S	269	SRSQAESLPIVSN	142.244	U	R.S#QAES#LPIVSNK.K	8.21	5.48	8.86	2.86	5.15	3.34	4.26	4.13	5.75	17.0899	11.4072	18.443	5.95337	10.7202	6.95254	8.86761	8.597	11.9692	12.3654	12.3881	11.8663	8.97473	10.7866	12.0985	10.7485	10.42	10.3519	0.568626
single site	sp|P46669|RPA43_YEAST	RPA43	DNA-directed RNA polymerase I subunit RPA43 OS=Saccharomyces cerevisiae (strain ATCC 204508 / S288c) OX=559292 GN=RPA43 PE=1 SV=2	S	262	EGNGYNSSRSQAE	27.662	U	R.VVSVDGTLISDADEEGNGYNS#SR.S	16.06	12.9	14.76	17.4	14.5	11.76	11.07	9.66	12.63	13.3013	10.6841	12.2246	14.4111	12.0093	9.73994	9.16846	8.00066	10.4605	12.3654	12.3881	11.8663	8.97473	10.7866	12.0985	10.7485	10.42	10.3519	-0.121974
single site	sp|P46669|RPA43_YEAST	RPA43	DNA-directed RNA polymerase I subunit RPA43 OS=Saccharomyces cerevisiae (strain ATCC 204508 / S288c) OX=559292 GN=RPA43 PE=1 SV=2	S	323	SNDGESSDSDxxx	23.6872	U	K.EDNGSEIVYEENTSESNDGESS#DSD.-	17.22	19.78	17.79	16.13	16.83	17.86	21.12	18.15	15.23	10.7551	12.354	11.1111	10.0743	10.5115	11.1548	13.1909	11.336	9.51221	12.3654	12.3881	11.8663	8.97473	10.7866	12.0985	10.7485	10.42	10.3519	0.377747
single site	sp|P46669|RPA43_YEAST	RPA43	DNA-directed RNA polymerase I subunit RPA43 OS=Saccharomyces cerevisiae (strain ATCC 204508 / S288c) OX=559292 GN=RPA43 PE=1 SV=2	S	325	DGESSDSDxxxxx	16.1191	U	K.EDNGSEIVYEENTSESNDGESSDS#D.-	0	0	6.52	7.99	5.53	5.48	3.95	4.78	2.7	0	0	17.6455	21.6238	14.9662	14.8309	10.6901	12.9364	7.30717	12.3654	12.3881	11.8663	8.97473	10.7866	12.0985	10.7485	10.42	10.3519	-0.602158
single site	sp|P40019|CHZ1_YEAST	CHZ1	Histone H2A.Z-specific chaperone CHZ1 OS=Saccharomyces cerevisiae (strain ATCC 204508 / S288c) OX=559292 GN=CHZ1 PE=1 SV=2	S	13	EKRELESQKESSH	5000	U	K.RELES#QK.E	160.45	105.24	137.57	62.66	186.98	203.67	88.21	132.9	99.72	13.6275	8.93834	11.6842	5.3219	15.8808	17.2983	7.49193	11.2876	8.46951	9.25967	9.08334	12.1844	10.2874	10.3478	10.5863	12.5405	14.5766	11.1339	-0.115311
single site	sp|P40019|CHZ1_YEAST	CHZ1	Histone H2A.Z-specific chaperone CHZ1 OS=Saccharomyces cerevisiae (strain ATCC 204508 / S288c) OX=559292 GN=CHZ1 PE=1 SV=2	S	70	TVEDSESDMDDAK	242.092	U	K.SENNGT#VEDS#ES#DMDDAK.L	281.67	252.61	334.47	180.04	339.8	359.04	357.51	458.16	367.43	9.61092	8.61935	11.4125	6.14318	11.5944	12.2509	12.1987	15.633	12.5371	9.25967	9.08334	12.1844	10.2874	10.3478	10.5863	12.5405	14.5766	11.1339	0.757622
single site	sp|P40019|CHZ1_YEAST	CHZ1	Histone H2A.Z-specific chaperone CHZ1 OS=Saccharomyces cerevisiae (strain ATCC 204508 / S288c) OX=559292 GN=CHZ1 PE=1 SV=2	S	68	NGTVEDSESDMDD	234.382	U	K.SENNGT#VEDS#ES#DM*DDAK.L	304.83	285.37	394.28	217.63	330.91	344.46	333.49	435.35	342.81	10.198	9.54693	13.1905	7.28071	11.0704	11.5238	11.1568	14.5644	11.4686	9.25967	9.08334	12.1844	10.2874	10.3478	10.5863	12.5405	14.5766	11.1339	0.763684
single site	sp|P40019|CHZ1_YEAST	CHZ1	Histone H2A.Z-specific chaperone CHZ1 OS=Saccharomyces cerevisiae (strain ATCC 204508 / S288c) OX=559292 GN=CHZ1 PE=1 SV=2	T	64	KSENNGTVEDSES	109.195	U	K.SENNGT#VEDS#ES#DM*DDAK.L	24.3	18.46	26.19	15.32	18.36	21.52	22.63	26.58	25.63	12.2117	9.27685	13.1615	7.69888	9.22659	10.8146	11.3724	13.3575	12.88	9.25967	9.08334	12.1844	10.2874	10.3478	10.5863	12.5405	14.5766	11.1339	0.588609
single site	sp|Q12139|YP022_YEAST	YPR022C	Zinc finger protein YPR022C OS=Saccharomyces cerevisiae (strain ATCC 204508 / S288c) OX=559292 GN=YPR022C PE=1 SV=1	S	20	ENDNDLSPNSSSS	119.806	U	K.RENDNDLS#PNSSSSPAER.F	66.55	66.7	67.72	50.52	60.57	66.54	114.16	125.99	107.77	9.16011	9.18075	9.32115	6.9537	8.337	9.15873	15.7133	17.3416	14.8337	N/A	N/A	N/A	N/A	N/A	N/A	N/A	N/A	N/A	N/A
single site	sp|Q04410|GRH1_YEAST	GRH1	GRASP65 homolog protein 1 OS=Saccharomyces cerevisiae (strain ATCC 204508 / S288c) OX=559292 GN=GRH1 PE=1 SV=1	S	155	DDLDDVSLNHDER	362.377	U	K.ESDDLDDVS#LNHDER.R	26.75	25.21	26.81	18.14	23.79	25.12	24.35	19.5	22.77	12.5918	11.8669	12.62	8.53888	11.1985	11.8245	11.4621	9.17906	10.7183	N/A	N/A	N/A	N/A	N/A	N/A	N/A	N/A	N/A	N/A
single site	sp|P35732|DEF1_YEAST	DEF1	RNA polymerase II degradation factor 1 OS=Saccharomyces cerevisiae (strain ATCC 204508 / S288c) OX=559292 GN=DEF1 PE=1 SV=1	S	282	KKDDQKSEASEEK	5000	U	K.KDDQKS#EAS#EEK.V	588.97	514.88	611.32	612.86	595.76	634.6	611.78	659.42	530.55	10.988	9.60572	11.4049	11.4337	11.1146	11.8392	11.4135	12.3023	9.89806	10.4971	10.9927	12.2591	12.8406	10.7101	10.1621	12.4455	11.0075	9.08535	0.382437
single site	sp|P35732|DEF1_YEAST	DEF1	RNA polymerase II degradation factor 1 OS=Saccharomyces cerevisiae (strain ATCC 204508 / S288c) OX=559292 GN=DEF1 PE=1 SV=1	T	249	SWAAIATPKPKAV	180.575	U	K.MSWAAIAT#PK.P	8.52	3.2	4.41	4.26	6.02	4.47	14.81	8.29	8.7	13.5929	5.1053	7.03574	6.79643	9.60434	7.13146	23.628	13.2259	13.88	10.4971	10.9927	12.2591	12.8406	10.7101	10.1621	12.4455	11.0075	9.08535	0.0414615
single site	sp|P35732|DEF1_YEAST	DEF1	RNA polymerase II degradation factor 1 OS=Saccharomyces cerevisiae (strain ATCC 204508 / S288c) OX=559292 GN=DEF1 PE=1 SV=1	S	307	EETAEPSEENEDR	131.905	U	K.VNEQETSAQEQEEETAEPS#EENEDR.V	29.96	30.34	37.99	32.28	35.17	31.99	42.94	42.6	38.91	9.29915	9.4171	11.7915	10.0192	10.9163	9.92923	13.328	13.2224	12.0771	10.4971	10.9927	12.2591	12.8406	10.7101	10.1621	12.4455	11.0075	9.08535	0.144957
single site	sp|P35732|DEF1_YEAST	DEF1	RNA polymerase II degradation factor 1 OS=Saccharomyces cerevisiae (strain ATCC 204508 / S288c) OX=559292 GN=DEF1 PE=1 SV=1	S	646	NGQEQQSPNQGVA	121.653	U	K.NNYNYYQTQNGQEQQS#PNQGVAQHSEDSQQK.Q	445.58	385.93	475.05	614.18	483.32	364.37	544.23	487.67	328.36	10.7923	9.34752	11.5061	14.8759	11.7064	8.82532	13.1817	11.8117	7.95313	10.4971	10.9927	12.2591	12.8406	10.7101	10.1621	12.4455	11.0075	9.08535	0.875136
single site	sp|P35732|DEF1_YEAST	DEF1	RNA polymerase II degradation factor 1 OS=Saccharomyces cerevisiae (strain ATCC 204508 / S288c) OX=559292 GN=DEF1 PE=1 SV=1	S	224	KQIEQPSLSSKKT	86.7558	U	K.QIEQPS#LSSK.K	38.47	39.99	44.19	30.64	42.53	38.5	39.25	54.56	38.31	10.4983	10.9131	12.0593	8.36153	11.6063	10.5065	10.7112	14.8892	10.4546	10.4971	10.9927	12.2591	12.8406	10.7101	10.1621	12.4455	11.0075	9.08535	-0.147632
single site	sp|P35732|DEF1_YEAST	DEF1	RNA polymerase II degradation factor 1 OS=Saccharomyces cerevisiae (strain ATCC 204508 / S288c) OX=559292 GN=DEF1 PE=1 SV=1	S	110	SSNNSNSFTSTKH	41.9879	U	K.SSNNSNS#FTSTK.H	17.05	12.88	24.46	19.45	21.37	17.56	18.45	17.16	16.43	10.3452	7.81506	14.8413	11.8015	12.9664	10.6547	11.1947	10.412	9.96906	10.4971	10.9927	12.2591	12.8406	10.7101	10.1621	12.4455	11.0075	9.08535	0.446267
single site	sp|P35732|DEF1_YEAST	DEF1	RNA polymerase II degradation factor 1 OS=Saccharomyces cerevisiae (strain ATCC 204508 / S288c) OX=559292 GN=DEF1 PE=1 SV=1	S	260	AVKKTESPLENVA	37.1806	U	K.TES#PLENVAELK.K	149.12	97.74	137.51	166.27	111.1	127.25	109.82	134.72	112.53	13.0115	8.52835	11.9985	14.508	9.69408	11.1033	9.5824	11.7551	9.81886	10.4971	10.9927	12.2591	12.8406	10.7101	10.1621	12.4455	11.0075	9.08535	0.386959
single site	sp|P35732|DEF1_YEAST	DEF1	RNA polymerase II degradation factor 1 OS=Saccharomyces cerevisiae (strain ATCC 204508 / S288c) OX=559292 GN=DEF1 PE=1 SV=1	S	235	KTTSRTSASQPKK	33.8018	U	R.TS#ASQPK.K	880.27	849.24	883.21	975.88	948.53	1012.9	928.45	1084.44	912.67	10.3859	10.0198	10.4206	11.514	11.1913	11.9508	10.9544	12.7949	10.7682	10.4971	10.9927	12.2591	12.8406	10.7101	10.1621	12.4455	11.0075	9.08535	-0.0046907
single site	sp|P35732|DEF1_YEAST	DEF1	RNA polymerase II degradation factor 1 OS=Saccharomyces cerevisiae (strain ATCC 204508 / S288c) OX=559292 GN=DEF1 PE=1 SV=1	S	295	VNEQETSAQEQEE	30.6704	U	K.VNEQETS#AQEQEEETAEPSEENEDRVPEVDGEEVQEEAEK.K	11.26	14.53	13.99	7.13	13.49	14.71	12.7	17.99	12.46	9.52139	12.2865	11.8299	6.02909	11.4071	12.4387	10.739	15.2122	10.5361	10.4971	10.9927	12.2591	12.8406	10.7101	10.1621	12.4455	11.0075	9.08535	-0.344343
single site	sp|P35732|DEF1_YEAST	DEF1	RNA polymerase II degradation factor 1 OS=Saccharomyces cerevisiae (strain ATCC 204508 / S288c) OX=559292 GN=DEF1 PE=1 SV=1	S	226	IEQPSLSSKKTTS	22.8973	U	K.QIEQPSLS#SK.K	8.77	9.45	8.83	7.65	10.75	7.86	10.94	8.41	8.23	10.8419	11.6825	10.9161	9.45729	13.2897	9.7169	13.5245	10.3968	10.1743	10.4971	10.9927	12.2591	12.8406	10.7101	10.1621	12.4455	11.0075	9.08535	0.188206
single site	sp|Q08921|TCO89_YEAST	TCO89	Target of rapamycin complex 1 subunit TCO89 OS=Saccharomyces cerevisiae (strain ATCC 204508 / S288c) OX=559292 GN=TCO89 PE=1 SV=1	S	203	NQNELQSPDSIDE	5000	U	K.NVQQLNQNELQS#PDS#IDEQEEDK.S	23.24	28.05	28.79	15.18	24.97	32.79	21.85	28.11	30.92	9.93587	11.9923	12.3087	6.48995	10.6755	14.0188	9.3416	12.018	13.2193	10.4649	10.7362	11.7856	11.8717	11.1267	11.334	11.4339	11.0102	10.2369	-0.402704
single site	sp|Q08921|TCO89_YEAST	TCO89	Target of rapamycin complex 1 subunit TCO89 OS=Saccharomyces cerevisiae (strain ATCC 204508 / S288c) OX=559292 GN=TCO89 PE=1 SV=1	S	206	ELQSPDSIDEQEE	5000	U	K.NVQQLNQNELQS#PDS#IDEQEEDK.S	44.41	46.22	48.94	36.79	31.58	46.07	42.34	52.66	45.82	11.2479	11.7063	12.3952	9.31793	7.99838	11.6683	10.7236	13.3374	11.605	10.4649	10.7362	11.7856	11.8717	11.1267	11.334	11.4339	11.0102	10.2369	-0.210358
single site	sp|Q08921|TCO89_YEAST	TCO89	Target of rapamycin complex 1 subunit TCO89 OS=Saccharomyces cerevisiae (strain ATCC 204508 / S288c) OX=559292 GN=TCO89 PE=1 SV=1	S	305	KAGDNISEAPYDK	231.033	U	K.AGDNIS#EAPYDK.E	75.98	79.79	103.13	91.22	71.76	88.29	87.92	99.3	78.24	9.79591	10.2871	13.2963	11.7608	9.25183	11.383	11.3353	12.8025	10.0873	10.4649	10.7362	11.7856	11.8717	11.1267	11.334	11.4339	11.0102	10.2369	0.641236
single site	sp|Q08921|TCO89_YEAST	TCO89	Target of rapamycin complex 1 subunit TCO89 OS=Saccharomyces cerevisiae (strain ATCC 204508 / S288c) OX=559292 GN=TCO89 PE=1 SV=1	S	512	RRAAPESFHGSRM	171.219	U	R.AAPES#FHGSR.M	198.78	177.95	156.21	652.25	205.11	165.61	200.63	197.97	154.53	9.42514	8.43749	7.40669	30.9264	9.72528	7.85239	9.51286	9.38674	7.32703	10.4649	10.7362	11.7856	11.8717	11.1267	11.334	11.4339	11.0102	10.2369	0.50205
single site	sp|Q08921|TCO89_YEAST	TCO89	Target of rapamycin complex 1 subunit TCO89 OS=Saccharomyces cerevisiae (strain ATCC 204508 / S288c) OX=559292 GN=TCO89 PE=1 SV=1	S	774	HQRVINSLQPTTR	168.212	U	R.VINS#LQPTTR.A	45.84	38.96	51.98	38.63	46.54	45.24	38.93	38.25	33.44	12.1331	10.3121	13.7582	10.2247	12.3184	11.9743	10.3041	10.1241	8.85101	10.4649	10.7362	11.7856	11.8717	11.1267	11.334	11.4339	11.0102	10.2369	0.407603
single site	sp|Q08921|TCO89_YEAST	TCO89	Target of rapamycin complex 1 subunit TCO89 OS=Saccharomyces cerevisiae (strain ATCC 204508 / S288c) OX=559292 GN=TCO89 PE=1 SV=1	S	546	NSAAPASPLSNEH	109.512	U	K.NSAAPAS#PLSNEHITSSTNSGSDANR.Q	85.73	58.53	81.08	200.53	96.91	55.46	106.22	93.67	69.83	10.1101	6.90245	9.56177	23.6485	11.4286	6.5404	12.5265	11.0465	8.23506	10.4649	10.7362	11.7856	11.8717	11.1267	11.334	11.4339	11.0102	10.2369	0.551733
single site	sp|Q08921|TCO89_YEAST	TCO89	Target of rapamycin complex 1 subunit TCO89 OS=Saccharomyces cerevisiae (strain ATCC 204508 / S288c) OX=559292 GN=TCO89 PE=1 SV=1	S	290	DDLSSHSQNLRAS	101.085	U	K.EADIDDLS#SHS#QNLR.A	238.28	209.21	244.58	298.16	251.22	231.71	242.55	234.91	215.26	11.0015	9.65935	11.2924	13.7662	11.599	10.6982	11.1987	10.8459	9.93869	10.4649	10.7362	11.7856	11.8717	11.1267	11.334	11.4339	11.0102	10.2369	0.710655
single site	sp|Q08921|TCO89_YEAST	TCO89	Target of rapamycin complex 1 subunit TCO89 OS=Saccharomyces cerevisiae (strain ATCC 204508 / S288c) OX=559292 GN=TCO89 PE=1 SV=1	T	52	GLRRVLTHDGTLD	83.4858	U	R.VLT#HDGTLDNDYFNK.H	0	5.5	3.53	6.9	7.83	7.81	5.81	7.47	12.73	0	9.55193	6.1306	11.9833	13.5985	13.5637	10.0903	12.9733	22.1084	10.4649	10.7362	11.7856	11.8717	11.1267	11.334	11.4339	11.0102	10.2369	-0.165868
single site	sp|Q08921|TCO89_YEAST	TCO89	Target of rapamycin complex 1 subunit TCO89 OS=Saccharomyces cerevisiae (strain ATCC 204508 / S288c) OX=559292 GN=TCO89 PE=1 SV=1	S	287	ADIDDLSSHSQNL	74.0242	U	K.EADIDDLS#SHS#QNLR.A	16.68	18.83	24.43	8.99	19.69	13.96	14.61	12.01	11.14	11.8854	13.4174	17.4077	6.40587	14.0302	9.94727	10.4104	8.55779	7.93787	10.4649	10.7362	11.7856	11.8717	11.1267	11.334	11.4339	11.0102	10.2369	0.122678
single site	sp|Q08921|TCO89_YEAST	TCO89	Target of rapamycin complex 1 subunit TCO89 OS=Saccharomyces cerevisiae (strain ATCC 204508 / S288c) OX=559292 GN=TCO89 PE=1 SV=1	S	258	GETSPSSIETKLN	71.0496	U	K.DGETSPSS#IETK.L	248.39	267.31	288.79	202.82	241.72	265.33	177.81	199.96	161.99	12.0923	13.0134	14.0591	9.87381	11.7676	12.917	8.65626	9.73458	7.8861	10.4649	10.7362	11.7856	11.8717	11.1267	11.334	11.4339	11.0102	10.2369	0.236556
single site	sp|Q08921|TCO89_YEAST	TCO89	Target of rapamycin complex 1 subunit TCO89 OS=Saccharomyces cerevisiae (strain ATCC 204508 / S288c) OX=559292 GN=TCO89 PE=1 SV=1	S	144	STQSVLSLRDAQE	61.5392	U	K.STQSVLS#LR.D	26.96	28.12	26.86	19.76	26.94	29.07	32.83	30.16	26.59	10.9022	11.3713	10.8617	7.99062	10.8941	11.7554	13.2759	12.1962	10.7526	10.4649	10.7362	11.7856	11.8717	11.1267	11.334	11.4339	11.0102	10.2369	-0.227539
single site	sp|Q08921|TCO89_YEAST	TCO89	Target of rapamycin complex 1 subunit TCO89 OS=Saccharomyces cerevisiae (strain ATCC 204508 / S288c) OX=559292 GN=TCO89 PE=1 SV=1	S	73	VSQKCKSSDALFR	56.5702	U	K.S#SDALFR.K	107.03	86.09	112.33	92.64	108.72	114.23	99.1	110.68	92.61	11.5905	9.32285	12.1644	10.0322	11.7735	12.3702	10.7317	11.9857	10.0289	10.4649	10.7362	11.7856	11.8717	11.1267	11.334	11.4339	11.0102	10.2369	0.256821
single site	sp|Q08921|TCO89_YEAST	TCO89	Target of rapamycin complex 1 subunit TCO89 OS=Saccharomyces cerevisiae (strain ATCC 204508 / S288c) OX=559292 GN=TCO89 PE=1 SV=1	S	84	FRKRTISGLNMTA	45.3917	U	R.TIS#GLNM*TALTR.V	38.3	30.87	36.35	38.11	33.58	34.35	32.35	39.31	40.22	11.8415	9.54427	11.2386	11.7827	10.3821	10.6202	10.0019	12.1537	12.4351	10.4649	10.7362	11.7856	11.8717	11.1267	11.334	11.4339	11.0102	10.2369	-0.225065
single site	sp|Q08921|TCO89_YEAST	TCO89	Target of rapamycin complex 1 subunit TCO89 OS=Saccharomyces cerevisiae (strain ATCC 204508 / S288c) OX=559292 GN=TCO89 PE=1 SV=1	S	138	KPRRSKSTQSVLS	28.24	U	K.S#TQSVLSLR.D	28.08	20.55	29.54	48.81	29.49	22.34	44.41	46.05	40.92	9.05252	6.62497	9.5232	15.7355	9.50708	7.20204	14.317	14.8457	13.1919	10.4649	10.7362	11.7856	11.8717	11.1267	11.334	11.4339	11.0102	10.2369	0.220182
single site	sp|Q08921|TCO89_YEAST	TCO89	Target of rapamycin complex 1 subunit TCO89 OS=Saccharomyces cerevisiae (strain ATCC 204508 / S288c) OX=559292 GN=TCO89 PE=1 SV=1	S	355	SNSSRKSDSSFMS	27.3841	U	K.S#DSSFMSLR.R	13.56	11.85	13.43	12.68	15.49	15.05	8.28	12.93	17.23	11.2531	9.83402	11.1452	10.5228	12.8548	12.4896	6.87137	10.7303	14.2988	10.4649	10.7362	11.7856	11.8717	11.1267	11.334	11.4339	11.0102	10.2369	-0.405446
single site	sp|Q08921|TCO89_YEAST	TCO89	Target of rapamycin complex 1 subunit TCO89 OS=Saccharomyces cerevisiae (strain ATCC 204508 / S288c) OX=559292 GN=TCO89 PE=1 SV=1	S	255	QKDGETSPSSIET	25.7412	U	K.DGETS#PSS#IETK.L	178.04	184.05	235.82	176.06	205.12	217.27	180.84	184.27	183.78	10.2014	10.5458	13.5121	10.088	11.753	12.4492	10.3618	10.5584	10.5303	10.4649	10.7362	11.7856	11.8717	11.1267	11.334	11.4339	11.0102	10.2369	0.42432
single site	sp|Q08921|TCO89_YEAST	TCO89	Target of rapamycin complex 1 subunit TCO89 OS=Saccharomyces cerevisiae (strain ATCC 204508 / S288c) OX=559292 GN=TCO89 PE=1 SV=1	S	411	NMILSQSTGVERR	24.6545	U	K.DIEGHSLLENYAPNM*ILSQS#TGVER.R	21.04	16.97	15.42	12.87	18.8	14.49	12.77	16.39	12.33	14.9135	12.0286	10.93	9.12248	13.3258	10.2708	9.0516	11.6175	8.73972	10.4649	10.7362	11.7856	11.8717	11.1267	11.334	11.4339	11.0102	10.2369	-0.343988
single site	sp|Q08921|TCO89_YEAST	TCO89	Target of rapamycin complex 1 subunit TCO89 OS=Saccharomyces cerevisiae (strain ATCC 204508 / S288c) OX=559292 GN=TCO89 PE=1 SV=1	S	267	TKLNATSVINEEG	22.8973	U	K.LNATS#VINEEGQSK.V	94.73	78.27	81.73	86.01	92.42	99.2	93.32	97.45	84.62	11.7276	9.68988	10.1182	10.6481	11.4417	12.281	11.5531	12.0644	10.476	10.4649	10.7362	11.7856	11.8717	11.1267	11.334	11.4339	11.0102	10.2369	-0.00488881
single site	sp|Q08921|TCO89_YEAST	TCO89	Target of rapamycin complex 1 subunit TCO89 OS=Saccharomyces cerevisiae (strain ATCC 204508 / S288c) OX=559292 GN=TCO89 PE=1 SV=1	T	266	ETKLNATSVINEE	13.9733	U	K.LNAT#SVINEEGQSK.V	20.45	28.2	26.49	24.24	37.82	29.82	29.85	35.7	32.47	7.71582	10.6399	9.99472	9.14579	14.2695	11.2511	11.2625	13.4697	12.251	10.4649	10.7362	11.7856	11.8717	11.1267	11.334	11.4339	11.0102	10.2369	-0.106545
single site	sp|Q08921|TCO89_YEAST	TCO89	Target of rapamycin complex 1 subunit TCO89 OS=Saccharomyces cerevisiae (strain ATCC 204508 / S288c) OX=559292 GN=TCO89 PE=1 SV=1	S	386	IKPDDISSAGTKD	0	U	K.LLNEEEDLIKPDDIS#SAGTK.D	12.15	12.96	16.69	15.33	15.63	16.1	18.36	13.13	13.39	9.08479	9.69044	12.4794	11.4625	11.6869	12.0383	13.7281	9.81756	10.012	10.4649	10.7362	11.7856	11.8717	11.1267	11.334	11.4339	11.0102	10.2369	0.748363
single site	sp|Q08921|TCO89_YEAST	TCO89	Target of rapamycin complex 1 subunit TCO89 OS=Saccharomyces cerevisiae (strain ATCC 204508 / S288c) OX=559292 GN=TCO89 PE=1 SV=1	S	120	LSPKNSSHSNTGT	0	U	K.NSS#HSNTGTAGFGLK.P	60.73	41.62	54.41	51	55.35	46.01	62.49	58.93	64.26	12.2736	8.41148	10.9964	10.3072	11.1863	9.29871	12.6293	11.9099	12.9871	10.4649	10.7362	11.7856	11.8717	11.1267	11.334	11.4339	11.0102	10.2369	-0.297482
single site	sp|Q06146|YL257_YEAST	YLR257W	Uncharacterized protein YLR257W OS=Saccharomyces cerevisiae (strain ATCC 204508 / S288c) OX=559292 GN=YLR257W PE=1 SV=1	S	197	HLAKGESYQSAEQ	168.961	U	K.GES#YQSAEQEIDHTAPEK.S	151.07	155.97	174.06	124.43	138.4	147.47	181.89	240.79	151.78	10.3059	10.6402	11.8743	8.48853	9.44156	10.0603	12.4084	16.4265	10.3543	10.1481	9.75309	11.8143	13.0365	10.7421	10.3235	12.1699	12.1647	9.84784	0.282409
single site	sp|Q06146|YL257_YEAST	YLR257W	Uncharacterized protein YLR257W OS=Saccharomyces cerevisiae (strain ATCC 204508 / S288c) OX=559292 GN=YLR257W PE=1 SV=1	S	121	KKQRNKSINSESF	167.171	U	K.S#INSESFSS#PSLR.A	518.65	502.35	604.87	516.46	498.74	534.98	619.91	668.6	540.05	10.3634	10.0377	12.0863	10.3197	9.96561	10.6897	12.3868	13.3597	10.7911	10.1481	9.75309	11.8143	13.0365	10.7421	10.3235	12.1699	12.1647	9.84784	0.537896
single site	sp|Q06146|YL257_YEAST	YLR257W	Uncharacterized protein YLR257W OS=Saccharomyces cerevisiae (strain ATCC 204508 / S288c) OX=559292 GN=YLR257W PE=1 SV=1	S	24	NVNDGNSLDFQYT	132.592	U	R.NVNDGNS#LDFQYTNQFNEESEASR.L	5.4	9.61	11.05	4.46	13.01	8.79	13.66	7.59	7.07	6.69643	11.9172	13.7029	5.53075	16.1334	10.9003	16.9395	9.4122	8.76736	10.1481	9.75309	11.8143	13.0365	10.7421	10.3235	12.1699	12.1647	9.84784	-0.00291328
single site	sp|Q06146|YL257_YEAST	YLR257W	Uncharacterized protein YLR257W OS=Saccharomyces cerevisiae (strain ATCC 204508 / S288c) OX=559292 GN=YLR257W PE=1 SV=1	S	66	DDIRDRSYTSVAE	114.41	U	R.DRS#YTSVAELNR.E	1071.34	1192	1430.63	1077.1	1242.42	1338.59	1225.93	1195.23	1090.38	9.86172	10.9724	13.169	9.91474	11.4365	12.3218	11.2847	11.0021	10.037	10.1481	9.75309	11.8143	13.0365	10.7421	10.3235	12.1699	12.1647	9.84784	0.0824934
single site	sp|Q06146|YL257_YEAST	YLR257W	Uncharacterized protein YLR257W OS=Saccharomyces cerevisiae (strain ATCC 204508 / S288c) OX=559292 GN=YLR257W PE=1 SV=1	S	242	SLSRSISRGPTKN	82.2911	U	R.S#IS#RGPTK.N	590.36	722.63	1043.49	670.23	653.08	677.11	1014.02	1287.15	623.19	8.10794	9.92452	14.3312	9.20486	8.96933	9.29935	13.9264	17.6776	8.55882	10.1481	9.75309	11.8143	13.0365	10.7421	10.3235	12.1699	12.1647	9.84784	0.572174
single site	sp|Q06146|YL257_YEAST	YLR257W	Uncharacterized protein YLR257W OS=Saccharomyces cerevisiae (strain ATCC 204508 / S288c) OX=559292 GN=YLR257W PE=1 SV=1	S	200	KGESYQSAEQEID	80.5986	U	K.GES#YQS#AEQEIDHTAPEK.S	211.26	220.33	282.93	188.95	196.25	216.5	230.04	266.37	192.97	10.5335	10.9857	14.107	9.42112	9.7851	10.7948	11.4699	13.2813	9.62156	10.1481	9.75309	11.8143	13.0365	10.7421	10.3235	12.1699	12.1647	9.84784	0.311635
single site	sp|Q06146|YL257_YEAST	YLR257W	Uncharacterized protein YLR257W OS=Saccharomyces cerevisiae (strain ATCC 204508 / S288c) OX=559292 GN=YLR257W PE=1 SV=1	S	126	KSINSESFSSPSL	77.6276	U	K.SINSES#FSSPSLR.A	168.89	143.29	202	149.17	173.04	164.08	188.56	194.6	166.84	10.8928	9.24171	13.0283	9.62095	11.1605	10.5826	12.1615	12.551	10.7606	10.1481	9.75309	11.8143	13.0365	10.7421	10.3235	12.1699	12.1647	9.84784	0.382993
single site	sp|Q06146|YL257_YEAST	YLR257W	Uncharacterized protein YLR257W OS=Saccharomyces cerevisiae (strain ATCC 204508 / S288c) OX=559292 GN=YLR257W PE=1 SV=1	T	164	GTPENITGEADDE	71.9891	U	K.YSSSGTPENIT#GEADDEDEDIIR.N	3.07	2.46	5.87	2.42	2.4	2.63	7.45	8.68	4.68	7.7408	6.20272	14.8008	6.10187	6.05144	6.63137	18.7847	21.886	11.8003	10.1481	9.75309	11.8143	13.0365	10.7421	10.3235	12.1699	12.1647	9.84784	0.459853
single site	sp|Q06146|YL257_YEAST	YLR257W	Uncharacterized protein YLR257W OS=Saccharomyces cerevisiae (strain ATCC 204508 / S288c) OX=559292 GN=YLR257W PE=1 SV=1	T	68	IRDRSYTSVAELN	71.2361	U	R.SYT#SVAELNR.E	311.13	305.67	358.16	308.57	309.73	310.06	378.67	382.46	298.87	10.4994	10.3151	12.0864	10.413	10.4521	10.4633	12.7786	12.9065	10.0856	10.1481	9.75309	11.8143	13.0365	10.7421	10.3235	12.1699	12.1647	9.84784	0.614062
single site	sp|Q06146|YL257_YEAST	YLR257W	Uncharacterized protein YLR257W OS=Saccharomyces cerevisiae (strain ATCC 204508 / S288c) OX=559292 GN=YLR257W PE=1 SV=1	S	129	NSESFSSPSLRAS	66.7785	U	K.S#INSESFSS#PSLR.A	269.14	285.32	334.04	234.54	230.02	271.23	225.82	226.25	193.83	11.8554	12.5681	14.7142	10.3313	10.1322	11.9475	9.94719	9.96613	8.53805	10.1481	9.75309	11.8143	13.0365	10.7421	10.3235	12.1699	12.1647	9.84784	-0.0647795
single site	sp|Q06146|YL257_YEAST	YLR257W	Uncharacterized protein YLR257W OS=Saccharomyces cerevisiae (strain ATCC 204508 / S288c) OX=559292 GN=YLR257W PE=1 SV=1	S	229	SFDRQKSSAEFLR	62.5896	U	K.S#SAEFLR.S	34.47	29.29	39.53	39.54	35.52	38.52	43.68	42.41	33.88	10.2333	8.69552	11.7355	11.7385	10.5451	11.4357	12.9676	12.5905	10.0582	10.1481	9.75309	11.8143	13.0365	10.7421	10.3235	12.1699	12.1647	9.84784	0.815692
single site	sp|Q06146|YL257_YEAST	YLR257W	Uncharacterized protein YLR257W OS=Saccharomyces cerevisiae (strain ATCC 204508 / S288c) OX=559292 GN=YLR257W PE=1 SV=1	S	268	YSTSNYSISLVDL	61.842	U	R.M*YSTSNYS#ISLVDLENGPK.I	22.32	23.88	29.26	32.44	21.63	24.2	29.25	23.61	22.42	9.7463	10.4275	12.7767	14.1653	9.445	10.5672	12.7724	10.3096	9.78997	10.1481	9.75309	11.8143	13.0365	10.7421	10.3235	12.1699	12.1647	9.84784	0.798603
single site	sp|Q06146|YL257_YEAST	YLR257W	Uncharacterized protein YLR257W OS=Saccharomyces cerevisiae (strain ATCC 204508 / S288c) OX=559292 GN=YLR257W PE=1 SV=1	S	223	QERSGRSFDRQKS	60.1104	U	R.SGRS#FDR.Q	54.5	56.12	103.76	91.25	59.14	59.2	106.41	128.27	48.69	7.70492	7.93395	14.669	12.9004	8.3609	8.36938	15.0437	18.1341	6.88354	10.1481	9.75309	11.8143	13.0365	10.7421	10.3235	12.1699	12.1647	9.84784	0.850229
single site	sp|Q06146|YL257_YEAST	YLR257W	Uncharacterized protein YLR257W OS=Saccharomyces cerevisiae (strain ATCC 204508 / S288c) OX=559292 GN=YLR257W PE=1 SV=1	S	230	FDRQKSSAEFLRS	54.8115	U	K.SS#AEFLR.S	271.38	238.3	275.48	146.78	231.28	260.05	293.73	332.83	262.22	11.7376	10.3069	11.915	6.34848	10.0032	11.2476	12.7043	14.3954	11.3415	10.1481	9.75309	11.8143	13.0365	10.7421	10.3235	12.1699	12.1647	9.84784	-0.139357
single site	sp|Q06146|YL257_YEAST	YLR257W	Uncharacterized protein YLR257W OS=Saccharomyces cerevisiae (strain ATCC 204508 / S288c) OX=559292 GN=YLR257W PE=1 SV=1	T	159	KYSSSGTPENITG	52.8954	U	K.YSSSGT#PENITGEADDEDEDIIR.N	106.07	106.6	159.32	94.1	115.71	119.72	108.37	126.49	95.86	10.2757	10.3271	15.4344	9.1161	11.2096	11.5981	10.4985	12.2539	9.2866	10.1481	9.75309	11.8143	13.0365	10.7421	10.3235	12.1699	12.1647	9.84784	0.19087
single site	sp|Q06146|YL257_YEAST	YLR257W	Uncharacterized protein YLR257W OS=Saccharomyces cerevisiae (strain ATCC 204508 / S288c) OX=559292 GN=YLR257W PE=1 SV=1	S	137	SLRASKSNSLITS	50.8112	U	K.S#NSLITSTDPVEDHISK.Y	81.56	68.67	100.83	278.48	100.06	91.02	167.86	152.1	103.33	7.12993	6.00309	8.8145	24.3446	8.74719	7.95692	14.6742	13.2965	9.03305	10.1481	9.75309	11.8143	13.0365	10.7421	10.3235	12.1699	12.1647	9.84784	0.852351
single site	sp|Q06146|YL257_YEAST	YLR257W	Uncharacterized protein YLR257W OS=Saccharomyces cerevisiae (strain ATCC 204508 / S288c) OX=559292 GN=YLR257W PE=1 SV=1	S	69	RDRSYTSVAELNR	50.5546	U	R.SYTS#VAELNR.E	115.76	116.53	165.14	117.95	108.21	111.49	120.29	127.27	94.26	10.7494	10.8209	15.3348	10.9527	10.0483	10.3529	11.17	11.8182	8.7529	10.1481	9.75309	11.8143	13.0365	10.7421	10.3235	12.1699	12.1647	9.84784	0.473487
single site	sp|Q06146|YL257_YEAST	YLR257W	Uncharacterized protein YLR257W OS=Saccharomyces cerevisiae (strain ATCC 204508 / S288c) OX=559292 GN=YLR257W PE=1 SV=1	S	252	TKNKTVSPSKGED	48.2092	U	K.TVS#PSKGEDSR.M	216.38	219.53	535.84	373.34	294.62	244.19	1030.18	596.81	186.24	5.85265	5.93785	14.4934	10.0981	7.96888	6.60485	27.8643	16.1425	5.03742	10.1481	9.75309	11.8143	13.0365	10.7421	10.3235	12.1699	12.1647	9.84784	0.672302
single site	sp|Q06146|YL257_YEAST	YLR257W	Uncharacterized protein YLR257W OS=Saccharomyces cerevisiae (strain ATCC 204508 / S288c) OX=559292 GN=YLR257W PE=1 SV=1	S	124	RNKSINSESFSSP	42.2431	U	K.S#INS#ESFSSPSLR.A	6.38	7.18	13.01	8.87	9.01	8.59	9.09	10.04	8.8	7.87946	8.86748	16.0677	10.9547	11.1276	10.6089	11.2264	12.3997	10.8682	10.1481	9.75309	11.8143	13.0365	10.7421	10.3235	12.1699	12.1647	9.84784	0.522517
single site	sp|Q06146|YL257_YEAST	YLR257W	Uncharacterized protein YLR257W OS=Saccharomyces cerevisiae (strain ATCC 204508 / S288c) OX=559292 GN=YLR257W PE=1 SV=1	S	270	TSNYSISLVDLEN	28.4389	U	R.M*YSTSNYSIS#LVDLENGPK.I	15.07	26.47	31.95	31.15	25.74	17.05	22.62	25.13	16.84	7.10782	12.4847	15.0693	14.692	12.1404	8.04169	10.6688	11.8527	7.94265	10.1481	9.75309	11.8143	13.0365	10.7421	10.3235	12.1699	12.1647	9.84784	0.64443
single site	sp|Q06146|YL257_YEAST	YLR257W	Uncharacterized protein YLR257W OS=Saccharomyces cerevisiae (strain ATCC 204508 / S288c) OX=559292 GN=YLR257W PE=1 SV=1	S	156	HISKYSSSGTPEN	26.6938	U	K.YSS#SGTPENITGEADDEDEDIIR.N	4.67	6.23	6.52	6.61	6.86	11.14	7.5	4.26	7.48	7.622	10.1681	10.6414	10.7883	11.1963	18.1818	12.2409	6.95283	12.2083	10.1481	9.75309	11.8143	13.0365	10.7421	10.3235	12.1699	12.1647	9.84784	-0.209117
single site	sp|P32618|YEF3_YEAST	YEL043W	Uncharacterized protein YEL043W OS=Saccharomyces cerevisiae (strain ATCC 204508 / S288c) OX=559292 GN=YEL043W PE=1 SV=1	T	154	RKWRRNTITSSTA	123.366	U	R.RNT#ITSSTAM*QPR.N	66.38	60.1	62.84	76.57	88.48	75.38	60.48	63.46	77.59	10.5151	9.52034	9.95438	12.1293	14.016	11.9408	9.58053	10.0526	12.2909	12.2864	14.6739	11.0194	6.52296	12.3024	11.4288	9.70678	10.2318	11.8275	-0.118502
single site	sp|P32618|YEF3_YEAST	YEL043W	Uncharacterized protein YEL043W OS=Saccharomyces cerevisiae (strain ATCC 204508 / S288c) OX=559292 GN=YEL043W PE=1 SV=1	S	930	SSTPSTSPSGRRM	42.6162	U	K.SASSPANADTDIQDSST#PSTS#PSGR.R	15.31	15.85	21.66	12.44	17.45	18.63	25.54	23.22	25.99	8.69442	9.00108	12.3005	7.06457	9.90971	10.5798	14.5039	13.1864	14.7595	12.2864	14.6739	11.0194	6.52296	12.3024	11.4288	9.70678	10.2318	11.8275	0.0520202
single site	sp|P32618|YEF3_YEAST	YEL043W	Uncharacterized protein YEL043W OS=Saccharomyces cerevisiae (strain ATCC 204508 / S288c) OX=559292 GN=YEL043W PE=1 SV=1	S	524	NMSRTGSIDLISN	39.6589	U	R.TGS#IDLISNNNK.S	13.6	19.27	16.65	18.54	18.07	14.22	18.55	15.8	18.39	8.88366	12.5874	10.876	12.1105	11.8035	9.28865	12.1171	10.3207	12.0125	12.2864	14.6739	11.0194	6.52296	12.3024	11.4288	9.70678	10.2318	11.8275	-0.0728113
single site	sp|P36004|KKQ8_YEAST	KKQ8	Probable serine/threonine-protein kinase KKQ8 OS=Saccharomyces cerevisiae (strain ATCC 204508 / S288c) OX=559292 GN=KKQ8 PE=1 SV=2	S	232	RLYTRRSHPDEES	220.102	U	R.S#HPDEESLESLPR.F	11.44	10.04	9.99	9.8	6.45	8.16	8.03	14.52	9.25	13.0474	11.4507	11.3937	11.177	7.3563	9.30657	9.1583	16.5602	10.5497	9.14692	11.2804	10.8487	14.4744	10.8484	8.22971	12.7815	11.4162	10.9737	0.0278584
single site	sp|P36004|KKQ8_YEAST	KKQ8	Probable serine/threonine-protein kinase KKQ8 OS=Saccharomyces cerevisiae (strain ATCC 204508 / S288c) OX=559292 GN=KKQ8 PE=1 SV=2	S	21	RRVRSFSESFKNL	91.0267	U	R.SFS#ESFK.N	80.02	88.81	67.14	65.47	91.89	72.39	81.36	99.31	104.47	10.6571	11.8278	8.94175	8.71934	12.238	9.64095	10.8356	13.2262	13.9134	9.14692	11.2804	10.8487	14.4744	10.8484	8.22971	12.7815	11.4162	10.9737	-0.101712
single site	sp|P36004|KKQ8_YEAST	KKQ8	Probable serine/threonine-protein kinase KKQ8 OS=Saccharomyces cerevisiae (strain ATCC 204508 / S288c) OX=559292 GN=KKQ8 PE=1 SV=2	T	331	NVEKSQTNHEKRT	41.4207	U	K.SQT#NHEK.R	9.89	9.21	7.61	14.79	8.03	6.74	8.36	6.99	8.58	12.3317	11.4838	9.48878	18.4414	10.0125	8.40399	10.4239	8.71571	10.6983	9.14692	11.2804	10.8487	14.4744	10.8484	8.22971	12.7815	11.4162	10.9737	0.659527
single site	sp|Q04660|ERB1_YEAST	ERB1	Ribosome biogenesis protein ERB1 OS=Saccharomyces cerevisiae (strain ATCC 204508 / S288c) OX=559292 GN=ERB1 PE=1 SV=1	S	20	SKKRAASEESDVE	5000	U	R.AAS#EES#DVEEDEDK.L	78.74	70.33	80.99	67.32	76.46	82.89	89.26	103.06	87.23	10.6943	9.55207	10.9999	9.14326	10.3846	11.2579	12.1231	13.9974	11.8474	11.8736	11.6485	10.5586	10.2651	11.3962	10.8847	10.6672	11.0004	11.7057	-9.76901e-05
single site	sp|Q04660|ERB1_YEAST	ERB1	Ribosome biogenesis protein ERB1 OS=Saccharomyces cerevisiae (strain ATCC 204508 / S288c) OX=559292 GN=ERB1 PE=1 SV=1	S	23	RAASEESDVEEDE	5000	U	R.AAS#EES#DVEEDEDK.L	991.67	1081.72	964.51	735.02	988.24	1090.44	1072.65	1051.77	1222.06	10.7813	11.7603	10.486	7.99102	10.744	11.8551	11.6617	11.4347	13.286	11.8736	11.6485	10.5586	10.2651	11.3962	10.8847	10.6672	11.0004	11.7057	0.5854
single site	sp|Q04660|ERB1_YEAST	ERB1	Ribosome biogenesis protein ERB1 OS=Saccharomyces cerevisiae (strain ATCC 204508 / S288c) OX=559292 GN=ERB1 PE=1 SV=1	S	72	KEAQDDSDDDSDA	5000	U	K.EAQDDS#DDDS#DAELNK.L	43.43	49.6	60.93	46.22	52.94	57.83	53.99	73.76	67.21	8.58453	9.80412	12.0436	9.13601	10.4643	11.4309	10.6719	14.5797	13.285	11.8736	11.6485	10.5586	10.2651	11.3962	10.8847	10.6672	11.0004	11.7057	-0.0706975
single site	sp|P32499|NUP2_YEAST	NUP2	Nucleoporin NUP2 OS=Saccharomyces cerevisiae (strain ATCC 204508 / S288c) OX=559292 GN=NUP2 PE=1 SV=2	S	203	NRKKDESDSENDI	5000	U	K.KDES#DS#ENDIEIK.G	845.16	857.26	947.65	616.39	899.04	1044.74	874.6	1080.55	961.91	10.399	10.5479	11.6601	7.58419	11.062	12.8547	10.7613	13.2953	11.8355	10.3521	10.6624	11.5064	12.0715	10.9786	11.306	11.6471	11.3148	10.1611	-0.295873
single site	sp|P32499|NUP2_YEAST	NUP2	Nucleoporin NUP2 OS=Saccharomyces cerevisiae (strain ATCC 204508 / S288c) OX=559292 GN=NUP2 PE=1 SV=2	S	205	KKDESDSENDIEI	5000	U	K.KDES#DS#ENDIEIK.G	101.19	119.64	140.35	77.77	113.36	110.07	101.52	123.32	103.56	10.2132	12.0753	14.1656	7.84937	11.4415	11.1094	10.2465	12.4468	10.4524	10.3521	10.6624	11.5064	12.0715	10.9786	11.306	11.6471	11.3148	10.1611	-0.145744
single site	sp|P32499|NUP2_YEAST	NUP2	Nucleoporin NUP2 OS=Saccharomyces cerevisiae (strain ATCC 204508 / S288c) OX=559292 GN=NUP2 PE=1 SV=2	S	399	PSAKEASQEDDNN	5000	U	K.EAS#QEDDNNNVEK.P	32.45	35.41	42.4	26.22	31.53	34.38	40.23	38.5	36.16	10.2276	11.1605	13.3636	8.26399	9.93759	10.8359	12.6797	12.1344	11.3969	10.3521	10.6624	11.5064	12.0715	10.9786	11.306	11.6471	11.3148	10.1611	-0.0409122
single site	sp|P32499|NUP2_YEAST	NUP2	Nucleoporin NUP2 OS=Saccharomyces cerevisiae (strain ATCC 204508 / S288c) OX=559292 GN=NUP2 PE=1 SV=2	T	590	ATKVDATPEESKP	152.475	U	K.VDAT#PEESK.P	41.45	34.68	31.06	20.25	39.09	56.2	27.11	39.95	36.05	12.721	10.6433	9.53229	6.21471	11.9967	17.2477	8.32003	12.2606	11.0637	10.3521	10.6624	11.5064	12.0715	10.9786	11.306	11.6471	11.3148	10.1611	-0.416785
single site	sp|P32499|NUP2_YEAST	NUP2	Nucleoporin NUP2 OS=Saccharomyces cerevisiae (strain ATCC 204508 / S288c) OX=559292 GN=NUP2 PE=1 SV=2	S	20	TYDSNESDDDVTP	129.395	U	R.ETYDS#NES#DDDVTPSTK.V	338.42	366.64	445.33	358.11	387.1	430.8	424.68	450.9	395.93	9.40602	10.1904	12.3775	9.95328	10.759	11.9736	11.8035	12.5323	11.0044	10.3521	10.6624	11.5064	12.0715	10.9786	11.306	11.6471	11.3148	10.1611	0.368254
single site	sp|P32499|NUP2_YEAST	NUP2	Nucleoporin NUP2 OS=Saccharomyces cerevisiae (strain ATCC 204508 / S288c) OX=559292 GN=NUP2 PE=1 SV=2	T	392	FSFGAATPSAKEA	87.8868	U	K.PVFSFGAAT#PSAK.E	26.97	20.7	25.3	19.83	29.57	33.07	44.14	22.9	31.13	10.6344	8.16214	9.97595	7.81909	11.6596	13.0397	17.4047	9.02961	12.2748	10.3521	10.6624	11.5064	12.0715	10.9786	11.306	11.6471	11.3148	10.1611	0.0148984
single site	sp|P32499|NUP2_YEAST	NUP2	Nucleoporin NUP2 OS=Saccharomyces cerevisiae (strain ATCC 204508 / S288c) OX=559292 GN=NUP2 PE=1 SV=2	S	284	NSKAEASFTFGTK	86.7558	U	K.AEAS#FTFGTK.H	0	4.64	0	3.25	2.22	0	14.6	10.45	8.12	0	10.7209	0	7.50924	5.12939	0	33.7338	24.1451	18.7616	10.3521	10.6624	11.5064	12.0715	10.9786	11.306	11.6471	11.3148	10.1611	0.114247
single site	sp|P32499|NUP2_YEAST	NUP2	Nucleoporin NUP2 OS=Saccharomyces cerevisiae (strain ATCC 204508 / S288c) OX=559292 GN=NUP2 PE=1 SV=2	S	164	QKSSDSSSEDEVK	68.6909	U	K.SSDS#S#S#EDEVK.V	333.34	303.37	309.02	292.1	294.84	298.03	310.29	361.8	292.85	11.9236	10.8515	11.0536	10.4484	10.5464	10.6605	11.0991	12.9416	10.4752	10.3521	10.6624	11.5064	12.0715	10.9786	11.306	11.6471	11.3148	10.1611	-0.0487745
single site	sp|P32499|NUP2_YEAST	NUP2	Nucleoporin NUP2 OS=Saccharomyces cerevisiae (strain ATCC 204508 / S288c) OX=559292 GN=NUP2 PE=1 SV=2	S	165	KSSDSSSEDEVKV	62.524	U	K.SSDS#S#S#EDEVK.V	48.23	46.12	50	42	41.59	46.72	51.13	60.01	53.46	10.9798	10.4995	11.3828	9.56154	9.4682	10.6361	11.64	13.6616	12.1705	10.3521	10.6624	11.5064	12.0715	10.9786	11.306	11.6471	11.3148	10.1611	-0.165364
single site	sp|P32499|NUP2_YEAST	NUP2	Nucleoporin NUP2 OS=Saccharomyces cerevisiae (strain ATCC 204508 / S288c) OX=559292 GN=NUP2 PE=1 SV=2	S	84	EAQVDNSPTTESN	62.3519	U	R.ADGTGEAQVDNS#PTTESNSR.L	130.88	132.27	163.76	115.9	138.4	151.27	130.9	150.9	110.2	10.6886	10.8021	13.3738	9.46524	11.3028	12.3538	10.6903	12.3236	8.99974	10.3521	10.6624	11.5064	12.0715	10.9786	11.306	11.6471	11.3148	10.1611	0.286325
single site	sp|P32499|NUP2_YEAST	NUP2	Nucleoporin NUP2 OS=Saccharomyces cerevisiae (strain ATCC 204508 / S288c) OX=559292 GN=NUP2 PE=1 SV=2	S	17	QRETYDSNESDDD	59.2982	U	R.ETYDS#NES#DDDVTPSTK.V	79.21	103	101.59	78.47	93.4	103.94	110.72	110.16	104.41	8.95129	11.6397	11.4804	8.86767	10.5549	11.746	12.5121	12.4489	11.7991	10.3521	10.6624	11.5064	12.0715	10.9786	11.306	11.6471	11.3148	10.1611	-0.0057261
single site	sp|P32499|NUP2_YEAST	NUP2	Nucleoporin NUP2 OS=Saccharomyces cerevisiae (strain ATCC 204508 / S288c) OX=559292 GN=NUP2 PE=1 SV=2	S	163	VQKSSDSSSEDEV	53.0496	U	K.SSDS#SSEDEVK.V	356.33	374.68	385.9	350.27	372.45	405.53	375.72	429.62	343.07	10.5002	11.0409	11.3715	10.3216	10.9752	11.95	11.0715	12.6598	10.1094	10.3521	10.6624	11.5064	12.0715	10.9786	11.306	11.6471	11.3148	10.1611	0.313621
single site	sp|P32499|NUP2_YEAST	NUP2	Nucleoporin NUP2 OS=Saccharomyces cerevisiae (strain ATCC 204508 / S288c) OX=559292 GN=NUP2 PE=1 SV=2	S	581	EATGNESQDATKV	34.761	U	K.EESTT#EATGNES#QDATK.V	104.49	101.2	97.9	95.73	105.16	126.46	107.49	135	114.3	10.5788	10.2457	9.91162	9.69192	10.6466	12.8031	10.8825	13.6677	11.572	10.3521	10.6624	11.5064	12.0715	10.9786	11.306	11.6471	11.3148	10.1611	-0.103146
single site	sp|P32499|NUP2_YEAST	NUP2	Nucleoporin NUP2 OS=Saccharomyces cerevisiae (strain ATCC 204508 / S288c) OX=559292 GN=NUP2 PE=1 SV=2	T	585	NESQDATKVDATP	18.5729	U	K.EESTTEATGNESQDAT#K.V	41	35.57	45.88	30.42	46.05	49.02	38.02	54.06	45.6	10.6322	9.22411	11.8977	7.88859	11.9418	12.712	9.85945	14.019	11.8251	10.3521	10.6624	11.5064	12.0715	10.9786	11.306	11.6471	11.3148	10.1611	-0.22462
single site	sp|P32499|NUP2_YEAST	NUP2	Nucleoporin NUP2 OS=Saccharomyces cerevisiae (strain ATCC 204508 / S288c) OX=559292 GN=NUP2 PE=1 SV=2	S	368	PDASKPSFSFGVP	16.9083	U	K.NTPDASKPS#FSFGVPNSSK.N	8.95	9.12	9.92	12.56	9.73	9.1	6.39	10.01	9.55	10.4887	10.6879	11.6255	14.7193	11.4028	10.6645	7.48857	11.7309	11.1918	10.3521	10.6624	11.5064	12.0715	10.9786	11.306	11.6471	11.3148	10.1611	0.248158
single site	sp|P32499|NUP2_YEAST	NUP2	Nucleoporin NUP2 OS=Saccharomyces cerevisiae (strain ATCC 204508 / S288c) OX=559292 GN=NUP2 PE=1 SV=2	T	565	KGSQTTTNDSKEE	15.9503	U	K.GSQTTT#NDSKEESTTEATGNESQDATK.V	5.85	8.06	9.02	6.09	2.47	7.9	7.55	4.31	3.37	10.7104	14.7565	16.5141	11.1498	4.52215	14.4636	13.8228	7.89088	6.1699	10.3521	10.6624	11.5064	12.0715	10.9786	11.306	11.6471	11.3148	10.1611	0.37543
single site	sp|P32499|NUP2_YEAST	NUP2	Nucleoporin NUP2 OS=Saccharomyces cerevisiae (strain ATCC 204508 / S288c) OX=559292 GN=NUP2 PE=1 SV=2	S	248	TNAKPFSFSSATS	14.9942	U	K.PFS#FSSATSTTEQTK.S	3.05	7.75	5.52	4.85	4.75	5.18	4.51	4.22	4.45	6.88799	17.5023	12.4661	10.953	10.7272	11.6983	10.1852	9.53026	10.0497	10.3521	10.6624	11.5064	12.0715	10.9786	11.306	11.6471	11.3148	10.1611	0.0750152
single site	sp|P32499|NUP2_YEAST	NUP2	Nucleoporin NUP2 OS=Saccharomyces cerevisiae (strain ATCC 204508 / S288c) OX=559292 GN=NUP2 PE=1 SV=2	S	538	NLPANSSTSPAPS	0	U	K.TTANLPANSS#TSPAPSIPSTGFK.F	45.69	45.7	56.49	42.66	48.61	45.44	50.22	43.92	39.36	10.9283	10.9307	13.5114	10.2035	11.6267	10.8685	12.0118	10.5049	9.41424	10.3521	10.6624	11.5064	12.0715	10.9786	11.306	11.6471	11.3148	10.1611	0.365525
single site	sp|P32499|NUP2_YEAST	NUP2	Nucleoporin NUP2 OS=Saccharomyces cerevisiae (strain ATCC 204508 / S288c) OX=559292 GN=NUP2 PE=1 SV=2	T	574	SKEESTTEATGNE	0	U	K.EESTT#EATGNES#QDATK.V	21.97	25.02	29.76	49.05	23.49	32.58	31.54	30.53	26.9	8.1118	9.23793	10.988	18.1103	8.67302	12.0292	11.6453	11.2723	9.93206	10.3521	10.6624	11.5064	12.0715	10.9786	11.306	11.6471	11.3148	10.1611	0.790968
single site	sp|P00445|SODC_YEAST	SOD1	Superoxide dismutase [Cu-Zn] OS=Saccharomyces cerevisiae (strain ATCC 204508 / S288c) OX=559292 GN=SOD1 PE=1 SV=2	S	117	TSVVGRSVVIHAG	5000	U	R.S#VVIHAGQDDLGK.G	9.18	7.65	10.5	9.41	5.35	7.49	7.13	9.91	11.15	11.804	9.8367	13.5014	12.0998	6.87926	9.63096	9.16806	12.7427	14.3371	9.29924	8.84972	11.7571	11.1393	10.5493	10.413	13.0247	14.0564	10.9112	0.222326
single site	sp|P00445|SODC_YEAST	SOD1	Superoxide dismutase [Cu-Zn] OS=Saccharomyces cerevisiae (strain ATCC 204508 / S288c) OX=559292 GN=SOD1 PE=1 SV=2	S	39	YEIAGNSPNAERG	349.914	U	K.FEQASESEPTTVSYEIAGNS#PNAER.G	315.11	313.17	449.46	396.48	358.19	384.68	448.1	455.71	383.99	8.99058	8.93523	12.8238	11.3122	10.2197	10.9755	12.785	13.0021	10.9558	9.29924	8.84972	11.7571	11.1393	10.5493	10.413	13.0247	14.0564	10.9112	0.932595
single site	sp|P00445|SODC_YEAST	SOD1	Superoxide dismutase [Cu-Zn] OS=Saccharomyces cerevisiae (strain ATCC 204508 / S288c) OX=559292 GN=SOD1 PE=1 SV=2	T	76	KTHGAPTDEVRHV	213.202	U	K.THGAPT#DEVR.H	18.9	21.5	33.77	13.36	27.79	26.2	14.6	38.72	23.54	8.65464	9.84522	15.4639	6.11778	12.7255	11.9974	6.68559	17.7306	10.7794	9.29924	8.84972	11.7571	11.1393	10.5493	10.413	13.0247	14.0564	10.9112	0.383123
single site	sp|P00445|SODC_YEAST	SOD1	Superoxide dismutase [Cu-Zn] OS=Saccharomyces cerevisiae (strain ATCC 204508 / S288c) OX=559292 GN=SOD1 PE=1 SV=2	S	135	KGDTEESLKTGNA	154.006	U	K.GDTEES#LK.T	51.97	44.63	58.41	50.41	49.34	61.82	79.73	80.32	77.77	9.3741	8.05014	10.5357	9.09271	8.89971	11.1508	14.3813	14.4877	14.0278	9.29924	8.84972	11.7571	11.1393	10.5493	10.413	13.0247	14.0564	10.9112	0.780704
single site	sp|P00445|SODC_YEAST	SOD1	Superoxide dismutase [Cu-Zn] OS=Saccharomyces cerevisiae (strain ATCC 204508 / S288c) OX=559292 GN=SOD1 PE=1 SV=2	S	24	VKFEQASESEPTT	88.6885	U	K.FEQAS#ESEPTTVSYEIAGNSPNAER.G	67.68	60.88	113.1	91.08	63.87	83.99	82.9	77.75	64.22	9.5936	8.62971	16.0319	12.9105	9.05354	11.9055	11.751	11.021	9.10315	9.29924	8.84972	11.7571	11.1393	10.5493	10.413	13.0247	14.0564	10.9112	0.429708
single site	sp|Q12515|PAR32_YEAST	PAR32	Protein PAR32 OS=Saccharomyces cerevisiae (strain ATCC 204508 / S288c) OX=559292 GN=PAR32 PE=1 SV=1	S	246	GAGNIISPKSSRN	5000	U	R.GGAGNIIS#PK.S	426.02	420.53	398.82	409.6	453.88	443.54	608.66	716.29	501.26	9.72959	9.60421	9.10839	9.35459	10.3659	10.1297	13.9008	16.3589	11.448	10.3101	9.74681	10.7714	12.2958	11.0791	10.3051	12.6689	12.18	10.6428	0.61255
single site	sp|Q12515|PAR32_YEAST	PAR32	Protein PAR32 OS=Saccharomyces cerevisiae (strain ATCC 204508 / S288c) OX=559292 GN=PAR32 PE=1 SV=1	T	253	PKSSRNTINHNLN	5000	U	R.NT#INHNLNDDDEDK.F	751.33	763.35	774.83	700.81	772.42	858.93	935.76	941.29	978.63	10.0481	10.2088	10.3624	9.37244	10.3301	11.4871	12.5146	12.5886	13.0879	10.3101	9.74681	10.7714	12.2958	11.0791	10.3051	12.6689	12.18	10.6428	0.257713
single site	sp|Q12515|PAR32_YEAST	PAR32	Protein PAR32 OS=Saccharomyces cerevisiae (strain ATCC 204508 / S288c) OX=559292 GN=PAR32 PE=1 SV=1	S	174	NKKKVASNGGNEE	5000	U	K.KVAS#NGGNEEDEIR.G	295.75	287.96	311.85	331.35	322.95	323.86	436.91	493.64	429.24	9.14641	8.90549	9.64432	10.2474	9.9876	10.0157	13.5119	15.2664	13.2747	10.3101	9.74681	10.7714	12.2958	11.0791	10.3051	12.6689	12.18	10.6428	0.645824
single site	sp|Q12515|PAR32_YEAST	PAR32	Protein PAR32 OS=Saccharomyces cerevisiae (strain ATCC 204508 / S288c) OX=559292 GN=PAR32 PE=1 SV=1	S	39	KSMSKPSPVLLPL	5000	U	K.PS#PVLLPLK.S	108.66	83.34	107.17	76.29	95.36	116.83	89.3	140.16	99.69	11.8521	9.09031	11.6896	8.32134	10.4014	12.7432	9.7404	15.288	10.8737	10.3101	9.74681	10.7714	12.2958	11.0791	10.3051	12.6689	12.18	10.6428	-0.0110167
single site	sp|Q12515|PAR32_YEAST	PAR32	Protein PAR32 OS=Saccharomyces cerevisiae (strain ATCC 204508 / S288c) OX=559292 GN=PAR32 PE=1 SV=1	T	51	LKSNSKTVANNNN	279.764	U	K.T#VANNNNNGSNQEK.V	29.05	27.01	93.04	36.08	25.05	26.23	36.8	38.41	44.03	8.16699	7.59348	26.1569	10.1434	7.04245	7.37419	10.3458	10.7984	12.3784	10.3101	9.74681	10.7714	12.2958	11.0791	10.3051	12.6689	12.18	10.6428	0.0394204
single site	sp|Q12515|PAR32_YEAST	PAR32	Protein PAR32 OS=Saccharomyces cerevisiae (strain ATCC 204508 / S288c) OX=559292 GN=PAR32 PE=1 SV=1	S	284	KKKKKKSGFFSSL	159.35	U	K.S#GFFSSLK.T	40.44	29.33	34.17	55.18	39.62	57.66	66.86	78.14	60.3	8.75893	6.35261	7.40091	11.9515	8.58133	12.4886	14.4813	16.9244	13.0604	10.3101	9.74681	10.7714	12.2958	11.0791	10.3051	12.6689	12.18	10.6428	0.693199
single site	sp|Q12515|PAR32_YEAST	PAR32	Protein PAR32 OS=Saccharomyces cerevisiae (strain ATCC 204508 / S288c) OX=559292 GN=PAR32 PE=1 SV=1	T	193	NIEDEDTINANED	82.707	U	R.GGNIEDEDT#INANEDNLFVVTSNGNALAAIK.S	91.39	109.95	139.8	123.43	124.71	137.34	135.78	154.77	133.79	7.94033	9.55289	12.1464	10.7241	10.8353	11.9326	11.7971	13.447	11.6242	10.3101	9.74681	10.7714	12.2958	11.0791	10.3051	12.6689	12.18	10.6428	0.493875
single site	sp|Q12515|PAR32_YEAST	PAR32	Protein PAR32 OS=Saccharomyces cerevisiae (strain ATCC 204508 / S288c) OX=559292 GN=PAR32 PE=1 SV=1	S	141	ATRSHQSLHATTS	77.5066	U	R.S#HQS#LHATTSSPNNNAPIVVGR.G	3.35	13.6	12.09	15.44	9.76	8.28	7.83	16.47	10.85	3.42992	13.9244	12.3784	15.8083	9.99283	8.47753	8.01679	16.8629	11.1088	10.3101	9.74681	10.7714	12.2958	11.0791	10.3051	12.6689	12.18	10.6428	0.316142
single site	sp|Q12515|PAR32_YEAST	PAR32	Protein PAR32 OS=Saccharomyces cerevisiae (strain ATCC 204508 / S288c) OX=559292 GN=PAR32 PE=1 SV=1	S	134	NTRSRISATRSHQ	72.7672	U	R.SRIS#ATR.S	171.67	256.43	299.28	275.03	251.22	263.37	320.83	577.98	287.39	6.35062	9.48616	11.0713	10.1742	9.29343	9.7429	11.8685	21.3813	10.6315	10.3101	9.74681	10.7714	12.2958	11.0791	10.3051	12.6689	12.18	10.6428	0.541437
single site	sp|P53121|FLC3_YEAST	FLC3	Putative flavin carrier protein 3 OS=Saccharomyces cerevisiae (strain ATCC 204508 / S288c) OX=559292 GN=FLC3 PE=1 SV=1	S	782	RDDSINSLGNNKQ	5000	U	R.DDS#INS#LGNNK.Q	24.63	35.58	25.18	32.56	29.24	34	39.03	34.11	34.66	8.52279	12.3118	8.7131	11.2668	10.118	11.7651	13.5057	11.8032	11.9935	10.4441	12.8082	11.3726	10.2676	10.1871	12.2142	9.71366	11.7803	11.2123	0.133685
single site	sp|P53121|FLC3_YEAST	FLC3	Putative flavin carrier protein 3 OS=Saccharomyces cerevisiae (strain ATCC 204508 / S288c) OX=559292 GN=FLC3 PE=1 SV=1	S	635	KDHDDNSDYESND	173.124	U	K.DHDDNS#DYES#NDT#GVNDELK.Q	7.62	4.4	5.05	4.85	2.47	4.62	4.03	0	4.91	20.0791	11.5942	13.307	12.78	6.50856	12.1739	10.6192	0	12.9381	10.4441	12.8082	11.3726	10.2676	10.1871	12.2142	9.71366	11.7803	11.2123	-0.157918
single site	sp|P53121|FLC3_YEAST	FLC3	Putative flavin carrier protein 3 OS=Saccharomyces cerevisiae (strain ATCC 204508 / S288c) OX=559292 GN=FLC3 PE=1 SV=1	S	687	PKNENASTDALRV	24.6414	U	K.NENAS#TDALRVEAPK.Q	114.76	115.78	93.14	70.73	106.28	128.34	120.36	106.24	177.81	11.1047	11.2034	9.01262	6.84413	10.2841	12.4187	11.6465	10.2802	17.2056	10.4441	12.8082	11.3726	10.2676	10.1871	12.2142	9.71366	11.7803	11.2123	0.203172
single site	sp|P36157|MSA2_YEAST	MSA2	Putative transcriptional activator MSA2 OS=Saccharomyces cerevisiae (strain ATCC 204508 / S288c) OX=559292 GN=MSA2 PE=1 SV=1	S	244	SPRQFRSPARLID	5000	U	R.QFRS#PAR.L	379.53	462	549.95	409.32	422.39	510.88	176.05	229.79	170.53	11.4646	13.9558	16.6126	12.3645	12.7593	15.4324	5.31802	6.94137	5.15128	11.763	12.5352	13.7498	12.2921	11.7465	12.9404	8.41828	8.1615	8.39315	0.979389
single site	sp|P36157|MSA2_YEAST	MSA2	Putative transcriptional activator MSA2 OS=Saccharomyces cerevisiae (strain ATCC 204508 / S288c) OX=559292 GN=MSA2 PE=1 SV=1	S	292	SMLRRPSLPHIDE	314.43	U	R.RPS#LPHIDEVIPQDSNPANYSDR.S	37.03	49.42	59.74	39.53	41.03	47.17	29.52	39.58	33.25	9.84134	13.1342	15.8769	10.5058	10.9044	12.5362	7.84543	10.519	8.83674	11.763	12.5352	13.7498	12.2921	11.7465	12.9404	8.41828	8.1615	8.39315	0.784152
single site	sp|P36157|MSA2_YEAST	MSA2	Putative transcriptional activator MSA2 OS=Saccharomyces cerevisiae (strain ATCC 204508 / S288c) OX=559292 GN=MSA2 PE=1 SV=1	S	264	NTSLLMSPPRTTN	154.187	U	R.LIDPLPISDWNTSLLM*S#PPR.T	10.29	6.41	9.36	13.41	13.7	19.27	0	5.06	4.33	12.5749	7.83331	11.4383	16.3876	16.742	23.5488	0	6.18355	5.29146	11.763	12.5352	13.7498	12.2921	11.7465	12.9404	8.41828	8.1615	8.39315	0.722885
single site	sp|P39001|UME6_YEAST	UME6	Transcriptional regulatory protein UME6 OS=Saccharomyces cerevisiae (strain ATCC 204508 / S288c) OX=559292 GN=UME6 PE=1 SV=2	S	645	RIDRRLSAPEQQQ	5000	U	R.RLS#APEQQQQLEVPPLK.K	17.18	27.09	15.23	18.65	16.69	13.67	15.86	27.18	22.32	9.88095	15.5806	8.75942	10.7264	9.59913	7.8622	9.12176	15.6324	12.8372	9.94867	10.6327	10.5666	12.6349	10.1528	10.0352	12.9658	12.3712	10.692	0.223454
single site	sp|P39001|UME6_YEAST	UME6	Transcriptional regulatory protein UME6 OS=Saccharomyces cerevisiae (strain ATCC 204508 / S288c) OX=559292 GN=UME6 PE=1 SV=2	S	114	PSLKVQSGGDIKD	5000	U	K.VQS#GGDIK.D	24.24	21.72	17.66	14.26	17.93	23.5	19.37	22.03	21.96	13.2698	11.8903	9.66771	7.80643	9.81551	12.8647	10.6038	12.06	12.0217	9.94867	10.6327	10.5666	12.6349	10.1528	10.0352	12.9658	12.3712	10.692	-0.466482
single site	sp|P39001|UME6_YEAST	UME6	Transcriptional regulatory protein UME6 OS=Saccharomyces cerevisiae (strain ATCC 204508 / S288c) OX=559292 GN=UME6 PE=1 SV=2	S	141	LQDRRDSDNAVHA	352.462	U	R.RDS#DNAVHAAAS#PLAPSNTPSDPK.S	119.05	113.73	135.83	155.34	130.4	113.33	135.83	167.02	132.13	9.89889	9.45654	11.2941	12.9164	10.8426	9.42328	11.2941	13.8875	10.9865	9.94867	10.6327	10.5666	12.6349	10.1528	10.0352	12.9658	12.3712	10.692	0.748754
single site	sp|P39001|UME6_YEAST	UME6	Transcriptional regulatory protein UME6 OS=Saccharomyces cerevisiae (strain ATCC 204508 / S288c) OX=559292 GN=UME6 PE=1 SV=2	S	59	HAEDEVSDGANSR	176.912	U	K.HAEDEVS#DGANSR.H	84.34	76.8	76.81	92.29	112.68	94.11	106.83	122.47	100.49	9.72982	8.85997	8.86112	10.647	12.9992	10.8569	12.3244	14.1287	11.5929	9.94867	10.6327	10.5666	12.6349	10.1528	10.0352	12.9658	12.3712	10.692	0.429358
single site	sp|P39001|UME6_YEAST	UME6	Transcriptional regulatory protein UME6 OS=Saccharomyces cerevisiae (strain ATCC 204508 / S288c) OX=559292 GN=UME6 PE=1 SV=2	S	150	AVHAAASPLAPSN	121.303	U	R.RDS#DNAVHAAAS#PLAPSNTPSDPK.S	46.36	54.94	61.97	70.75	58.42	53.05	56.71	73.96	59.18	8.65992	10.2626	11.5758	13.2159	10.9127	9.90959	10.5933	13.8155	11.0547	9.94867	10.6327	10.5666	12.6349	10.1528	10.0352	12.9658	12.3712	10.692	0.663506
single site	sp|P39001|UME6_YEAST	UME6	Transcriptional regulatory protein UME6 OS=Saccharomyces cerevisiae (strain ATCC 204508 / S288c) OX=559292 GN=UME6 PE=1 SV=2	S	270	NGKTTNSPMSILS	60.861	U	K.TTNS#PM*SILSR.N	35.41	31.47	23.67	25.4	27.81	37.88	34.09	30.47	29.97	12.8218	11.3952	8.57081	9.19723	10.0699	13.7162	12.3438	11.0331	10.852	9.94867	10.6327	10.5666	12.6349	10.1528	10.0352	12.9658	12.3712	10.692	-0.196639
single site	sp|P39001|UME6_YEAST	UME6	Transcriptional regulatory protein UME6 OS=Saccharomyces cerevisiae (strain ATCC 204508 / S288c) OX=559292 GN=UME6 PE=1 SV=2	S	47	ATLMNSSQDGKKH	41.1624	U	R.ATLM*NSS#QDGK.K	75.02	62.38	63.78	57	71.42	77.65	77.2	86.11	79.21	11.5456	9.60032	9.81578	8.77233	10.9916	11.9504	11.8811	13.2524	12.1905	9.94867	10.6327	10.5666	12.6349	10.1528	10.0352	12.9658	12.3712	10.692	0.0176896
single site	sp|P39001|UME6_YEAST	UME6	Transcriptional regulatory protein UME6 OS=Saccharomyces cerevisiae (strain ATCC 204508 / S288c) OX=559292 GN=UME6 PE=1 SV=2	T	249	SGIRSRTGSDLPL	0	U	R.T#GSDLPLIITSANK.N	2.15	6.71	5.77	5.13	4.17	6.64	2.57	3.74	4.09	5.24774	16.3778	14.0835	12.5214	10.1782	16.207	6.27288	9.12863	9.98291	9.94867	10.6327	10.5666	12.6349	10.1528	10.0352	12.9658	12.3712	10.692	-0.280311
single site	sp|Q12494|KCS1_YEAST	KCS1	Inositol hexakisphosphate kinase 1 OS=Saccharomyces cerevisiae (strain ATCC 204508 / S288c) OX=559292 GN=KCS1 PE=1 SV=1	S	1049	NDDAQVSDxxxxx	297.393	U	R.YNDDAQVS#D.-	42.64	34.09	40.82	38.98	54.26	41.38	42.73	34.78	53.32	11.1332	8.90078	10.658	10.1775	14.1671	10.8042	11.1567	9.08094	13.9217	10.4796	9.60693	9.70725	14.2502	11.436	10.4912	11.5719	11.3182	11.1389	0.0919132
single site	sp|Q12494|KCS1_YEAST	KCS1	Inositol hexakisphosphate kinase 1 OS=Saccharomyces cerevisiae (strain ATCC 204508 / S288c) OX=559292 GN=KCS1 PE=1 SV=1	S	97	SEATPKSVPEGLQ	284.47	U	K.S#VPEGLQVSEK.K	14.87	11.73	19	14.72	17.25	15.11	27.99	27.23	20.5	8.83017	6.96556	11.2827	8.74109	10.2435	8.97268	16.6211	16.1698	12.1734	10.4796	9.60693	9.70725	14.2502	11.436	10.4912	11.5719	11.3182	11.1389	0.125423
single site	sp|Q12494|KCS1_YEAST	KCS1	Inositol hexakisphosphate kinase 1 OS=Saccharomyces cerevisiae (strain ATCC 204508 / S288c) OX=559292 GN=KCS1 PE=1 SV=1	S	537	KLKRRDSGSTMIN	49.1765	U	R.RDS#GSTMINTELK.N	10.02	7	9.96	11.66	9	8.59	12.27	11.66	9.58	11.1656	7.80031	11.0987	12.9931	10.029	9.5721	13.6728	12.9931	10.6753	10.4796	9.60693	9.70725	14.2502	11.436	10.4912	11.5719	11.3182	11.1389	0.627194
single site	sp|Q12494|KCS1_YEAST	KCS1	Inositol hexakisphosphate kinase 1 OS=Saccharomyces cerevisiae (strain ATCC 204508 / S288c) OX=559292 GN=KCS1 PE=1 SV=1	S	581	NARLGSSPSFLTQ	21.141	U	R.LGSS#PSFLTQK.S	16	18.22	21.51	13.59	18.5	17.84	21.36	14.81	18.37	9.98752	11.3733	13.427	8.48315	11.5481	11.1361	13.3333	9.24469	11.4669	10.4796	9.60693	9.70725	14.2502	11.436	10.4912	11.5719	11.3182	11.1389	-0.564401
single site	sp|Q12494|KCS1_YEAST	KCS1	Inositol hexakisphosphate kinase 1 OS=Saccharomyces cerevisiae (strain ATCC 204508 / S288c) OX=559292 GN=KCS1 PE=1 SV=1	S	473	KRSLSSSNQPSLL	0	U	R.SLSSS#NQPSLLPEVVLNDNR.H	0	3.46	4.93	3.84	2.53	2.48	5.11	7.03	4.53	0	10.2035	14.5385	11.3241	7.46093	7.31348	15.0693	20.7313	13.3589	10.4796	9.60693	9.70725	14.2502	11.436	10.4912	11.5719	11.3182	11.1389	0.142934
single site	sp|Q05027|TAF9_YEAST	TAF9	Transcription initiation factor TFIID subunit 9 OS=Saccharomyces cerevisiae (strain ATCC 204508 / S288c) OX=559292 GN=TAF9 PE=1 SV=1	S	156	DLEDPKSMxxxxx	5000	U	K.EWDLEDPKS#M*.-	5.84	4.6	4.65	4.61	5.06	3.17	6.71	5.58	2.92	13.5373	10.663	10.7789	10.6861	11.7293	7.34817	15.554	12.9346	6.76866	10.4563	10.5391	11.9186	11.6067	10.4571	11.6033	11.3135	11.8752	10.2304	0.133954
single site	sp|Q05027|TAF9_YEAST	TAF9	Transcription initiation factor TFIID subunit 9 OS=Saccharomyces cerevisiae (strain ATCC 204508 / S288c) OX=559292 GN=TAF9 PE=1 SV=1	S	16	NKNSVGSVSEVGP	58.4557	U	K.NS#VGS#VSEVGPDSTQEETPR.D	7.3	10.87	15.24	5.18	12.25	8.19	5.16	11.39	6.07	8.9406	13.3129	18.665	6.34415	15.0031	10.0306	6.31966	13.9498	7.43417	10.4563	10.5391	11.9186	11.6067	10.4571	11.6033	11.3135	11.8752	10.2304	0.222379
single site	sp|Q05027|TAF9_YEAST	TAF9	Transcription initiation factor TFIID subunit 9 OS=Saccharomyces cerevisiae (strain ATCC 204508 / S288c) OX=559292 GN=TAF9 PE=1 SV=1	T	25	EVGPDSTQEETPR	21.141	U	K.NSVGSVSEVGPDST#QEETPR.D	14.53	13.71	18.67	11.18	17.32	14.12	13.16	18.37	16.8	10.5397	9.94487	13.5427	8.10968	12.5635	10.2423	9.54592	13.3251	12.1863	10.4563	10.5391	11.9186	11.6067	10.4571	11.6033	11.3135	11.8752	10.2304	0.0556365
single site	sp|Q05027|TAF9_YEAST	TAF9	Transcription initiation factor TFIID subunit 9 OS=Saccharomyces cerevisiae (strain ATCC 204508 / S288c) OX=559292 GN=TAF9 PE=1 SV=1	S	80	YNDYAGSGNSAGS	0	U	K.DALVYNDYAGS#GNSAGSGLGVEDIR.L	4.13	3.93	8.17	4.36	4.55	7.86	7	7.51	6.5	7.64673	7.27643	15.1268	8.07258	8.42437	14.5529	12.9606	13.9048	12.0348	10.4563	10.5391	11.9186	11.6067	10.4571	11.6033	11.3135	11.8752	10.2304	0.644526
single site	sp|Q03954|SPC19_YEAST	SPC19	DASH complex subunit SPC19 OS=Saccharomyces cerevisiae (strain ATCC 204508 / S288c) OX=559292 GN=SPC19 PE=1 SV=1	S	107	RLKKNISMDDDDA	363.97	U	K.NIS#MDDDDALNSPDMGQEYEGR.D	46.8	48.42	65.19	47.67	47.03	49.89	37.25	58.29	43.06	10.55	10.9152	14.6957	10.7462	10.6019	11.2466	8.3972	13.1402	9.70694	10.0643	10.9805	12.2421	10.0718	10.4545	11.7667	11.0971	12.4694	10.8538	0.66341
single site	sp|Q03954|SPC19_YEAST	SPC19	DASH complex subunit SPC19 OS=Saccharomyces cerevisiae (strain ATCC 204508 / S288c) OX=559292 GN=SPC19 PE=1 SV=1	S	116	DDDALNSPDMGQE	197.636	U	K.NISM*DDDDALNS#PDM*GQEYEGR.D	206.87	209.74	296.25	161.7	191.07	253.88	183.67	222.34	183.77	10.8349	10.9852	15.5162	8.46912	10.0074	13.2971	9.61981	11.6452	9.62504	10.0643	10.9805	12.2421	10.0718	10.4545	11.7667	11.0971	12.4694	10.8538	0.742812
single site	sp|P38712|RRP3_YEAST	RRP3	ATP-dependent rRNA helicase RRP3 OS=Saccharomyces cerevisiae (strain ATCC 204508 / S288c) OX=559292 GN=RRP3 PE=1 SV=2	S	45	KEGGSESDSEEDA	122.539	U	K.EGGS#ES#DS#EEDATAEK.K	62.36	61.1	68.95	60.26	69.07	73.88	72.94	78.03	79.53	9.95975	9.75851	11.0123	9.62435	11.0314	11.7997	11.6495	12.4625	12.702	9.34335	12.2262	9.20968	14.137	13.4263	10.216	10.466	9.72845	11.247	-0.401169
single site	sp|P38854|TDA11_YEAST	TDA11	Topoisomerase I damage affected protein 11 OS=Saccharomyces cerevisiae (strain ATCC 204508 / S288c) OX=559292 GN=TDA11 PE=1 SV=1	S	286	NQSRSVSPQDIQE	5000	U	R.S#VS#PQDIQER.R	537.67	511.98	582.94	510.05	522.28	563.06	756.28	769.38	659.18	9.93327	9.45866	10.7696	9.423	9.64894	10.4023	13.972	14.214	12.1781	11.5378	11.4243	11.8714	10.3987	11.5568	11.8226	10.0018	10.8679	10.5185	-0.561594
single site	sp|P38854|TDA11_YEAST	TDA11	Topoisomerase I damage affected protein 11 OS=Saccharomyces cerevisiae (strain ATCC 204508 / S288c) OX=559292 GN=TDA11 PE=1 SV=1	T	236	LDPSLNTPVKNRA	180.104	U	K.HLDPSLNT#PVK.N	152.57	137.68	158.09	191.1	185.33	176.65	330.59	333.03	234.61	8.03148	7.24765	8.32206	10.0597	9.75601	9.29908	17.4027	17.5311	12.3502	11.5378	11.4243	11.8714	10.3987	11.5568	11.8226	10.0018	10.8679	10.5185	-0.711566
single site	sp|P38854|TDA11_YEAST	TDA11	Topoisomerase I damage affected protein 11 OS=Saccharomyces cerevisiae (strain ATCC 204508 / S288c) OX=559292 GN=TDA11 PE=1 SV=1	S	244	VKNRAFSPVYQNI	133.85	U	R.AFS#PVYQNIPLESR.T	16.44	10.02	22.71	9.05	14.71	21.73	21.91	22.61	23.69	10.0939	6.15215	13.9436	5.55658	9.03174	13.3419	13.4524	13.8822	14.5453	11.5378	11.4243	11.8714	10.3987	11.5568	11.8226	10.0018	10.8679	10.5185	-0.0272817
single site	sp|P38854|TDA11_YEAST	TDA11	Topoisomerase I damage affected protein 11 OS=Saccharomyces cerevisiae (strain ATCC 204508 / S288c) OX=559292 GN=TDA11 PE=1 SV=1	S	435	RGQAEDSGDDSSL	132.037	U	R.GQAEDS#GDDSSLNMR.K	105.25	97.05	103.94	75.63	86.28	93.02	80.49	101.03	88.31	12.6655	11.6787	12.5078	9.10108	10.3827	11.1937	9.68592	12.1576	10.627	11.5378	11.4243	11.8714	10.3987	11.5568	11.8226	10.0018	10.8679	10.5185	0.683956
single site	sp|P38854|TDA11_YEAST	TDA11	Topoisomerase I damage affected protein 11 OS=Saccharomyces cerevisiae (strain ATCC 204508 / S288c) OX=559292 GN=TDA11 PE=1 SV=1	S	369	PGARQKSPSQGSV	88.0332	U	K.S#PSQGSVSR.S	4.41	3.32	3.31	0	1.87	3.18	6.8	5.33	7.24	12.4365	9.36266	9.33446	0	5.27355	8.96785	19.1765	15.031	20.4174	11.5378	11.4243	11.8714	10.3987	11.5568	11.8226	10.0018	10.8679	10.5185	-0.366354
single site	sp|P38854|TDA11_YEAST	TDA11	Topoisomerase I damage affected protein 11 OS=Saccharomyces cerevisiae (strain ATCC 204508 / S288c) OX=559292 GN=TDA11 PE=1 SV=1	S	20	DLDVDTSTRNSII	56.5702	U	K.DLDVDTS#TR.N	127.84	127.66	148.55	135.67	133.67	136.61	136.58	143.02	139.99	10.397	10.3823	12.0813	11.0338	10.8711	11.1102	11.1078	11.6315	11.3851	11.5378	11.4243	11.8714	10.3987	11.5568	11.8226	10.0018	10.8679	10.5185	-0.0446828
single site	sp|P38854|TDA11_YEAST	TDA11	Topoisomerase I damage affected protein 11 OS=Saccharomyces cerevisiae (strain ATCC 204508 / S288c) OX=559292 GN=TDA11 PE=1 SV=1	S	92	VVTRHSSVSVPNA	46.0711	U	R.HSS#VSVPNAMSK.R	225.22	177.58	228.56	277.29	228.25	194.18	214.92	197.68	183.41	11.6871	9.21493	11.8604	14.3891	11.8443	10.0763	11.1526	10.258	9.51746	11.5378	11.4243	11.8714	10.3987	11.5568	11.8226	10.0018	10.8679	10.5185	-0.164053
single site	sp|P38854|TDA11_YEAST	TDA11	Topoisomerase I damage affected protein 11 OS=Saccharomyces cerevisiae (strain ATCC 204508 / S288c) OX=559292 GN=TDA11 PE=1 SV=1	S	494	PDNDNSSVKNSVE	44.8338	U	K.LSFIGEPDNDNSS#VK.N	22.24	19.44	24.08	18.53	23.37	23.78	27.3	19.73	17.14	11.3696	9.93814	12.3102	9.47293	11.9472	12.1568	13.9563	10.0864	8.76233	11.5378	11.4243	11.8714	10.3987	11.5568	11.8226	10.0018	10.8679	10.5185	0.157442
single site	sp|P38854|TDA11_YEAST	TDA11	Topoisomerase I damage affected protein 11 OS=Saccharomyces cerevisiae (strain ATCC 204508 / S288c) OX=559292 GN=TDA11 PE=1 SV=1	S	440	DSGDDSSLNMRKF	40.0654	U	R.GQAEDSGDDSS#LNMR.K	39.81	40.29	54.7	39.21	42.86	51.03	33.34	62.62	48.97	9.64319	9.75947	13.25	9.49786	10.382	12.361	8.07596	15.1685	11.862	11.5378	11.4243	11.8714	10.3987	11.5568	11.8226	10.0018	10.8679	10.5185	0.348994
single site	sp|P38854|TDA11_YEAST	TDA11	Topoisomerase I damage affected protein 11 OS=Saccharomyces cerevisiae (strain ATCC 204508 / S288c) OX=559292 GN=TDA11 PE=1 SV=1	S	267	NSSLPSSVSKPKN	37.0012	U	R.TENAGNSS#LPSS#VSK.P	25.36	21.87	18.16	18.82	22.09	27.06	48.7	81.91	59.23	7.84653	6.76671	5.61881	5.82302	6.83478	8.37252	15.0681	25.3434	18.3261	11.5378	11.4243	11.8714	10.3987	11.5568	11.8226	10.0018	10.8679	10.5185	-0.507261
single site	sp|P38854|TDA11_YEAST	TDA11	Topoisomerase I damage affected protein 11 OS=Saccharomyces cerevisiae (strain ATCC 204508 / S288c) OX=559292 GN=TDA11 PE=1 SV=1	S	263	ENAGNSSLPSSVS	26.6901	U	R.TENAGNSS#LPSSVSK.P	35.89	47.45	55.24	43.39	51.11	43.57	98.21	97.27	84.85	6.44368	8.51916	9.91777	7.79023	9.17627	7.82254	17.6326	17.4638	15.2339	11.5378	11.4243	11.8714	10.3987	11.5568	11.8226	10.0018	10.8679	10.5185	-0.656629
single site	sp|P38854|TDA11_YEAST	TDA11	Topoisomerase I damage affected protein 11 OS=Saccharomyces cerevisiae (strain ATCC 204508 / S288c) OX=559292 GN=TDA11 PE=1 SV=1	S	29	NSIISMSPVRKTG	26.5163	U	R.NSIISM*S#PVRK.T	17.93	20.71	18.76	19.7	15.38	17.02	16.89	15.39	13.18	11.5707	13.3647	12.1064	12.713	9.92514	10.9835	10.8996	9.9316	8.50542	11.5378	11.4243	11.8714	10.3987	11.5568	11.8226	10.0018	10.8679	10.5185	0.237004
single site	sp|Q12296|MAM3_YEAST	MAM3	Protein MAM3 OS=Saccharomyces cerevisiae (strain ATCC 204508 / S288c) OX=559292 GN=MAM3 PE=1 SV=1	S	637	DWDESKSEYGNEN	238.981	U	K.S#EYGNENINQENSNR.S	49.22	41.3	52.64	59.18	56.85	48.07	57.37	68.45	58.14	10.02	8.40764	10.7162	12.0476	11.5732	9.78584	11.6791	13.9347	11.8358	11.2549	10.0447	10.1704	10.612	10.9945	11.7037	11.2676	12.03	11.9222	0.549011
single site	sp|P17891|CLC1_YEAST	CLC1	Clathrin light chain OS=Saccharomyces cerevisiae (strain ATCC 204508 / S288c) OX=559292 GN=CLC1 PE=1 SV=1	S	52	ILETEASPAKDDD	180.497	U	K.TEQDDILETEAS#PAK.D	1001.19	941.73	1295.41	668.03	1147.86	1233.77	928.59	1161.88	1024.11	10.648	10.0157	13.7772	7.10476	12.2079	13.1216	9.87592	12.357	10.8918	9.5046	9.9969	12.6961	10.2047	10.8258	10.8765	12.3172	13.0721	10.5062	0.489941
single site	sp|P17891|CLC1_YEAST	CLC1	Clathrin light chain OS=Saccharomyces cerevisiae (strain ATCC 204508 / S288c) OX=559292 GN=CLC1 PE=1 SV=1	S	160	IDDFYDSYNKKKE	47.516	U	K.HIDDFYDS#YNK.K	23.3	26.42	37.38	39.4	32.33	33.21	33.48	34.8	24.83	8.17114	9.2653	13.1089	13.8173	11.3379	11.6465	11.7412	12.2041	8.7077	9.5046	9.9969	12.6961	10.2047	10.8258	10.8765	12.3172	13.0721	10.5062	0.581079
single site	sp|P40187|PIG2_YEAST	PIG2	GSY2-interacting protein PIG2 OS=Saccharomyces cerevisiae (strain ATCC 204508 / S288c) OX=559292 GN=PIG2 PE=1 SV=1	S	162	LKRRSKSLPITPK	141.921	U	K.S#LPITPK.S	52.72	59.38	63.69	59.37	62.33	57.35	62.37	59.09	51.92	9.98069	11.2415	12.0575	11.2396	11.8	10.8572	11.8076	11.1866	9.82924	12.9947	9.96414	10.3811	4.48547	10.943	16.5266	8.33735	13.5236	12.844	-0.430761
single site	sp|P25619|HSP30_YEAST	HSP30	30 kDa heat shock protein OS=Saccharomyces cerevisiae (strain ATCC 204508 / S288c) OX=559292 GN=HSP30 PE=1 SV=1	S	308	KEAVPESPRASGE	5000	U	K.EAVPES#PR.A	84.64	99.48	106.2	147.1	101.16	129.07	69.79	88.89	88.99	9.24704	10.8683	11.6025	16.0709	11.0519	14.1011	7.62466	9.71136	9.72228	N/A	N/A	N/A	N/A	N/A	N/A	N/A	N/A	N/A	N/A
single site	sp|P25619|HSP30_YEAST	HSP30	30 kDa heat shock protein OS=Saccharomyces cerevisiae (strain ATCC 204508 / S288c) OX=559292 GN=HSP30 PE=1 SV=1	T	331	EQAVEDTAxxxxx	261.561	U	R.ASGETAIHEPEPEAEQAVEDT#A.-	4.88	3.36	2.21	0	3.4	4.47	4.9	6.2	3.37	14.8826	10.247	6.73986	0	10.369	13.6322	14.9436	18.9082	10.2775	N/A	N/A	N/A	N/A	N/A	N/A	N/A	N/A	N/A	N/A
single site	sp|P25619|HSP30_YEAST	HSP30	30 kDa heat shock protein OS=Saccharomyces cerevisiae (strain ATCC 204508 / S288c) OX=559292 GN=HSP30 PE=1 SV=1	T	315	PRASGETAIHEPE	17.8026	U	R.ASGET#AIHEPEPEAEQAVEDTA.-	4.1	0	4.64	7.23	2.21	3.88	0	2.26	2.46	15.3099	0	17.3264	26.9978	8.25243	14.4884	0	8.43913	9.18596	N/A	N/A	N/A	N/A	N/A	N/A	N/A	N/A	N/A	N/A
single site	sp|Q12161|PSH1_YEAST	PSH1	RING finger protein PSH1 OS=Saccharomyces cerevisiae (strain ATCC 204508 / S288c) OX=559292 GN=PSH1 PE=1 SV=1	T	382	DNNDDNTEELDDP	5000	U	K.DNNDDNT#EELDDPQPK.R	103.8	105.94	100.18	110.66	116.54	128.23	287.9	321.99	299.12	6.59316	6.72908	6.36322	7.02889	7.40237	8.1449	18.2868	20.4521	18.9995	11.4463	11.5008	9.79929	10.9716	11.3879	12.0346	10.5481	11.0368	11.2747	-0.115355
single site	sp|Q12161|PSH1_YEAST	PSH1	RING finger protein PSH1 OS=Saccharomyces cerevisiae (strain ATCC 204508 / S288c) OX=559292 GN=PSH1 PE=1 SV=1	S	403	RVVLGDSDDExxx	5000	U	R.VVLGDS#DDE.-	110.33	128.94	109.29	94.72	119.56	109.52	114.96	119.61	111.16	10.837	12.6649	10.7348	9.3037	11.7436	10.7574	11.2917	11.7485	10.9185	11.4463	11.5008	9.79929	10.9716	11.3879	12.0346	10.5481	11.0368	11.2747	0.194831
single site	sp|Q12161|PSH1_YEAST	PSH1	RING finger protein PSH1 OS=Saccharomyces cerevisiae (strain ATCC 204508 / S288c) OX=559292 GN=PSH1 PE=1 SV=1	T	310	NRHVIITDDEEEE	5000	U	R.HVIIT#DDEEEEQRR.H	361.91	406.85	431.9	344.02	391.03	409.34	380.91	440.44	390.65	10.1744	11.4378	12.1421	9.6715	10.9931	11.5079	10.7086	12.3822	10.9824	11.4463	11.5008	9.79929	10.9716	11.3879	12.0346	10.5481	11.0368	11.2747	-0.19987
single site	sp|Q12161|PSH1_YEAST	PSH1	RING finger protein PSH1 OS=Saccharomyces cerevisiae (strain ATCC 204508 / S288c) OX=559292 GN=PSH1 PE=1 SV=1	S	293	DEDEDGSRRNLVL	5000	U	K.DFIEDDEDDEDEDGS#RR.N	26.83	31.88	38.26	24.42	25.97	28.08	57.41	56	43.25	8.07889	9.59952	11.5206	7.35321	7.81993	8.45528	17.287	16.8624	13.0232	11.4463	11.5008	9.79929	10.9716	11.3879	12.0346	10.5481	11.0368	11.2747	-0.434625
single site	sp|Q12161|PSH1_YEAST	PSH1	RING finger protein PSH1 OS=Saccharomyces cerevisiae (strain ATCC 204508 / S288c) OX=559292 GN=PSH1 PE=1 SV=1	S	275	EEEEMDSDLKDFI	264.307	U	R.SIAVDAVDDEDDEEEDEEEEEEM*DS#DLK.D	13.58	14.09	14.33	13.55	13.04	13.93	13.39	13.38	17.93	10.6744	11.0753	11.264	10.6508	10.25	10.9495	10.5251	10.5172	14.0937	11.4463	11.5008	9.79929	10.9716	11.3879	12.0346	10.5481	11.0368	11.2747	0.0298709
single site	sp|Q12161|PSH1_YEAST	PSH1	RING finger protein PSH1 OS=Saccharomyces cerevisiae (strain ATCC 204508 / S288c) OX=559292 GN=PSH1 PE=1 SV=1	S	191	FDEEEYSEGELDE	190.935	U	R.NYAGGRDEFDEEEYS#EGELDEIR.E	80.36	91.38	94.69	66.41	84.47	90.37	64.92	79.72	80.49	10.966	12.4698	12.9215	9.06238	11.5269	12.332	8.85905	10.8787	10.9837	11.4463	11.5008	9.79929	10.9716	11.3879	12.0346	10.5481	11.0368	11.2747	0.123448
single site	sp|Q12161|PSH1_YEAST	PSH1	RING finger protein PSH1 OS=Saccharomyces cerevisiae (strain ATCC 204508 / S288c) OX=559292 GN=PSH1 PE=1 SV=1	S	143	LAVADDSDDGITR	121.663	U	K.NSALAVADDS#DDGITR.C	93.92	116.47	99.86	69.94	102.1	109.73	112.82	104.56	105.82	10.262	12.7259	10.911	7.64188	11.1558	11.9895	12.3271	11.4246	11.5622	11.4463	11.5008	9.79929	10.9716	11.3879	12.0346	10.5481	11.0368	11.2747	0.166774
single site	sp|P25355|CTR86_YEAST	CTR86	Copper transport protein 86 OS=Saccharomyces cerevisiae (strain ATCC 204508 / S288c) OX=559292 GN=CTR86 PE=1 SV=1	S	559	ENSEIISIDEDxx	20.0743	U	K.EEDPGNENSEIIS#IDED.-	7.68	4.91	10.62	3.43	5.77	3.63	0	4.07	3.51	17.6066	11.2563	24.3466	7.86337	13.2279	8.32187	0	9.33058	8.04677	4.97617	17.6915	6.39164	0	18.7619	7.93893	10.3915	15.6913	18.1571	-0.166939
single site	sp|P33748|MSN2_YEAST	MSN2	Zinc finger protein MSN2 OS=Saccharomyces cerevisiae (strain ATCC 204508 / S288c) OX=559292 GN=MSN2 PE=1 SV=1	S	451	SRRQRASLPIIDD	381.878	U	R.AS#LPIIDDSLSYDLVNK.Q	214.16	205.92	241.86	165.27	209.53	245.58	229.08	243.32	229.13	10.7952	10.3798	12.1914	8.33077	10.5618	12.379	11.5472	12.265	11.5498	10.3059	10.4472	11.4029	11.5599	10.3409	10.5213	12.3204	12.3839	10.7177	0.15281
single site	sp|P33748|MSN2_YEAST	MSN2	Zinc finger protein MSN2 OS=Saccharomyces cerevisiae (strain ATCC 204508 / S288c) OX=559292 GN=MSN2 PE=1 SV=1	S	288	LSRRRFSDVITNQ	164.416	U	R.RFS#DVITNQFPSM*TNSR.N	36.95	32.32	33.56	17.52	29.42	38.14	37.96	37.52	30.93	12.5544	10.9812	11.4026	5.9527	9.99592	12.9587	12.8975	12.748	10.509	10.3059	10.4472	11.4029	11.5599	10.3409	10.5213	12.3204	12.3839	10.7177	0.0635816
single site	sp|P33748|MSN2_YEAST	MSN2	Zinc finger protein MSN2 OS=Saccharomyces cerevisiae (strain ATCC 204508 / S288c) OX=559292 GN=MSN2 PE=1 SV=1	S	582	SLRRRKSAVPLMG	104.848	U	K.S#AVPLM*GTVPLTNQQNNISSSSVNSTGNGAGVTK.E	15.05	12.39	18.4	22.11	22.53	10.44	13.63	17.36	15.99	10.1758	8.37728	12.4408	14.9493	15.2333	7.05882	9.21569	11.7377	10.8114	10.3059	10.4472	11.4029	11.5599	10.3409	10.5213	12.3204	12.3839	10.7177	0.135271
single site	sp|P33748|MSN2_YEAST	MSN2	Zinc finger protein MSN2 OS=Saccharomyces cerevisiae (strain ATCC 204508 / S288c) OX=559292 GN=MSN2 PE=1 SV=1	S	629	RKSMTPSRRSSVV	68.6093	U	K.SMTPS#RR.S	152.14	168.72	188.72	205.09	175.41	155.07	226.49	280.66	190.25	8.73088	9.68236	10.8301	11.7695	10.0663	8.89903	12.9976	16.1063	10.9179	10.3059	10.4472	11.4029	11.5599	10.3409	10.5213	12.3204	12.3839	10.7177	0.902264
single site	sp|P33748|MSN2_YEAST	MSN2	Zinc finger protein MSN2 OS=Saccharomyces cerevisiae (strain ATCC 204508 / S288c) OX=559292 GN=MSN2 PE=1 SV=1	S	441	NMKSFNSDLYSRR	67.5062	U	K.SFNS#DLYSR.R	47.72	55.18	60.51	45.67	50.54	51.16	60.44	63.01	45.52	9.94685	11.5018	12.6128	9.51954	10.5347	10.6639	12.5982	13.1339	9.48828	10.3059	10.4472	11.4029	11.5599	10.3409	10.5213	12.3204	12.3839	10.7177	0.654145
single site	sp|P33748|MSN2_YEAST	MSN2	Zinc finger protein MSN2 OS=Saccharomyces cerevisiae (strain ATCC 204508 / S288c) OX=559292 GN=MSN2 PE=1 SV=1	S	633	TPSRRSSVVIEST	62.5896	U	R.SS#VVIESTK.E	1070.39	1143.5	1237.33	1177.05	1146.24	1236.45	1227.95	1256.02	1162.29	10.0438	10.7298	11.6103	11.0446	10.7555	11.602	11.5222	11.7856	10.9061	10.3059	10.4472	11.4029	11.5599	10.3409	10.5213	12.3204	12.3839	10.7177	0.700954
single site	sp|P33748|MSN2_YEAST	MSN2	Zinc finger protein MSN2 OS=Saccharomyces cerevisiae (strain ATCC 204508 / S288c) OX=559292 GN=MSN2 PE=1 SV=1	S	194	RAQQHTSIKDNRL	33.8291	U	R.AQQHTS#IK.D	285.79	306.31	344.03	312.19	325.54	308.5	313.1	370.67	338.35	9.83963	10.5461	11.8448	10.7486	11.2082	10.6215	10.7799	12.762	11.6492	10.3059	10.4472	11.4029	11.5599	10.3409	10.5213	12.3204	12.3839	10.7177	0.547171
single site	sp|P33748|MSN2_YEAST	MSN2	Zinc finger protein MSN2 OS=Saccharomyces cerevisiae (strain ATCC 204508 / S288c) OX=559292 GN=MSN2 PE=1 SV=1	S	632	MTPSRRSSVVIES	28.9104	U	R.S#SVVIESTK.E	137.19	145.33	134.85	175.59	146.44	155	162.89	165.02	153.39	9.97238	10.5641	9.80228	12.7637	10.6448	11.267	11.8405	11.9953	11.15	10.3059	10.4472	11.4029	11.5599	10.3409	10.5213	12.3204	12.3839	10.7177	0.600293
single site	sp|P27637|BUD14_YEAST	BUD14	Bud site selection protein 14 OS=Saccharomyces cerevisiae (strain ATCC 204508 / S288c) OX=559292 GN=BUD14 PE=1 SV=4	S	212	GLKYAISEDEDEE	297.724	U	K.YAIS#EDEDEEENYS#DDDDFDRK.F	4.34	3.53	7.41	3.25	3.14	6.42	0	6.41	4.48	11.1339	9.05593	19.0097	8.33761	8.05541	16.47	0	16.4443	11.4931	10.4971	10.814	11.3541	10.9035	11.0367	11.6695	11.5796	11.5684	10.5769	0.162498
single site	sp|P27637|BUD14_YEAST	BUD14	Bud site selection protein 14 OS=Saccharomyces cerevisiae (strain ATCC 204508 / S288c) OX=559292 GN=BUD14 PE=1 SV=4	S	254	DDYQPLSPPRELD	276.736	U	K.DDLEEENDDYQPLS#PPR.E	143.59	126.3	177.35	181.25	178.96	181.44	161.09	184.62	170.21	9.54207	8.39309	11.7855	12.0447	11.8925	12.0573	10.705	12.2687	11.3111	10.4971	10.814	11.3541	10.9035	11.0367	11.6695	11.5796	11.5684	10.5769	0.512365
single site	sp|P27637|BUD14_YEAST	BUD14	Bud site selection protein 14 OS=Saccharomyces cerevisiae (strain ATCC 204508 / S288c) OX=559292 GN=BUD14 PE=1 SV=4	S	101	KSSPFNSKLNILS	270.186	U	K.SS#PFNS#K.L	136.36	155.49	156.4	129.19	125.71	163.58	154.77	159.02	148.59	10.2595	11.6988	11.7673	9.72004	9.45821	12.3075	11.6446	11.9644	11.1797	10.4971	10.814	11.3541	10.9035	11.0367	11.6695	11.5796	11.5684	10.5769	0.590317
single site	sp|P27637|BUD14_YEAST	BUD14	Bud site selection protein 14 OS=Saccharomyces cerevisiae (strain ATCC 204508 / S288c) OX=559292 GN=BUD14 PE=1 SV=4	S	222	DEEENYSDDDDFD	232.858	U	K.YAISEDEDEEENYS#DDDDFDRK.F	36.94	57.29	47.38	53.16	45.02	54.64	64.41	59.18	50.37	7.88659	12.2313	10.1155	11.3495	9.61165	11.6655	13.7514	12.6348	10.7539	10.4971	10.814	11.3541	10.9035	11.0367	11.6695	11.5796	11.5684	10.5769	0.621111
single site	sp|P27637|BUD14_YEAST	BUD14	Bud site selection protein 14 OS=Saccharomyces cerevisiae (strain ATCC 204508 / S288c) OX=559292 GN=BUD14 PE=1 SV=4	S	507	KSEPVDSDYDTDL	100.776	U	K.SEPVDS#DYDTDLK.K	168.19	184.65	233.26	144.04	183.92	212.38	148.79	165.1	147.78	10.5906	11.627	14.6879	9.0699	11.5811	13.3731	9.369	10.396	9.3054	10.4971	10.814	11.3541	10.9035	11.0367	11.6695	11.5796	11.5684	10.5769	0.364462
single site	sp|P27637|BUD14_YEAST	BUD14	Bud site selection protein 14 OS=Saccharomyces cerevisiae (strain ATCC 204508 / S288c) OX=559292 GN=BUD14 PE=1 SV=4	S	360	NQSDAESIIPTPA	95.1389	U	K.NQSDAES#IIPTPALNGYGK.G	73.33	57.93	74.46	62.56	85.73	89.57	78.95	98.82	83.78	10.3995	8.21551	10.5598	8.87212	12.158	12.7026	11.1965	14.0144	11.8815	10.4971	10.814	11.3541	10.9035	11.0367	11.6695	11.5796	11.5684	10.5769	0.518022
single site	sp|P27637|BUD14_YEAST	BUD14	Bud site selection protein 14 OS=Saccharomyces cerevisiae (strain ATCC 204508 / S288c) OX=559292 GN=BUD14 PE=1 SV=4	S	658	RAVSSASINSSLS	92.1371	U	R.AVS#SAS#INS#SLSGSR.A	57.57	57.77	70.22	65.88	73.58	72.53	68.63	71.54	62.99	9.58366	9.61695	11.6895	10.967	12.2488	12.074	11.4248	11.9092	10.4859	10.4971	10.814	11.3541	10.9035	11.0367	11.6695	11.5796	11.5684	10.5769	0.784197
single site	sp|P27637|BUD14_YEAST	BUD14	Bud site selection protein 14 OS=Saccharomyces cerevisiae (strain ATCC 204508 / S288c) OX=559292 GN=BUD14 PE=1 SV=4	S	97	PTSNKSSPFNSKL	62.5896	U	K.SS#PFNSK.L	713.65	790.92	834.2	420.59	630.31	715.24	272.82	280.26	233.37	14.59	16.1697	17.0546	8.59863	12.8862	14.6225	5.57759	5.72969	4.77107	10.4971	10.814	11.3541	10.9035	11.0367	11.6695	11.5796	11.5684	10.5769	-0.085645
single site	sp|P27637|BUD14_YEAST	BUD14	Bud site selection protein 14 OS=Saccharomyces cerevisiae (strain ATCC 204508 / S288c) OX=559292 GN=BUD14 PE=1 SV=4	S	670	SGSRALSNTNMSD	60.8576	U	R.ALS#NTNM*SDPASK.P	24.39	26.06	26.96	23.92	24.15	29.99	27.32	23.36	15.28	11.0148	11.769	12.1754	10.8025	10.9064	13.5438	12.338	10.5496	6.9006	10.4971	10.814	11.3541	10.9035	11.0367	11.6695	11.5796	11.5684	10.5769	0.626136
single site	sp|P27637|BUD14_YEAST	BUD14	Bud site selection protein 14 OS=Saccharomyces cerevisiae (strain ATCC 204508 / S288c) OX=559292 GN=BUD14 PE=1 SV=4	S	160	PDSYDYSDSEFED	53.9386	U	K.ENSSELPDSYDYS#DSEFEDNLER.R	35.81	30.72	41.7	29.82	39.02	37.03	28.1	32.9	32.17	11.6542	9.99772	13.5711	9.70482	12.6989	12.0513	9.14505	10.7072	10.4696	10.4971	10.814	11.3541	10.9035	11.0367	11.6695	11.5796	11.5684	10.5769	0.100635
single site	sp|P27637|BUD14_YEAST	BUD14	Bud site selection protein 14 OS=Saccharomyces cerevisiae (strain ATCC 204508 / S288c) OX=559292 GN=BUD14 PE=1 SV=4	S	376	YGKGNKSVSFNDV	49.1765	U	K.S#VSFNDVVGYADR.F	6.04	10.91	12.42	5.43	5.99	7.77	9.84	9.41	5.91	8.19316	14.7992	16.8475	7.36571	8.12534	10.5399	13.3478	12.7645	8.01682	10.4971	10.814	11.3541	10.9035	11.0367	11.6695	11.5796	11.5684	10.5769	0.503704
single site	sp|P27637|BUD14_YEAST	BUD14	Bud site selection protein 14 OS=Saccharomyces cerevisiae (strain ATCC 204508 / S288c) OX=559292 GN=BUD14 PE=1 SV=4	S	378	KGNKSVSFNDVVG	43.1683	U	K.SVS#FNDVVGYADR.F	3.68	3.11	6.31	0	5.85	3.67	0	2.49	5.54	12.0065	10.1468	20.5873	0	19.0865	11.9739	0	8.12398	18.075	10.4971	10.814	11.3541	10.9035	11.0367	11.6695	11.5796	11.5684	10.5769	-0.223286
single site	sp|P27637|BUD14_YEAST	BUD14	Bud site selection protein 14 OS=Saccharomyces cerevisiae (strain ATCC 204508 / S288c) OX=559292 GN=BUD14 PE=1 SV=4	S	655	DEQRAVSSASINS	22.8982	U	R.AVS#S#ASINS#SLSGSR.A	2.95	2.5	5.64	3.6	0	5.37	6.58	3.85	3.39	8.7072	7.37898	16.647	10.6257	0	15.8501	19.4215	11.3636	10.0059	10.4971	10.814	11.3541	10.9035	11.0367	11.6695	11.5796	11.5684	10.5769	0.585957
single site	sp|P27637|BUD14_YEAST	BUD14	Bud site selection protein 14 OS=Saccharomyces cerevisiae (strain ATCC 204508 / S288c) OX=559292 GN=BUD14 PE=1 SV=4	S	664	SINSSLSGSRALS	18.1474	U	R.AVSSASINSSLS#GSR.A	11.39	12.75	13.15	10.14	8.12	10.58	15.49	17.44	10.94	10.3545	11.5909	11.9545	9.21818	7.38182	9.61818	14.0818	15.8545	9.94545	10.4971	10.814	11.3541	10.9035	11.0367	11.6695	11.5796	11.5684	10.5769	0.489752
single site	sp|P27637|BUD14_YEAST	BUD14	Bud site selection protein 14 OS=Saccharomyces cerevisiae (strain ATCC 204508 / S288c) OX=559292 GN=BUD14 PE=1 SV=4	Y	157	SELPDSYDYSDSE	0	U	K.ENSSELPDSY#DY#SDSEFEDNLER.R	3.94	4.07	6.1	4.96	4.28	3.99	2.93	5.42	5.18	9.64032	9.9584	14.9254	12.136	10.4722	9.76266	7.16907	13.2616	12.6743	10.4971	10.814	11.3541	10.9035	11.0367	11.6695	11.5796	11.5684	10.5769	-0.0530249
single site	sp|P53191|PIB2_YEAST	PIB2	Phosphatidylinositol 3-phosphate-binding protein 2 OS=Saccharomyces cerevisiae (strain ATCC 204508 / S288c) OX=559292 GN=PIB2 PE=1 SV=1	S	124	SILRKNSAEENVR	5000	U	R.KNS#AEENVR.S	493.81	679.75	677.36	709.21	586.91	529.18	785.66	641.28	592.27	8.67028	11.935	11.893	12.4523	10.3049	9.29131	13.7946	11.2596	10.399	10.7844	11.1032	11.1395	10.8718	10.9928	11.4004	11.5652	11.2405	10.9024	0.436897
single site	sp|P53191|PIB2_YEAST	PIB2	Phosphatidylinositol 3-phosphate-binding protein 2 OS=Saccharomyces cerevisiae (strain ATCC 204508 / S288c) OX=559292 GN=PIB2 PE=1 SV=1	S	82	SSISLKSMVNQHR	5000	U	K.S#MVNQHR.Q	266.84	284.36	337.82	191.56	267.03	330.78	275.7	354.26	297.86	10.2386	10.9109	12.9621	7.35014	10.2459	12.692	10.5786	13.5929	11.4289	10.7844	11.1032	11.1395	10.8718	10.9928	11.4004	11.5652	11.2405	10.9024	0.469411
single site	sp|P53191|PIB2_YEAST	PIB2	Phosphatidylinositol 3-phosphate-binding protein 2 OS=Saccharomyces cerevisiae (strain ATCC 204508 / S288c) OX=559292 GN=PIB2 PE=1 SV=1	T	10	LHSVSKTPAIKEE	5000	U	K.T#PAIKEEEEDGDER.D	15.45	10.93	10.77	20.77	12.95	14.38	12.82	10.99	12.1	12.7517	9.02113	8.88907	17.1426	10.6883	11.8686	10.581	9.07065	9.98679	10.7844	11.1032	11.1395	10.8718	10.9928	11.4004	11.5652	11.2405	10.9024	-0.376288
single site	sp|P53191|PIB2_YEAST	PIB2	Phosphatidylinositol 3-phosphate-binding protein 2 OS=Saccharomyces cerevisiae (strain ATCC 204508 / S288c) OX=559292 GN=PIB2 PE=1 SV=1	S	113	RKQQIQSPAMVSI	5000	U	K.QQIQS#PAMVS#ILR.K	92.87	89.59	99.75	80.4	100.31	102.31	101.96	119.22	111.67	10.3409	9.97573	11.107	8.95243	11.1694	11.3921	11.3531	13.275	12.4343	10.7844	11.1032	11.1395	10.8718	10.9928	11.4004	11.5652	11.2405	10.9024	0.3664
single site	sp|P53191|PIB2_YEAST	PIB2	Phosphatidylinositol 3-phosphate-binding protein 2 OS=Saccharomyces cerevisiae (strain ATCC 204508 / S288c) OX=559292 GN=PIB2 PE=1 SV=1	S	165	FTDDQRSNPELDP	295.725	U	R.S#NPELDPTNSVVDVSR.G	124.45	125.1	156.88	122.68	123.61	126.27	133.16	135.46	120.26	10.6562	10.7118	13.433	10.5046	10.5842	10.812	11.402	11.5989	10.2974	10.7844	11.1032	11.1395	10.8718	10.9928	11.4004	11.5652	11.2405	10.9024	0.353758
single site	sp|P53191|PIB2_YEAST	PIB2	Phosphatidylinositol 3-phosphate-binding protein 2 OS=Saccharomyces cerevisiae (strain ATCC 204508 / S288c) OX=559292 GN=PIB2 PE=1 SV=1	S	381	SKSQSASVQNANN	90.1493	U	K.SQSAS#VQNANNLR.I	101.76	107.7	123.19	117.42	113.21	124.25	120.73	119.96	119.07	9.71651	10.2837	11.7627	11.2118	10.8098	11.864	11.5278	11.4543	11.3693	10.7844	11.1032	11.1395	10.8718	10.9928	11.4004	11.5652	11.2405	10.9024	0.605579
single site	sp|P53191|PIB2_YEAST	PIB2	Phosphatidylinositol 3-phosphate-binding protein 2 OS=Saccharomyces cerevisiae (strain ATCC 204508 / S288c) OX=559292 GN=PIB2 PE=1 SV=1	S	53	GADTVTSPITFEK	70.9016	U	R.KGDEESGADTVTS#PITFEK.K	199.5	212.32	264.03	222.22	217.57	244.83	232.93	299.86	237.25	9.36396	9.96569	12.3928	10.4304	10.2121	11.4916	10.9331	14.0746	11.1358	10.7844	11.1032	11.1395	10.8718	10.9928	11.4004	11.5652	11.2405	10.9024	0.441134
single site	sp|P53191|PIB2_YEAST	PIB2	Phosphatidylinositol 3-phosphate-binding protein 2 OS=Saccharomyces cerevisiae (strain ATCC 204508 / S288c) OX=559292 GN=PIB2 PE=1 SV=1	S	174	ELDPTNSVVDVSR	60.861	U	R.SNPELDPTNS#VVDVSR.G	88.93	80.53	119.29	89.73	95.5	96.06	99.78	99.12	94.6	10.2983	9.32557	13.8141	10.3909	11.0591	11.124	11.5548	11.4783	10.9549	10.7844	11.1032	11.1395	10.8718	10.9928	11.4004	11.5652	11.2405	10.9024	0.325049
single site	sp|P53191|PIB2_YEAST	PIB2	Phosphatidylinositol 3-phosphate-binding protein 2 OS=Saccharomyces cerevisiae (strain ATCC 204508 / S288c) OX=559292 GN=PIB2 PE=1 SV=1	S	268	TTTNSSSMSQLRF	52.3059	U	K.LTTTNSSS#MSQLR.F	17.31	20.67	17.13	21.41	17.19	18.24	17.82	24.07	21.2	9.88917	11.8087	9.78633	12.2315	9.82061	10.4205	10.1805	13.7511	12.1115	10.7844	11.1032	11.1395	10.8718	10.9928	11.4004	11.5652	11.2405	10.9024	-0.0856633
single site	sp|P53191|PIB2_YEAST	PIB2	Phosphatidylinositol 3-phosphate-binding protein 2 OS=Saccharomyces cerevisiae (strain ATCC 204508 / S288c) OX=559292 GN=PIB2 PE=1 SV=1	T	50	EESGADTVTSPIT	36.0297	U	K.GDEESGADT#VTSPITFEK.K	27.57	26.96	28.52	27.26	22.51	23.6	26.09	32.05	28.54	11.341	11.0901	11.7318	11.2135	9.25956	9.70794	10.7322	13.1839	11.74	10.7844	11.1032	11.1395	10.8718	10.9928	11.4004	11.5652	11.2405	10.9024	-0.127844
single site	sp|P53191|PIB2_YEAST	PIB2	Phosphatidylinositol 3-phosphate-binding protein 2 OS=Saccharomyces cerevisiae (strain ATCC 204508 / S288c) OX=559292 GN=PIB2 PE=1 SV=1	S	97	QLQQESSTGAGTG	22.8973	U	R.QQQLQQESS#TGAGTGFVDR.K	76.22	87.51	114.37	86.51	99.23	103.77	94.01	104.23	93.26	8.87197	10.1861	13.3126	10.0697	11.5503	12.0788	10.9427	12.1323	10.8554	10.7844	11.1032	11.1395	10.8718	10.9928	11.4004	11.5652	11.2405	10.9024	0.508629
single site	sp|P53191|PIB2_YEAST	PIB2	Phosphatidylinositol 3-phosphate-binding protein 2 OS=Saccharomyces cerevisiae (strain ATCC 204508 / S288c) OX=559292 GN=PIB2 PE=1 SV=1	T	52	SGADTVTSPITFE	18.984	U	R.KGDEESGADTVT#SPITFEK.K	68.81	71.29	86.75	72.47	64.46	76.03	91.44	93.94	73.46	9.84899	10.204	12.4168	10.3729	9.22637	10.8824	13.0881	13.4459	10.5146	10.7844	11.1032	11.1395	10.8718	10.9928	11.4004	11.5652	11.2405	10.9024	0.685403
single site	sp|P53191|PIB2_YEAST	PIB2	Phosphatidylinositol 3-phosphate-binding protein 2 OS=Saccharomyces cerevisiae (strain ATCC 204508 / S288c) OX=559292 GN=PIB2 PE=1 SV=1	S	395	RIISSQSSVQSNT	0	U	R.IISSQS#SVQSNTSSILESYK.N	4.79	2.78	0	5.63	4.82	5.52	2.5	3.94	0	15.9773	9.27285	0	18.7792	16.0774	18.4123	8.33889	13.1421	0	10.7844	11.1032	11.1395	10.8718	10.9928	11.4004	11.5652	11.2405	10.9024	-0.0586732
single site	sp|Q99383|HRP1_YEAST	HRP1	Nuclear polyadenylated RNA-binding protein 4 OS=Saccharomyces cerevisiae (strain ATCC 204508 / S288c) OX=559292 GN=HRP1 PE=1 SV=1	S	3	xxxxMSSDEEDFN	288.5	U	-.M*S#S#DEEDFNDIYGDDKPTTTEEVK.K	27.42	23.38	18.67	15.09	24.4	35.8	25.45	32.41	26.69	11.9576	10.1958	8.14182	6.58061	10.6406	15.6121	11.0985	14.1337	11.6393	10.7988	11.0764	11.2995	10.0899	10.7706	11.0649	12.0372	11.9813	10.8813	0.468237
single site	sp|Q99383|HRP1_YEAST	HRP1	Nuclear polyadenylated RNA-binding protein 4 OS=Saccharomyces cerevisiae (strain ATCC 204508 / S288c) OX=559292 GN=HRP1 PE=1 SV=1	S	87	ANDKEGSNEDTKN	89.3415	U	K.EGS#NEDTK.N	35.23	52.63	52.83	28.87	44.49	48.63	34.18	73.97	45.76	8.45676	12.6335	12.6815	6.93008	10.6796	11.6733	8.20471	17.7561	10.9844	10.7988	11.0764	11.2995	10.0899	10.7706	11.0649	12.0372	11.9813	10.8813	0.549173
single site	sp|Q99383|HRP1_YEAST	HRP1	Nuclear polyadenylated RNA-binding protein 4 OS=Saccharomyces cerevisiae (strain ATCC 204508 / S288c) OX=559292 GN=HRP1 PE=1 SV=1	T	20	DDKPTTTEEVKKE	66.8692	U	K.PTTT#EEVK.K	46.62	40.66	66.22	40.84	48.57	44.65	31.95	44.91	32.27	11.7522	10.2498	16.6931	10.2952	12.2438	11.2556	8.05415	11.3212	8.13482	10.7988	11.0764	11.2995	10.0899	10.7706	11.0649	12.0372	11.9813	10.8813	-0.0514856
single site	sp|Q99383|HRP1_YEAST	HRP1	Nuclear polyadenylated RNA-binding protein 4 OS=Saccharomyces cerevisiae (strain ATCC 204508 / S288c) OX=559292 GN=HRP1 PE=1 SV=1	T	451	KSNDVQTIGNTSN	22.3187	U	K.SNDVQT#IGNTSNTDSGSPPLNLPNGPK.G	25.22	23.67	25.72	26	20.03	24.31	28.1	32.72	26.55	10.8557	10.1885	11.0709	11.1915	8.62173	10.464	12.0954	14.084	11.4282	10.7988	11.0764	11.2995	10.0899	10.7706	11.0649	12.0372	11.9813	10.8813	0.601569
single site	sp|Q99383|HRP1_YEAST	HRP1	Nuclear polyadenylated RNA-binding protein 4 OS=Saccharomyces cerevisiae (strain ATCC 204508 / S288c) OX=559292 GN=HRP1 PE=1 SV=1	T	455	VQTIGNTSNTDSG	17.275	U	K.SNDVQTIGNT#SNTDSGSPPLNLPNGPK.G	100.42	95.88	107.62	87.16	74.26	83.35	136.46	121.43	108.13	10.9783	10.482	11.7655	9.5287	8.11842	9.11218	14.9184	13.2752	11.8212	10.7988	11.0764	11.2995	10.0899	10.7706	11.0649	12.0372	11.9813	10.8813	0.790287
single site	sp|Q99383|HRP1_YEAST	HRP1	Nuclear polyadenylated RNA-binding protein 4 OS=Saccharomyces cerevisiae (strain ATCC 204508 / S288c) OX=559292 GN=HRP1 PE=1 SV=1	S	73	NSNQDTSSSKQDG	3.97475	U	K.LNNPNSNNSSSNNSNQDTS#SSK.Q	5.86	2.32	9.85	5.01	11.86	11.4	12.93	14.83	13.23	6.71325	2.65781	11.2842	5.73949	13.5869	13.0599	14.8127	16.9893	15.1564	10.7988	11.0764	11.2995	10.0899	10.7706	11.0649	12.0372	11.9813	10.8813	0.577979
single site	sp|Q99383|HRP1_YEAST	HRP1	Nuclear polyadenylated RNA-binding protein 4 OS=Saccharomyces cerevisiae (strain ATCC 204508 / S288c) OX=559292 GN=HRP1 PE=1 SV=1	S	460	NTSNTDSGSPPLN	0	U	K.SNDVQTIGNTSNT#DS#GSPPLNLPNGPK.G	18.38	24.83	29.37	13.57	18.84	22.03	25.54	17.87	16.03	9.85734	13.3165	15.7514	7.2777	10.104	11.8149	13.6973	9.58382	8.59702	10.7988	11.0764	11.2995	10.0899	10.7706	11.0649	12.0372	11.9813	10.8813	0.53153
single site	sp|Q99383|HRP1_YEAST	HRP1	Nuclear polyadenylated RNA-binding protein 4 OS=Saccharomyces cerevisiae (strain ATCC 204508 / S288c) OX=559292 GN=HRP1 PE=1 SV=1	T	36	NKAGSGTSQLDQL	0	U	K.AGSGT#SQLDQLAALQALSSSLNK.L	5.45	0	5.19	0	4.44	4.12	4.5	7.45	3.75	15.616	0	14.8711	0	12.7221	11.8052	12.894	21.3467	10.745	10.7988	11.0764	11.2995	10.0899	10.7706	11.0649	12.0372	11.9813	10.8813	0.61858
single site	sp|Q08641|AB140_YEAST	ABP140	tRNA(Thr) (cytosine(32)-N(3))-methyltransferase OS=Saccharomyces cerevisiae (strain ATCC 204508 / S288c) OX=559292 GN=ABP140 PE=1 SV=3	S	162	NEKNDESEEESAN	250.257	U	K.NDES#EEESANNAS#EPAEEY#SQSEEDADIEQSNGK.E	133.71	150.93	193.17	143.06	176.81	185.42	179.71	189.55	151.07	8.89366	10.039	12.8486	9.51557	11.7604	12.3331	11.9533	12.6078	10.0484	9.74621	10.1818	11.3241	10.793	11.5552	10.9802	11.8377	12.4549	11.1269	0.781091
single site	sp|Q08641|AB140_YEAST	ABP140	tRNA(Thr) (cytosine(32)-N(3))-methyltransferase OS=Saccharomyces cerevisiae (strain ATCC 204508 / S288c) OX=559292 GN=ABP140 PE=1 SV=3	S	201	ENAENASQQANDG	150.696	U	K.ETENAENAS#QQANDGSTSTTTSK.N	75.73	79.2	97.16	67.37	75.12	78.64	98	95.27	71.15	10.2665	10.7369	13.1717	9.13318	10.1838	10.661	13.2856	12.9155	9.64563	9.74621	10.1818	11.3241	10.793	11.5552	10.9802	11.8377	12.4549	11.1269	0.592099
single site	sp|Q08641|AB140_YEAST	ABP140	tRNA(Thr) (cytosine(32)-N(3))-methyltransferase OS=Saccharomyces cerevisiae (strain ATCC 204508 / S288c) OX=559292 GN=ABP140 PE=1 SV=3	T	150	ETEGIATPKQKEN	97.3825	U	K.EM*ENTGAEVLASSVEESDAIQEGVAEETEGIAT#PK.Q	3.22	2.31	4.4	5.05	6.2	5.88	5.9	4.51	4.82	7.61409	5.46228	10.4044	11.9414	14.6607	13.904	13.9513	10.6645	11.3975	9.74621	10.1818	11.3241	10.793	11.5552	10.9802	11.8377	12.4549	11.1269	0.613105
single site	sp|Q08641|AB140_YEAST	ABP140	tRNA(Thr) (cytosine(32)-N(3))-methyltransferase OS=Saccharomyces cerevisiae (strain ATCC 204508 / S288c) OX=559292 GN=ABP140 PE=1 SV=3	S	95	EEEGSMSENKIYS	48.5488	U	K.PLETNLPKPETNEEDEEEGSMS#ENK.I	9.15	15.12	16.92	15.08	20.93	17.33	12.55	14.12	12.96	6.82021	11.2701	12.6118	11.2403	15.6008	12.9174	9.3545	10.5247	9.66011	9.74621	10.1818	11.3241	10.793	11.5552	10.9802	11.8377	12.4549	11.1269	0.344803
single site	sp|Q08641|AB140_YEAST	ABP140	tRNA(Thr) (cytosine(32)-N(3))-methyltransferase OS=Saccharomyces cerevisiae (strain ATCC 204508 / S288c) OX=559292 GN=ABP140 PE=1 SV=3	S	26	ATVDTNSSSKPLK	25.9029	U	K.EEGDATVDTNS#SSK.P	32.36	36.72	37.29	37.6	32.45	33.21	39.7	43.21	38.44	9.77703	11.0943	11.2665	11.3602	9.80422	10.0338	11.9947	13.0552	11.614	9.74621	10.1818	11.3241	10.793	11.5552	10.9802	11.8377	12.4549	11.1269	0.641232
single site	sp|Q08641|AB140_YEAST	ABP140	tRNA(Thr) (cytosine(32)-N(3))-methyltransferase OS=Saccharomyces cerevisiae (strain ATCC 204508 / S288c) OX=559292 GN=ABP140 PE=1 SV=3	S	93	EDEEEGSMSENKI	24.6554	U	K.PLETNLPKPETNEEDEEEGS#MSENK.I	131.53	129.48	160	147.97	138.42	159.29	148.6	142.73	119.8	10.2933	10.1329	12.5213	11.5799	10.8325	12.4658	11.6292	11.1698	9.37534	9.74621	10.1818	11.3241	10.793	11.5552	10.9802	11.8377	12.4549	11.1269	0.329163
single site	sp|Q08641|AB140_YEAST	ABP140	tRNA(Thr) (cytosine(32)-N(3))-methyltransferase OS=Saccharomyces cerevisiae (strain ATCC 204508 / S288c) OX=559292 GN=ABP140 PE=1 SV=3	S	166	DESEEESANNASE	15.1724	U	K.NDESEEES#ANNASEPAEEYSQSEEDADIEQSNGK.E	5.87	6.64	9.22	4.08	2.9	4.54	3.23	5.87	7.61	11.7494	13.2906	18.4548	8.16653	5.80464	9.08727	6.46517	11.7494	15.2322	9.74621	10.1818	11.3241	10.793	11.5552	10.9802	11.8377	12.4549	11.1269	-0.179975
single site	sp|Q08641|AB140_YEAST	ABP140	tRNA(Thr) (cytosine(32)-N(3))-methyltransferase OS=Saccharomyces cerevisiae (strain ATCC 204508 / S288c) OX=559292 GN=ABP140 PE=1 SV=3	S	178	EPAEEYSQSEEDA	14.8799	U	K.NDES#EEESANNAS#EPAEEYS#QSEEDADIEQSNGK.E	115.96	118.48	162.1	110.9	127.94	150.71	131.29	176.48	138.89	9.40661	9.61103	13.1495	8.99615	10.3784	12.2255	10.6502	14.316	11.2667	9.74621	10.1818	11.3241	10.793	11.5552	10.9802	11.8377	12.4549	11.1269	0.700702
single site	sp|P38691|KSP1_YEAST	KSP1	Serine/threonine-protein kinase KSP1 OS=Saccharomyces cerevisiae (strain ATCC 204508 / S288c) OX=559292 GN=KSP1 PE=1 SV=1	S	827	EQERRLSMEQKFK	5000	U	R.RLS#MEQK.F	299.9	361.64	323.88	373.17	366.38	374.48	451.21	465.42	480	8.57818	10.3442	9.26409	10.674	10.4797	10.7114	12.9062	13.3126	13.7297	9.20488	10.7341	9.04938	9.79735	10.726	11.3668	11.5674	14.5153	13.0388	0.892142
single site	sp|P38691|KSP1_YEAST	KSP1	Serine/threonine-protein kinase KSP1 OS=Saccharomyces cerevisiae (strain ATCC 204508 / S288c) OX=559292 GN=KSP1 PE=1 SV=1	S	631	TTTVQHSPGAYIP	112.858	U	R.RGS#TTTVQHS#PGAYIPPNAR.N	13.03	13.41	15.93	13.56	16.06	19.45	15.39	21.76	22.63	8.61659	8.86787	10.5343	8.96707	10.6203	12.8621	10.1772	14.3896	14.965	9.20488	10.7341	9.04938	9.79735	10.726	11.3668	11.5674	14.5153	13.0388	0.830096
single site	sp|P38691|KSP1_YEAST	KSP1	Serine/threonine-protein kinase KSP1 OS=Saccharomyces cerevisiae (strain ATCC 204508 / S288c) OX=559292 GN=KSP1 PE=1 SV=1	S	845	PPHHRKSFNLGTQ	105.943	U	K.S#FNLGTQVPPMNMK.T	5.16	11.18	4.61	4.7	5.95	4.52	11.58	8.51	10.12	7.77929	16.8551	6.9501	7.08578	8.9703	6.81441	17.4582	12.8298	15.257	9.20488	10.7341	9.04938	9.79735	10.726	11.3668	11.5674	14.5153	13.0388	0.538794
single site	sp|P38691|KSP1_YEAST	KSP1	Serine/threonine-protein kinase KSP1 OS=Saccharomyces cerevisiae (strain ATCC 204508 / S288c) OX=559292 GN=KSP1 PE=1 SV=1	S	1014	QDEMVGSLEQYKN	59.8763	U	K.TSIQDEMVGS#LEQYK.N	9.18	11.33	20.61	18.68	19.94	15.81	11.23	23.72	19.41	6.12367	7.55787	13.7482	12.4608	13.3013	10.5463	7.49116	15.8228	12.9478	9.20488	10.7341	9.04938	9.79735	10.726	11.3668	11.5674	14.5153	13.0388	0.429542
single site	sp|P38691|KSP1_YEAST	KSP1	Serine/threonine-protein kinase KSP1 OS=Saccharomyces cerevisiae (strain ATCC 204508 / S288c) OX=559292 GN=KSP1 PE=1 SV=1	S	903	LEKLSSSPGAKSS	53.0496	U	K.LSSS#PGAK.S	714.52	823.26	722.9	825.75	870.6	903.09	1042.57	1099.54	1084.28	8.83595	10.1807	8.93958	10.2115	10.7661	11.1679	12.8927	13.5972	13.4085	9.20488	10.7341	9.04938	9.79735	10.726	11.3668	11.5674	14.5153	13.0388	0.934429
single site	sp|P38691|KSP1_YEAST	KSP1	Serine/threonine-protein kinase KSP1 OS=Saccharomyces cerevisiae (strain ATCC 204508 / S288c) OX=559292 GN=KSP1 PE=1 SV=1	S	973	NESSSTSPDERQI	41.1411	U	K.MEGGDNESSSTS#PDER.Q	23.06	27.11	30.81	25.48	22.17	34.33	28.46	27.85	31.33	9.20192	10.818	12.2945	10.1676	8.84677	13.6991	11.3567	11.1133	12.502	9.20488	10.7341	9.04938	9.79735	10.726	11.3668	11.5674	14.5153	13.0388	0.306175
single site	sp|P38691|KSP1_YEAST	KSP1	Serine/threonine-protein kinase KSP1 OS=Saccharomyces cerevisiae (strain ATCC 204508 / S288c) OX=559292 GN=KSP1 PE=1 SV=1	S	815	NRYSHSSDSKELE	32.2151	U	R.YSHSS#DSK.E	35.64	40.21	32.93	64.99	40	37.41	51.78	72.17	55.07	8.28452	9.34682	7.65458	15.1069	9.298	8.69596	12.0363	16.7759	12.801	9.20488	10.7341	9.04938	9.79735	10.726	11.3668	11.5674	14.5153	13.0388	0.66979
single site	sp|P38691|KSP1_YEAST	KSP1	Serine/threonine-protein kinase KSP1 OS=Saccharomyces cerevisiae (strain ATCC 204508 / S288c) OX=559292 GN=KSP1 PE=1 SV=1	S	883	SYNSRRSSANESN	28.5122	U	R.RS#S#ANESNPLHMNK.A	5.1	5.63	6.97	6.01	9.29	6.2	5.31	9.52	10.21	7.93898	8.76401	10.8499	9.35554	14.4614	9.65131	8.26588	14.8194	15.8935	9.20488	10.7341	9.04938	9.79735	10.726	11.3668	11.5674	14.5153	13.0388	0.647866
single site	sp|P38691|KSP1_YEAST	KSP1	Serine/threonine-protein kinase KSP1 OS=Saccharomyces cerevisiae (strain ATCC 204508 / S288c) OX=559292 GN=KSP1 PE=1 SV=1	S	909	SPGAKSSFVGFPK	24.1429	U	K.SS#FVGFPK.P	27.31	27.47	20.86	25.63	25.03	21.71	17.41	29.3	30.54	12.1238	12.1948	9.26041	11.378	11.1116	9.63775	7.72885	13.0072	13.5577	9.20488	10.7341	9.04938	9.79735	10.726	11.3668	11.5674	14.5153	13.0388	0.382491
single site	sp|P38691|KSP1_YEAST	KSP1	Serine/threonine-protein kinase KSP1 OS=Saccharomyces cerevisiae (strain ATCC 204508 / S288c) OX=559292 GN=KSP1 PE=1 SV=1	S	902	ALEKLSSSPGAKS	22.8973	U	K.LSS#SPGAK.S	59.33	68.17	58.27	72.39	67.22	69.02	83.43	92.01	84.65	9.06507	10.4157	8.90312	11.0605	10.2706	10.5456	12.7473	14.0583	12.9337	9.20488	10.7341	9.04938	9.79735	10.726	11.3668	11.5674	14.5153	13.0388	0.916606
single site	sp|P38691|KSP1_YEAST	KSP1	Serine/threonine-protein kinase KSP1 OS=Saccharomyces cerevisiae (strain ATCC 204508 / S288c) OX=559292 GN=KSP1 PE=1 SV=1	S	884	YNSRRSSANESNP	21.141	U	R.SS#ANESNPLHMNK.A	21.91	26.38	29.79	23.06	29.19	14.36	20.08	32.3	22.48	9.9795	12.0155	13.5687	10.5033	13.2954	6.54065	9.14598	14.7119	10.2391	9.20488	10.7341	9.04938	9.79735	10.726	11.3668	11.5674	14.5153	13.0388	0.143704
single site	sp|Q12136|SAS10_YEAST	SAS10	Something about silencing protein 10 OS=Saccharomyces cerevisiae (strain ATCC 204508 / S288c) OX=559292 GN=SAS10 PE=1 SV=1	S	477	DDKDYGSEDEAVS	288.888	U	K.DYGS#EDEAVSR.S	3235.53	3085.95	2653.63	2411.4	2656.56	2727.08	2421.32	2611.71	2371.82	13.3838	12.765	10.9768	9.97477	10.9889	11.2806	10.0158	10.8034	9.81104	12.4442	12.2425	11.1993	10.8091	11.0831	11.0109	10.4868	10.6881	10.0359	0.960353
single site	sp|Q12136|SAS10_YEAST	SAS10	Something about silencing protein 10 OS=Saccharomyces cerevisiae (strain ATCC 204508 / S288c) OX=559292 GN=SAS10 PE=1 SV=1	S	314	VNEGDGSESEETA	0	U	R.QASELPSSFDVNEGDGS#ESEETANIEAFNEK.K	20.03	19.49	31.05	9.71	21.53	19.2	20.1	17.81	20.65	11.1544	10.8537	17.2913	5.40736	11.9898	10.6922	11.1934	9.91814	11.4997	12.4442	12.2425	11.1993	10.8091	11.0831	11.0109	10.4868	10.6881	10.0359	0.110184
single site	sp|P38213|DSF2_YEAST	DSF2	Protein DSF2 OS=Saccharomyces cerevisiae (strain ATCC 204508 / S288c) OX=559292 GN=DSF2 PE=1 SV=2	S	527	SHKKEGSNATSKC	119.669	U	K.EGS#NATSK.C	34	43.71	40.83	34.61	39.59	46.29	39.28	45.68	47.86	9.14347	11.7547	10.9802	9.30752	10.6468	12.4486	10.5634	12.2845	12.8708	11.2639	11.6844	11.478	6.73786	11.1456	13.3762	10.2379	11.9893	12.087	0.716104
single site	sp|P38213|DSF2_YEAST	DSF2	Protein DSF2 OS=Saccharomyces cerevisiae (strain ATCC 204508 / S288c) OX=559292 GN=DSF2 PE=1 SV=2	S	395	LESEGSSPIRSAT	65.2988	U	K.DLESEGSS#PIR.S	129.31	115.59	122.35	130.7	139.82	122.18	117.3	123.3	117.55	11.5652	10.3381	10.9427	11.6895	12.5051	10.9275	10.491	11.0276	10.5134	11.2639	11.6844	11.478	6.73786	11.1456	13.3762	10.2379	11.9893	12.087	-0.334917
single site	sp|P38213|DSF2_YEAST	DSF2	Protein DSF2 OS=Saccharomyces cerevisiae (strain ATCC 204508 / S288c) OX=559292 GN=DSF2 PE=1 SV=2	S	337	SPKRSNSSTSTIT	62.5896	U	R.SNS#STSTITK.T	57.33	60.62	57.88	62.43	60.79	55.51	60.78	61.06	48.25	10.9273	11.5544	11.0321	11.8994	11.5868	10.5804	11.5849	11.6382	9.19661	11.2639	11.6844	11.478	6.73786	11.1456	13.3762	10.2379	11.9893	12.087	-0.509582
single site	sp|P38213|DSF2_YEAST	DSF2	Protein DSF2 OS=Saccharomyces cerevisiae (strain ATCC 204508 / S288c) OX=559292 GN=DSF2 PE=1 SV=2	S	57	SNKSSISFESIQT	27.2381	U	K.SSIS#FESIQTTER.L	10.71	22.76	25.56	20.33	16.78	15.07	20.19	25.15	17.32	6.15977	13.0902	14.7006	11.6926	9.65089	8.6674	11.6121	14.4648	9.96147	11.2639	11.6844	11.478	6.73786	11.1456	13.3762	10.2379	11.9893	12.087	-0.122284
single site	sp|P38213|DSF2_YEAST	DSF2	Protein DSF2 OS=Saccharomyces cerevisiae (strain ATCC 204508 / S288c) OX=559292 GN=DSF2 PE=1 SV=2	S	314	FESESSSFSKLKL	23.2733	U	K.TQSSFESESSS#FSK.L	15.22	21.29	13.83	7.19	17.15	24.22	17.68	19.84	13.25	10.169	14.2246	9.24033	4.8039	11.4585	16.1823	11.8127	13.2558	8.85281	11.2639	11.6844	11.478	6.73786	11.1456	13.3762	10.2379	11.9893	12.087	0.790371
single site	sp|P38213|DSF2_YEAST	DSF2	Protein DSF2 OS=Saccharomyces cerevisiae (strain ATCC 204508 / S288c) OX=559292 GN=DSF2 PE=1 SV=2	S	307	KPKTQSSFESESS	22.8973	U	K.TQSS#FESESSSFSK.L	24.37	25.58	27.44	29.74	22.94	25.91	26.83	26.15	25.09	10.4123	10.9293	11.724	12.7067	9.80132	11.0703	11.4634	11.1728	10.7199	11.2639	11.6844	11.478	6.73786	11.1456	13.3762	10.2379	11.9893	12.087	-0.63562
single site	sp|P46949|FYV8_YEAST	FYV8	Protein FYV8 OS=Saccharomyces cerevisiae (strain ATCC 204508 / S288c) OX=559292 GN=FYV8 PE=1 SV=1	T	602	EDDDLETIRDTKT	5000	U	K.GEDDDLET#IR.D	587.79	494.82	550.42	534.08	607.43	616.75	536.42	600.12	600.68	11.4612	9.64842	10.7326	10.4139	11.8442	12.0259	10.4596	11.7016	11.7126	10.5936	11.2798	11.5537	10.5619	11.1576	12.0852	11.0202	11.0031	10.7448	0.152304
single site	sp|P46949|FYV8_YEAST	FYV8	Protein FYV8 OS=Saccharomyces cerevisiae (strain ATCC 204508 / S288c) OX=559292 GN=FYV8 PE=1 SV=1	T	167	QISREMTPEIRQT	5000	U	R.EMT#PEIR.Q	1590.69	1664.32	1734.26	1283.42	1374.83	1670.59	759.62	766.42	714.79	13.7616	14.3986	15.0036	11.1033	11.8941	14.4528	6.57171	6.63054	6.18387	10.5936	11.2798	11.5537	10.5619	11.1576	12.0852	11.0202	11.0031	10.7448	0.478215
single site	sp|P46949|FYV8_YEAST	FYV8	Protein FYV8 OS=Saccharomyces cerevisiae (strain ATCC 204508 / S288c) OX=559292 GN=FYV8 PE=1 SV=1	S	112	LMASRESVELQAK	5000	U	R.ES#VELQAK.K	969.76	1044.67	1171.41	766.46	1160.89	1276.32	1383.02	1527.86	1493.87	8.98403	9.67801	10.8522	7.10063	10.7547	11.8241	12.8126	14.1544	13.8395	10.5936	11.2798	11.5537	10.5619	11.1576	12.0852	11.0202	11.0031	10.7448	0.237166
single site	sp|P46949|FYV8_YEAST	FYV8	Protein FYV8 OS=Saccharomyces cerevisiae (strain ATCC 204508 / S288c) OX=559292 GN=FYV8 PE=1 SV=1	S	436	SNREKGSILLTSD	5000	U	K.GS#ILLT#S#DEEEEEK.G	10.93	16.1	19.01	8.53	12.98	19.19	11.94	14.49	11.47	8.76926	12.9172	15.2519	6.84371	10.414	15.3963	9.57959	11.6255	9.2025	10.5936	11.2798	11.5537	10.5619	11.1576	12.0852	11.0202	11.0031	10.7448	0.92619
single site	sp|P46949|FYV8_YEAST	FYV8	Protein FYV8 OS=Saccharomyces cerevisiae (strain ATCC 204508 / S288c) OX=559292 GN=FYV8 PE=1 SV=1	S	441	GSILLTSDEEEEE	5000	U	K.GS#ILLT#S#DEEEEEK.G	98.1	112.75	124.53	98.35	111.1	114.01	83.74	111.27	95.86	10.3295	11.872	13.1124	10.3558	11.6983	12.0047	8.81743	11.7162	10.0936	10.5936	11.2798	11.5537	10.5619	11.1576	12.0852	11.0202	11.0031	10.7448	0.639618
single site	sp|P46949|FYV8_YEAST	FYV8	Protein FYV8 OS=Saccharomyces cerevisiae (strain ATCC 204508 / S288c) OX=559292 GN=FYV8 PE=1 SV=1	S	163	NLIEQISREMTPE	5000	U	R.AVNEDLDNLIEQIS#R.E	44.07	33.33	56.06	42.97	51.74	43.48	40.29	54.9	32.46	11.0368	8.34711	14.0396	10.7613	12.9577	10.8891	10.0902	13.7491	8.12923	10.5936	11.2798	11.5537	10.5619	11.1576	12.0852	11.0202	11.0031	10.7448	0.219264
single site	sp|P46949|FYV8_YEAST	FYV8	Protein FYV8 OS=Saccharomyces cerevisiae (strain ATCC 204508 / S288c) OX=559292 GN=FYV8 PE=1 SV=1	S	372	ADINRQSKQLDTT	5000	U	K.HADINRQS#K.Q	774.79	676.02	725.83	525.1	904.35	1023.14	925.41	1253.11	1158.16	9.72632	8.48641	9.1117	6.59184	11.3528	12.844	11.6171	15.7309	14.539	10.5936	11.2798	11.5537	10.5619	11.1576	12.0852	11.0202	11.0031	10.7448	0.153888
single site	sp|P46949|FYV8_YEAST	FYV8	Protein FYV8 OS=Saccharomyces cerevisiae (strain ATCC 204508 / S288c) OX=559292 GN=FYV8 PE=1 SV=1	S	416	KNEDNESIEDENE	351.555	U	K.NEDNES#IEDENEDTDSYK.F	90.01	65.76	68.89	57.26	94.68	109.23	59.6	114.46	98.71	11.8653	8.6686	9.0812	7.54811	12.4809	14.3989	7.85658	15.0883	13.0121	10.5936	11.2798	11.5537	10.5619	11.1576	12.0852	11.0202	11.0031	10.7448	0.240375
single site	sp|P46949|FYV8_YEAST	FYV8	Protein FYV8 OS=Saccharomyces cerevisiae (strain ATCC 204508 / S288c) OX=559292 GN=FYV8 PE=1 SV=1	S	406	DNEDNESIEDKNE	348.164	U	K.YSTNET#EEEDNEDNES#IEDK.N	16.95	7.67	8.88	12.63	15.79	14.84	0	15.56	12.83	16.1198	7.29434	8.44508	12.0114	15.0166	14.1132	0	14.7979	12.2016	10.5936	11.2798	11.5537	10.5619	11.1576	12.0852	11.0202	11.0031	10.7448	-0.0797262
single site	sp|P46949|FYV8_YEAST	FYV8	Protein FYV8 OS=Saccharomyces cerevisiae (strain ATCC 204508 / S288c) OX=559292 GN=FYV8 PE=1 SV=1	S	100	KEVGYLSDGVPKL	243.027	U	K.EVGYLS#DGVPK.L	633.11	703.06	718.06	580.68	674.8	792.04	670.47	717.58	634.52	10.3376	11.4798	11.7247	9.48154	11.0184	12.9327	10.9477	11.7169	10.3607	10.5936	11.2798	11.5537	10.5619	11.1576	12.0852	11.0202	11.0031	10.7448	0.926772
single site	sp|P46949|FYV8_YEAST	FYV8	Protein FYV8 OS=Saccharomyces cerevisiae (strain ATCC 204508 / S288c) OX=559292 GN=FYV8 PE=1 SV=1	S	92	KSDISPSDKEVGY	150.854	U	K.DSNDNNVSKS#DISPS#DK.E	1844.52	2030.79	2084.15	1527.35	1940.72	2228.73	1856.52	2015.8	1823.86	10.6297	11.7032	12.0107	8.80193	11.1841	12.8439	10.6989	11.6168	10.5107	10.5936	11.2798	11.5537	10.5619	11.1576	12.0852	11.0202	11.0031	10.7448	0.874772
single site	sp|P46949|FYV8_YEAST	FYV8	Protein FYV8 OS=Saccharomyces cerevisiae (strain ATCC 204508 / S288c) OX=559292 GN=FYV8 PE=1 SV=1	S	134	YLSSTASLKSPSE	135.237	U	K.SDYLS#STAS#LK.S	78.65	80.18	67.77	62.64	72.85	88.65	73.54	78.07	70.97	11.6809	11.9082	10.0651	9.30315	10.8195	13.1661	10.922	11.5948	10.5403	10.5936	11.2798	11.5537	10.5619	11.1576	12.0852	11.0202	11.0031	10.7448	0.57451
single site	sp|P46949|FYV8_YEAST	FYV8	Protein FYV8 OS=Saccharomyces cerevisiae (strain ATCC 204508 / S288c) OX=559292 GN=FYV8 PE=1 SV=1	S	532	DSTDVDSWKPDSE	99.2315	U	K.DSTDVDS#WKPDSEALR.S	86.8	81.44	83.59	55.43	80.07	110.34	67.7	84.35	87.27	11.7776	11.0504	11.3421	7.52113	10.8645	14.9717	9.18601	11.4452	11.8414	10.5936	11.2798	11.5537	10.5619	11.1576	12.0852	11.0202	11.0031	10.7448	0.677491
single site	sp|P46949|FYV8_YEAST	FYV8	Protein FYV8 OS=Saccharomyces cerevisiae (strain ATCC 204508 / S288c) OX=559292 GN=FYV8 PE=1 SV=1	S	523	KVLEESSVKDSTD	98.3915	U	K.VLEESS#VK.D	986.52	966.24	917.83	721.3	988.39	1126.41	884.31	1041.82	1023.31	11.3968	11.1625	10.6032	8.33282	11.4184	13.0129	10.216	12.0356	11.8218	10.5936	11.2798	11.5537	10.5619	11.1576	12.0852	11.0202	11.0031	10.7448	0.534591
single site	sp|P46949|FYV8_YEAST	FYV8	Protein FYV8 OS=Saccharomyces cerevisiae (strain ATCC 204508 / S288c) OX=559292 GN=FYV8 PE=1 SV=1	S	56	KISNLPSLPKLNY	68.0065	U	K.ISNLPS#LPK.L	4.86	2.71	2.51	2.22	4.33	7.86	5.09	6.5	5.68	11.6379	6.48946	6.01054	5.31609	10.3688	18.8218	12.1887	15.5651	13.6015	10.5936	11.2798	11.5537	10.5619	11.1576	12.0852	11.0202	11.0031	10.7448	0.32755
single site	sp|P46949|FYV8_YEAST	FYV8	Protein FYV8 OS=Saccharomyces cerevisiae (strain ATCC 204508 / S288c) OX=559292 GN=FYV8 PE=1 SV=1	S	681	SQGEMTSVHEPST	64.389	U	R.TVSQGEMTS#VHEPSTEEMAK.L	105.62	113.62	132.31	136.53	119.17	119.52	131.16	133.69	127.6	9.43693	10.1517	11.8216	12.1987	10.6476	10.6789	11.7189	11.9449	11.4008	10.5936	11.2798	11.5537	10.5619	11.1576	12.0852	11.0202	11.0031	10.7448	-0.0748684
single site	sp|P46949|FYV8_YEAST	FYV8	Protein FYV8 OS=Saccharomyces cerevisiae (strain ATCC 204508 / S288c) OX=559292 GN=FYV8 PE=1 SV=1	S	211	EDEKSHSLGVSMD	45.1297	U	K.SHS#LGVSM*DTNEADTTFNTPTR.N	4.05	5.5	3.32	2.98	4	0	3.78	5.85	4.86	11.7938	16.0163	9.66803	8.67793	11.6482	0	11.0076	17.0355	14.1526	10.5936	11.2798	11.5537	10.5619	11.1576	12.0852	11.0202	11.0031	10.7448	-0.582571
single site	sp|P46949|FYV8_YEAST	FYV8	Protein FYV8 OS=Saccharomyces cerevisiae (strain ATCC 204508 / S288c) OX=559292 GN=FYV8 PE=1 SV=1	S	304	NRNSTSSGQDKVA	37.195	U	R.NSTSS#GQDK.V	177.79	199.09	198.54	127.34	172.15	196.72	149.28	164.34	140.99	11.6489	13.0445	13.0084	8.34338	11.2794	12.8892	9.7809	10.7676	9.23773	10.5936	11.2798	11.5537	10.5619	11.1576	12.0852	11.0202	11.0031	10.7448	0.741355
single site	sp|P46949|FYV8_YEAST	FYV8	Protein FYV8 OS=Saccharomyces cerevisiae (strain ATCC 204508 / S288c) OX=559292 GN=FYV8 PE=1 SV=1	T	227	ADTTFNTPTRNGN	36.0172	U	K.SHSLGVSMDTNEADTTFNT#PTR.N	109.34	91.38	143.43	125.7	109.32	105.8	95.87	114.78	82.48	11.1788	9.3426	14.6641	12.8514	11.1768	10.8169	9.80166	11.735	8.43268	10.5936	11.2798	11.5537	10.5619	11.1576	12.0852	11.0202	11.0031	10.7448	0.141239
single site	sp|P46949|FYV8_YEAST	FYV8	Protein FYV8 OS=Saccharomyces cerevisiae (strain ATCC 204508 / S288c) OX=559292 GN=FYV8 PE=1 SV=1	S	130	SKSDYLSSTASLK	28.2298	U	K.SDYLS#STAS#LK.S	0	3.87	4.54	4.28	4.52	4.94	2.63	4.24	5.71	0	11.1431	13.0723	12.3236	13.0147	14.224	7.5727	12.2085	16.4411	10.5936	11.2798	11.5537	10.5619	11.1576	12.0852	11.0202	11.0031	10.7448	0.391854
single site	sp|P46949|FYV8_YEAST	FYV8	Protein FYV8 OS=Saccharomyces cerevisiae (strain ATCC 204508 / S288c) OX=559292 GN=FYV8 PE=1 SV=1	S	301	SIRNRNSTSSGQD	25.9029	U	R.NRNS#TSSGQDK.V	12.8	15.2	13.14	13.09	15.98	14.18	19.85	15.07	17.61	9.34852	11.1014	9.59684	9.56033	11.671	10.3564	14.4975	11.0064	12.8615	10.5936	11.2798	11.5537	10.5619	11.1576	12.0852	11.0202	11.0031	10.7448	-0.0835194
single site	sp|P46949|FYV8_YEAST	FYV8	Protein FYV8 OS=Saccharomyces cerevisiae (strain ATCC 204508 / S288c) OX=559292 GN=FYV8 PE=1 SV=1	S	452	EEKGMSSDSDEGS	22.956	U	K.GMSS#DSDEGSLK.A	102.85	115.35	128.54	91.49	103.49	129.7	107.87	118.97	106.67	10.2345	11.4784	12.7909	9.10412	10.2982	12.9064	10.7341	11.8386	10.6147	10.5936	11.2798	11.5537	10.5619	11.1576	12.0852	11.0202	11.0031	10.7448	0.862194
single site	sp|P46949|FYV8_YEAST	FYV8	Protein FYV8 OS=Saccharomyces cerevisiae (strain ATCC 204508 / S288c) OX=559292 GN=FYV8 PE=1 SV=1	S	280	DDGEVESSGALEK	19.8963	U	K.EENLQQEDDGEVES#SGALEK.K	175.73	193.96	205.45	168.47	192.19	208.65	187.27	187.79	179.35	10.344	11.4171	12.0934	9.91665	11.3129	12.2818	11.0233	11.0539	10.5571	10.5936	11.2798	11.5537	10.5619	11.1576	12.0852	11.0202	11.0031	10.7448	0.962329
single site	sp|P14164|ABF1_YEAST	ABF1	ARS-binding factor 1 OS=Saccharomyces cerevisiae (strain ATCC 204508 / S288c) OX=559292 GN=ABF1 PE=1 SV=4	S	720	DDEEDLSDENIQP	5000	U	K.ADDEEDLS#DENIQPELR.G	359.99	402.99	469.73	375.36	365.53	374.52	376.99	404.41	332.02	10.3997	11.6419	13.57	10.8437	10.5598	10.8195	10.8908	11.683	9.59168	11.1853	11.1344	11.768	11.4826	10.68	11.087	11.8156	10.8416	10.0056	0.61231
single site	sp|P14164|ABF1_YEAST	ABF1	ARS-binding factor 1 OS=Saccharomyces cerevisiae (strain ATCC 204508 / S288c) OX=559292 GN=ABF1 PE=1 SV=4	S	618	LINDMDSEDAHKS	5000	U	R.NVVDENLINDMDS#EDAHK.S	57.42	54.52	69.73	49.72	52.19	56.58	60.83	63.83	58.51	10.972	10.4179	13.3243	9.5007	9.97267	10.8115	11.6236	12.1969	11.1803	11.1853	11.1344	11.768	11.4826	10.68	11.087	11.8156	10.8416	10.0056	0.250912
single site	sp|P14164|ABF1_YEAST	ABF1	ARS-binding factor 1 OS=Saccharomyces cerevisiae (strain ATCC 204508 / S288c) OX=559292 GN=ABF1 PE=1 SV=4	T	189	VTIKNDTEDDSIN	221.485	U	K.NDT#EDDSINK.A	101.59	100.44	116.88	92.56	106.37	117.04	101.9	115.46	98.34	10.6872	10.5662	12.2957	9.73721	11.19	12.3125	10.7198	12.1463	10.3453	11.1853	11.1344	11.768	11.4826	10.68	11.087	11.8156	10.8416	10.0056	0.106851
single site	sp|P14164|ABF1_YEAST	ABF1	ARS-binding factor 1 OS=Saccharomyces cerevisiae (strain ATCC 204508 / S288c) OX=559292 GN=ABF1 PE=1 SV=4	S	193	NDTEDDSINKASI	169.921	U	K.NDTEDDS#INK.A	114.1	86.08	97.32	119.27	107.04	110.77	159.21	139.91	106.05	10.9738	8.27891	9.35994	11.471	10.2948	10.6535	15.3123	13.4561	10.1996	11.1853	11.1344	11.768	11.4826	10.68	11.087	11.8156	10.8416	10.0056	0.271441
single site	sp|P14164|ABF1_YEAST	ABF1	ARS-binding factor 1 OS=Saccharomyces cerevisiae (strain ATCC 204508 / S288c) OX=559292 GN=ABF1 PE=1 SV=4	S	215	PTHGNDSGNHRHN	166.233	U	R.GLDDESGPTHGNDS#GNHR.H	24.46	16.78	24.67	26.61	23.64	22.19	27.77	28.96	26.16	11.0559	7.58452	11.1508	12.0277	10.6852	10.0298	12.552	13.0899	11.8243	11.1853	11.1344	11.768	11.4826	10.68	11.087	11.8156	10.8416	10.0056	0.0249468
single site	sp|P14164|ABF1_YEAST	ABF1	ARS-binding factor 1 OS=Saccharomyces cerevisiae (strain ATCC 204508 / S288c) OX=559292 GN=ABF1 PE=1 SV=4	S	467	TNLRSNSIDYAKH	92.7783	U	R.SNS#IDYAK.H	914.15	917.57	845.19	893.36	745.65	770.43	743.69	725.99	627.14	12.7263	12.7739	11.7663	12.4368	10.3805	10.7255	10.3532	10.1068	8.73069	11.1853	11.1344	11.768	11.4826	10.68	11.087	11.8156	10.8416	10.0056	0.600086
single site	sp|P14164|ABF1_YEAST	ABF1	ARS-binding factor 1 OS=Saccharomyces cerevisiae (strain ATCC 204508 / S288c) OX=559292 GN=ABF1 PE=1 SV=4	S	256	AVANVDSQSNNKH	0	U	K.NYSDVVNDEDINVAIANAVANVDS#QSNNK.H	5.16	0	3.54	2.78	2.9	3.79	3.62	5.33	7.1	15.0789	0	10.3448	8.1239	8.47458	11.0754	10.5786	15.5757	20.7481	11.1853	11.1344	11.768	11.4826	10.68	11.087	11.8156	10.8416	10.0056	-0.483785
single site	sp|P38080|AKL1_YEAST	AKL1	Serine/threonine-protein kinase AKL1 OS=Saccharomyces cerevisiae (strain ATCC 204508 / S288c) OX=559292 GN=AKL1 PE=1 SV=1	S	561	KMKQHKSNNPFPK	5000	U	K.S#NNPFPK.M	30.05	27.27	27.56	38.78	32.42	28.22	40.73	39.74	41.46	9.81289	8.90507	8.99977	12.6637	10.5868	9.2153	13.3005	12.9772	13.5388	9.81088	11.1321	11.1349	11.8561	11.4642	10.8967	10.2904	12.759	10.6557	0.228439
single site	sp|P38080|AKL1_YEAST	AKL1	Serine/threonine-protein kinase AKL1 OS=Saccharomyces cerevisiae (strain ATCC 204508 / S288c) OX=559292 GN=AKL1 PE=1 SV=1	S	801	ALLIELSPLKEDA	5000	U	K.NEALLIELS#PLK.E	16.74	11.29	12.82	12.86	12.84	12.24	17.96	17.35	17.41	12.7291	8.5849	9.74831	9.77872	9.76352	9.30728	13.6568	13.1929	13.2385	9.81088	11.1321	11.1349	11.8561	11.4642	10.8967	10.2904	12.759	10.6557	-0.205604
single site	sp|P38080|AKL1_YEAST	AKL1	Serine/threonine-protein kinase AKL1 OS=Saccharomyces cerevisiae (strain ATCC 204508 / S288c) OX=559292 GN=AKL1 PE=1 SV=1	S	1072	FARARQSLDLERV	5000	U	R.ARQS#LDLER.V	1072.22	1146.79	1046.92	1069.17	1115.39	1174.06	1203	1313.27	1082.65	10.4878	11.2172	10.2404	10.458	10.9101	11.484	11.767	12.8456	10.5898	9.81088	11.1321	11.1349	11.8561	11.4642	10.8967	10.2904	12.759	10.6557	0.472615
single site	sp|P38080|AKL1_YEAST	AKL1	Serine/threonine-protein kinase AKL1 OS=Saccharomyces cerevisiae (strain ATCC 204508 / S288c) OX=559292 GN=AKL1 PE=1 SV=1	T	857	DLSRDDTGAAVSS	307.177	U	R.DDT#GAAVSSFSSSSSSASIQQAK.L	14.97	9.71	13.07	7.51	11.25	17.08	10	13.62	14.35	13.4188	8.70384	11.7157	6.7318	10.0843	15.3101	8.96379	12.2087	12.863	9.81088	11.1321	11.1349	11.8561	11.4642	10.8967	10.2904	12.759	10.6557	-0.255885
single site	sp|P38080|AKL1_YEAST	AKL1	Serine/threonine-protein kinase AKL1 OS=Saccharomyces cerevisiae (strain ATCC 204508 / S288c) OX=559292 GN=AKL1 PE=1 SV=1	S	504	PTISEQSPRLNTQ	84.2502	U	K.QSSDPTISEQS#PR.L	106.62	128.45	123.26	120.51	135.2	140.96	110.35	141.67	104.21	9.59477	11.5593	11.0922	10.8447	12.1667	12.685	9.93044	12.7489	9.3779	9.81088	11.1321	11.1349	11.8561	11.4642	10.8967	10.2904	12.759	10.6557	0.703096
single site	sp|P38080|AKL1_YEAST	AKL1	Serine/threonine-protein kinase AKL1 OS=Saccharomyces cerevisiae (strain ATCC 204508 / S288c) OX=559292 GN=AKL1 PE=1 SV=1	S	1048	HSKDKDSNSSITI	55.871	U	K.DKDS#NSS#ITISTSTPSEMR.K	12.19	8.92	16.83	7.77	11.39	12.64	11.05	10.86	10.72	11.9078	8.71349	16.4404	7.59011	11.1263	12.3474	10.7942	10.6086	10.4718	9.81088	11.1321	11.1349	11.8561	11.4642	10.8967	10.2904	12.759	10.6557	-0.238789
single site	sp|P38080|AKL1_YEAST	AKL1	Serine/threonine-protein kinase AKL1 OS=Saccharomyces cerevisiae (strain ATCC 204508 / S288c) OX=559292 GN=AKL1 PE=1 SV=1	T	538	TSYGAATIGSDEA	46.5302	U	K.STSYGAAT#IGSDEALANEK.T	26.09	18.45	30.3	22.57	27.35	21.29	12.35	23.06	14.63	13.3051	9.40894	15.4521	11.51	13.9477	10.8573	6.29813	11.7599	7.46086	9.81088	11.1321	11.1349	11.8561	11.4642	10.8967	10.2904	12.759	10.6557	0.252768
single site	sp|P38080|AKL1_YEAST	AKL1	Serine/threonine-protein kinase AKL1 OS=Saccharomyces cerevisiae (strain ATCC 204508 / S288c) OX=559292 GN=AKL1 PE=1 SV=1	S	541	GAATIGSDEALAN	32.6087	U	K.STSYGAATIGS#DEALANEK.T	30.93	34.3	44.84	35.26	41.13	43.74	33.3	38.04	30.64	9.31122	10.3257	13.4987	10.6147	12.3818	13.1676	10.0247	11.4516	9.22391	9.81088	11.1321	11.1349	11.8561	11.4642	10.8967	10.2904	12.759	10.6557	0.390008
single site	sp|P38080|AKL1_YEAST	AKL1	Serine/threonine-protein kinase AKL1 OS=Saccharomyces cerevisiae (strain ATCC 204508 / S288c) OX=559292 GN=AKL1 PE=1 SV=1	S	971	FQEVNLSSPTLTQ	25.9029	U	R.QSLDLNFQEVNLS#SPTLTQEHR.N	15.83	14.75	16.55	12.27	17.09	15.56	9.91	19.53	13.77	11.7034	10.9049	12.2357	9.07142	12.6349	11.5038	7.32663	14.4389	10.1804	9.81088	11.1321	11.1349	11.8561	11.4642	10.8967	10.2904	12.759	10.6557	0.499483
single site	sp|P38080|AKL1_YEAST	AKL1	Serine/threonine-protein kinase AKL1 OS=Saccharomyces cerevisiae (strain ATCC 204508 / S288c) OX=559292 GN=AKL1 PE=1 SV=1	S	531	GGRSMKSTSYGAA	22.8973	U	K.S#TSYGAAT#IGSDEALANEK.T	11.23	14.49	18.94	5.57	12.87	10.02	25.94	21.53	14.93	8.2866	10.6921	13.9758	4.11009	9.49675	7.39374	19.1411	15.887	11.0168	9.81088	11.1321	11.1349	11.8561	11.4642	10.8967	10.2904	12.759	10.6557	0.00206628
single site	sp|P38080|AKL1_YEAST	AKL1	Serine/threonine-protein kinase AKL1 OS=Saccharomyces cerevisiae (strain ATCC 204508 / S288c) OX=559292 GN=AKL1 PE=1 SV=1	T	603	QQAQNQTGTQGNT	19.8981	U	R.YQQAQNQT#GTQGNTFPDESQYQSR.V	2.93	0	5.76	3.6	7.2	4.78	3.54	5.13	6.03	7.5186	0	14.7806	9.23788	18.4758	12.2658	9.08391	13.164	15.4734	9.81088	11.1321	11.1349	11.8561	11.4642	10.8967	10.2904	12.759	10.6557	0.22665
single site	sp|O13563|RPN13_YEAST	RPN13	26S proteasome regulatory subunit RPN13 OS=Saccharomyces cerevisiae (strain ATCC 204508 / S288c) OX=559292 GN=RPN13 PE=1 SV=1	S	153	AQDVDVSMQDxxx	5000	R	K.AQDVDVS#M*QD.-	245.11	229.63	298.59	280.07	258.5	243.78	1025.71	1062.68	847.18	5.4575	5.11283	6.64826	6.2359	5.75564	5.42789	22.838	23.6611	18.8629	10.949	11.2175	12.1157	9.56386	11.2997	11.8918	10.3956	11.2953	11.2715	-0.140066
single site	sp|O13563|RPN13_YEAST	RPN13	26S proteasome regulatory subunit RPN13 OS=Saccharomyces cerevisiae (strain ATCC 204508 / S288c) OX=559292 GN=RPN13 PE=1 SV=1	S	135	LNNSSESDEEESN	43.1683	R	K.M*IGVLNNSSES#DEEESNDEK.Q	468.61	502.83	542.21	437.29	498.2	559.22	475.15	489.39	424.49	10.6565	11.4347	12.3303	9.94431	11.3294	12.7171	10.8053	11.1291	9.65323	10.949	11.2175	12.1157	9.56386	11.2997	11.8918	10.3956	11.2953	11.2715	0.724114
single site	sp|O13563|RPN13_YEAST	RPN13	26S proteasome regulatory subunit RPN13 OS=Saccharomyces cerevisiae (strain ATCC 204508 / S288c) OX=559292 GN=RPN13 PE=1 SV=1	S	133	GVLNNSSESDEEE	21.6525	R	K.M*IGVLNNSS#ESDEEES#NDEK.Q	115.15	102.42	133.82	91.38	112.62	116.17	111.85	116.55	93.32	11.5929	10.3113	13.4725	9.19982	11.3382	11.6956	11.2607	11.7339	9.39514	10.949	11.2175	12.1157	9.56386	11.2997	11.8918	10.3956	11.2953	11.2715	0.672121
single site	sp|O13563|RPN13_YEAST	RPN13	26S proteasome regulatory subunit RPN13 OS=Saccharomyces cerevisiae (strain ATCC 204508 / S288c) OX=559292 GN=RPN13 PE=1 SV=1	S	132	IGVLNNSSESDEE	21.141	R	K.MIGVLNNS#SESDEEESNDEK.Q	10.08	14.62	18.66	8.96	16.18	21.28	15.77	20.61	14.42	7.17029	10.3998	13.2736	6.3736	11.5095	15.1373	11.2178	14.6607	10.2575	10.949	11.2175	12.1157	9.56386	11.2997	11.8918	10.3956	11.2953	11.2715	0.745021
single site	sp|Q12344|GYP5_YEAST	GYP5	GTPase-activating protein GYP5 OS=Saccharomyces cerevisiae (strain ATCC 204508 / S288c) OX=559292 GN=GYP5 PE=1 SV=1	S	295	NVATSTSPKLPPR	72.2328	U	R.QNVATSTS#PK.L	150.52	169.51	175.66	149.42	211.93	196.27	165.52	225.75	215.81	9.06534	10.209	10.5794	8.99909	12.7639	11.8207	9.96874	13.5962	12.9975	10.3079	11.2183	10.76	10.4827	11.5778	10.5857	10.9532	12.0097	12.1047	0.846367
single site	sp|Q12344|GYP5_YEAST	GYP5	GTPase-activating protein GYP5 OS=Saccharomyces cerevisiae (strain ATCC 204508 / S288c) OX=559292 GN=GYP5 PE=1 SV=1	S	281	AIPTTSSPPLPPR	21.141	U	K.GDNSSENEVSAIPTTSS#PPLPPR.Q	18.52	24.54	25.63	16.44	16.49	21.09	18.38	24.06	19.47	10.0314	13.2922	13.8826	8.90478	8.93186	11.4235	9.95558	13.0322	10.546	10.3079	11.2183	10.76	10.4827	11.5778	10.5857	10.9532	12.0097	12.1047	0.168067
single site	sp|Q12344|GYP5_YEAST	GYP5	GTPase-activating protein GYP5 OS=Saccharomyces cerevisiae (strain ATCC 204508 / S288c) OX=559292 GN=GYP5 PE=1 SV=1	T	292	PRQNVATSTSPKL	13.7216	U	R.QNVAT#STSPK.L	22.82	32.48	27.06	22.11	24.81	31.52	32.54	33.96	26.14	9.0041	12.8157	10.6771	8.72396	9.7893	12.4369	12.8393	13.3996	10.3141	10.3079	11.2183	10.76	10.4827	11.5778	10.5857	10.9532	12.0097	12.1047	0.339254
single site	sp|P07278|KAPR_YEAST	BCY1	cAMP-dependent protein kinase regulatory subunit OS=Saccharomyces cerevisiae (strain ATCC 204508 / S288c) OX=559292 GN=BCY1 PE=1 SV=4	S	84	QSRSRSSVMFKSP	114.26	U	R.SRS#S#VM*FK.S	9.77	6.2	9.08	10.67	13.93	8.89	4.93	8.09	9.79	12.0098	7.62139	11.1616	13.1162	17.1235	10.9281	6.06023	9.94468	12.0344	11.8129	12.1121	11.8388	10.5982	11.0524	11.6597	10.729	10.2603	9.93656	-0.124795
single site	sp|P07278|KAPR_YEAST	BCY1	cAMP-dependent protein kinase regulatory subunit OS=Saccharomyces cerevisiae (strain ATCC 204508 / S288c) OX=559292 GN=BCY1 PE=1 SV=4	S	89	SSVMFKSPFVNED	79.7932	U	K.S#PFVNEDPHSNVFK.S	8.73	3.4	4.17	5.84	3.66	4.33	0	5.69	3.7	22.0901	8.60324	10.5516	14.7773	9.26113	10.9565	0	14.3978	9.36235	11.8129	12.1121	11.8388	10.5982	11.0524	11.6597	10.729	10.2603	9.93656	0.174356
single site	sp|P07278|KAPR_YEAST	BCY1	cAMP-dependent protein kinase regulatory subunit OS=Saccharomyces cerevisiae (strain ATCC 204508 / S288c) OX=559292 GN=BCY1 PE=1 SV=4	S	83	SQSRSRSSVMFKS	49.588	U	R.SRS#SVMFK.S	87.6	111.9	133.13	85.58	100.76	112.67	97.29	130.77	92.72	9.19762	11.749	13.9781	8.98553	10.5794	11.8299	10.215	13.7303	9.7352	11.8129	12.1121	11.8388	10.5982	11.0524	11.6597	10.729	10.2603	9.93656	0.229156
single site	sp|P07278|KAPR_YEAST	BCY1	cAMP-dependent protein kinase regulatory subunit OS=Saccharomyces cerevisiae (strain ATCC 204508 / S288c) OX=559292 GN=BCY1 PE=1 SV=4	T	131	TREKTSTPPLPMH	27.6325	U	K.TST#PPLPM*HFNAQR.R	175.56	180.5	235.5	170.09	197.83	185.57	184.13	173	161.66	10.5515	10.8484	14.154	10.2227	11.89	11.1531	11.0666	10.3976	9.71608	11.8129	12.1121	11.8388	10.5982	11.0524	11.6597	10.729	10.2603	9.93656	0.526297
single site	sp|P07278|KAPR_YEAST	BCY1	cAMP-dependent protein kinase regulatory subunit OS=Saccharomyces cerevisiae (strain ATCC 204508 / S288c) OX=559292 GN=BCY1 PE=1 SV=4	S	145	NAQRRTSVSGETL	21.6497	U	R.TS#VSGETLQPNNFDDWTPDHYK.E	76.29	72.78	77.42	64.13	68.34	77.49	64.81	46.34	55.88	12.6417	12.0601	12.8289	10.6267	11.3243	12.8405	10.7394	7.6788	9.25963	11.8129	12.1121	11.8388	10.5982	11.0524	11.6597	10.729	10.2603	9.93656	0.884665
single site	sp|P07278|KAPR_YEAST	BCY1	cAMP-dependent protein kinase regulatory subunit OS=Saccharomyces cerevisiae (strain ATCC 204508 / S288c) OX=559292 GN=BCY1 PE=1 SV=4	S	130	HTREKTSTPPLPM	21.141	U	K.TS#TPPLPMHFNAQR.R	40.09	35.19	52.85	28.33	35.37	39.87	28.7	34.32	29.43	12.3677	10.8561	16.3042	8.73978	10.9116	12.2999	8.85393	10.5877	9.07913	11.8129	12.1121	11.8388	10.5982	11.0524	11.6597	10.729	10.2603	9.93656	0.674787
single site	sp|P07278|KAPR_YEAST	BCY1	cAMP-dependent protein kinase regulatory subunit OS=Saccharomyces cerevisiae (strain ATCC 204508 / S288c) OX=559292 GN=BCY1 PE=1 SV=4	T	129	QHTREKTSTPPLP	20.195	U	K.T#ST#PPLPMHFNAQR.R	4.08	5.67	6.38	5.86	5.17	5.3	3.13	3.97	8.09	8.56243	11.8993	13.3893	12.298	10.8499	11.1228	6.56873	8.33158	16.978	11.8129	12.1121	11.8388	10.5982	11.0524	11.6597	10.729	10.2603	9.93656	-0.141261
single site	sp|P18899|DDR48_YEAST	DDR48	Stress protein DDR48 OS=Saccharomyces cerevisiae (strain ATCC 204508 / S288c) OX=559292 GN=DDR48 PE=1 SV=4	S	398	SNRNKNSYGSSNY	107.258	U	R.NKNS#YGS#SNYGSSNNDDSYGSSNR.G	8.81	11.69	16.51	20.66	12.67	6.45	26.6	7.47	4.74	7.62111	10.1125	14.282	17.872	10.9602	5.57958	23.0104	6.46194	4.10035	7.82322	8.34503	11.9349	10.5451	10.2953	9.66765	13.9785	16.2411	11.1693	0.23293
single site	sp|P18899|DDR48_YEAST	DDR48	Stress protein DDR48 OS=Saccharomyces cerevisiae (strain ATCC 204508 / S288c) OX=559292 GN=DDR48 PE=1 SV=4	S	251	KKSSYGSNNDDSY	80.9633	U	K.KSS#YGS#NNDDSYGSSNNNDSYGSNNDDSYGSSNK.N	95.82	88.79	127.09	125.86	129.32	117.88	178.28	195.69	134.12	8.03286	7.44352	10.6543	10.5512	10.8413	9.88221	14.9457	16.4052	11.2437	7.82322	8.34503	11.9349	10.5451	10.2953	9.66765	13.9785	16.2411	11.1693	0.973241
single site	sp|P18899|DDR48_YEAST	DDR48	Stress protein DDR48 OS=Saccharomyces cerevisiae (strain ATCC 204508 / S288c) OX=559292 GN=DDR48 PE=1 SV=4	S	191	NDDSYGSNNDDSY	73.2539	U	K.SSYGSNNDDSYGS#NNDDSYGSSNK.K	71.28	62.11	109.4	93.47	95.38	87.33	138.67	138.51	93.05	8.01619	6.98493	12.3032	10.5117	10.7265	9.82119	15.5949	15.5769	10.4645	7.82322	8.34503	11.9349	10.5451	10.2953	9.66765	13.9785	16.2411	11.1693	0.960343
single site	sp|P18899|DDR48_YEAST	DDR48	Stress protein DDR48 OS=Saccharomyces cerevisiae (strain ATCC 204508 / S288c) OX=559292 GN=DDR48 PE=1 SV=4	S	183	NKSSYGSNNDDSY	73.0855	U	K.KSS#YGS#NNDDSYGSNNDDSYGSSNK.K	26.06	33.01	45.64	25.14	39.79	41.8	47.3	64.48	51.17	6.96066	8.81701	12.1905	6.71492	10.628	11.1648	12.6339	17.2227	13.6676	7.82322	8.34503	11.9349	10.5451	10.2953	9.66765	13.9785	16.2411	11.1693	0.835979
single site	sp|P18899|DDR48_YEAST	DDR48	Stress protein DDR48 OS=Saccharomyces cerevisiae (strain ATCC 204508 / S288c) OX=559292 GN=DDR48 PE=1 SV=4	S	188	GSNNDDSYGSNND	70.4846	U	K.SSYGSNNDDS#YGS#NNDDSYGSSNK.K	68.15	103.59	157.29	170.3	113.86	91.84	194.02	164.41	116.85	5.77391	8.77651	13.3262	14.4284	9.64662	7.78101	16.4381	13.9294	9.89994	7.82322	8.34503	11.9349	10.5451	10.2953	9.66765	13.9785	16.2411	11.1693	0.787949
single site	sp|P18899|DDR48_YEAST	DDR48	Stress protein DDR48 OS=Saccharomyces cerevisiae (strain ATCC 204508 / S288c) OX=559292 GN=DDR48 PE=1 SV=4	S	13	VKQFANSNNNNND	61.7159	U	K.QFANS#NNNNNDSGNNNQGDYVTK.A	11.25	15.47	23.87	18.56	17.49	19.92	19.82	27.91	20.79	6.42563	8.83596	13.6338	10.6009	9.98972	11.3777	11.3205	15.9413	11.8746	7.82322	8.34503	11.9349	10.5451	10.2953	9.66765	13.9785	16.2411	11.1693	0.864124
single site	sp|P18899|DDR48_YEAST	DDR48	Stress protein DDR48 OS=Saccharomyces cerevisiae (strain ATCC 204508 / S288c) OX=559292 GN=DDR48 PE=1 SV=4	S	366	KKSSYGSNNDDSY	60.6513	U	K.KSS#YGS#NNDDSYGSSNNNDSYGSNNDDSYGSSNR.N	4.2	3.94	6.83	11.18	12.83	13.74	9.15	18.77	16.85	4.30813	4.04144	7.00585	11.4678	13.1603	14.0938	9.38558	19.2533	17.2838	7.82322	8.34503	11.9349	10.5451	10.2953	9.66765	13.9785	16.2411	11.1693	0.60384
single site	sp|P18899|DDR48_YEAST	DDR48	Stress protein DDR48 OS=Saccharomyces cerevisiae (strain ATCC 204508 / S288c) OX=559292 GN=DDR48 PE=1 SV=4	S	345	GSSNNDSYGSNND	58.4739	U	K.SSYGSSNNDS#YGS#NNDDSYGSSNK.K	5.9	7.3	10.85	4.92	5.09	6.85	11.12	7.92	12.09	8.18989	10.1333	15.0611	6.82954	7.06552	9.50861	15.4359	10.9939	16.7823	7.82322	8.34503	11.9349	10.5451	10.2953	9.66765	13.9785	16.2411	11.1693	0.445702
single site	sp|P18899|DDR48_YEAST	DDR48	Stress protein DDR48 OS=Saccharomyces cerevisiae (strain ATCC 204508 / S288c) OX=559292 GN=DDR48 PE=1 SV=4	S	383	NNDSYGSNNDDSY	56.5348	U	K.SSYGSNNDDSYGSSNNNDSYGS#NNDDSYGSSNR.N	47.97	55.9	88.22	83.64	83.96	72.97	113.23	130.44	89.94	6.2602	7.29508	11.5129	10.9152	10.957	9.52275	14.7768	17.0227	11.7374	7.82322	8.34503	11.9349	10.5451	10.2953	9.66765	13.9785	16.2411	11.1693	0.984906
single site	sp|P18899|DDR48_YEAST	DDR48	Stress protein DDR48 OS=Saccharomyces cerevisiae (strain ATCC 204508 / S288c) OX=559292 GN=DDR48 PE=1 SV=4	S	248	SNKKKSSYGSNND	42.1203	U	K.KSS#YGS#NNDDSYGSSNNNDSYGSNNDDSYGSSNK.N	60.46	59.47	96.89	106.6	96.89	104.85	138.13	174.74	134.8	6.21486	6.11309	9.9596	10.9577	9.9596	10.7778	14.1988	17.962	13.8565	7.82322	8.34503	11.9349	10.5451	10.2953	9.66765	13.9785	16.2411	11.1693	0.920942
single site	sp|P18899|DDR48_YEAST	DDR48	Stress protein DDR48 OS=Saccharomyces cerevisiae (strain ATCC 204508 / S288c) OX=559292 GN=DDR48 PE=1 SV=4	S	348	NNDSYGSNNDDSY	39.8903	U	K.SSYGSSNNDSYGS#NNDDSYGSSNK.K	141.89	120.44	185.56	147.59	165.44	160.76	208.81	239.74	195.77	9.06066	7.69093	11.8493	9.42465	10.5645	10.2656	13.334	15.3091	12.5013	7.82322	8.34503	11.9349	10.5451	10.2953	9.66765	13.9785	16.2411	11.1693	0.94046
single site	sp|P18899|DDR48_YEAST	DDR48	Stress protein DDR48 OS=Saccharomyces cerevisiae (strain ATCC 204508 / S288c) OX=559292 GN=DDR48 PE=1 SV=4	S	137	GSNNDDSYGSSNN	39.6553	U	K.SSYGSNNDDS#YGSSNNNDSYGSNNNDSYGSNNNDSYGSNNDDSYGSSNK.N	39.67	31.4	36.82	46.41	51.25	41.96	50.63	62.68	43.42	9.81348	7.76766	9.10845	11.4808	12.6781	10.38	12.5247	15.5056	10.7411	7.82322	8.34503	11.9349	10.5451	10.2953	9.66765	13.9785	16.2411	11.1693	0.783691
single site	sp|P18899|DDR48_YEAST	DDR48	Stress protein DDR48 OS=Saccharomyces cerevisiae (strain ATCC 204508 / S288c) OX=559292 GN=DDR48 PE=1 SV=4	S	233	NNDSYGSNNDDSY	38.4857	U	K.SSYGSSNNDSYGSNNDDSYGSNNNDSYGS#NNDDSYGSSNK.K	108.63	117.84	144.94	136.84	129.91	125.95	191.54	206.71	137.97	8.35403	9.06231	11.1464	10.5235	9.99054	9.686	14.7301	15.8967	10.6104	7.82322	8.34503	11.9349	10.5451	10.2953	9.66765	13.9785	16.2411	11.1693	0.977943
single site	sp|P18899|DDR48_YEAST	DDR48	Stress protein DDR48 OS=Saccharomyces cerevisiae (strain ATCC 204508 / S288c) OX=559292 GN=DDR48 PE=1 SV=4	S	363	SNKKKSSYGSNND	38.1568	U	K.KSS#YGS#NNDDSYGSSNNNDSYGSNNDDSYGSSNR.N	23.92	28.85	42.59	40.97	37.28	33.17	53.03	63.64	46.53	6.46521	7.79772	11.5114	11.0736	10.0762	8.96535	14.3332	17.2009	12.5764	7.82322	8.34503	11.9349	10.5451	10.2953	9.66765	13.9785	16.2411	11.1693	0.980513
single site	sp|P18899|DDR48_YEAST	DDR48	Stress protein DDR48 OS=Saccharomyces cerevisiae (strain ATCC 204508 / S288c) OX=559292 GN=DDR48 PE=1 SV=4	S	209	KKSSYGSSNNDSY	34.3538	U	K.SSYGS#SNNDSYGSNNDDSYGSNNNDSYGSNNDDSYGSSNK.K	31	28.54	48.49	35.5	45.09	35.49	59.57	60.88	43.93	7.97961	7.34639	12.4817	9.13794	11.6065	9.13537	15.3337	15.6709	11.3079	7.82322	8.34503	11.9349	10.5451	10.2953	9.66765	13.9785	16.2411	11.1693	0.949244
single site	sp|P18899|DDR48_YEAST	DDR48	Stress protein DDR48 OS=Saccharomyces cerevisiae (strain ATCC 204508 / S288c) OX=559292 GN=DDR48 PE=1 SV=4	S	407	SSNYGSSNNDDSY	31.244	U	K.NSYGSSNYGSS#NNDDSYGSSNR.G	55.48	60.21	74.68	80.93	79.76	70.84	115.09	133.42	87	7.32496	7.94946	9.85992	10.6851	10.5306	9.35293	15.1952	17.6153	11.4865	7.82322	8.34503	11.9349	10.5451	10.2953	9.66765	13.9785	16.2411	11.1693	0.966051
single site	sp|P18899|DDR48_YEAST	DDR48	Stress protein DDR48 OS=Saccharomyces cerevisiae (strain ATCC 204508 / S288c) OX=559292 GN=DDR48 PE=1 SV=4	S	402	KNSYGSSNYGSSN	26.9541	U	K.NSYGSS#NYGSSNNDDSYGSSNR.G	33.66	42.94	52.67	44.34	49.58	46.28	63.95	75.46	51.92	7.30469	9.31858	11.4301	9.6224	10.7595	10.0434	13.878	16.3759	11.2674	7.82322	8.34503	11.9349	10.5451	10.2953	9.66765	13.9785	16.2411	11.1693	0.976045
single site	sp|P18899|DDR48_YEAST	DDR48	Stress protein DDR48 OS=Saccharomyces cerevisiae (strain ATCC 204508 / S288c) OX=559292 GN=DDR48 PE=1 SV=4	S	340	KKSSYGSSNNDSY	26.56	U	K.SSYGS#SNNDSYGSNNDDSYGSSNK.K	88.99	89.22	123.72	113.19	119.75	107.7	147.39	181.34	139.03	8.01473	8.03545	11.1426	10.1943	10.7851	9.69982	13.2744	16.3321	12.5215	7.82322	8.34503	11.9349	10.5451	10.2953	9.66765	13.9785	16.2411	11.1693	0.969347
single site	sp|P18899|DDR48_YEAST	DDR48	Stress protein DDR48 OS=Saccharomyces cerevisiae (strain ATCC 204508 / S288c) OX=559292 GN=DDR48 PE=1 SV=4	Y	266	SNNNDSYGSNNDD	25.8225	U	K.SSYGSNNDDSYGSSNNNDSY#GSNNDDSYGSSNK.N	126.73	142.02	206.06	178.9	180.71	169.34	267.7	263.25	191.78	7.34033	8.22594	11.9352	10.3621	10.4669	9.80834	15.5054	15.2477	11.1081	7.82322	8.34503	11.9349	10.5451	10.2953	9.66765	13.9785	16.2411	11.1693	0.970386
single site	sp|P18899|DDR48_YEAST	DDR48	Stress protein DDR48 OS=Saccharomyces cerevisiae (strain ATCC 204508 / S288c) OX=559292 GN=DDR48 PE=1 SV=4	S	205	SSNKKKSSYGSSN	24.6545	U	K.S#SYGSSNNDSYGSNNDDSYGSNNNDSYGSNNDDSYGSSNK.K	10.98	5.57	17.41	20.72	22.19	19.79	18.52	25.42	23.3	6.69921	3.39841	10.6223	12.6419	13.5387	12.0744	11.2996	15.5095	14.216	7.82322	8.34503	11.9349	10.5451	10.2953	9.66765	13.9785	16.2411	11.1693	0.667565
single site	sp|P18899|DDR48_YEAST	DDR48	Stress protein DDR48 OS=Saccharomyces cerevisiae (strain ATCC 204508 / S288c) OX=559292 GN=DDR48 PE=1 SV=4	S	179	SSNKNKSSYGSNN	23.6872	U	K.S#SYGSNNDDSYGSNNDDSYGSSNK.K	75.03	69.67	95.39	92.79	106.59	89.88	127.74	176.21	144.36	7.67445	7.1262	9.75697	9.49103	10.9026	9.19338	13.0659	18.0236	14.7659	7.82322	8.34503	11.9349	10.5451	10.2953	9.66765	13.9785	16.2411	11.1693	0.876989
single site	sp|P18899|DDR48_YEAST	DDR48	Stress protein DDR48 OS=Saccharomyces cerevisiae (strain ATCC 204508 / S288c) OX=559292 GN=DDR48 PE=1 SV=4	S	180	SNKNKSSYGSNND	23.6297	U	K.KSS#YGS#NNDDSYGSNNDDSYGSSNK.K	64.89	72.88	89.51	76.59	96.11	86.7	138.56	164.53	124.06	7.10088	7.97523	9.79504	8.38121	10.5173	9.48754	15.1626	18.0044	13.5758	7.82322	8.34503	11.9349	10.5451	10.2953	9.66765	13.9785	16.2411	11.1693	0.922729
single site	sp|P18899|DDR48_YEAST	DDR48	Stress protein DDR48 OS=Saccharomyces cerevisiae (strain ATCC 204508 / S288c) OX=559292 GN=DDR48 PE=1 SV=4	S	337	SNKKKSSYGSSNN	21.6497	U	K.KSS#YGS#SNNDSYGSNNDDSYGSSNK.K	92.9	89.94	113.77	109.11	115.48	119.13	159.99	185.79	142.12	8.23414	7.97178	10.0839	9.6709	10.2355	10.559	14.1806	16.4674	12.5967	7.82322	8.34503	11.9349	10.5451	10.2953	9.66765	13.9785	16.2411	11.1693	0.938954
single site	sp|P18899|DDR48_YEAST	DDR48	Stress protein DDR48 OS=Saccharomyces cerevisiae (strain ATCC 204508 / S288c) OX=559292 GN=DDR48 PE=1 SV=4	S	401	NKNSYGSSNYGSS	21.141	U	K.NSYGS#SNYGSSNNDDSYGSSNR.G	65.64	60.25	76.16	64.38	83.31	75.37	74.04	91.18	74.31	9.87602	9.06506	11.4588	9.68645	12.5346	11.34	11.1399	13.7187	11.1805	7.82322	8.34503	11.9349	10.5451	10.2953	9.66765	13.9785	16.2411	11.1693	0.739098
single site	sp|P18899|DDR48_YEAST	DDR48	Stress protein DDR48 OS=Saccharomyces cerevisiae (strain ATCC 204508 / S288c) OX=559292 GN=DDR48 PE=1 SV=4	Y	346	SSNNDSYGSNNDD	19.0818	U	K.SSYGSSNNDSY#GSNNDDSYGSSNK.K	35.62	36.69	60.56	51.84	54.59	46.36	76.24	75.63	60.59	7.15089	7.3657	12.1577	10.4071	10.9592	9.30699	15.3055	15.1831	12.1637	7.82322	8.34503	11.9349	10.5451	10.2953	9.66765	13.9785	16.2411	11.1693	0.958395
single site	sp|P18899|DDR48_YEAST	DDR48	Stress protein DDR48 OS=Saccharomyces cerevisiae (strain ATCC 204508 / S288c) OX=559292 GN=DDR48 PE=1 SV=4	S	336	SSNKKKSSYGSSN	16.7646	U	K.S#SYGSSNNDSYGSNNDDSYGSSNK.K	31.27	29.69	46.53	32.91	41.48	49.73	48.54	47.39	50.95	8.26178	7.84433	12.2936	8.69508	10.9593	13.1391	12.8246	12.5208	13.4614	7.82322	8.34503	11.9349	10.5451	10.2953	9.66765	13.9785	16.2411	11.1693	0.629594
single site	sp|P18899|DDR48_YEAST	DDR48	Stress protein DDR48 OS=Saccharomyces cerevisiae (strain ATCC 204508 / S288c) OX=559292 GN=DDR48 PE=1 SV=4	S	287	KSSYGSSSNDDSY	16.173	U	K.SSYGSS#SNDDSYGSSNNDDSYGSSNK.K	154.69	135.49	199.11	166.55	166.04	151.84	222.61	261.81	202.64	9.3143	8.15821	11.9889	10.0284	9.99771	9.14269	13.4039	15.7643	12.2015	7.82322	8.34503	11.9349	10.5451	10.2953	9.66765	13.9785	16.2411	11.1693	0.96068
single site	sp|P18899|DDR48_YEAST	DDR48	Stress protein DDR48 OS=Saccharomyces cerevisiae (strain ATCC 204508 / S288c) OX=559292 GN=DDR48 PE=1 SV=4	Y	293	SSNDDSYGSSNND	15.6756	U	K.SSYGSSSNDDSY#GSSNNDDSYGSSNK.K	95.72	110.99	174.21	161.41	121.68	104.19	220.21	183.37	130.78	7.34861	8.52091	13.3744	12.3918	9.3416	7.99886	16.9059	14.0777	10.0402	7.82322	8.34503	11.9349	10.5451	10.2953	9.66765	13.9785	16.2411	11.1693	0.845722
single site	sp|P18899|DDR48_YEAST	DDR48	Stress protein DDR48 OS=Saccharomyces cerevisiae (strain ATCC 204508 / S288c) OX=559292 GN=DDR48 PE=1 SV=4	Y	372	SNNDDSYGSSNNN	15.3189	U	K.SSYGSNNDDSY#GSSNNNDSYGSNNDDSYGSSNR.N	31.11	28.73	43.96	34.74	39.86	39.65	49.68	63.22	43.66	8.30464	7.66931	11.7349	9.27364	10.6404	10.5843	13.2618	16.8762	11.6548	7.82322	8.34503	11.9349	10.5451	10.2953	9.66765	13.9785	16.2411	11.1693	0.963505
single site	sp|P18899|DDR48_YEAST	DDR48	Stress protein DDR48 OS=Saccharomyces cerevisiae (strain ATCC 204508 / S288c) OX=559292 GN=DDR48 PE=1 SV=4	S	304	NDDSYGSSNKKKS	15.1137	U	K.SSYGSSSNDDSYGSSNNDDSYGS#SNK.K	44.17	46.21	66.21	52.64	48.87	49.48	84.68	85.35	55.12	8.29125	8.67419	12.4284	9.88118	9.1735	9.28801	15.8955	16.0212	10.3467	7.82322	8.34503	11.9349	10.5451	10.2953	9.66765	13.9785	16.2411	11.1693	0.953548
single site	sp|P18899|DDR48_YEAST	DDR48	Stress protein DDR48 OS=Saccharomyces cerevisiae (strain ATCC 204508 / S288c) OX=559292 GN=DDR48 PE=1 SV=4	S	214	GSSNNDSYGSNND	14.7917	U	K.SSYGSSNNDS#YGSNNDDSY#GSNNNDSYGSNNDDSYGSSNK.K	84.7	88.88	153.7	119.06	144.7	119.45	181.04	204.4	151.99	6.78729	7.12225	12.3165	9.54068	11.5953	9.57193	14.5073	16.3793	12.1795	7.82322	8.34503	11.9349	10.5451	10.2953	9.66765	13.9785	16.2411	11.1693	0.96694
single site	sp|P18899|DDR48_YEAST	DDR48	Stress protein DDR48 OS=Saccharomyces cerevisiae (strain ATCC 204508 / S288c) OX=559292 GN=DDR48 PE=1 SV=4	S	199	NDDSYGSSNKKKS	7.70545	U	K.SSYGSNNDDSYGSNNDDS#YGS#SNK.K	39.74	73.74	108.3	100.27	72.76	63.03	144.76	136.08	91.72	4.78565	8.88006	13.0419	12.0749	8.76204	7.59032	17.4326	16.3873	11.0453	7.82322	8.34503	11.9349	10.5451	10.2953	9.66765	13.9785	16.2411	11.1693	0.915041
single site	sp|P18899|DDR48_YEAST	DDR48	Stress protein DDR48 OS=Saccharomyces cerevisiae (strain ATCC 204508 / S288c) OX=559292 GN=DDR48 PE=1 SV=4	Y	155	SNNNDSYGSNNND	0	U	K.SSYGSNNDDSYGSSNNNDSY#GSNNNDSY#GSNNNDSYGSNNDDSYGSSNK.N	51.96	60.62	96.36	74.84	91.27	70.05	102.18	123.34	82.66	6.89783	8.04747	12.7921	9.93522	12.1163	9.29933	13.5647	16.3737	10.9733	7.82322	8.34503	11.9349	10.5451	10.2953	9.66765	13.9785	16.2411	11.1693	0.95938
single site	sp|P18899|DDR48_YEAST	DDR48	Stress protein DDR48 OS=Saccharomyces cerevisiae (strain ATCC 204508 / S288c) OX=559292 GN=DDR48 PE=1 SV=4	S	129	SNKKKSSYGSNND	0	U	K.KSS#YGS#NNDDSYGSSNNNDSYGSNNNDSYGSNNNDSYGSNNDDSYGSSNK.N	4.27	8.46	7.75	5.84	8.58	7.86	12.76	18.28	8.1	5.21368	10.3297	9.46276	7.13065	10.4762	9.59707	15.58	22.3199	9.89011	7.82322	8.34503	11.9349	10.5451	10.2953	9.66765	13.9785	16.2411	11.1693	0.887133
single site	sp|Q04213|IOC4_YEAST	IOC4	ISWI one complex protein 4 OS=Saccharomyces cerevisiae (strain ATCC 204508 / S288c) OX=559292 GN=IOC4 PE=1 SV=1	T	318	DLSIEKTMDPIAK	5000	U	K.T#MDPIAK.K	26.13	35.46	32.58	18.98	27.21	30.38	29.3	35.72	31.06	9.79312	13.2899	12.2105	7.11341	10.1979	11.386	10.9812	13.3873	11.6408	10.4702	11.3148	10.665	10.3925	9.38362	10.0808	11.5116	12.1037	14.0778	0.409594
single site	sp|Q04213|IOC4_YEAST	IOC4	ISWI one complex protein 4 OS=Saccharomyces cerevisiae (strain ATCC 204508 / S288c) OX=559292 GN=IOC4 PE=1 SV=1	S	242	QQAIDASEEEEEE	5000	U	R.QQAIDAS#EEEEEEEEEK.V	84.53	121.33	86.4	78.19	128.51	97.58	106.8	107.94	144.52	8.8439	12.6941	9.03955	8.18058	13.4453	10.2092	11.1739	11.2932	15.1203	10.4702	11.3148	10.665	10.3925	9.38362	10.0808	11.5116	12.1037	14.0778	0.541229
single site	sp|Q04213|IOC4_YEAST	IOC4	ISWI one complex protein 4 OS=Saccharomyces cerevisiae (strain ATCC 204508 / S288c) OX=559292 GN=IOC4 PE=1 SV=1	S	73	ARDREQSEEEEDI	167.059	U	R.DREQS#EEEEDIEDFGESEANPEK.F	4.52	3.35	0	0	4.06	4.33	2.46	3.26	0	20.5641	15.2411	0	0	18.4713	19.6997	11.192	14.8317	0	10.4702	11.3148	10.665	10.3925	9.38362	10.0808	11.5116	12.1037	14.0778	-0.444839
single site	sp|P48570|HOSC_YEAST	LYS20	Homocitrate synthase, cytosolic isozyme OS=Saccharomyces cerevisiae (strain ATCC 204508 / S288c) OX=559292 GN=LYS20 PE=1 SV=1	T	396	FHAEVSTPQVLSA	44.8338	U	K.NFHAEVST#PQVLSAK.K	17.26	15.71	14.65	21.47	11.79	14.15	19.1	14.58	7.82	12.6419	11.5066	10.7302	15.7255	8.63546	10.364	13.9896	10.679	5.72768	11.0783	11.5754	10.9846	11.1706	10.956	11.0693	10.8319	11.1007	11.2332	-0.11906
single site	sp|P48570|HOSC_YEAST	LYS20	Homocitrate synthase, cytosolic isozyme OS=Saccharomyces cerevisiae (strain ATCC 204508 / S288c) OX=559292 GN=LYS20 PE=1 SV=1	S	395	NFHAEVSTPQVLS	22.8973	U	K.NFHAEVS#TPQVLSAK.K	47.08	53.5	59.01	58.44	59.63	56.59	43.3	57.05	50.73	9.70062	11.0234	12.1587	12.0413	12.2865	11.6601	8.92176	11.7549	10.4527	11.0783	11.5754	10.9846	11.1706	10.956	11.0693	10.8319	11.1007	11.2332	0.123592
single site	sp|P10961|HSF_YEAST	HSF1	Heat shock factor protein OS=Saccharomyces cerevisiae (strain ATCC 204508 / S288c) OX=559292 GN=HSF1 PE=1 SV=1	S	471	NARNNMSPNNDDN	294.872	U	R.NNM*S#PNNDDNSIDTASTNTTNR.K	28.06	32.33	31.42	23.89	28.99	20.98	18.51	31.62	24.52	11.6761	13.4529	13.0742	9.94091	12.0631	8.73003	7.70223	13.1575	10.2031	11.0181	11.4834	11.8324	11.1244	10.9982	12.0896	10.7351	10.5699	10.1488	0.0819817
single site	sp|P10961|HSF_YEAST	HSF1	Heat shock factor protein OS=Saccharomyces cerevisiae (strain ATCC 204508 / S288c) OX=559292 GN=HSF1 PE=1 SV=1	S	545	LKNRANSSTSSEN	81.5062	U	R.ANS#STSSENPSLTPFDIESNNDR.K	100.94	113.73	121.72	131.16	107.26	115.31	126.61	130.62	86.75	9.76114	10.998	11.7706	12.6835	10.3723	11.1508	12.2435	12.6313	8.38894	11.0181	11.4834	11.8324	11.1244	10.9982	12.0896	10.7351	10.5699	10.1488	0.296649
single site	sp|P10961|HSF_YEAST	HSF1	Heat shock factor protein OS=Saccharomyces cerevisiae (strain ATCC 204508 / S288c) OX=559292 GN=HSF1 PE=1 SV=1	S	450	ELKSNDSFINDDR	73.5109	U	K.SNDS#FINDDR.N	34.06	26.05	31.93	21.5	25.3	26.87	56.91	53.56	58.92	10.1641	7.7738	9.5285	6.416	7.54999	8.0185	16.983	15.9833	17.5828	11.0181	11.4834	11.8324	11.1244	10.9982	12.0896	10.7351	10.5699	10.1488	-0.735463
single site	sp|P10961|HSF_YEAST	HSF1	Heat shock factor protein OS=Saccharomyces cerevisiae (strain ATCC 204508 / S288c) OX=559292 GN=HSF1 PE=1 SV=1	T	555	SENPSLTPFDIES	64.5628	U	R.ANSST#SSENPSLT#PFDIESNNDR.K	0	4.08	6.74	4.76	2.65	0	0	5.79	5.91	0	13.6318	22.5192	15.9038	8.85399	0	0	19.3451	19.7461	11.0181	11.4834	11.8324	11.1244	10.9982	12.0896	10.7351	10.5699	10.1488	-0.198421
single site	sp|P10961|HSF_YEAST	HSF1	Heat shock factor protein OS=Saccharomyces cerevisiae (strain ATCC 204508 / S288c) OX=559292 GN=HSF1 PE=1 SV=1	S	458	INDDRNSFTNATT	18.1474	U	K.SNDSFINDDRNS#FTNATTNAR.N	8.44	11.61	9.33	4.56	7.7	6.27	10.6	7.55	6.08	11.6995	16.0937	12.9332	6.32104	10.6737	8.69143	14.6937	10.4658	8.42806	11.0181	11.4834	11.8324	11.1244	10.9982	12.0896	10.7351	10.5699	10.1488	0.151594
single site	sp|P16521|EF3A_YEAST	YEF3	Elongation factor 3A OS=Saccharomyces cerevisiae (strain ATCC 204508 / S288c) OX=559292 GN=YEF3 PE=1 SV=4	S	1040	GDAYVSSDEEFxx	116.378	U	K.ELGDAYVS#S#DEEF.-	205.75	200.84	310.98	150.98	178.64	164.01	149.51	197.61	138.29	12.1271	11.8377	18.3295	8.89892	10.5292	9.66692	8.81228	11.6473	8.15096	10.8376	11.4756	8.72616	9.87909	13.4237	11.0134	9.17614	9.97988	15.4884	-0.470516
single site	sp|P16521|EF3A_YEAST	YEF3	Elongation factor 3A OS=Saccharomyces cerevisiae (strain ATCC 204508 / S288c) OX=559292 GN=YEF3 PE=1 SV=4	S	1039	LGDAYVSSDEEFx	108.501	U	K.ELGDAYVS#S#DEEF.-	369.38	409.47	605.71	305.3	380.04	371.17	305.32	387.58	312.3	10.7183	11.8815	17.5758	8.85885	11.0276	10.7702	8.85943	11.2464	9.06197	10.8376	11.4756	8.72616	9.87909	13.4237	11.0134	9.17614	9.97988	15.4884	-0.374259
single site	sp|P16521|EF3A_YEAST	YEF3	Elongation factor 3A OS=Saccharomyces cerevisiae (strain ATCC 204508 / S288c) OX=559292 GN=YEF3 PE=1 SV=4	S	1016	KKKKLSSAELRKK	21.9282	R	K.LSS#AELR.K	38.42	39.41	45.31	29.14	35.11	33.44	28.04	38.88	32.55	11.995	12.3041	14.1461	9.09772	10.9616	10.4402	8.75429	12.1386	10.1623	10.8376	11.4756	8.72616	9.87909	13.4237	11.0134	9.17614	9.97988	15.4884	-0.190218
single site	sp|P23639|PSA2_YEAST	PRE8	Proteasome subunit alpha type-2 OS=Saccharomyces cerevisiae (strain ATCC 204508 / S288c) OX=559292 GN=PRE8 PE=1 SV=1	S	13	FSLTTFSPSGKLG	45.5325	U	R.YSFSLTTFS#PSGK.L	4.44	4.21	0	3.89	5.72	2.94	2.52	5.17	5.86	12.777	12.1151	0	11.1942	16.4604	8.46043	7.2518	14.8777	16.8633	13.0122	12.5071	11.6241	10.0392	11.0339	11.7737	10.1111	10.0608	9.83802	-0.215842
single site	sp|P40563|AIM21_YEAST	AIM21	Altered inheritance of mitochondria protein 21 OS=Saccharomyces cerevisiae (strain ATCC 204508 / S288c) OX=559292 GN=AIM21 PE=1 SV=1	S	256	FTKHPESSLEELQ	5000	U	K.HPES#S#LEELQK.H	26.67	23.55	40.56	25.57	26.34	19.57	18.44	20.8	11.06	12.547	11.0792	19.0817	12.0295	12.3918	9.20681	8.6752	9.78547	5.20324	9.98906	10.5461	12.3535	10.2637	11.0547	11.4986	11.6578	12.2208	10.4158	0.30631
single site	sp|P40563|AIM21_YEAST	AIM21	Altered inheritance of mitochondria protein 21 OS=Saccharomyces cerevisiae (strain ATCC 204508 / S288c) OX=559292 GN=AIM21 PE=1 SV=1	S	257	TKHPESSLEELQK	5000	U	K.HPES#S#LEELQK.H	353.97	362.63	457.51	381.24	358.39	383.77	268.86	285.75	223.99	11.5071	11.7886	14.873	12.3936	11.6508	12.4758	8.74026	9.28933	7.2816	9.98906	10.5461	12.3535	10.2637	11.0547	11.4986	11.6578	12.2208	10.4158	0.163559
single site	sp|P40563|AIM21_YEAST	AIM21	Altered inheritance of mitochondria protein 21 OS=Saccharomyces cerevisiae (strain ATCC 204508 / S288c) OX=559292 GN=AIM21 PE=1 SV=1	S	14	KVPERPSRRKTSE	5000	U	K.VPERPS#R.R	102.43	95.28	121.88	122.07	97.89	97.28	126.47	117.34	68.24	10.7948	10.0413	12.8446	12.8646	10.3164	10.2521	13.3283	12.3662	7.19164	9.98906	10.5461	12.3535	10.2637	11.0547	11.4986	11.6578	12.2208	10.4158	0.492329
single site	sp|P40563|AIM21_YEAST	AIM21	Altered inheritance of mitochondria protein 21 OS=Saccharomyces cerevisiae (strain ATCC 204508 / S288c) OX=559292 GN=AIM21 PE=1 SV=1	S	567	LDEKSKSIPEEQR	5000	U	K.S#IPEEQR.E	64.66	60.05	70.08	61.86	72.69	88.99	74.79	87.55	63.33	10.0404	9.32453	10.882	9.60559	11.2873	13.8183	11.6134	13.5947	9.83385	9.98906	10.5461	12.3535	10.2637	11.0547	11.4986	11.6578	12.2208	10.4158	0.708678
single site	sp|P40563|AIM21_YEAST	AIM21	Altered inheritance of mitochondria protein 21 OS=Saccharomyces cerevisiae (strain ATCC 204508 / S288c) OX=559292 GN=AIM21 PE=1 SV=1	S	36	GDIKANSEPPTPA	497.924	U	K.ANS#EPPT#PAGT#PNVPTR.R	152.36	169.46	187.01	141.9	156.72	166.78	147.15	178.28	156.76	10.4613	11.6354	12.8404	9.74307	10.7606	11.4514	10.1035	12.241	10.7634	9.98906	10.5461	12.3535	10.2637	11.0547	11.4986	11.6578	12.2208	10.4158	0.688767
single site	sp|P40563|AIM21_YEAST	AIM21	Altered inheritance of mitochondria protein 21 OS=Saccharomyces cerevisiae (strain ATCC 204508 / S288c) OX=559292 GN=AIM21 PE=1 SV=1	T	40	ANSEPPTPAGTPN	292.604	U	K.ANS#EPPT#PAGT#PNVPTR.R	21.77	18.09	25.11	15.53	20.5	23.86	17.89	26.56	23.08	11.3156	9.40278	13.0516	8.07215	10.6554	12.4019	9.29882	13.8053	11.9965	9.98906	10.5461	12.3535	10.2637	11.0547	11.4986	11.6578	12.2208	10.4158	0.576577
single site	sp|P40563|AIM21_YEAST	AIM21	Altered inheritance of mitochondria protein 21 OS=Saccharomyces cerevisiae (strain ATCC 204508 / S288c) OX=559292 GN=AIM21 PE=1 SV=1	S	231	KDVEEGSLNALPP	246.621	U	K.DVEEGS#LNALPPSGITESDDK.A	49.19	54.94	74.96	45.96	60.17	65.59	65.3	75.22	48.3	9.11551	10.181	13.891	8.51695	11.1502	12.1546	12.1009	13.9392	8.95058	9.98906	10.5461	12.3535	10.2637	11.0547	11.4986	11.6578	12.2208	10.4158	0.979072
single site	sp|P40563|AIM21_YEAST	AIM21	Altered inheritance of mitochondria protein 21 OS=Saccharomyces cerevisiae (strain ATCC 204508 / S288c) OX=559292 GN=AIM21 PE=1 SV=1	T	277	KIFQNPTDEESTT	226.503	U	K.IFQNPT#DEESTTSLNEK.Q	326.72	332.27	446.26	320.15	362.2	414.3	401.46	451.07	383.32	9.50389	9.66533	12.9812	9.31278	10.536	12.0515	11.678	13.1211	11.1503	9.98906	10.5461	12.3535	10.2637	11.0547	11.4986	11.6578	12.2208	10.4158	0.928448
single site	sp|P40563|AIM21_YEAST	AIM21	Altered inheritance of mitochondria protein 21 OS=Saccharomyces cerevisiae (strain ATCC 204508 / S288c) OX=559292 GN=AIM21 PE=1 SV=1	S	576	EEQREQSPNKMEA	160.33	U	K.SIPEEQREQS#PNK.M	271.44	292.61	381.16	410.18	330.92	313.91	364.95	487.41	267.48	8.69983	9.37835	12.2164	13.1465	10.6062	10.061	11.6969	15.6218	8.57291	9.98906	10.5461	12.3535	10.2637	11.0547	11.4986	11.6578	12.2208	10.4158	0.62742
single site	sp|P40563|AIM21_YEAST	AIM21	Altered inheritance of mitochondria protein 21 OS=Saccharomyces cerevisiae (strain ATCC 204508 / S288c) OX=559292 GN=AIM21 PE=1 SV=1	S	167	GNESAISPSNLVN	97.2625	U	K.NEHEGAEGNESAIS#PSNLVNK.S	137.05	161.98	194.48	147.79	177.88	168.19	149.5	172.15	130.39	9.52126	11.2532	13.5111	10.2674	12.3578	11.6846	10.3862	11.9598	9.05857	9.98906	10.5461	12.3535	10.2637	11.0547	11.4986	11.6578	12.2208	10.4158	0.75902
single site	sp|P40563|AIM21_YEAST	AIM21	Altered inheritance of mitochondria protein 21 OS=Saccharomyces cerevisiae (strain ATCC 204508 / S288c) OX=559292 GN=AIM21 PE=1 SV=1	S	183	NEVTEHSDSEDLT	92.3424	U	K.SNNEVTEHS#DSEDLTEK.Q	710.91	720.6	909.65	899.35	862.71	761.97	948.95	969.56	742.43	9.44589	9.57464	12.0866	11.9497	11.4629	10.1243	12.6087	12.8826	9.8647	9.98906	10.5461	12.3535	10.2637	11.0547	11.4986	11.6578	12.2208	10.4158	0.687498
single site	sp|P40563|AIM21_YEAST	AIM21	Altered inheritance of mitochondria protein 21 OS=Saccharomyces cerevisiae (strain ATCC 204508 / S288c) OX=559292 GN=AIM21 PE=1 SV=1	S	625	ISEESLSPSEAIA	86.5175	U	K.AISEESLS#PSEAIANR.D	186.85	248.14	270.86	185.64	224.14	253.08	213.55	227.99	205.41	9.26992	12.3106	13.4378	9.20989	11.1199	12.5557	10.5945	11.3109	10.1907	9.98906	10.5461	12.3535	10.2637	11.0547	11.4986	11.6578	12.2208	10.4158	0.693536
single site	sp|P40563|AIM21_YEAST	AIM21	Altered inheritance of mitochondria protein 21 OS=Saccharomyces cerevisiae (strain ATCC 204508 / S288c) OX=559292 GN=AIM21 PE=1 SV=1	T	58	PILKAKTMTSFES	83.7455	U	K.T#MTSFESGMDQESLPK.V	90.51	97.44	134.95	103.84	100.85	112.22	101.41	126.33	100.85	9.34634	10.062	13.9354	10.7228	10.4141	11.5882	10.4719	13.0452	10.4141	9.98906	10.5461	12.3535	10.2637	11.0547	11.4986	11.6578	12.2208	10.4158	0.864947
single site	sp|P40563|AIM21_YEAST	AIM21	Altered inheritance of mitochondria protein 21 OS=Saccharomyces cerevisiae (strain ATCC 204508 / S288c) OX=559292 GN=AIM21 PE=1 SV=1	S	324	VPSQIASEEENDV	70.494	U	K.DNMEVNSQPQGPSDTETVIAATSSNVPSQIAS#EEENDVPVIPR.S	8.82	8.61	14.01	10.21	8.08	9.46	7.78	13.04	11.06	9.68486	9.45427	15.3838	11.2112	8.8723	10.3876	8.54288	14.3187	12.1445	9.98906	10.5461	12.3535	10.2637	11.0547	11.4986	11.6578	12.2208	10.4158	0.540877
single site	sp|P40563|AIM21_YEAST	AIM21	Altered inheritance of mitochondria protein 21 OS=Saccharomyces cerevisiae (strain ATCC 204508 / S288c) OX=559292 GN=AIM21 PE=1 SV=1	S	119	NVSRKKSPTSVEE	67.9972	U	K.S#PTSVEEGK.V	895.15	985.61	1128.65	824.58	977.73	1066.62	896.53	1005.66	865.03	10.3539	11.4002	13.0547	9.53761	11.309	12.3372	10.3698	11.6321	10.0055	9.98906	10.5461	12.3535	10.2637	11.0547	11.4986	11.6578	12.2208	10.4158	0.735476
single site	sp|P40563|AIM21_YEAST	AIM21	Altered inheritance of mitochondria protein 21 OS=Saccharomyces cerevisiae (strain ATCC 204508 / S288c) OX=559292 GN=AIM21 PE=1 SV=1	S	477	LEKKLSSPDTESK	60.8373	U	K.KLSS#PDTESK.L	696.54	543.69	655.09	302.32	621.06	751.53	384.16	589.62	453.81	13.9369	10.8785	13.1075	6.04904	12.4266	15.0372	7.68655	11.7975	9.08016	9.98906	10.5461	12.3535	10.2637	11.0547	11.4986	11.6578	12.2208	10.4158	0.265107
single site	sp|P40563|AIM21_YEAST	AIM21	Altered inheritance of mitochondria protein 21 OS=Saccharomyces cerevisiae (strain ATCC 204508 / S288c) OX=559292 GN=AIM21 PE=1 SV=1	T	85	PVRRSTTEELNNV	60.2684	U	R.RST#T#EELNNVMNNTSK.E	44.18	46.91	50.81	33.32	43.32	49.44	51.78	57.29	45.2	10.463	11.1095	12.0332	7.89106	10.2593	11.7087	12.2629	13.5678	10.7046	9.98906	10.5461	12.3535	10.2637	11.0547	11.4986	11.6578	12.2208	10.4158	0.772574
single site	sp|P40563|AIM21_YEAST	AIM21	Altered inheritance of mitochondria protein 21 OS=Saccharomyces cerevisiae (strain ATCC 204508 / S288c) OX=559292 GN=AIM21 PE=1 SV=1	S	284	DEESTTSLNEKQE	46.8822	U	K.IFQNPT#DEESTTS#LNEK.Q	4.26	0	2.79	6.25	5.36	3.69	0	3.76	3.39	14.4407	0	9.45763	21.1864	18.1695	12.5085	0	12.7458	11.4915	9.98906	10.5461	12.3535	10.2637	11.0547	11.4986	11.6578	12.2208	10.4158	-0.248457
single site	sp|P40563|AIM21_YEAST	AIM21	Altered inheritance of mitochondria protein 21 OS=Saccharomyces cerevisiae (strain ATCC 204508 / S288c) OX=559292 GN=AIM21 PE=1 SV=1	T	18	RPSRRKTSELFPL	45.6219	U	K.T#SELFPLSGSESGDIK.A	157.03	172.97	228.03	154.79	174.08	214.15	222.25	248.46	207.7	8.82459	9.72036	12.8146	8.69871	9.78274	12.0345	12.4897	13.9627	11.6721	9.98906	10.5461	12.3535	10.2637	11.0547	11.4986	11.6578	12.2208	10.4158	0.871539
single site	sp|P40563|AIM21_YEAST	AIM21	Altered inheritance of mitochondria protein 21 OS=Saccharomyces cerevisiae (strain ATCC 204508 / S288c) OX=559292 GN=AIM21 PE=1 SV=1	T	480	KLSSPDTESKLGP	43.0646	U	K.LSSPDT#ESK.L	180.45	135.25	189.23	121.56	171.66	222.14	106.79	168.68	136.76	12.5967	9.4414	13.2096	8.48575	11.9831	15.5069	7.4547	11.7751	9.54681	9.98906	10.5461	12.3535	10.2637	11.0547	11.4986	11.6578	12.2208	10.4158	0.314268
single site	sp|P40563|AIM21_YEAST	AIM21	Altered inheritance of mitochondria protein 21 OS=Saccharomyces cerevisiae (strain ATCC 204508 / S288c) OX=559292 GN=AIM21 PE=1 SV=1	S	185	VTEHSDSEDLTEK	35.6258	U	K.SNNEVTEHS#DS#EDLTEK.Q	6.86	6.77	7.14	12.72	8.19	8.16	13.92	12.83	6.8	8.22641	8.11848	8.56218	15.2536	9.82132	9.78535	16.6926	15.3855	8.15445	9.98906	10.5461	12.3535	10.2637	11.0547	11.4986	11.6578	12.2208	10.4158	0.308663
single site	sp|P40563|AIM21_YEAST	AIM21	Altered inheritance of mitochondria protein 21 OS=Saccharomyces cerevisiae (strain ATCC 204508 / S288c) OX=559292 GN=AIM21 PE=1 SV=1	T	84	RPVRRSTTEELNN	25.9029	U	R.ST#TEELNNVM*NNTSK.E	213.78	239.46	269.39	214.04	239.62	256.9	281.36	303.47	258.45	9.39086	10.5189	11.8337	9.40228	10.5259	11.285	12.3595	13.3307	11.3531	9.98906	10.5461	12.3535	10.2637	11.0547	11.4986	11.6578	12.2208	10.4158	0.848484
single site	sp|P40563|AIM21_YEAST	AIM21	Altered inheritance of mitochondria protein 21 OS=Saccharomyces cerevisiae (strain ATCC 204508 / S288c) OX=559292 GN=AIM21 PE=1 SV=1	T	552	KVLIDTTPGEQAE	24.1429	U	K.VLIDTT#PGEQAER.A	46.91	39.56	61.07	45.63	45.77	49.73	48.58	52.41	48.29	10.7113	9.03299	13.9445	10.419	10.451	11.3552	11.0926	11.9671	11.0264	9.98906	10.5461	12.3535	10.2637	11.0547	11.4986	11.6578	12.2208	10.4158	0.742219
single site	sp|P40563|AIM21_YEAST	AIM21	Altered inheritance of mitochondria protein 21 OS=Saccharomyces cerevisiae (strain ATCC 204508 / S288c) OX=559292 GN=AIM21 PE=1 SV=1	S	19	PSRRKTSELFPLS	22.8973	U	K.TS#ELFPLSGSESGDIK.A	68.11	77.87	86.15	48.77	84.16	82.87	76.06	79.14	78.94	9.98578	11.4167	12.6307	7.15029	12.3389	12.1498	11.1513	11.6029	11.5736	9.98906	10.5461	12.3535	10.2637	11.0547	11.4986	11.6578	12.2208	10.4158	0.596015
single site	sp|P40563|AIM21_YEAST	AIM21	Altered inheritance of mitochondria protein 21 OS=Saccharomyces cerevisiae (strain ATCC 204508 / S288c) OX=559292 GN=AIM21 PE=1 SV=1	S	164	GAEGNESAISPSN	21.1429	U	K.NEHEGAEGNES#AISPSNLVNK.S	92.65	129.5	152.49	113.75	148.68	126.74	114.33	129.06	85.72	8.47729	11.849	13.9525	10.4079	13.6039	11.5965	10.461	11.8087	7.84321	9.98906	10.5461	12.3535	10.2637	11.0547	11.4986	11.6578	12.2208	10.4158	0.657092
single site	sp|P40563|AIM21_YEAST	AIM21	Altered inheritance of mitochondria protein 21 OS=Saccharomyces cerevisiae (strain ATCC 204508 / S288c) OX=559292 GN=AIM21 PE=1 SV=1	S	83	QRPVRRSTTEELN	21.141	U	R.S#TTEELNNVMNNTSK.E	68.11	72.62	94.09	71.13	81.78	90.13	90.74	112.78	94.06	8.7834	9.36501	12.1338	9.17286	10.5463	11.6231	11.7017	14.544	12.1299	9.98906	10.5461	12.3535	10.2637	11.0547	11.4986	11.6578	12.2208	10.4158	0.797893
single site	sp|P40563|AIM21_YEAST	AIM21	Altered inheritance of mitochondria protein 21 OS=Saccharomyces cerevisiae (strain ATCC 204508 / S288c) OX=559292 GN=AIM21 PE=1 SV=1	S	678	EEASFHSLxxxxx	18.6254	U	R.ELSGGYEDVDSALHSEEASFHS#L.-	18.32	6.52	21.28	14.91	14.46	18.09	14.75	24.1	13.85	12.5239	4.45721	14.5474	10.1928	9.88515	12.3667	10.0834	16.4753	9.46814	9.98906	10.5461	12.3535	10.2637	11.0547	11.4986	11.6578	12.2208	10.4158	0.600535
single site	sp|P40563|AIM21_YEAST	AIM21	Altered inheritance of mitochondria protein 21 OS=Saccharomyces cerevisiae (strain ATCC 204508 / S288c) OX=559292 GN=AIM21 PE=1 SV=1	S	476	SLEKKLSSPDTES	18.1685	U	K.KLS#S#PDTESK.L	77.78	57.15	73.37	39.54	71.99	76.45	49.91	69.34	58.55	13.5486	9.95506	12.7804	6.88754	12.5401	13.317	8.69391	12.0785	10.1989	9.98906	10.5461	12.3535	10.2637	11.0547	11.4986	11.6578	12.2208	10.4158	0.296404
single site	sp|P40563|AIM21_YEAST	AIM21	Altered inheritance of mitochondria protein 21 OS=Saccharomyces cerevisiae (strain ATCC 204508 / S288c) OX=559292 GN=AIM21 PE=1 SV=1	T	282	PTDEESTTSLNEK	0	U	K.IFQNPT#DEEST#TS#LNEK.Q	21.93	26.57	30.09	24.99	27.62	21.97	24.68	36.39	21.44	9.30499	11.2738	12.7673	10.6034	11.7193	9.32196	10.4718	15.4404	9.09708	9.98906	10.5461	12.3535	10.2637	11.0547	11.4986	11.6578	12.2208	10.4158	0.677599
single site	sp|P40563|AIM21_YEAST	AIM21	Altered inheritance of mitochondria protein 21 OS=Saccharomyces cerevisiae (strain ATCC 204508 / S288c) OX=559292 GN=AIM21 PE=1 SV=1	T	283	TDEESTTSLNEKQ	0	U	K.IFQNPTDEEST#T#S#LNEK.Q	3.62	5.85	6.69	4.88	5.09	5.14	5.07	5.3	4.77	7.80004	12.605	14.415	10.515	10.9675	11.0752	10.9244	11.42	10.278	9.98906	10.5461	12.3535	10.2637	11.0547	11.4986	11.6578	12.2208	10.4158	0.672716
single site	sp|Q02875|SYH1_YEAST	SYH1	SMY2 homolog 2 OS=Saccharomyces cerevisiae (strain ATCC 204508 / S288c) OX=559292 GN=SYH1 PE=1 SV=1	S	340	EEQEVFSEEGRTV	147.405	U	K.VPSHEEASPEEQEVFS#EEGR.T	5.27	8.8	14.31	0	3.61	5.65	8.69	11.12	10.34	7.77401	12.9813	21.1093	0	5.32527	8.33456	12.819	16.4036	15.253	11.5624	11.5138	10.0967	10.9512	11.5308	10.951	11.1952	11.0537	11.1452	-0.480895
single site	sp|Q02875|SYH1_YEAST	SYH1	SMY2 homolog 2 OS=Saccharomyces cerevisiae (strain ATCC 204508 / S288c) OX=559292 GN=SYH1 PE=1 SV=1	S	332	PSHEEASPEEQEV	93.908	U	K.VPSHEEAS#PEEQEVFSEEGR.T	4.63	5.85	6.68	3.75	4.83	4.93	0	4.89	5.79	11.1971	14.1475	16.1548	9.06892	11.6808	11.9226	0	11.8259	14.0024	11.5624	11.5138	10.0967	10.9512	11.5308	10.951	11.1952	11.0537	11.1452	-0.256133
single site	sp|Q08887|NDD1_YEAST	NDD1	Nuclear division defective protein 1 OS=Saccharomyces cerevisiae (strain ATCC 204508 / S288c) OX=559292 GN=NDD1 PE=1 SV=1	S	553	NGNLFNSQxxxxx	265.841	U	K.SNGNLFNS#Q.-	70.19	54.55	63.42	101.5	81.02	63.46	138.19	150.2	128.06	8.25192	6.4132	7.456	11.9329	9.52515	7.4607	16.2464	17.6583	15.0554	8.76211	8.86919	9.07027	10.9339	10.2309	10.5682	13.0601	14.3906	14.1147	0.943337
single site	sp|Q08887|NDD1_YEAST	NDD1	Nuclear division defective protein 1 OS=Saccharomyces cerevisiae (strain ATCC 204508 / S288c) OX=559292 GN=NDD1 PE=1 SV=1	T	332	KKLFIKTPQDTIN	210.803	U	K.T#PQDTINSTSTLTK.D	90.4	84.01	86.04	110.86	113.65	112.88	192.09	246.72	261.01	6.96639	6.47396	6.6304	8.54307	8.75807	8.69873	14.8028	19.0127	20.1139	8.76211	8.86919	9.07027	10.9339	10.2309	10.5682	13.0601	14.3906	14.1147	0.971832
single site	sp|Q08887|NDD1_YEAST	NDD1	Nuclear division defective protein 1 OS=Saccharomyces cerevisiae (strain ATCC 204508 / S288c) OX=559292 GN=NDD1 PE=1 SV=1	T	277	ILNDVGTPYAKAL	205.533	U	K.ILNDVGT#PYAK.A	14.93	3.32	6.31	12.77	11.4	6.41	46.96	50.16	45.45	7.55146	1.67923	3.19154	6.45896	5.76602	3.24212	23.752	25.3705	22.9882	8.76211	8.86919	9.07027	10.9339	10.2309	10.5682	13.0601	14.3906	14.1147	0.926989
single site	sp|Q08887|NDD1_YEAST	NDD1	Nuclear division defective protein 1 OS=Saccharomyces cerevisiae (strain ATCC 204508 / S288c) OX=559292 GN=NDD1 PE=1 SV=1	T	265	FSSLSLTPYGRKI	92.7732	U	R.FSSLSLT#PYGR.K	14.4	9.24	12.1	12.96	12.97	12.25	41.66	37.12	29.9	7.88609	5.06024	6.62651	7.09748	7.10296	6.70865	22.8149	20.3286	16.3746	8.76211	8.86919	9.07027	10.9339	10.2309	10.5682	13.0601	14.3906	14.1147	0.878187
single site	sp|Q08887|NDD1_YEAST	NDD1	Nuclear division defective protein 1 OS=Saccharomyces cerevisiae (strain ATCC 204508 / S288c) OX=559292 GN=NDD1 PE=1 SV=1	S	254	NQPLPTSPSKRFS	72.7824	U	K.IDMNLM*FNQPLPTS#PSK.R	9.5	7	5.04	13.04	9.92	12.3	14.09	20.38	15.62	8.88764	6.54879	4.71513	12.1995	9.28057	11.5072	13.1818	19.0663	14.6132	8.76211	8.86919	9.07027	10.9339	10.2309	10.5682	13.0601	14.3906	14.1147	0.911662
single site	sp|Q08887|NDD1_YEAST	NDD1	Nuclear division defective protein 1 OS=Saccharomyces cerevisiae (strain ATCC 204508 / S288c) OX=559292 GN=NDD1 PE=1 SV=1	S	527	KLKRSQSLLSDSG	59.6035	U	R.SQS#LLSDSGSK.S	66.6	68.35	84.8	91.04	72.21	81.99	115.44	126.59	114.38	8.10811	8.32116	10.3238	11.0835	8.79109	9.98174	14.0541	15.4115	13.925	8.76211	8.86919	9.07027	10.9339	10.2309	10.5682	13.0601	14.3906	14.1147	0.950257
single site	sp|P15891|ABP1_YEAST	ABP1	Actin-binding protein OS=Saccharomyces cerevisiae (strain ATCC 204508 / S288c) OX=559292 GN=ABP1 PE=1 SV=4	S	458	PSRNVASGAPVQK	5000	U	R.NVAS#GAPVQK.E	16.3	14.38	18.97	18.27	19.3	16.51	10.57	18.06	11.99	11.292	9.9619	13.1417	12.6567	13.3703	11.4375	7.32248	12.5113	8.3062	10.2542	11.1088	11.9812	10.8386	11.2023	11.6791	11.1354	11.436	10.3643	0.413849
single site	sp|P15891|ABP1_YEAST	ABP1	Actin-binding protein OS=Saccharomyces cerevisiae (strain ATCC 204508 / S288c) OX=559292 GN=ABP1 PE=1 SV=4	S	481	SLPSRNSIPAPKQ	5000	U	R.NS#IPAPK.Q	445.25	472.58	525.73	380.09	505.17	566.35	565.56	571.45	580.05	9.65368	10.2462	11.3986	8.24092	10.9528	12.2793	12.2622	12.3899	12.5763	10.2542	11.1088	11.9812	10.8386	11.2023	11.6791	11.1354	11.436	10.3643	0.339005
single site	sp|P15891|ABP1_YEAST	ABP1	Actin-binding protein OS=Saccharomyces cerevisiae (strain ATCC 204508 / S288c) OX=559292 GN=ABP1 PE=1 SV=4	S	365	FEGLAASEKEEEE	5000	U	K.FEGLAAS#EK.E	11.4	12.32	11.32	3.25	16.35	14.02	8.03	10.38	13.59	11.3253	12.2392	11.2458	3.22869	16.2428	13.9281	7.97735	10.3119	13.5009	10.2542	11.1088	11.9812	10.8386	11.2023	11.6791	11.1354	11.436	10.3643	0.118645
single site	sp|P15891|ABP1_YEAST	ABP1	Actin-binding protein OS=Saccharomyces cerevisiae (strain ATCC 204508 / S288c) OX=559292 GN=ABP1 PE=1 SV=4	S	313	GFRNEKSPAQLWA	5000	U	K.S#PAQLWAER.K	40.44	44.88	56.26	48.87	63.24	59.83	51.18	55.34	47.33	8.65267	9.60267	12.0376	10.4564	13.531	12.8014	10.9506	11.8407	10.1269	10.2542	11.1088	11.9812	10.8386	11.2023	11.6791	11.1354	11.436	10.3643	0.735598
single site	sp|P15891|ABP1_YEAST	ABP1	Actin-binding protein OS=Saccharomyces cerevisiae (strain ATCC 204508 / S288c) OX=559292 GN=ABP1 PE=1 SV=4	T	181	KKEPVKTPSPAPA	5000	U	K.T#PS#PAPAAK.I	348.67	375.87	422.89	394.95	401.85	416.57	406.33	373.49	327.48	10.0536	10.8379	12.1937	11.3881	11.587	12.0115	11.7162	10.7693	9.44263	10.2542	11.1088	11.9812	10.8386	11.2023	11.6791	11.1354	11.436	10.3643	0.836822
single site	sp|P15891|ABP1_YEAST	ABP1	Actin-binding protein OS=Saccharomyces cerevisiae (strain ATCC 204508 / S288c) OX=559292 GN=ABP1 PE=1 SV=4	S	183	EPVKTPSPAPAAK	5000	U	K.T#PS#PAPAAK.I	794.23	893.12	992.61	869.02	952.12	981.77	856.22	855.19	752.36	9.99454	11.239	12.4909	10.9357	11.9814	12.3545	10.7746	10.7617	9.46765	10.2542	11.1088	11.9812	10.8386	11.2023	11.6791	11.1354	11.436	10.3643	0.88126
single site	sp|P15891|ABP1_YEAST	ABP1	Actin-binding protein OS=Saccharomyces cerevisiae (strain ATCC 204508 / S288c) OX=559292 GN=ABP1 PE=1 SV=4	S	169	SFTPSKSPAPVSK	223.024	U	K.S#PAPVSK.K	1734.78	1872.3	1899.54	1929.39	2078.34	2172.65	1564.58	1652.31	1480.27	10.5882	11.4275	11.5938	11.7759	12.6851	13.2607	9.54935	10.0848	9.03476	10.2542	11.1088	11.9812	10.8386	11.2023	11.6791	11.1354	11.436	10.3643	0.5054
single site	sp|P15891|ABP1_YEAST	ABP1	Actin-binding protein OS=Saccharomyces cerevisiae (strain ATCC 204508 / S288c) OX=559292 GN=ABP1 PE=1 SV=4	S	389	SEPTIISPKPFSK	146.251	U	K.SEPTIIS#PK.P	212.48	216.95	234.38	156.58	211.7	225.13	142.24	166.78	129.96	12.5268	12.7904	13.8179	9.23122	12.4808	13.2726	8.3858	9.83257	7.66183	10.2542	11.1088	11.9812	10.8386	11.2023	11.6791	11.1354	11.436	10.3643	0.484678
single site	sp|P15891|ABP1_YEAST	ABP1	Actin-binding protein OS=Saccharomyces cerevisiae (strain ATCC 204508 / S288c) OX=559292 GN=ABP1 PE=1 SV=4	S	144	AAGARYSIQTSSK	117.382	U	R.YS#IQTSSK.Q	28.45	19.81	34.21	37.4	34.19	33.29	31.64	37.89	31.32	9.87162	6.8737	11.8702	12.9771	11.8633	11.551	10.9785	13.1471	10.8675	10.2542	11.1088	11.9812	10.8386	11.2023	11.6791	11.1354	11.436	10.3643	0.278777
single site	sp|P15891|ABP1_YEAST	ABP1	Actin-binding protein OS=Saccharomyces cerevisiae (strain ATCC 204508 / S288c) OX=559292 GN=ABP1 PE=1 SV=4	S	156	KQQGKASTPPVKK	38.8299	U	K.AS#TPPVK.K	545.71	596.15	566.19	402.39	573.24	621	416.87	427.02	405.13	11.9839	13.0916	12.4336	8.83655	12.5884	13.6373	9.15453	9.37743	8.89672	10.2542	11.1088	11.9812	10.8386	11.2023	11.6791	11.1354	11.436	10.3643	0.401632
single site	sp|P15891|ABP1_YEAST	ABP1	Actin-binding protein OS=Saccharomyces cerevisiae (strain ATCC 204508 / S288c) OX=559292 GN=ABP1 PE=1 SV=4	T	157	QQGKASTPPVKKS	32.4273	U	K.AST#PPVK.K	681.47	787.52	829.11	564.49	796.72	875.09	560.1	535.31	475.03	11.1628	12.8999	13.5812	9.2466	13.0506	14.3344	9.17469	8.76862	7.7812	10.2542	11.1088	11.9812	10.8386	11.2023	11.6791	11.1354	11.436	10.3643	0.572266
single site	sp|P15891|ABP1_YEAST	ABP1	Actin-binding protein OS=Saccharomyces cerevisiae (strain ATCC 204508 / S288c) OX=559292 GN=ABP1 PE=1 SV=4	S	475	QEEIAPSLPSRNS	27.6327	U	K.EEPEQEEIAPS#LPSR.N	35.04	41.1	47.28	43.87	41.76	51.04	41.32	60.2	44.59	8.62629	10.1182	11.6396	10.8001	10.2806	12.5652	10.1723	14.8203	10.9774	10.2542	11.1088	11.9812	10.8386	11.2023	11.6791	11.1354	11.436	10.3643	0.588565
single site	sp|P40072|SLX8_YEAST	SLX8	E3 ubiquitin-protein ligase complex SLX5-SLX8 subunit SLX8 OS=Saccharomyces cerevisiae (strain ATCC 204508 / S288c) OX=559292 GN=SLX8 PE=1 SV=1	S	87	LEEDPGSDHNTSN	73.3379	U	R.ALEEDPGS#DHNTSNNDSGNHDR.E	7.71	9.35	10.3	35.95	12.97	7.56	12.39	10.3	11.23	6.54721	7.93988	8.7466	30.5282	11.0139	6.41984	10.5214	8.7466	9.53635	N/A	N/A	N/A	N/A	N/A	N/A	N/A	N/A	N/A	N/A
single site	sp|P40072|SLX8_YEAST	SLX8	E3 ubiquitin-protein ligase complex SLX5-SLX8 subunit SLX8 OS=Saccharomyces cerevisiae (strain ATCC 204508 / S288c) OX=559292 GN=SLX8 PE=1 SV=1	S	67	RALENTSEEDGDD	25.9029	U	R.ALENTS#EEDGDDDLSLFR.A	11.08	14.07	20.37	10.12	13.42	22.03	15.26	16.12	16.62	7.96607	10.1158	14.6452	7.27586	9.64843	15.8387	10.9713	11.5896	11.9491	N/A	N/A	N/A	N/A	N/A	N/A	N/A	N/A	N/A	N/A
single site	sp|Q08208|NOP12_YEAST	NOP12	Nucleolar protein 12 OS=Saccharomyces cerevisiae (strain ATCC 204508 / S288c) OX=559292 GN=NOP12 PE=1 SV=1	S	184	IAETEESGNEKEE	71.8957	U	K.LFGTNPIAETEES#GNEK.E	61.07	61.05	40.22	29.83	48.31	45.29	46.5	45.26	54.53	14.1346	14.13	9.30889	6.90413	11.1813	10.4823	10.7624	10.4754	12.6209	12.5246	12.5757	10.8028	8.60271	10.5528	11.0602	10.99	10.8493	12.042	0.957357
single site	sp|Q08208|NOP12_YEAST	NOP12	Nucleolar protein 12 OS=Saccharomyces cerevisiae (strain ATCC 204508 / S288c) OX=559292 GN=NOP12 PE=1 SV=1	S	70	ASKPDVSDEQTEE	64.0845	U	K.EASKPDVS#DEQTEEVALPK.V	57.67	64.51	59.97	58.56	58.66	57.27	64.29	66.77	56.31	10.6009	11.8582	11.0237	10.7645	10.7829	10.5274	11.8178	12.2737	10.3509	12.5246	12.5757	10.8028	8.60271	10.5528	11.0602	10.99	10.8493	12.042	0.0572936
single site	sp|Q08208|NOP12_YEAST	NOP12	Nucleolar protein 12 OS=Saccharomyces cerevisiae (strain ATCC 204508 / S288c) OX=559292 GN=NOP12 PE=1 SV=1	S	212	IRFRSISFDEALP	0	U	R.SIS#FDEALPR.K	0	5.39	5.94	3.95	5.99	3	3.55	0	3.82	0	17.0354	18.7737	12.4842	18.9317	9.48167	11.22	0	12.0733	12.5246	12.5757	10.8028	8.60271	10.5528	11.0602	10.99	10.8493	12.042	-0.19228
single site	sp|P53044|UFD1_YEAST	UFD1	Ubiquitin fusion degradation protein 1 OS=Saccharomyces cerevisiae (strain ATCC 204508 / S288c) OX=559292 GN=UFD1 PE=1 SV=1	S	354	KSKAPKSPEVIEI	5000	U	K.S#PEVIEID.-	89.06	92.76	108.57	89.07	84.2	94.86	111.8	110.49	87.28	10.2593	10.6855	12.5068	10.2605	9.69946	10.9274	12.8788	12.7279	10.0543	11.8309	11.2001	11.7119	11.0747	11.0654	11.2789	10.7737	10.2653	10.799	-0.288203
single site	sp|Q08422|TMC1_YEAST	TMC1	AN1-type zinc finger protein TMC1 OS=Saccharomyces cerevisiae (strain ATCC 204508 / S288c) OX=559292 GN=TMC1 PE=1 SV=1	S	54	GAIPLNSRSSSNS	310.314	U	K.SDSGTVLGAIPLNS#R.S	40.27	37.23	47.83	36.97	47.01	42.57	43.29	49.67	39.16	10.487	9.69531	12.4557	9.6276	12.2422	11.0859	11.2734	12.9349	10.1979	10.5379	10.9312	12.3083	11.5771	10.7762	11.3571	11.3067	11.2909	9.91456	0.392803
single site	sp|Q08422|TMC1_YEAST	TMC1	AN1-type zinc finger protein TMC1 OS=Saccharomyces cerevisiae (strain ATCC 204508 / S288c) OX=559292 GN=TMC1 PE=1 SV=1	S	43	KIKKSDSGTVLGA	49.588	U	K.SDS#GTVLGAIPLNSR.S	198.09	201.03	250.09	187.36	196.7	225.81	236.37	259.03	234.11	9.96133	10.1092	12.5762	9.42175	9.89143	11.3553	11.8863	13.0258	11.7727	10.5379	10.9312	12.3083	11.5771	10.7762	11.3571	11.3067	11.2909	9.91456	0.279713
single site	sp|P43565|RIM15_YEAST	RIM15	Serine/threonine-protein kinase RIM15 OS=Saccharomyces cerevisiae (strain ATCC 204508 / S288c) OX=559292 GN=RIM15 PE=1 SV=1	S	1764	EEHTILSDSDETH	72.456	U	K.SQEDEEHTILS#DSDETH.-	60.46	62.67	76.25	55.61	60.41	52.77	54.27	67.65	49	11.2152	11.6251	14.1442	10.3155	11.2059	9.78872	10.067	12.5489	9.08939	9.93659	12.0788	12.0089	11.9274	11.4084	11.0836	9.68085	10.4799	11.3955	0.228205
single site	sp|P34250|SEG2_YEAST	SEG2	Eisosome protein SEG2 OS=Saccharomyces cerevisiae (strain ATCC 204508 / S288c) OX=559292 GN=SEG2 PE=1 SV=1	S	524	IPQDDDSEKQEER	5000	U	K.IPQDDDS#EKQEER.T	166.89	171.22	175.24	160.72	166.25	163.33	169.48	161.77	162.85	11.1427	11.4318	11.7002	10.7308	11.1	10.905	11.3156	10.8009	10.873	11.1853	11.3564	11.0029	10.7192	10.9878	10.9337	11.7031	11.5461	10.5655	0.332397
single site	sp|P34250|SEG2_YEAST	SEG2	Eisosome protein SEG2 OS=Saccharomyces cerevisiae (strain ATCC 204508 / S288c) OX=559292 GN=SEG2 PE=1 SV=1	S	317	LLKEVHSLEEKIS	5000	U	K.EVHS#LEEK.I	340.96	373.08	352.85	301.31	331.51	343.49	353.36	387.39	345.48	10.8953	11.9217	11.2752	9.62827	10.5933	10.9761	11.2915	12.3789	11.0397	11.1853	11.3564	11.0029	10.7192	10.9878	10.9337	11.7031	11.5461	10.5655	0.657737
single site	sp|P34250|SEG2_YEAST	SEG2	Eisosome protein SEG2 OS=Saccharomyces cerevisiae (strain ATCC 204508 / S288c) OX=559292 GN=SEG2 PE=1 SV=1	S	556	DQEEALSDNEPES	164.367	U	K.EDQEEALS#DNEPESSEK.F	126.65	147.68	135.88	135.24	146.61	161.87	156.72	177.98	152.78	9.44156	11.0093	10.1296	10.0819	10.9295	12.0672	11.6832	13.2681	11.3895	11.1853	11.3564	11.0029	10.7192	10.9878	10.9337	11.7031	11.5461	10.5655	0.385285
single site	sp|P34250|SEG2_YEAST	SEG2	Eisosome protein SEG2 OS=Saccharomyces cerevisiae (strain ATCC 204508 / S288c) OX=559292 GN=SEG2 PE=1 SV=1	S	187	RGGRAYSLPTRNN	113.723	U	R.AYS#LPTR.N	205.84	206.59	171.68	190.07	193.22	203.57	238.14	213.33	189.03	11.3631	11.4045	9.47739	10.4926	10.6665	11.2378	13.1462	11.7766	10.4352	11.1853	11.3564	11.0029	10.7192	10.9878	10.9337	11.7031	11.5461	10.5655	0.783298
single site	sp|P34250|SEG2_YEAST	SEG2	Eisosome protein SEG2 OS=Saccharomyces cerevisiae (strain ATCC 204508 / S288c) OX=559292 GN=SEG2 PE=1 SV=1	T	405	ITIRQPTLSEPKP	112.662	U	R.QPT#LSEPK.P	32.58	36.16	41.76	30.28	42.84	39.69	41.79	34.34	36.55	9.69672	10.7622	12.4289	9.01217	12.7504	11.8129	12.4379	10.2205	10.8783	11.1853	11.3564	11.0029	10.7192	10.9878	10.9337	11.7031	11.5461	10.5655	0.173818
single site	sp|P34250|SEG2_YEAST	SEG2	Eisosome protein SEG2 OS=Saccharomyces cerevisiae (strain ATCC 204508 / S288c) OX=559292 GN=SEG2 PE=1 SV=1	S	667	DISDVPSLKHPSE	91.1953	U	R.DPVQIEQDISDVPS#LK.H	12.61	22.91	23.78	10.01	18.52	25.85	21.32	20.49	22.37	7.08985	12.8809	13.3701	5.62802	10.4127	14.5339	11.987	11.5203	12.5773	11.1853	11.3564	11.0029	10.7192	10.9878	10.9337	11.7031	11.5461	10.5655	0.160541
single site	sp|P34250|SEG2_YEAST	SEG2	Eisosome protein SEG2 OS=Saccharomyces cerevisiae (strain ATCC 204508 / S288c) OX=559292 GN=SEG2 PE=1 SV=1	S	583	LEDETGSVMDKNN	86.052	U	K.LEDETGS#VM*DK.N	632.86	623.96	610.53	517.49	597.17	599.68	609.21	678.01	568.96	11.638	11.4743	11.2274	9.51641	10.9817	11.0278	11.2031	12.4683	10.4629	11.1853	11.3564	11.0029	10.7192	10.9878	10.9337	11.7031	11.5461	10.5655	0.730773
single site	sp|P34250|SEG2_YEAST	SEG2	Eisosome protein SEG2 OS=Saccharomyces cerevisiae (strain ATCC 204508 / S288c) OX=559292 GN=SEG2 PE=1 SV=1	S	137	SKSRTTSLGNSGS	54.8115	U	R.TTS#LGNSGSTIR.T	926.62	858.07	889.08	1078.52	856.38	857.98	927.78	901.53	802.79	11.4415	10.5951	10.978	13.3171	10.5742	10.594	11.4558	11.1317	9.91252	11.1853	11.3564	11.0029	10.7192	10.9878	10.9337	11.7031	11.5461	10.5655	0.025366
single site	sp|P34250|SEG2_YEAST	SEG2	Eisosome protein SEG2 OS=Saccharomyces cerevisiae (strain ATCC 204508 / S288c) OX=559292 GN=SEG2 PE=1 SV=1	S	973	GHVSRKSWTFGLP	43.1683	U	K.S#WTFGLPSPLK.R	8.06	11.52	10.3	21.04	13.12	18.13	17.05	25.49	17.75	5.65773	8.08648	7.2301	14.7691	9.2096	12.7264	11.9683	17.8927	12.4596	11.1853	11.3564	11.0029	10.7192	10.9878	10.9337	11.7031	11.5461	10.5655	0.0436397
single site	sp|P34250|SEG2_YEAST	SEG2	Eisosome protein SEG2 OS=Saccharomyces cerevisiae (strain ATCC 204508 / S288c) OX=559292 GN=SEG2 PE=1 SV=1	S	45	FTSRTTSIAGINR	25.902	U	R.TTS#IAGINR.Y	106.97	139.01	102.43	97.69	121.17	123.44	134.5	131.76	117.85	9.95236	12.9333	9.52997	9.08896	11.2735	11.4847	12.5137	12.2588	10.9646	11.1853	11.3564	11.0029	10.7192	10.9878	10.9337	11.7031	11.5461	10.5655	0.653439
single site	sp|P34250|SEG2_YEAST	SEG2	Eisosome protein SEG2 OS=Saccharomyces cerevisiae (strain ATCC 204508 / S288c) OX=559292 GN=SEG2 PE=1 SV=1	S	80	YSKRTSSLPNQGH	17.4798	U	R.TSS#LPNQGHK.N	144.78	116.93	143.66	131.57	146.81	138.78	136.28	130.02	144.65	11.7375	9.47968	11.6467	10.6666	11.9021	11.2511	11.0484	10.5409	11.727	11.1853	11.3564	11.0029	10.7192	10.9878	10.9337	11.7031	11.5461	10.5655	-0.41997
single site	sp|P34250|SEG2_YEAST	SEG2	Eisosome protein SEG2 OS=Saccharomyces cerevisiae (strain ATCC 204508 / S288c) OX=559292 GN=SEG2 PE=1 SV=1	T	581	VKLEDETGSVMDK	13.6909	U	K.LEDET#GSVMDK.N	11.86	7.9	7.15	10.63	11.23	8.31	5.73	11.95	7.45	14.4265	9.60954	8.69724	12.9303	13.6601	10.1083	6.96995	14.5359	9.06216	11.1853	11.3564	11.0029	10.7192	10.9878	10.9337	11.7031	11.5461	10.5655	-0.0661901
single site	sp|P34250|SEG2_YEAST	SEG2	Eisosome protein SEG2 OS=Saccharomyces cerevisiae (strain ATCC 204508 / S288c) OX=559292 GN=SEG2 PE=1 SV=1	S	715	PYLTNTSSDTFSL	0	U	R.GANPYLTNT#S#SDTFSLDSENVNSK.S	8.73	11.29	8.87	4.92	5.66	8.73	11.5	9.8	8.6	11.178	14.4558	11.3572	6.29962	7.24712	11.178	14.7247	12.548	11.0115	11.1853	11.3564	11.0029	10.7192	10.9878	10.9337	11.7031	11.5461	10.5655	0.703874
single site	sp|P34250|SEG2_YEAST	SEG2	Eisosome protein SEG2 OS=Saccharomyces cerevisiae (strain ATCC 204508 / S288c) OX=559292 GN=SEG2 PE=1 SV=1	S	173	VEPPRYSLSNRSN	0	U	R.GLM*AVEVPVEVEPPRYS#LSNR.S	5.05	10.27	16.96	9.05	15.04	15.03	10.59	19.65	13.8	4.37457	8.8964	14.6916	7.83957	13.0284	13.0198	9.1736	17.0218	11.9543	11.1853	11.3564	11.0029	10.7192	10.9878	10.9337	11.7031	11.5461	10.5655	0.0207722
single site	sp|P53859|CSL4_YEAST	CSL4	Exosome complex component CSL4 OS=Saccharomyces cerevisiae (strain ATCC 204508 / S288c) OX=559292 GN=CSL4 PE=1 SV=1	S	90	STEEEKSVDASPN	263.883	U	K.S#VDAS#PNDVTR.R	383.04	402.72	372.88	383.85	372.82	424.56	405.1	458.39	419.15	10.5739	11.1172	10.2934	10.5962	10.2918	11.7201	11.1829	12.6539	11.5707	10.6717	11.1475	11.4691	10.3079	11.5484	11.8344	11.08	10.8857	11.0552	0.0218431
single site	sp|P53859|CSL4_YEAST	CSL4	Exosome complex component CSL4 OS=Saccharomyces cerevisiae (strain ATCC 204508 / S288c) OX=559292 GN=CSL4 PE=1 SV=1	S	94	EKSVDASPNDVTR	115.618	U	K.SVDAS#PNDVTR.R	372.17	460.17	461.98	406.25	436.55	497.73	438.48	474.45	418.43	9.38352	11.6023	11.6479	10.2428	11.0067	12.5493	11.0554	11.9623	10.5499	10.6717	11.1475	11.4691	10.3079	11.5484	11.8344	11.08	10.8857	11.0552	0.698435
single site	sp|P53859|CSL4_YEAST	CSL4	Exosome complex component CSL4 OS=Saccharomyces cerevisiae (strain ATCC 204508 / S288c) OX=559292 GN=CSL4 PE=1 SV=1	S	84	REGTDQSTEEEKS	24.6545	U	K.KTDQEEEREGTDQS#TEEEK.S	27.96	32.57	33.56	27.52	31.65	32.81	33.68	53.12	39.97	8.93748	10.4111	10.7275	8.79683	10.117	10.4878	10.7659	16.9799	12.7765	10.6717	11.1475	11.4691	10.3079	11.5484	11.8344	11.08	10.8857	11.0552	0.0388523
single site	sp|P43124|NSE4_YEAST	NSE4	Non-structural maintenance of chromosome element 4 OS=Saccharomyces cerevisiae (strain ATCC 204508 / S288c) OX=559292 GN=NSE4 PE=1 SV=1	S	13	SRKRRNSTVTEPD	74.8313	U	R.RNS#TVTEPDSSGETR.K	20.55	18.2	22.24	18.5	19.61	12.47	12.99	16.54	16.31	13.0551	11.5622	14.1287	11.7527	12.4579	7.92199	8.25233	10.5076	10.3615	11.5299	10.4302	11.339	12.5962	11.2363	11.1261	11.1936	10.6796	9.86905	0.254296
single site	sp|P25579|LRE1_YEAST	LRE1	Laminarase-resistance protein LRE1 OS=Saccharomyces cerevisiae (strain ATCC 204508 / S288c) OX=559292 GN=LRE1 PE=1 SV=2	S	356	LNRVLDSDKRQDF	5000	U	R.VLDS#DKR.Q	137.52	160.54	173.99	181.49	125.47	118.8	66.49	61.45	53.39	12.7435	14.8767	16.123	16.818	11.6269	11.0088	6.16139	5.69435	4.94746	10.3891	10.7641	11.9569	10.8209	11.1232	11.2468	11.1443	11.3437	11.2111	-0.122338
single site	sp|P25579|LRE1_YEAST	LRE1	Laminarase-resistance protein LRE1 OS=Saccharomyces cerevisiae (strain ATCC 204508 / S288c) OX=559292 GN=LRE1 PE=1 SV=2	S	184	IKEEEDSLIEPES	218.312	U	K.EEEDS#LIEPESK.N	122.06	82.83	98.9	77.73	97.81	115.48	73.73	118.91	96.72	13.805	9.36811	11.1856	8.7913	11.0624	13.0608	8.33889	13.4488	10.9391	10.3891	10.7641	11.9569	10.8209	11.1232	11.2468	11.1443	11.3437	11.2111	0.0133698
single site	sp|P25579|LRE1_YEAST	LRE1	Laminarase-resistance protein LRE1 OS=Saccharomyces cerevisiae (strain ATCC 204508 / S288c) OX=559292 GN=LRE1 PE=1 SV=2	S	103	PRFYPLSPKNNLQ	209.108	U	R.FYPLS#PK.N	202.71	247.39	242.02	226.23	211.22	273.87	143.54	147.42	112.96	11.2158	13.6879	13.3908	12.5172	11.6867	15.153	7.94197	8.15665	6.25	10.3891	10.7641	11.9569	10.8209	11.1232	11.2468	11.1443	11.3437	11.2111	-0.0163862
single site	sp|P25579|LRE1_YEAST	LRE1	Laminarase-resistance protein LRE1 OS=Saccharomyces cerevisiae (strain ATCC 204508 / S288c) OX=559292 GN=LRE1 PE=1 SV=2	S	474	RLKSNDSNEYSKS	154.223	U	K.SNDS#NEYSK.S	267.91	295.12	277.84	259.82	270.8	289.37	259.88	264.57	236.58	11.062	12.1855	11.472	10.728	11.1814	11.9481	10.7305	10.9241	9.7684	10.3891	10.7641	11.9569	10.8209	11.1232	11.2468	11.1443	11.3437	11.2111	0.00120367
single site	sp|P25579|LRE1_YEAST	LRE1	Laminarase-resistance protein LRE1 OS=Saccharomyces cerevisiae (strain ATCC 204508 / S288c) OX=559292 GN=LRE1 PE=1 SV=2	S	249	NSNTFNSLKIKGQ	132.356	U	R.NSNTFNS#LK.I	21.23	24.63	27.95	20.06	18.19	28.19	24.49	25.15	28.77	9.70914	11.2641	12.7824	9.17406	8.31885	12.8922	11.2	11.5019	13.1574	10.3891	10.7641	11.9569	10.8209	11.1232	11.2468	11.1443	11.3437	11.2111	0.570563
single site	sp|P25579|LRE1_YEAST	LRE1	Laminarase-resistance protein LRE1 OS=Saccharomyces cerevisiae (strain ATCC 204508 / S288c) OX=559292 GN=LRE1 PE=1 SV=2	S	244	NANARNSNTFNSL	78.4923	U	R.NS#NTFNSLK.I	32.06	31.69	38.88	29.89	39.17	37.02	24.11	23.53	21.7	11.5303	11.3972	13.9831	10.7499	14.0874	13.3142	8.6711	8.46251	7.80435	10.3891	10.7641	11.9569	10.8209	11.1232	11.2468	11.1443	11.3437	11.2111	0.171364
single site	sp|P25579|LRE1_YEAST	LRE1	Laminarase-resistance protein LRE1 OS=Saccharomyces cerevisiae (strain ATCC 204508 / S288c) OX=559292 GN=LRE1 PE=1 SV=2	S	112	NNLQTPSPRFFIS	74.2486	U	K.NNLQTPS#PR.F	159.37	172.5	190.59	160.51	168.4	177.86	130.22	141.14	114.49	11.2623	12.1901	13.4685	11.3428	11.9004	12.5689	9.20231	9.97399	8.09071	10.3891	10.7641	11.9569	10.8209	11.1232	11.2468	11.1443	11.3437	11.2111	0.170087
single site	sp|P25579|LRE1_YEAST	LRE1	Laminarase-resistance protein LRE1 OS=Saccharomyces cerevisiae (strain ATCC 204508 / S288c) OX=559292 GN=LRE1 PE=1 SV=2	S	156	SHRRSESAPPDLE	56.1566	U	R.RSES#APPDLEVM*VDK.G	126.93	128.18	143.38	113.85	147.22	147.08	99.05	112.13	108.49	11.2695	11.3805	12.7301	10.1082	13.071	13.0586	8.7942	9.95552	9.63234	10.3891	10.7641	11.9569	10.8209	11.1232	11.2468	11.1443	11.3437	11.2111	0.224369
single site	sp|P25579|LRE1_YEAST	LRE1	Laminarase-resistance protein LRE1 OS=Saccharomyces cerevisiae (strain ATCC 204508 / S288c) OX=559292 GN=LRE1 PE=1 SV=2	S	125	EEPSFSSPVKGVP	49.588	U	R.FFISEEPSFSS#PVK.G	25.58	6.99	21.04	20.23	13.77	20.6	10.76	11.27	8.65	18.4175	5.03276	15.1487	14.5655	9.91432	14.8319	7.74714	8.11434	6.22795	10.3891	10.7641	11.9569	10.8209	11.1232	11.2468	11.1443	11.3437	11.2111	-0.0946848
single site	sp|P25579|LRE1_YEAST	LRE1	Laminarase-resistance protein LRE1 OS=Saccharomyces cerevisiae (strain ATCC 204508 / S288c) OX=559292 GN=LRE1 PE=1 SV=2	S	393	MKGRRNSNTINSI	22.8982	U	R.RNS#NTINSIFNYK.S	11.9	10.02	7.12	1.92	9.81	8.62	6.34	9.78	6.74	16.4706	13.8685	9.85467	2.65744	13.5779	11.9308	8.77509	13.5363	9.32872	10.3891	10.7641	11.9569	10.8209	11.1232	11.2468	11.1443	11.3437	11.2111	-0.211615
single site	sp|P25579|LRE1_YEAST	LRE1	Laminarase-resistance protein LRE1 OS=Saccharomyces cerevisiae (strain ATCC 204508 / S288c) OX=559292 GN=LRE1 PE=1 SV=2	S	154	FKSHRRSESAPPD	19.8981	U	R.S#ESAPPDLEVMVDK.G	16	17.35	21.39	19.31	13.77	21.86	11.65	18.41	16.29	10.2544	11.1197	13.7089	12.3758	8.82523	14.0101	7.46651	11.799	10.4403	10.3891	10.7641	11.9569	10.8209	11.1232	11.2468	11.1443	11.3437	11.2111	0.370953
single site	sp|P38283|SLI15_YEAST	SLI15	Inner centromere protein-related protein SLI15 OS=Saccharomyces cerevisiae (strain ATCC 204508 / S288c) OX=559292 GN=SLI15 PE=1 SV=1	T	618	EIIGNVTPKIASV	5000	U	R.EIIGNVT#PK.I	23.63	28.28	31.39	27.27	22.43	34.49	29.72	33.3	28.29	9.1306	10.9274	12.1291	10.5371	8.66692	13.3269	11.4838	12.8671	10.9312	11.8645	11.714	12.1803	10.1919	11.4866	12.0802	10.0806	9.92333	10.4786	-0.0962637
single site	sp|P38283|SLI15_YEAST	SLI15	Inner centromere protein-related protein SLI15 OS=Saccharomyces cerevisiae (strain ATCC 204508 / S288c) OX=559292 GN=SLI15 PE=1 SV=1	S	233	ARSQRRSNMFVPL	5000	U	R.S#NM*FVPLPNK.D	22.06	25.12	35.23	27.21	27.42	28.36	27.28	24.25	15.41	9.49471	10.8117	15.1631	11.7113	11.8017	12.2062	11.7414	10.4373	6.63252	11.8645	11.714	12.1803	10.1919	11.4866	12.0802	10.0806	9.92333	10.4786	0.393278
single site	sp|P38283|SLI15_YEAST	SLI15	Inner centromere protein-related protein SLI15 OS=Saccharomyces cerevisiae (strain ATCC 204508 / S288c) OX=559292 GN=SLI15 PE=1 SV=1	S	268	VRTVKESPIAFKK	5000	U	K.ES#PIAFK.K	165.23	111.23	143.69	119.73	166.92	177.44	149.74	225.71	182.7	11.4553	7.71151	9.96194	8.30081	11.5725	12.3018	10.3814	15.6483	12.6665	11.8645	11.714	12.1803	10.1919	11.4866	12.0802	10.0806	9.92333	10.4786	-0.265842
single site	sp|P38283|SLI15_YEAST	SLI15	Inner centromere protein-related protein SLI15 OS=Saccharomyces cerevisiae (strain ATCC 204508 / S288c) OX=559292 GN=SLI15 PE=1 SV=1	S	533	KFDKRLSGIMRSQ	5000	U	K.RLS#GIM*R.S	198.78	214.09	189.06	191.07	190.32	214.34	191.42	178.7	151.07	11.5647	12.4554	10.9992	11.1162	11.0725	12.47	11.1365	10.3965	8.78902	11.8645	11.714	12.1803	10.1919	11.4866	12.0802	10.0806	9.92333	10.4786	0.563843
single site	sp|P38283|SLI15_YEAST	SLI15	Inner centromere protein-related protein SLI15 OS=Saccharomyces cerevisiae (strain ATCC 204508 / S288c) OX=559292 GN=SLI15 PE=1 SV=1	S	554	EKQKRMSHLEQDL	5000	U	K.RM*S#HLEQDLK.K	74.97	77.64	80.49	67.52	76.48	83.81	71.62	66.21	54.44	11.4777	11.8865	12.3228	10.3371	11.7089	12.8311	10.9648	10.1366	8.33461	11.8645	11.714	12.1803	10.1919	11.4866	12.0802	10.0806	9.92333	10.4786	0.76418
single site	sp|P38283|SLI15_YEAST	SLI15	Inner centromere protein-related protein SLI15 OS=Saccharomyces cerevisiae (strain ATCC 204508 / S288c) OX=559292 GN=SLI15 PE=1 SV=1	S	462	PTKASISPNKNKN	5000	U	K.AS#IS#PNK.N	360.39	341.6	358.82	398.31	373.5	380.4	354.73	381.62	368.43	10.8623	10.296	10.815	12.0052	11.2575	11.4654	10.6917	11.5022	11.1046	11.8645	11.714	12.1803	10.1919	11.4866	12.0802	10.0806	9.92333	10.4786	-0.381976
single site	sp|P38283|SLI15_YEAST	SLI15	Inner centromere protein-related protein SLI15 OS=Saccharomyces cerevisiae (strain ATCC 204508 / S288c) OX=559292 GN=SLI15 PE=1 SV=1	T	589	DNHVRDTINKNTA	5000	U	K.ES#LAPFDNHVRDT#INK.N	5.73	6.9	9.43	6.2	2.05	4.26	5.77	7.1	4.37	11.0596	13.3179	18.2011	11.9668	3.95677	8.22235	11.1368	13.7039	8.43467	11.8645	11.714	12.1803	10.1919	11.4866	12.0802	10.0806	9.92333	10.4786	0.0398351
single site	sp|P38283|SLI15_YEAST	SLI15	Inner centromere protein-related protein SLI15 OS=Saccharomyces cerevisiae (strain ATCC 204508 / S288c) OX=559292 GN=SLI15 PE=1 SV=1	S	159	KVDANESEKSSPW	5000	U	K.VDANES#EK.S	51.69	35.18	43.56	49.69	59.9	63.38	43.67	66.94	54.47	11.0336	7.50939	9.29816	10.6066	12.786	13.5289	9.32164	14.2888	11.627	11.8645	11.714	12.1803	10.1919	11.4866	12.0802	10.0806	9.92333	10.4786	-0.183234
single site	sp|P38283|SLI15_YEAST	SLI15	Inner centromere protein-related protein SLI15 OS=Saccharomyces cerevisiae (strain ATCC 204508 / S288c) OX=559292 GN=SLI15 PE=1 SV=1	S	144	IHDTNKSPVEPLN	249.17	U	K.S#PVEPLNSVK.V	116.21	64.15	91.87	98.63	97.12	97.66	91.31	112.48	101.83	13.3382	7.3629	10.5445	11.3204	11.1471	11.2091	10.4802	12.91	11.6877	11.8645	11.714	12.1803	10.1919	11.4866	12.0802	10.0806	9.92333	10.4786	-0.246541
single site	sp|P38283|SLI15_YEAST	SLI15	Inner centromere protein-related protein SLI15 OS=Saccharomyces cerevisiae (strain ATCC 204508 / S288c) OX=559292 GN=SLI15 PE=1 SV=1	S	448	VKNYYQSPVRGYL	211.164	U	K.NYYQS#PVR.G	837	708.35	811.6	882.85	838.56	847.04	821.12	883.89	782.93	11.2905	9.55507	10.9478	11.9089	11.3115	11.4259	11.0762	11.923	10.5611	11.8645	11.714	12.1803	10.1919	11.4866	12.0802	10.0806	9.92333	10.4786	-0.354956
single site	sp|P38283|SLI15_YEAST	SLI15	Inner centromere protein-related protein SLI15 OS=Saccharomyces cerevisiae (strain ATCC 204508 / S288c) OX=559292 GN=SLI15 PE=1 SV=1	S	649	LAAWAKSPYLQEQ	195.262	U	K.S#PYLQEQLIR.Q	67.08	67.28	67.39	63.95	52.86	72.91	64.15	74.71	67.22	11.2258	11.2593	11.2777	10.702	8.84612	12.2015	10.7355	12.5027	11.2493	11.8645	11.714	12.1803	10.1919	11.4866	12.0802	10.0806	9.92333	10.4786	-0.0541021
single site	sp|P38283|SLI15_YEAST	SLI15	Inner centromere protein-related protein SLI15 OS=Saccharomyces cerevisiae (strain ATCC 204508 / S288c) OX=559292 GN=SLI15 PE=1 SV=1	S	335	SIDLTGSPMKKVS	125.982	U	K.YS#SSSIDLTGS#PMK.K	34.05	31.2	36.27	27.62	35.73	35.58	25.93	36.17	27.43	11.7422	10.7594	12.5078	9.52479	12.3215	12.2698	8.942	12.4733	9.45927	11.8645	11.714	12.1803	10.1919	11.4866	12.0802	10.0806	9.92333	10.4786	0.595643
single site	sp|P38283|SLI15_YEAST	SLI15	Inner centromere protein-related protein SLI15 OS=Saccharomyces cerevisiae (strain ATCC 204508 / S288c) OX=559292 GN=SLI15 PE=1 SV=1	S	280	KKSTINSPAIRAV	123.558	U	K.STINS#PAIR.A	404.71	343.41	385.18	511.62	461.31	463.22	671.83	669.66	555.78	9.06056	7.68819	8.62333	11.454	10.3277	10.3705	15.0408	14.9922	12.4427	11.8645	11.714	12.1803	10.1919	11.4866	12.0802	10.0806	9.92333	10.4786	-0.874132
single site	sp|P38283|SLI15_YEAST	SLI15	Inner centromere protein-related protein SLI15 OS=Saccharomyces cerevisiae (strain ATCC 204508 / S288c) OX=559292 GN=SLI15 PE=1 SV=1	S	73	MEESLISPENTHN	85.7644	U	K.MEESLIS#PENTHNK.M	135.19	114.6	173.96	103.83	125.86	142.15	105.31	140.49	99.88	11.8456	10.0414	15.2427	9.09776	11.0281	12.4554	9.22744	12.31	8.75165	11.8645	11.714	12.1803	10.1919	11.4866	12.0802	10.0806	9.92333	10.4786	0.608325
single site	sp|P38283|SLI15_YEAST	SLI15	Inner centromere protein-related protein SLI15 OS=Saccharomyces cerevisiae (strain ATCC 204508 / S288c) OX=559292 GN=SLI15 PE=1 SV=1	S	166	EKSSPWSPYKVEK	82.3006	U	K.SSPWS#PYK.V	77.51	88.09	86.1	72.58	84.93	97.06	42.23	55.08	43.31	11.9819	13.6175	13.3098	11.2198	13.129	15.0041	6.52816	8.51459	6.69511	11.8645	11.714	12.1803	10.1919	11.4866	12.0802	10.0806	9.92333	10.4786	0.842396
single site	sp|P38283|SLI15_YEAST	SLI15	Inner centromere protein-related protein SLI15 OS=Saccharomyces cerevisiae (strain ATCC 204508 / S288c) OX=559292 GN=SLI15 PE=1 SV=1	S	414	KKSKHSSDVHKTG	62.805	U	K.HSS#DVHK.T	95.53	74.35	72.88	91.41	96.2	78.15	70.88	77.13	70.02	13.1484	10.2333	10.031	12.5814	13.2407	10.7563	9.75569	10.6159	9.63733	11.8645	11.714	12.1803	10.1919	11.4866	12.0802	10.0806	9.92333	10.4786	0.17237
single site	sp|P38283|SLI15_YEAST	SLI15	Inner centromere protein-related protein SLI15 OS=Saccharomyces cerevisiae (strain ATCC 204508 / S288c) OX=559292 GN=SLI15 PE=1 SV=1	T	474	NLTTSQTPHRLKI	57.8526	U	K.NLTTSQT#PHR.L	131.99	127.89	123.5	92.61	102.35	91.21	98.47	86.6	79.91	14.1237	13.685	13.2152	9.90979	10.952	9.75999	10.5368	9.26669	8.55082	11.8645	11.714	12.1803	10.1919	11.4866	12.0802	10.0806	9.92333	10.4786	0.670731
single site	sp|P38283|SLI15_YEAST	SLI15	Inner centromere protein-related protein SLI15 OS=Saccharomyces cerevisiae (strain ATCC 204508 / S288c) OX=559292 GN=SLI15 PE=1 SV=1	S	437	ISVDSSSPSKEVK	49.588	U	K.ISVDSSS#PSK.E	88.08	89.2	93.51	75.97	94.08	100.13	49.33	55.51	56.03	12.5499	12.7094	13.3235	10.8244	13.4048	14.2668	7.02867	7.90921	7.9833	11.8645	11.714	12.1803	10.1919	11.4866	12.0802	10.0806	9.92333	10.4786	0.903825
single site	sp|P38283|SLI15_YEAST	SLI15	Inner centromere protein-related protein SLI15 OS=Saccharomyces cerevisiae (strain ATCC 204508 / S288c) OX=559292 GN=SLI15 PE=1 SV=1	S	183	SSKTSESPINTKR	49.588	U	K.TSES#PINTK.R	214.73	202.59	232.76	224.77	251.24	267.71	227.06	265.47	209.02	10.2479	9.66855	11.1084	10.7271	11.9904	12.7764	10.8364	12.6695	9.97542	11.8645	11.714	12.1803	10.1919	11.4866	12.0802	10.0806	9.92333	10.4786	-0.0089843
single site	sp|P38283|SLI15_YEAST	SLI15	Inner centromere protein-related protein SLI15 OS=Saccharomyces cerevisiae (strain ATCC 204508 / S288c) OX=559292 GN=SLI15 PE=1 SV=1	S	97	EYELSNSQNDAAK	38.9273	U	K.GEYELSNS#QNDAAK.D	16.32	12.4	15.2	18.53	19.63	11.53	20.43	24.98	23.22	10.0592	7.643	9.36884	11.4214	12.0994	7.10676	12.5925	15.3969	14.3121	11.8645	11.714	12.1803	10.1919	11.4866	12.0802	10.0806	9.92333	10.4786	-0.818774
single site	sp|P38283|SLI15_YEAST	SLI15	Inner centromere protein-related protein SLI15 OS=Saccharomyces cerevisiae (strain ATCC 204508 / S288c) OX=559292 GN=SLI15 PE=1 SV=1	S	326	NVGHKYSSSSIDL	38.501	U	K.YS#SSSIDLTGS#PMK.K	11.49	10.28	9.42	8.95	12.39	6.74	5.23	7.47	6.64	14.6165	13.0772	11.9832	11.3853	15.7614	8.57397	6.6531	9.50261	8.44676	11.8645	11.714	12.1803	10.1919	11.4866	12.0802	10.0806	9.92333	10.4786	0.529235
single site	sp|P38283|SLI15_YEAST	SLI15	Inner centromere protein-related protein SLI15 OS=Saccharomyces cerevisiae (strain ATCC 204508 / S288c) OX=559292 GN=SLI15 PE=1 SV=1	S	305	SVFDRLSSIPTKS	33.6748	U	R.LS#SIPTK.S	17.2	23.15	22.34	13.62	22.06	18.98	17.39	20.64	18.58	9.88733	13.3077	12.842	7.82939	12.6811	10.9106	9.99655	11.8648	10.6806	11.8645	11.714	12.1803	10.1919	11.4866	12.0802	10.0806	9.92333	10.4786	0.47622
single site	sp|P38283|SLI15_YEAST	SLI15	Inner centromere protein-related protein SLI15 OS=Saccharomyces cerevisiae (strain ATCC 204508 / S288c) OX=559292 GN=SLI15 PE=1 SV=1	T	564	QDLKKQTSFSNDY	25.6042	U	K.QT#SFSNDYK.D	155.83	160.04	181.31	142.34	151.68	194.34	189.22	218.2	185.51	9.87222	10.1389	11.4864	9.01759	9.60931	12.3119	11.9876	13.8235	11.7525	11.8645	11.714	12.1803	10.1919	11.4866	12.0802	10.0806	9.92333	10.4786	-0.271752
single site	sp|P46678|TFC5_YEAST	BDP1	Transcription factor TFIIIB component B'' OS=Saccharomyces cerevisiae (strain ATCC 204508 / S288c) OX=559292 GN=BDP1 PE=1 SV=1	S	586	NEDNEGSEEEPEI	5000	U	K.ERNNDDNEDNEGS#EEEPEIDQ.-	37.97	45.7	56.08	51.38	53.51	45.51	51.44	48.6	38.58	8.85556	10.6584	13.0793	11.9831	12.4799	10.6141	11.9971	11.3347	8.99783	12.3314	11.7233	12.3661	9.59704	11.0509	11.407	10.5831	10.7903	10.1507	-0.0557005
single site	sp|P46678|TFC5_YEAST	BDP1	Transcription factor TFIIIB component B'' OS=Saccharomyces cerevisiae (strain ATCC 204508 / S288c) OX=559292 GN=BDP1 PE=1 SV=1	S	49	EIEEDNSDNDKGV	5000	U	K.EIEEDNS#DNDK.G	1035.28	978.07	1014.93	891.89	890.45	942.19	955.29	960.11	823.39	12.1918	11.5181	11.9522	10.5032	10.4862	11.0956	11.2498	11.3066	9.69652	12.3314	11.7233	12.3661	9.59704	11.0509	11.407	10.5831	10.7903	10.1507	0.815554
single site	sp|P46678|TFC5_YEAST	BDP1	Transcription factor TFIIIB component B'' OS=Saccharomyces cerevisiae (strain ATCC 204508 / S288c) OX=559292 GN=BDP1 PE=1 SV=1	T	23	RQRRAATGGTPTP	163.554	U	R.AAT#GGTPTPK.P	119.35	124.53	138.4	107.61	132.37	133.73	144.15	151.05	137.16	10.0433	10.4792	11.6464	9.05541	11.139	11.2534	12.1303	12.7109	11.5421	12.3314	11.7233	12.3661	9.59704	11.0509	11.407	10.5831	10.7903	10.1507	0.0799045
single site	sp|P46678|TFC5_YEAST	BDP1	Transcription factor TFIIIB component B'' OS=Saccharomyces cerevisiae (strain ATCC 204508 / S288c) OX=559292 GN=BDP1 PE=1 SV=1	S	164	GTARRLSTISNKL	68.8694	U	R.RLS#TISNK.L	52.84	41.03	42.52	42.13	45.79	52.48	37.22	37.87	34.74	13.6672	10.6125	10.9979	10.897	11.8437	13.5741	9.62702	9.79515	8.98557	12.3314	11.7233	12.3661	9.59704	11.0509	11.407	10.5831	10.7903	10.1507	0.554601
single site	sp|P46678|TFC5_YEAST	BDP1	Transcription factor TFIIIB component B'' OS=Saccharomyces cerevisiae (strain ATCC 204508 / S288c) OX=559292 GN=BDP1 PE=1 SV=1	S	178	KKIRLGSITENDM	64.4638	U	R.LGS#ITENDMNLK.T	32.02	33.77	26.06	20.68	28.75	22.28	34.8	30.2	21.24	12.8183	13.5188	10.4323	8.27862	11.5092	8.91914	13.9311	12.0897	8.5028	12.3314	11.7233	12.3661	9.59704	11.0509	11.407	10.5831	10.7903	10.1507	0.427517
single site	sp|P46678|TFC5_YEAST	BDP1	Transcription factor TFIIIB component B'' OS=Saccharomyces cerevisiae (strain ATCC 204508 / S288c) OX=559292 GN=BDP1 PE=1 SV=1	T	26	RAATGGTPTPKPR	43.0699	U	R.AATGGT#PTPK.P	3.6	0	6.32	5.47	2.08	3.28	6.7	5.11	5.21	9.53137	0	16.7329	14.4824	5.50702	8.68414	17.7389	13.5293	13.794	12.3314	11.7233	12.3661	9.59704	11.0509	11.407	10.5831	10.7903	10.1507	-0.323524
single site	sp|P38788|SSZ1_YEAST	SSZ1	Ribosome-associated complex subunit SSZ1 OS=Saccharomyces cerevisiae (strain ATCC 204508 / S288c) OX=559292 GN=SSZ1 PE=1 SV=2	S	477	AEEDDESEWSDDE	5000	U	K.EENAEEDDES#EWS#DDEPEVVR.E	3.84	3.77	6.55	4.35	0	4.75	0	0	4.62	13.7733	13.5222	23.4935	15.6026	0	17.0373	0	0	16.571	11.9622	11.9458	10.8652	10.8352	11.9175	11.5723	9.81658	10.1163	10.9689	0.327072
single site	sp|P38788|SSZ1_YEAST	SSZ1	Ribosome-associated complex subunit SSZ1 OS=Saccharomyces cerevisiae (strain ATCC 204508 / S288c) OX=559292 GN=SSZ1 PE=1 SV=2	S	480	DDESEWSDDEPEV	5000	U	K.EENAEEDDES#EWS#DDEPEVVR.E	23.89	23.07	31.67	11.67	26.22	26.35	30.6	38.58	30.63	9.84424	9.50635	13.0501	4.8088	10.8044	10.8579	12.6092	15.8975	12.6216	11.9622	11.9458	10.8652	10.8352	11.9175	11.5723	9.81658	10.1163	10.9689	-0.430318
single site	sp|P38788|SSZ1_YEAST	SSZ1	Ribosome-associated complex subunit SSZ1 OS=Saccharomyces cerevisiae (strain ATCC 204508 / S288c) OX=559292 GN=SSZ1 PE=1 SV=2	T	496	KLYTLGTKLMELG	0	U	K.LYTLGT#K.L	24.05	18.47	18.58	19.48	21.53	18.51	18.1	12.13	10.49	14.9064	11.4479	11.5161	12.0739	13.3445	11.4727	11.2185	7.51828	6.5018	11.9622	11.9458	10.8652	10.8352	11.9175	11.5723	9.81658	10.1163	10.9689	0.549768
single site	sp|Q04500|UTP14_YEAST	UTP14	U3 small nucleolar RNA-associated protein 14 OS=Saccharomyces cerevisiae (strain ATCC 204508 / S288c) OX=559292 GN=UTP14 PE=1 SV=1	S	35	GEFDNSSDNDKRH	5000	U	R.EINGEFDNS#S#DNDK.R	425.01	426.72	424	651.09	409.93	389.78	448.25	396.91	362.09	10.8041	10.8476	10.7784	16.5513	10.4208	9.90854	11.3949	10.0898	9.20463	11.9195	11.8228	10.6479	10.9402	11.0953	10.9297	11.5331	10.5119	10.5998	0.0801288
single site	sp|Q04500|UTP14_YEAST	UTP14	U3 small nucleolar RNA-associated protein 14 OS=Saccharomyces cerevisiae (strain ATCC 204508 / S288c) OX=559292 GN=UTP14 PE=1 SV=1	S	488	KMLDRNSDDEEDG	5000	U	K.M*LDRNS#DDEEDGR.V	367.18	378.56	297.92	218.68	280.59	339.4	295.82	282.31	302.46	13.2896	13.7014	10.7828	7.91481	10.1556	12.2841	10.7068	10.2178	10.9471	11.9195	11.8228	10.6479	10.9402	11.0953	10.9297	11.5331	10.5119	10.5998	0.608426
single site	sp|Q04500|UTP14_YEAST	UTP14	U3 small nucleolar RNA-associated protein 14 OS=Saccharomyces cerevisiae (strain ATCC 204508 / S288c) OX=559292 GN=UTP14 PE=1 SV=1	S	424	ELAAVSSDEDNED	5000	U	R.ELAAVS#S#DEDNEDHDIAR.A	24.52	37.75	36.38	29.2	30.68	38.72	31.77	37.47	34.79	8.13861	12.5299	12.0751	9.69198	10.1832	12.8518	10.545	12.4369	11.5474	11.9195	11.8228	10.6479	10.9402	11.0953	10.9297	11.5331	10.5119	10.5998	-0.472371
single site	sp|Q04500|UTP14_YEAST	UTP14	U3 small nucleolar RNA-associated protein 14 OS=Saccharomyces cerevisiae (strain ATCC 204508 / S288c) OX=559292 GN=UTP14 PE=1 SV=1	S	640	IIVEEESDGEPLQ	311.71	U	R.TNAEGAIIVEEES#DGEPLQDGQNNQQDEEAK.D	81.11	87.8	90.85	87.09	79.33	87.57	93.55	94.61	81.21	10.3573	11.2116	11.601	11.1209	10.13	11.1822	11.9458	12.0812	10.3701	11.9195	11.8228	10.6479	10.9402	11.0953	10.9297	11.5331	10.5119	10.5998	-0.206005
single site	sp|Q04500|UTP14_YEAST	UTP14	U3 small nucleolar RNA-associated protein 14 OS=Saccharomyces cerevisiae (strain ATCC 204508 / S288c) OX=559292 GN=UTP14 PE=1 SV=1	S	562	DIKLFESDEEETN	281.066	U	K.LFES#DEEETNGENIQINK.G	148.25	148.06	143.13	135.52	123.4	138.59	124.31	135.27	137.33	12.0151	11.9997	11.6002	10.9834	10.0011	11.2322	10.0749	10.9632	11.1301	11.9195	11.8228	10.6479	10.9402	11.0953	10.9297	11.5331	10.5119	10.5998	0.259517
single site	sp|Q04500|UTP14_YEAST	UTP14	U3 small nucleolar RNA-associated protein 14 OS=Saccharomyces cerevisiae (strain ATCC 204508 / S288c) OX=559292 GN=UTP14 PE=1 SV=1	S	151	NDDEDASPQLKLQ	272.214	U	K.TAQSNGNDDEDAS#PQLK.L	110.81	100.86	104.73	107.36	100.72	111.52	120.96	112.77	120.54	11.1899	10.1851	10.5759	10.8415	10.171	11.2616	12.2149	11.3878	12.1724	11.9195	11.8228	10.6479	10.9402	11.0953	10.9297	11.5331	10.5119	10.5998	-0.174451
single site	sp|Q04500|UTP14_YEAST	UTP14	U3 small nucleolar RNA-associated protein 14 OS=Saccharomyces cerevisiae (strain ATCC 204508 / S288c) OX=559292 GN=UTP14 PE=1 SV=1	S	500	GRVQTLSDVENEE	79.0065	U	R.VQTLS#DVENEEK.E	163.63	192.51	161.38	143.47	164.02	181.14	153.93	148.18	154.11	11.1894	13.1642	11.0355	9.81079	11.216	12.3867	10.5261	10.1329	10.5384	11.9195	11.8228	10.6479	10.9402	11.0953	10.9297	11.5331	10.5119	10.5998	0.481297
single site	sp|Q04500|UTP14_YEAST	UTP14	U3 small nucleolar RNA-associated protein 14 OS=Saccharomyces cerevisiae (strain ATCC 204508 / S288c) OX=559292 GN=UTP14 PE=1 SV=1	S	738	VDPYGGSDDEQGD	38.0591	U	K.IVDPYGGS#DDEQGDNVFM*FK.Q	7.06	3.36	7.07	4.25	8.32	8.29	6.97	5.44	4.51	12.7737	6.07925	12.7917	7.68952	15.0534	14.9991	12.6108	9.84259	8.15994	11.9195	11.8228	10.6479	10.9402	11.0953	10.9297	11.5331	10.5119	10.5998	-0.0214013
single site	sp|Q04500|UTP14_YEAST	UTP14	U3 small nucleolar RNA-associated protein 14 OS=Saccharomyces cerevisiae (strain ATCC 204508 / S288c) OX=559292 GN=UTP14 PE=1 SV=1	T	498	EDGRVQTLSDVEN	30.3195	U	R.VQT#LSDVENEEK.E	178.49	149.59	134.49	103.36	156.27	154.44	140.52	133.37	139.44	13.8368	11.5964	10.4258	8.01259	12.1142	11.9724	10.8933	10.339	10.8096	11.9195	11.8228	10.6479	10.9402	11.0953	10.9297	11.5331	10.5119	10.5998	0.557571
single site	sp|Q04500|UTP14_YEAST	UTP14	U3 small nucleolar RNA-associated protein 14 OS=Saccharomyces cerevisiae (strain ATCC 204508 / S288c) OX=559292 GN=UTP14 PE=1 SV=1	S	668	PWLANESDEEHTV	24.7911	U	K.DVNPWLANES#DEEHTVK.K	2.79	3.96	4.97	6.68	0	0	3.6	6.91	3.38	8.64045	12.2639	15.3918	20.6875	0	0	11.149	21.3998	10.4676	11.9195	11.8228	10.6479	10.9402	11.0953	10.9297	11.5331	10.5119	10.5998	-0.259743
single site	sp|P00817|IPYR_YEAST	IPP1	Inorganic pyrophosphatase OS=Saccharomyces cerevisiae (strain ATCC 204508 / S288c) OX=559292 GN=IPP1 PE=1 SV=4	T	65	EITKEETLNPIIQ	168.127	U	K.EET#LNPIIQDTK.K	5.36	0	2.66	0	5.47	0	3.03	5.79	3.23	20.9867	0	10.415	0	21.4174	0	11.8637	22.6703	12.6468	12.4796	12.1163	12.008	13.628	10.7474	10.3009	10.5212	9.2874	8.91121	-0.391489
single site	sp|P00817|IPYR_YEAST	IPP1	Inorganic pyrophosphatase OS=Saccharomyces cerevisiae (strain ATCC 204508 / S288c) OX=559292 GN=IPP1 PE=1 SV=4	S	286	WFFISGSVxxxxx	105.645	U	K.WFFISGS#V.-	23.9	24.95	27.53	22.65	21.32	17.41	18.72	21.57	9.67	12.7317	13.2911	14.6655	12.0658	11.3573	9.27445	9.9723	11.4905	5.15129	12.4796	12.1163	12.008	13.628	10.7474	10.3009	10.5212	9.2874	8.91121	0.711417
single site	sp|P00817|IPYR_YEAST	IPP1	Inorganic pyrophosphatase OS=Saccharomyces cerevisiae (strain ATCC 204508 / S288c) OX=559292 GN=IPP1 PE=1 SV=4	T	251	NVTLPDTPTYSKA	43.1683	U	K.GIDLTNVTLPDT#PTYSK.A	4.47	4.01	3.89	3.55	3.25	3.52	3.85	0	2.46	15.4138	13.8276	13.4138	12.2414	11.2069	12.1379	13.2759	0	8.48276	12.4796	12.1163	12.008	13.628	10.7474	10.3009	10.5212	9.2874	8.91121	0.655782
single site	sp|Q12176|MAK21_YEAST	MAK21	Ribosome biogenesis protein MAK21 OS=Saccharomyces cerevisiae (strain ATCC 204508 / S288c) OX=559292 GN=MAK21 PE=1 SV=1	S	73	KLIQGLSDDDDAK	5000	U	K.LIQGLS#DDDDAK.S	54.49	49.87	64	61.66	54.36	47.91	48.62	63.16	42.45	11.2	10.2503	13.1546	12.6737	11.1732	9.84749	9.99342	12.982	8.72523	10.3974	9.99351	10.8472	11.079	11.1811	10.6269	11.4616	12.7753	11.6379	0.237039
single site	sp|Q12176|MAK21_YEAST	MAK21	Ribosome biogenesis protein MAK21 OS=Saccharomyces cerevisiae (strain ATCC 204508 / S288c) OX=559292 GN=MAK21 PE=1 SV=1	S	80	DDDDAKSEQEFDA	5000	U	K.S#EQEFDAVADEDADDK.G	52.86	32.24	49.83	86.97	56.84	55.28	46.4	64.44	41.86	10.8605	6.62393	10.2379	17.8686	11.6782	11.3577	9.5332	13.2396	8.60043	10.3974	9.99351	10.8472	11.079	11.1811	10.6269	11.4616	12.7753	11.6379	0.331212
single site	sp|Q12176|MAK21_YEAST	MAK21	Ribosome biogenesis protein MAK21 OS=Saccharomyces cerevisiae (strain ATCC 204508 / S288c) OX=559292 GN=MAK21 PE=1 SV=1	S	62	ALALGASEEDLKL	5000	U	R.EALALGAS#EEDLK.L	85.19	97.64	110.12	83.9	99.49	91.21	71.55	90.69	66.24	10.7019	12.2659	13.8336	10.5398	12.4983	11.4581	8.98835	11.3928	8.32129	10.3974	9.99351	10.8472	11.079	11.1811	10.6269	11.4616	12.7753	11.6379	-0.315755
single site	sp|Q12176|MAK21_YEAST	MAK21	Ribosome biogenesis protein MAK21 OS=Saccharomyces cerevisiae (strain ATCC 204508 / S288c) OX=559292 GN=MAK21 PE=1 SV=1	S	129	IEEESTSSKESKI	21.3957	U	K.LEDVDDDDIEEESTS#SK.E	119.49	109.35	137.72	107.62	124.71	129.92	136.94	143.61	126.28	10.5218	9.62893	12.1271	9.47659	10.9815	11.4402	12.0584	12.6457	11.1197	10.3974	9.99351	10.8472	11.079	11.1811	10.6269	11.4616	12.7753	11.6379	0.645477
single site	sp|P38845|CRP1_YEAST	CRP1	Cruciform DNA-recognizing protein 1 OS=Saccharomyces cerevisiae (strain ATCC 204508 / S288c) OX=559292 GN=CRP1 PE=1 SV=1	S	390	TAEGRKSPAVSEE	5000	U	R.KS#PAVS#EEK.E	382.59	320.56	475.22	341.69	360.25	380.24	297.03	380.6	297.43	11.8244	9.90725	14.6872	10.5603	11.1339	11.7517	9.18003	11.7629	9.19239	10.4277	10.9927	10.6428	10.2121	10.7943	11.3152	12.2163	12.1545	11.2444	-0.323126
single site	sp|P38845|CRP1_YEAST	CRP1	Cruciform DNA-recognizing protein 1 OS=Saccharomyces cerevisiae (strain ATCC 204508 / S288c) OX=559292 GN=CRP1 PE=1 SV=1	S	394	RKSPAVSEEKEKK	5000	U	R.KS#PAVS#EEK.E	179.94	213.62	321.41	144.31	197.59	233.31	202.48	235.15	198.5	9.34118	11.0896	16.6853	7.49153	10.2574	12.1118	10.5113	12.2073	10.3047	10.4277	10.9927	10.6428	10.2121	10.7943	11.3152	12.2163	12.1545	11.2444	0.189346
single site	sp|P38845|CRP1_YEAST	CRP1	Cruciform DNA-recognizing protein 1 OS=Saccharomyces cerevisiae (strain ATCC 204508 / S288c) OX=559292 GN=CRP1 PE=1 SV=1	S	332	VEPVEGSLQSKLV	5000	U	K.VEPVEGS#LQS#K.L	23.15	22.82	25.98	21.78	30.13	29.87	26.32	24.2	25.89	10.0591	9.9157	11.2888	9.4638	13.092	12.9791	11.4365	10.5153	11.2497	10.4277	10.9927	10.6428	10.2121	10.7943	11.3152	12.2163	12.1545	11.2444	0.244257
single site	sp|P38845|CRP1_YEAST	CRP1	Cruciform DNA-recognizing protein 1 OS=Saccharomyces cerevisiae (strain ATCC 204508 / S288c) OX=559292 GN=CRP1 PE=1 SV=1	T	182	GTSREETPLAEPT	345.3	U	R.EET#PLAEPTNVSK.E	147.85	117.94	143.11	173.58	145.78	153.08	85.79	106.26	97.24	12.63	10.0749	12.225	14.8279	12.4531	13.0767	7.32853	9.07716	8.30664	10.4277	10.9927	10.6428	10.2121	10.7943	11.3152	12.2163	12.1545	11.2444	-0.810548
single site	sp|P38845|CRP1_YEAST	CRP1	Cruciform DNA-recognizing protein 1 OS=Saccharomyces cerevisiae (strain ATCC 204508 / S288c) OX=559292 GN=CRP1 PE=1 SV=1	S	271	SSVTEKSPALPQA	295.864	U	K.S#PALPQADDPIVETK.E	157.55	165.26	193.91	159.16	185.84	177.62	147.24	162.05	124.78	10.6929	11.2162	13.1606	10.8022	12.6129	12.055	9.99315	10.9983	8.46879	10.4277	10.9927	10.6428	10.2121	10.7943	11.3152	12.2163	12.1545	11.2444	-0.301687
single site	sp|P38845|CRP1_YEAST	CRP1	Cruciform DNA-recognizing protein 1 OS=Saccharomyces cerevisiae (strain ATCC 204508 / S288c) OX=559292 GN=CRP1 PE=1 SV=1	S	156	NKKSNESLDDNEE	212.736	U	K.S#NES#LDDNEEEDGVTGTTTEDVTGTSR.E	33.81	50.95	66.92	56.53	52.73	44.02	85.52	75.7	52.45	6.5191	9.82396	12.9032	10.8999	10.1672	8.48775	16.4896	14.5961	10.1132	10.4277	10.9927	10.6428	10.2121	10.7943	11.3152	12.2163	12.1545	11.2444	0.682307
single site	sp|P38845|CRP1_YEAST	CRP1	Cruciform DNA-recognizing protein 1 OS=Saccharomyces cerevisiae (strain ATCC 204508 / S288c) OX=559292 GN=CRP1 PE=1 SV=1	S	191	AEPTNVSKEAPGN	201.343	U	R.EETPLAEPTNVS#K.E	156.75	181.01	200.2	190.35	170.68	218.54	225.4	234.1	216.03	8.74204	10.095	11.1653	10.6159	9.51892	12.1881	12.5707	13.0559	12.0481	10.4277	10.9927	10.6428	10.2121	10.7943	11.3152	12.2163	12.1545	11.2444	0.799823
single site	sp|P38845|CRP1_YEAST	CRP1	Cruciform DNA-recognizing protein 1 OS=Saccharomyces cerevisiae (strain ATCC 204508 / S288c) OX=559292 GN=CRP1 PE=1 SV=1	S	343	LVEKRESTEGVLD	74.686	U	K.RES#TEGVLDGSK.K	342.92	362.81	351.19	353.43	366.19	386.54	519.54	518.27	431	9.44192	9.98956	9.66962	9.7313	10.0826	10.6429	14.3049	14.27	11.8671	10.4277	10.9927	10.6428	10.2121	10.7943	11.3152	12.2163	12.1545	11.2444	0.946153
single site	sp|P38845|CRP1_YEAST	CRP1	Cruciform DNA-recognizing protein 1 OS=Saccharomyces cerevisiae (strain ATCC 204508 / S288c) OX=559292 GN=CRP1 PE=1 SV=1	S	440	PKKQTASPLSSST	43.1683	U	K.QTAS#PLSSSTEEPK.K	174.93	185.48	198.27	142.35	175.17	205.03	157.71	195.49	200.65	10.6986	11.3438	12.126	8.706	10.7132	12.5394	9.6454	11.956	12.2716	10.4277	10.9927	10.6428	10.2121	10.7943	11.3152	12.2163	12.1545	11.2444	0.242728
single site	sp|P38845|CRP1_YEAST	CRP1	Cruciform DNA-recognizing protein 1 OS=Saccharomyces cerevisiae (strain ATCC 204508 / S288c) OX=559292 GN=CRP1 PE=1 SV=1	T	167	EEEDGVTGTTTED	20.6862	U	K.SNESLDDNEEEDGVT#GTTTEDVTGTSR.E	4.78	3.13	6.31	0	5.01	6.85	5.98	4.78	3.43	11.8699	7.77254	15.6692	0	12.441	17.0102	14.8498	11.8699	8.51751	10.4277	10.9927	10.6428	10.2121	10.7943	11.3152	12.2163	12.1545	11.2444	0.448882
single site	sp|P35197|GCS1_YEAST	GCS1	ADP-ribosylation factor GTPase-activating protein GCS1 OS=Saccharomyces cerevisiae (strain ATCC 204508 / S288c) OX=559292 GN=GCS1 PE=1 SV=1	T	161	AQSREGTPLENRR	5000	U	R.EGT#PLENRR.S	436	511.42	496.17	322.16	418.99	541.1	197.02	182.76	181.43	13.2642	15.5586	15.0947	9.80089	12.7467	16.4616	5.99382	5.56	5.51954	10.5205	11.1694	11.122	10.7013	10.9573	11.9767	11.1622	11.6439	10.7466	0.166309
single site	sp|P35197|GCS1_YEAST	GCS1	ADP-ribosylation factor GTPase-activating protein GCS1 OS=Saccharomyces cerevisiae (strain ATCC 204508 / S288c) OX=559292 GN=GCS1 PE=1 SV=1	S	260	SSAVTKSFEDVNE	409.085	U	K.S#FEDVNETVIK.P	128.47	131.26	145.8	111.24	129.47	123.66	99.65	115.71	97.64	11.8635	12.1212	13.4638	10.2724	11.9559	11.4193	9.20214	10.6852	9.01653	10.5205	11.1694	11.122	10.7013	10.9573	11.9767	11.1622	11.6439	10.7466	0.104193
single site	sp|P35197|GCS1_YEAST	GCS1	ADP-ribosylation factor GTPase-activating protein GCS1 OS=Saccharomyces cerevisiae (strain ATCC 204508 / S288c) OX=559292 GN=GCS1 PE=1 SV=1	S	157	TPGVAQSREGTPL	143.56	U	K.LSATSQTAASATPGVAQS#R.E	16.8	19.57	24.59	30.52	27.03	28.77	34	43.53	41.97	6.29732	7.33563	9.21733	11.4401	10.1319	10.7842	12.7446	16.3168	15.7321	10.5205	11.1694	11.122	10.7013	10.9573	11.9767	11.1622	11.6439	10.7466	0.277522
single site	sp|P35197|GCS1_YEAST	GCS1	ADP-ribosylation factor GTPase-activating protein GCS1 OS=Saccharomyces cerevisiae (strain ATCC 204508 / S288c) OX=559292 GN=GCS1 PE=1 SV=1	S	168	PLENRRSATPANS	46.5138	U	R.S#ATPANSSNGANFQK.E	217.86	221.23	250.97	259.74	265.11	284.96	304.08	371.6	289.92	8.83645	8.97314	10.1794	10.5351	10.7529	11.558	12.3336	15.0722	11.7592	10.5205	11.1694	11.122	10.7013	10.9573	11.9767	11.1622	11.6439	10.7466	0.543698
single site	sp|P35197|GCS1_YEAST	GCS1	ADP-ribosylation factor GTPase-activating protein GCS1 OS=Saccharomyces cerevisiae (strain ATCC 204508 / S288c) OX=559292 GN=GCS1 PE=1 SV=1	T	170	ENRRSATPANSSN	43.1683	U	R.SAT#PANSSNGANFQK.E	99.3	104.07	102.94	113.28	105.62	126.05	106.34	100.59	81.87	10.5632	11.0706	10.9504	12.0503	11.2355	13.4087	11.312	10.7004	8.70902	10.5205	11.1694	11.122	10.7013	10.9573	11.9767	11.1622	11.6439	10.7466	0.556091
single site	sp|P35197|GCS1_YEAST	GCS1	ADP-ribosylation factor GTPase-activating protein GCS1 OS=Saccharomyces cerevisiae (strain ATCC 204508 / S288c) OX=559292 GN=GCS1 PE=1 SV=1	S	322	GNAEDSSTAGNTT	4.75261	U	K.NFNGNAEDSS#TAGNTTHTEYQK.I	44.25	53.45	58.41	58.12	56.38	49.24	60.27	53.18	47.35	9.20628	11.1204	12.1523	12.092	11.7299	10.2445	12.5393	11.0642	9.85124	10.5205	11.1694	11.122	10.7013	10.9573	11.9767	11.1622	11.6439	10.7466	0.0938448
single site	sp|Q03833|GIS1_YEAST	GIS1	Transcriptional activator/repressor GIS1 OS=Saccharomyces cerevisiae (strain ATCC 204508 / S288c) OX=559292 GN=GIS1 PE=1 SV=1	S	670	SGLAPLSPSTSNI	61.8255	U	K.NPLNSGLAPLS#PSTSNIPFLK.R	42.63	38	53.39	43.94	35.35	40.35	58.4	55.23	45.33	10.3315	9.20944	12.9393	10.649	8.5672	9.77897	14.1535	13.3852	10.9859	N/A	N/A	N/A	N/A	N/A	N/A	N/A	N/A	N/A	N/A
single site	sp|Q03833|GIS1_YEAST	GIS1	Transcriptional activator/repressor GIS1 OS=Saccharomyces cerevisiae (strain ATCC 204508 / S288c) OX=559292 GN=GIS1 PE=1 SV=1	T	353	EQRGSITDNDNDL	-3.00007	U	R.GSIT#DNDNDLFQK.V	8.11	10.18	5.92	3.02	8.35	6.83	6.1	8.13	8.94	12.3666	15.523	9.02714	4.60506	12.7325	10.4148	9.30162	12.3971	13.6322	N/A	N/A	N/A	N/A	N/A	N/A	N/A	N/A	N/A	N/A
single site	sp|P36116|VPS51_YEAST	VPS51	Vacuolar protein sorting-associated protein 51 OS=Saccharomyces cerevisiae (strain ATCC 204508 / S288c) OX=559292 GN=VPS51 PE=1 SV=1	S	88	EDLKEGSEDAEEE	5000	U	K.EGS#EDAEEEIK.N	143.1	128.18	162.27	94.96	139.91	174.93	132.83	151.89	128.89	11.3846	10.1976	12.9097	7.55474	11.1308	13.9169	10.5676	12.0839	10.2541	11.0509	11.3211	12.0587	10.3346	11.2336	12.0289	10.787	11.3267	9.85854	0.791094
single site	sp|P36116|VPS51_YEAST	VPS51	Vacuolar protein sorting-associated protein 51 OS=Saccharomyces cerevisiae (strain ATCC 204508 / S288c) OX=559292 GN=VPS51 PE=1 SV=1	S	78	VKDDELSATEEDL	95.7556	U	K.PVKDDELS#ATEEDLK.E	336.99	212.38	268.91	129.17	269.48	330.04	177.99	340.21	270.28	14.4293	9.09375	11.5143	5.53084	11.5387	14.1318	7.62123	14.5672	11.5729	11.0509	11.3211	12.0587	10.3346	11.2336	12.0289	10.787	11.3267	9.85854	0.452024
single site	sp|P38085|TAT1_YEAST	TAT1	Valine/tyrosine/tryptophan amino-acid permease 1 OS=Saccharomyces cerevisiae (strain ATCC 204508 / S288c) OX=559292 GN=TAT1 PE=1 SV=1	S	20	PAQYSHSLHERTH	164.079	U	K.EAS#PAQYS#HS#LHER.T	58.39	76.88	82.38	74.78	82.13	71.3	79.55	93.6	85.09	8.29286	10.9189	11.7	10.6207	11.6645	10.1264	11.2981	13.2936	12.0849	11.6422	10.058	9.76851	11.3474	12.3007	11.1916	10.8846	11.0772	11.7297	-0.127292
single site	sp|P38085|TAT1_YEAST	TAT1	Valine/tyrosine/tryptophan amino-acid permease 1 OS=Saccharomyces cerevisiae (strain ATCC 204508 / S288c) OX=559292 GN=TAT1 PE=1 SV=1	S	84	RNSELESQEKNNL	145.186	U	R.NSELES#QEK.N	158.81	164.01	141.38	144.21	192.47	185.67	142.45	151.92	196.28	10.7507	11.1028	9.57081	9.76239	13.0294	12.569	9.64324	10.2843	13.2873	11.6422	10.058	9.76851	11.3474	12.3007	11.1916	10.8846	11.0772	11.7297	0.596686
single site	sp|P38085|TAT1_YEAST	TAT1	Valine/tyrosine/tryptophan amino-acid permease 1 OS=Saccharomyces cerevisiae (strain ATCC 204508 / S288c) OX=559292 GN=TAT1 PE=1 SV=1	S	598	EYENSESSENPNS	39.9245	U	K.EYENSES#SENPNSSR.S	12.69	15.84	18.78	17.04	14.28	20.39	9.99	15.48	15.15	9.08765	11.3435	13.4489	12.2028	10.2263	14.6018	7.15411	11.0856	10.8493	11.6422	10.058	9.76851	11.3474	12.3007	11.1916	10.8846	11.0772	11.7297	-0.298296
single site	sp|P33304|AFR1_YEAST	AFR1	Protein AFR1 OS=Saccharomyces cerevisiae (strain ATCC 204508 / S288c) OX=559292 GN=AFR1 PE=1 SV=1	S	472	RSSKRPSLDDNES	5000	U	K.RPS#LDDNES#AR.Y	266.2	274.8	261.01	188.2	204.31	206.94	121.09	135.38	135.93	14.8395	15.3189	14.5502	10.4913	11.3894	11.536	6.75025	7.54685	7.57751	12.0696	14.5378	12.9141	10.4305	12.5238	11.3774	8.66319	9.49401	7.98963	0.922755
single site	sp|P33304|AFR1_YEAST	AFR1	Protein AFR1 OS=Saccharomyces cerevisiae (strain ATCC 204508 / S288c) OX=559292 GN=AFR1 PE=1 SV=1	S	478	SLDDNESARYFYN	5000	U	K.RPS#LDDNES#AR.Y	62.31	70.38	74.05	43.28	55.36	67.78	52.06	63.59	59.79	11.358	12.829	13.498	7.88917	10.0911	12.3551	9.48961	11.5913	10.8987	12.0696	14.5378	12.9141	10.4305	12.5238	11.3774	8.66319	9.49401	7.98963	0.510935
single site	sp|P33304|AFR1_YEAST	AFR1	Protein AFR1 OS=Saccharomyces cerevisiae (strain ATCC 204508 / S288c) OX=559292 GN=AFR1 PE=1 SV=1	S	526	FEDRRNSLPDSSF	176.939	U	R.RNS#LPDSSFDK.V	145.17	158.86	140.27	91.54	113.56	101.17	83.48	88.65	75.93	14.5369	15.9078	14.0462	9.16656	11.3716	10.1309	8.35945	8.87716	7.60342	12.0696	14.5378	12.9141	10.4305	12.5238	11.3774	8.66319	9.49401	7.98963	0.92096
single site	sp|P36046|MIA40_YEAST	MIA40	Mitochondrial intermembrane space import and assembly protein 40 OS=Saccharomyces cerevisiae (strain ATCC 204508 / S288c) OX=559292 GN=MIA40 PE=1 SV=2	S	214	KKDPEHSDDEKSQ	5000	U	K.KDPEHS#DDEK.S	553.44	480.64	537.2	555.42	484.43	544.56	872.5	617.71	518.35	10.7168	9.30706	10.4023	10.7551	9.38045	10.5448	16.895	11.9613	10.0373	9.44517	10.4097	12.4258	10.0836	10.7761	11.1922	12.0183	12.7905	10.8587	0.430335
single site	sp|P36046|MIA40_YEAST	MIA40	Mitochondrial intermembrane space import and assembly protein 40 OS=Saccharomyces cerevisiae (strain ATCC 204508 / S288c) OX=559292 GN=MIA40 PE=1 SV=2	S	170	TKDDEQSNEDNAT	230.335	U	K.DDEQS#NEDNATANNQK.D	2.85	0	8.08	6.36	2.8	3.86	9.59	7.22	3.77	6.40018	0	18.1451	14.2825	6.2879	8.66831	21.536	16.2138	8.4662	9.44517	10.4097	12.4258	10.0836	10.7761	11.1922	12.0183	12.7905	10.8587	0.684852
single site	sp|P36046|MIA40_YEAST	MIA40	Mitochondrial intermembrane space import and assembly protein 40 OS=Saccharomyces cerevisiae (strain ATCC 204508 / S288c) OX=559292 GN=MIA40 PE=1 SV=2	S	103	NEDDNNSKSDENG	210.949	U	K.TAEEELSSGGEQSPENEDDNNS#K.S	16.19	9.11	6.45	19.59	7.03	5	18.51	9.73	15.23	15.1535	8.52677	6.03706	18.3358	6.57993	4.6799	17.325	9.10708	14.255	9.44517	10.4097	12.4258	10.0836	10.7761	11.1922	12.0183	12.7905	10.8587	-0.358642
single site	sp|P36046|MIA40_YEAST	MIA40	Mitochondrial intermembrane space import and assembly protein 40 OS=Saccharomyces cerevisiae (strain ATCC 204508 / S288c) OX=559292 GN=MIA40 PE=1 SV=2	S	114	NGDDNDSKNDETE	135.507	U	K.SDENGDDNDS#KNDETEAGPQLGGDK.I	42.44	41.29	35.51	45.65	31.35	41.74	67.58	48.71	41.12	10.7337	10.4429	8.98101	11.5456	7.92888	10.5567	17.092	12.3195	10.3999	9.44517	10.4097	12.4258	10.0836	10.7761	11.1922	12.0183	12.7905	10.8587	0.283074
single site	sp|P36046|MIA40_YEAST	MIA40	Mitochondrial intermembrane space import and assembly protein 40 OS=Saccharomyces cerevisiae (strain ATCC 204508 / S288c) OX=559292 GN=MIA40 PE=1 SV=2	S	245	SSKKTVSDSENSA	40.1806	U	K.TVS#DSENSAK.Q	31.65	32.52	34.83	28.75	28.57	38.13	57.4	36.72	38.95	9.66353	9.92916	10.6345	8.77809	8.72313	11.642	17.5256	11.2115	11.8924	9.44517	10.4097	12.4258	10.0836	10.7761	11.1922	12.0183	12.7905	10.8587	0.491142
single site	sp|P36046|MIA40_YEAST	MIA40	Mitochondrial intermembrane space import and assembly protein 40 OS=Saccharomyces cerevisiae (strain ATCC 204508 / S288c) OX=559292 GN=MIA40 PE=1 SV=2	S	356	EQLKETSDDEEPQ	30.6682	U	K.ETS#DDEEPQDK.V	233.93	156.28	185.65	266.15	161.64	178.97	365.31	235.86	207.18	11.7495	7.84944	9.3246	13.3679	8.11866	8.98909	18.3483	11.8465	10.406	9.44517	10.4097	12.4258	10.0836	10.7761	11.1922	12.0183	12.7905	10.8587	0.183885
single site	sp|P36046|MIA40_YEAST	MIA40	Mitochondrial intermembrane space import and assembly protein 40 OS=Saccharomyces cerevisiae (strain ATCC 204508 / S288c) OX=559292 GN=MIA40 PE=1 SV=2	S	89	AEEELSSGGEQSP	20.2825	U	K.TAEEELSS#GGEQSPENEDDNNSK.S	27.15	27.57	31.51	16.68	29.54	34.43	31.33	31.28	27.12	10.5803	10.7439	12.2793	6.50014	11.5116	13.4172	12.2092	12.1897	10.5686	9.44517	10.4097	12.4258	10.0836	10.7761	11.1922	12.0183	12.7905	10.8587	0.593308
single site	sp|P36046|MIA40_YEAST	MIA40	Mitochondrial intermembrane space import and assembly protein 40 OS=Saccharomyces cerevisiae (strain ATCC 204508 / S288c) OX=559292 GN=MIA40 PE=1 SV=2	S	88	TAEEELSSGGEQS	15.2919	U	K.TAEEELS#SGGEQSPENEDDNNSK.S	3.3	2.86	7.05	6.07	2.42	5.29	8.45	4.98	4.61	7.32845	6.35132	15.6562	13.4799	5.37419	11.7477	18.7653	11.0593	10.2376	9.44517	10.4097	12.4258	10.0836	10.7761	11.1922	12.0183	12.7905	10.8587	0.566562
single site	sp|Q08054|CSI2_YEAST	CSI2	Chitin synthase 3 complex protein CSI2 OS=Saccharomyces cerevisiae (strain ATCC 204508 / S288c) OX=559292 GN=CSI2 PE=1 SV=1	S	319	TPKSNVSQGKVKK	5000	U	K.S#NVS#QGK.V	162.31	139.83	170.17	203.99	206.48	198.36	175.32	194.93	164	10.0477	8.65611	10.5343	12.6279	12.7821	12.2794	10.8531	12.0671	10.1523	11.2578	11.0249	11.3174	12.3929	11.342	12.4917	9.94671	9.97556	10.2511	0.370542
single site	sp|Q08054|CSI2_YEAST	CSI2	Chitin synthase 3 complex protein CSI2 OS=Saccharomyces cerevisiae (strain ATCC 204508 / S288c) OX=559292 GN=CSI2 PE=1 SV=1	S	223	SLYTLGSTSVLNL	28.8555	U	R.M*SLYTLGS#TSVLNLLNNK.T	60.27	52.2	61.94	81.38	63.25	60.67	48.78	52.86	35.56	11.6597	10.0985	11.9827	15.7436	12.2362	11.7371	9.43685	10.2262	6.87934	11.2578	11.0249	11.3174	12.3929	11.342	12.4917	9.94671	9.97556	10.2511	0.771288
single site	sp|Q08054|CSI2_YEAST	CSI2	Chitin synthase 3 complex protein CSI2 OS=Saccharomyces cerevisiae (strain ATCC 204508 / S288c) OX=559292 GN=CSI2 PE=1 SV=1	T	300	TNPFNYTSYNLSP	15.416	U	K.FTDSTNPFNYT#SYNLSPDSEDR.S	9.9	10.04	19.01	8.81	10.66	9.91	11.08	7.85	12.36	9.93776	10.0783	19.0825	8.84361	10.7007	9.9478	11.1223	7.87994	12.4071	11.2578	11.0249	11.3174	12.3929	11.342	12.4917	9.94671	9.97556	10.2511	-0.0206107
single site	sp|P02662|CASA1_BOVIN_contaminant	CSN1S1	Alpha-S1-casein OS=Bos taurus GN=CSN1S1 PE=1 SV=2	S	103	QKEDVPSERYLGY	5000	U	K.EDVPS#ER.Y	176.94	144.38	194.85	95.23	119.96	132.2	98.06	106.95	95.53	15.1997	12.4027	16.7383	8.18057	10.305	11.3564	8.42367	9.18736	8.20634	20.4553	12.1931	12.9334	9.48424	10.2217	10.2595	7.36038	9.45006	7.64239	0.791791
single site	sp|P02662|CASA1_BOVIN_contaminant	CSN1S1	Alpha-S1-casein OS=Bos taurus GN=CSN1S1 PE=1 SV=2	S	130	LEIVPNSAEERLH	5000	U	K.VPQLEIVPNS#AEER.L	1119.66	559.29	364.19	247.76	312.57	340.98	294.68	390.68	322.9	28.3264	14.1495	9.21368	6.2681	7.90774	8.62649	7.45514	9.88385	8.16908	20.4553	12.1931	12.9334	9.48424	10.2217	10.2595	7.36038	9.45006	7.64239	0.925001
single site	sp|P02662|CASA1_BOVIN_contaminant	CSN1S1	Alpha-S1-casein OS=Bos taurus GN=CSN1S1 PE=1 SV=2	S	61	LSKDIGSESTEDQ	5000	U	K.DIGS#ES#T#EDQAM*EDIK.Q	1929.38	1852.52	2926.62	1628.78	1966.7	1998.83	1505.96	1691.27	1374.51	11.4337	10.9782	17.3434	9.65228	11.6548	11.8452	8.92443	10.0226	8.14545	20.4553	12.1931	12.9334	9.48424	10.2217	10.2595	7.36038	9.45006	7.64239	0.425444
single site	sp|P02662|CASA1_BOVIN_contaminant	CSN1S1	Alpha-S1-casein OS=Bos taurus GN=CSN1S1 PE=1 SV=2	S	63	KDIGSESTEDQAM	5000	U	K.DIGS#ES#T#EDQAM*EDIK.Q	723.52	711.34	1093.04	599.35	711.98	752.66	560.36	614.19	515.38	11.5177	11.3238	17.4001	9.54102	11.334	11.9816	8.92034	9.77726	8.20431	20.4553	12.1931	12.9334	9.48424	10.2217	10.2595	7.36038	9.45006	7.64239	0.441888
single site	sp|P02662|CASA1_BOVIN_contaminant	CSN1S1	Alpha-S1-casein OS=Bos taurus GN=CSN1S1 PE=1 SV=2	T	64	DIGSESTEDQAME	5000	U	K.DIGS#ES#T#EDQAM*EDIK.Q	58.61	47.18	83.74	47.59	49.11	60.02	29.49	41.88	26.91	13.1847	10.6135	18.8379	10.7057	11.0476	13.5019	6.63397	9.42119	6.05358	20.4553	12.1931	12.9334	9.48424	10.2217	10.2595	7.36038	9.45006	7.64239	0.564925
single site	sp|P02662|CASA1_BOVIN_contaminant	CSN1S1	Alpha-S1-casein OS=Bos taurus GN=CSN1S1 PE=1 SV=2	S	79	KQMEAESISSSEE	75.4599	U	K.QMEAES#ISSSEEIVPNSVEQK.H	43.9	35.63	66.14	26.78	41.02	45.73	27.89	33.53	26.12	12.6608	10.2757	19.0748	7.72337	11.8302	13.1886	8.04349	9.67007	7.53302	20.4553	12.1931	12.9334	9.48424	10.2217	10.2595	7.36038	9.45006	7.64239	0.497273
single site	sp|Q08245|ZEO1_YEAST	ZEO1	Protein ZEO1 OS=Saccharomyces cerevisiae (strain ATCC 204508 / S288c) OX=559292 GN=ZEO1 PE=1 SV=3	T	71	GVEQKKTEAANKV	5000	U	K.KT#EAANK.V	41.89	39.48	57.96	31.84	59.29	52.85	58.33	56.86	64.65	9.04459	8.52424	12.5143	6.87466	12.8015	11.411	12.5942	12.2768	13.9588	8.12882	8.83043	13.1889	14.0657	9.6906	9.41967	14.1457	12.9223	9.60787	0.0408456
single site	sp|Q08245|ZEO1_YEAST	ZEO1	Protein ZEO1 OS=Saccharomyces cerevisiae (strain ATCC 204508 / S288c) OX=559292 GN=ZEO1 PE=1 SV=3	T	49	NLKNEATPEAEQV	5000	U	K.NEAT#PEAEQVK.K	2933.74	3394.96	5204.2	4236.55	3809.75	3669.19	3710.82	3864.98	2876.3	8.70533	10.0739	15.4425	12.5712	11.3047	10.8876	11.0112	11.4686	8.53489	8.12882	8.83043	13.1889	14.0657	9.6906	9.41967	14.1457	12.9223	9.60787	0.675326
single site	sp|Q08245|ZEO1_YEAST	ZEO1	Protein ZEO1 OS=Saccharomyces cerevisiae (strain ATCC 204508 / S288c) OX=559292 GN=ZEO1 PE=1 SV=3	S	40	KEQAEASIDNLKN	5000	U	K.EQAEAS#IDNLK.N	2809.86	2947.45	4262.67	2846.56	3230.78	3496.47	5484.74	5937.77	4665.19	7.87484	8.26045	11.9464	7.97769	9.0545	9.79911	15.3714	16.641	13.0745	8.12882	8.83043	13.1889	14.0657	9.6906	9.41967	14.1457	12.9223	9.60787	0.527332
single site	sp|Q08245|ZEO1_YEAST	ZEO1	Protein ZEO1 OS=Saccharomyces cerevisiae (strain ATCC 204508 / S288c) OX=559292 GN=ZEO1 PE=1 SV=3	S	85	ETKKQASAAVSEK	5000	U	K.QAS#AAVS#EK.K	80.3	106.69	155.06	76.56	111.54	127.94	114.59	135.14	126.56	7.7631	10.3144	14.9906	7.40154	10.7833	12.3688	11.0781	13.0648	12.2353	8.12882	8.83043	13.1889	14.0657	9.6906	9.41967	14.1457	12.9223	9.60787	0.190868
single site	sp|Q08245|ZEO1_YEAST	ZEO1	Protein ZEO1 OS=Saccharomyces cerevisiae (strain ATCC 204508 / S288c) OX=559292 GN=ZEO1 PE=1 SV=3	S	89	QASAAVSEKKETK	5000	U	K.QAS#AAVS#EK.K	1812.18	1718.68	2468.11	1825.56	2205.04	2424.19	2325.18	2866.13	2347.32	9.06435	8.59667	12.3452	9.13127	11.0294	12.1256	11.6303	14.3361	11.7411	8.12882	8.83043	13.1889	14.0657	9.6906	9.41967	14.1457	12.9223	9.60787	0.370553
single site	sp|Q08245|ZEO1_YEAST	ZEO1	Protein ZEO1 OS=Saccharomyces cerevisiae (strain ATCC 204508 / S288c) OX=559292 GN=ZEO1 PE=1 SV=3	T	10	IQNKAETAAQDVQ	5000	U	K.AET#AAQDVQQK.L	381.01	406.26	528.44	388.31	426.44	478.38	543.8	593.26	542.69	8.88427	9.47304	12.322	9.05449	9.94359	11.1547	12.6802	13.8335	12.6543	8.12882	8.83043	13.1889	14.0657	9.6906	9.41967	14.1457	12.9223	9.60787	0.444228
single site	sp|Q08245|ZEO1_YEAST	ZEO1	Protein ZEO1 OS=Saccharomyces cerevisiae (strain ATCC 204508 / S288c) OX=559292 GN=ZEO1 PE=1 SV=3	T	22	QQKLEETKESLQN	5000	U	K.LEET#KES#LQNK.G	4.42	5.84	7.8	7.45	9.42	7.88	8.27	15.66	8.66	5.86207	7.74536	10.3448	9.88064	12.4934	10.4509	10.9682	20.7692	11.4854	8.12882	8.83043	13.1889	14.0657	9.6906	9.41967	14.1457	12.9223	9.60787	0.42201
single site	sp|Q08245|ZEO1_YEAST	ZEO1	Protein ZEO1 OS=Saccharomyces cerevisiae (strain ATCC 204508 / S288c) OX=559292 GN=ZEO1 PE=1 SV=3	S	25	LEETKESLQNKGQ	5000	U	K.LEET#KES#LQNK.G	726.38	875.86	1210.59	863.2	864.73	934.5	1100.35	1088.04	936.67	8.44596	10.184	14.0761	10.0368	10.0546	10.8659	12.7943	12.6512	10.8911	8.12882	8.83043	13.1889	14.0657	9.6906	9.41967	14.1457	12.9223	9.60787	0.687431
single site	sp|P40154|IES2_YEAST	IES2	Ino eighty subunit 2 OS=Saccharomyces cerevisiae (strain ATCC 204508 / S288c) OX=559292 GN=IES2 PE=1 SV=1	S	107	ATASEKSDIGDSK	146.425	U	K.S#DIGDSK.G	48.12	29.67	37.75	39.34	37.5	49.12	48.06	57.52	60.2	11.815	7.28491	9.26881	9.6592	9.20742	12.0605	11.8002	14.123	14.781	11.0061	11.5611	11.6233	9.2813	10.9725	11.4603	11.638	11.8945	10.5629	0.0776299
single site	sp|P40154|IES2_YEAST	IES2	Ino eighty subunit 2 OS=Saccharomyces cerevisiae (strain ATCC 204508 / S288c) OX=559292 GN=IES2 PE=1 SV=1	S	167	EEQDGESGGYEDN	125.058	U	K.GEEEQDGES#GGYEDNEPSISK.E	118.85	107.23	132.71	115.69	118.73	134.66	82.41	108.01	105.42	11.6097	10.4746	12.9636	11.3011	11.598	13.1541	8.05013	10.5508	10.2978	11.0061	11.5611	11.6233	9.2813	10.9725	11.4603	11.638	11.8945	10.5629	-0.0707109
single site	sp|P40154|IES2_YEAST	IES2	Ino eighty subunit 2 OS=Saccharomyces cerevisiae (strain ATCC 204508 / S288c) OX=559292 GN=IES2 PE=1 SV=1	S	186	ESDELVSVVNGNG	85.8726	U	K.ESDELVS#VVNGNGNEEDDEVEATK.E	9.67	6.64	6.85	9.36	9.05	6.32	10.26	7.58	10.75	12.6438	8.68201	8.95659	12.2385	11.8332	8.2636	13.4153	9.91109	14.056	11.0061	11.5611	11.6233	9.2813	10.9725	11.4603	11.638	11.8945	10.5629	-0.488309
single site	sp|P40154|IES2_YEAST	IES2	Ino eighty subunit 2 OS=Saccharomyces cerevisiae (strain ATCC 204508 / S288c) OX=559292 GN=IES2 PE=1 SV=1	S	104	QVAATASEKSDIG	81.9786	U	R.QVAATAS#EK.S	12.14	10.16	9.98	10.95	10.5	10.74	15.48	19.19	11.57	10.9656	9.17713	9.01454	9.89071	9.48424	9.70102	13.9825	17.3336	10.4507	11.0061	11.5611	11.6233	9.2813	10.9725	11.4603	11.638	11.8945	10.5629	0.380547
single site	sp|P40154|IES2_YEAST	IES2	Ino eighty subunit 2 OS=Saccharomyces cerevisiae (strain ATCC 204508 / S288c) OX=559292 GN=IES2 PE=1 SV=1	S	176	YEDNEPSISKESD	66.6884	U	K.GEEEQDGESGGYEDNEPS#ISK.E	12.77	34.52	37.12	31.61	38.27	24.82	158.72	168.12	133.71	1.99637	5.39662	5.80308	4.94169	5.98287	3.88019	24.8132	26.2827	20.9033	11.0061	11.5611	11.6233	9.2813	10.9725	11.4603	11.638	11.8945	10.5629	0.298753
single site	sp|P40154|IES2_YEAST	IES2	Ino eighty subunit 2 OS=Saccharomyces cerevisiae (strain ATCC 204508 / S288c) OX=559292 GN=IES2 PE=1 SV=1	S	82	EEEDVLSPSKKRH	59.0033	U	K.ELSVEVDEDYDEEEDVLS#PSK.K	8.99	8.85	8.42	6.23	13.23	9.76	10.1	13.24	10.93	10.0167	9.86072	9.38162	6.9415	14.7409	10.8747	11.2535	14.7521	12.1783	11.0061	11.5611	11.6233	9.2813	10.9725	11.4603	11.638	11.8945	10.5629	0.497603
single site	sp|Q00955|ACAC_YEAST	ACC1	Acetyl-CoA carboxylase OS=Saccharomyces cerevisiae (strain ATCC 204508 / S288c) OX=559292 GN=ACC1 PE=1 SV=2	S	1157	GMNRAVSVSDLSY	111.185	U	R.AVS#VSDLSYVANSQSSPLR.E	43.97	35.65	46.7	49.78	46.28	44.85	48.26	38.46	45.1	11.0187	8.93372	11.7028	12.4746	11.5975	11.2392	12.0937	9.63789	11.3018	10.3357	10.6053	8.77923	10.5266	13.3912	10.6719	9.41634	10.3913	15.8823	0.0177909
single site	sp|Q3E705|EFG1P_YEAST	EFG1	rRNA-processing protein EFG1 OS=Saccharomyces cerevisiae (strain ATCC 204508 / S288c) OX=559292 GN=EFG1 PE=1 SV=2	S	211	EDGSQVSPTQDRK	68.0554	U	K.DHEDGSQVS#PTQDR.K	58.27	63.65	64.81	46.6	54.5	57.43	59.21	71.22	59.85	10.8806	11.8852	12.1018	8.7015	10.1766	10.7238	11.0561	13.2987	11.1756	11.3944	11.5417	10.728	9.20795	10.9082	11.8727	11.0563	11.2758	12.015	0.560894
single site	sp|Q05812|MSC3_YEAST	MSC3	Meiotic sister-chromatid recombination protein 3 OS=Saccharomyces cerevisiae (strain ATCC 204508 / S288c) OX=559292 GN=MSC3 PE=1 SV=1	S	648	STTRTRSPELQDN	5000	U	R.S#PELQDNLK.S	843.84	843.78	960.67	762.78	927.02	1011.75	761.7	855.14	803.37	10.8602	10.8594	12.3638	9.81693	11.9307	13.0212	9.80303	11.0056	10.3393	10.3709	10.7372	11.1184	10.7416	11.0459	11.499	11.5451	11.6055	11.3364	0.172753
single site	sp|Q05812|MSC3_YEAST	MSC3	Meiotic sister-chromatid recombination protein 3 OS=Saccharomyces cerevisiae (strain ATCC 204508 / S288c) OX=559292 GN=MSC3 PE=1 SV=1	T	646	VASTTRTRSPELQ	5000	U	R.T#RS#PELQDNLK.S	38.45	34.09	50.66	29.33	40.01	36.17	32.91	36.6	33.75	11.5824	10.269	15.2604	8.83514	12.0523	10.8956	9.91355	11.0251	10.1666	10.3709	10.7372	11.1184	10.7416	11.0459	11.499	11.5451	11.6055	11.3364	-0.0132391
single site	sp|Q05812|MSC3_YEAST	MSC3	Meiotic sister-chromatid recombination protein 3 OS=Saccharomyces cerevisiae (strain ATCC 204508 / S288c) OX=559292 GN=MSC3 PE=1 SV=1	S	108	SLRSQRSGEYHLH	235.978	U	R.S#GEYHLHPPGYTTNGSR.M	113.36	106.98	116.42	153.2	126.2	119.33	148.06	130.84	137.62	9.84019	9.28638	10.1058	13.2985	10.9548	10.3584	12.8523	11.3575	11.9461	10.3709	10.7372	11.1184	10.7416	11.0459	11.499	11.5451	11.6055	11.3364	0.338411
single site	sp|Q05812|MSC3_YEAST	MSC3	Meiotic sister-chromatid recombination protein 3 OS=Saccharomyces cerevisiae (strain ATCC 204508 / S288c) OX=559292 GN=MSC3 PE=1 SV=1	T	700	STHATKTIQAQTQ	207.701	U	K.T#IQAQTQDPPTK.H	22.61	19.27	23.28	25.23	21.65	22.63	25.13	25.95	23.92	10.7836	9.19063	11.1032	12.0332	10.3257	10.7932	11.9855	12.3766	11.4084	10.3709	10.7372	11.1184	10.7416	11.0459	11.499	11.5451	11.6055	11.3364	0.479015
single site	sp|Q05812|MSC3_YEAST	MSC3	Meiotic sister-chromatid recombination protein 3 OS=Saccharomyces cerevisiae (strain ATCC 204508 / S288c) OX=559292 GN=MSC3 PE=1 SV=1	S	31	HEDYNKSPQLSAA	194.048	U	K.S#PQLSAAAASAASAASPDR.T	13.79	17.56	21.13	16.68	15.88	18.82	16.53	18.14	16.43	8.89907	11.332	13.6358	10.7641	10.2478	12.1451	10.6673	11.7062	10.6027	10.3709	10.7372	11.1184	10.7416	11.0459	11.499	11.5451	11.6055	11.3364	0.473224
single site	sp|Q05812|MSC3_YEAST	MSC3	Meiotic sister-chromatid recombination protein 3 OS=Saccharomyces cerevisiae (strain ATCC 204508 / S288c) OX=559292 GN=MSC3 PE=1 SV=1	S	46	SAASAASPDRTNY	154.591	U	K.SPQLSAAAAS#AAS#AAS#PDR.T	15.85	13.19	15.79	12.45	19.67	17.07	13.58	14.66	13.33	11.6897	9.72786	11.6454	9.18209	14.507	12.5894	10.0155	10.812	9.83111	10.3709	10.7372	11.1184	10.7416	11.0459	11.499	11.5451	11.6055	11.3364	0.0425077
single site	sp|Q05812|MSC3_YEAST	MSC3	Meiotic sister-chromatid recombination protein 3 OS=Saccharomyces cerevisiae (strain ATCC 204508 / S288c) OX=559292 GN=MSC3 PE=1 SV=1	S	127	NGSRMNSMTSGAN	152.848	U	R.MNS#MTS#GANVR.R	1360.26	1482.14	1564.11	1424.82	1455.69	1705.88	1497.07	1588	1638.9	9.91669	10.8052	11.4028	10.3874	10.6124	12.4364	10.9141	11.577	11.9481	10.3709	10.7372	11.1184	10.7416	11.0459	11.499	11.5451	11.6055	11.3364	0.787218
single site	sp|Q05812|MSC3_YEAST	MSC3	Meiotic sister-chromatid recombination protein 3 OS=Saccharomyces cerevisiae (strain ATCC 204508 / S288c) OX=559292 GN=MSC3 PE=1 SV=1	S	151	AGNNNDSRANSIT	136.627	U	K.STAGNNNDS#RANS#ITVK.T	37.37	45.18	51.66	54.55	53.42	38.6	53.06	66.44	35.7	8.57149	10.3629	11.8492	12.512	12.2529	8.85362	12.1703	15.2392	8.18845	10.3709	10.7372	11.1184	10.7416	11.0459	11.499	11.5451	11.6055	11.3364	0.321655
single site	sp|Q05812|MSC3_YEAST	MSC3	Meiotic sister-chromatid recombination protein 3 OS=Saccharomyces cerevisiae (strain ATCC 204508 / S288c) OX=559292 GN=MSC3 PE=1 SV=1	S	57	NYSRSHSLVSHAP	135.518	U	R.SHS#LVSHAPSIPR.Q	107.2	99.88	130.24	195.59	133.19	103.1	152.37	154.14	119.52	8.96899	8.35655	10.8966	16.3642	11.1435	8.62595	12.7482	12.8963	9.99975	10.3709	10.7372	11.1184	10.7416	11.0459	11.499	11.5451	11.6055	11.3364	0.119139
single site	sp|Q05812|MSC3_YEAST	MSC3	Meiotic sister-chromatid recombination protein 3 OS=Saccharomyces cerevisiae (strain ATCC 204508 / S288c) OX=559292 GN=MSC3 PE=1 SV=1	S	363	YHTDAASDNASAP	128.75	U	R.NVYHTDAAS#DNASAPLGSNK.S	209.22	188.73	228.23	217.51	261.62	246.33	197.33	222.99	220.67	10.4997	9.4714	11.4537	10.9157	13.1294	12.3621	9.90299	11.1907	11.0743	10.3709	10.7372	11.1184	10.7416	11.0459	11.499	11.5451	11.6055	11.3364	0.25759
single site	sp|Q05812|MSC3_YEAST	MSC3	Meiotic sister-chromatid recombination protein 3 OS=Saccharomyces cerevisiae (strain ATCC 204508 / S288c) OX=559292 GN=MSC3 PE=1 SV=1	T	573	KEQGEQTPVTRNA	113.27	U	K.EQGEQT#PVTR.N	26.09	24.19	31.87	16.98	17.7	23.52	19.44	15.08	17.24	13.5808	12.5917	16.5895	8.83869	9.21347	12.243	10.1192	7.84967	8.97403	10.3709	10.7372	11.1184	10.7416	11.0459	11.499	11.5451	11.6055	11.3364	-0.356517
single site	sp|Q05812|MSC3_YEAST	MSC3	Meiotic sister-chromatid recombination protein 3 OS=Saccharomyces cerevisiae (strain ATCC 204508 / S288c) OX=559292 GN=MSC3 PE=1 SV=1	S	155	NDSRANSITVKTT	110.923	U	R.ANS#ITVK.T	1778.61	1522.65	1515.25	1953.59	1816.38	1832.86	1681.48	1487.96	1915.5	11.4717	9.82084	9.77311	12.6003	11.7153	11.8216	10.8453	9.59709	12.3547	10.3709	10.7372	11.1184	10.7416	11.0459	11.499	11.5451	11.6055	11.3364	-0.175895
single site	sp|Q05812|MSC3_YEAST	MSC3	Meiotic sister-chromatid recombination protein 3 OS=Saccharomyces cerevisiae (strain ATCC 204508 / S288c) OX=559292 GN=MSC3 PE=1 SV=1	S	587	ESFPAASISEGVT	106.675	U	R.NAEESFPAAS#ISEGVTTAK.P	402.36	437.95	499.51	419.35	412.48	460.94	432.79	478.52	449	10.0769	10.9682	12.51	10.5024	10.3303	11.544	10.839	11.9843	11.245	10.3709	10.7372	11.1184	10.7416	11.0459	11.499	11.5451	11.6055	11.3364	0.593774
single site	sp|Q05812|MSC3_YEAST	MSC3	Meiotic sister-chromatid recombination protein 3 OS=Saccharomyces cerevisiae (strain ATCC 204508 / S288c) OX=559292 GN=MSC3 PE=1 SV=1	S	582	TRNAEESFPAASI	100.584	U	R.NAEES#FPAAS#ISEGVTTAK.P	30.33	39.99	36.22	34.17	39.35	39.58	44.69	49.17	48.07	8.38842	11.0601	10.0174	9.45045	10.8831	10.9467	12.36	13.599	13.2948	10.3709	10.7372	11.1184	10.7416	11.0459	11.499	11.5451	11.6055	11.3364	0.820054
single site	sp|Q05812|MSC3_YEAST	MSC3	Meiotic sister-chromatid recombination protein 3 OS=Saccharomyces cerevisiae (strain ATCC 204508 / S288c) OX=559292 GN=MSC3 PE=1 SV=1	S	80	SPGRRLSTSSAAP	83.0157	U	R.RLS#TSS#AAPPTSR.A	313.8	340.35	345.02	330.2	337.4	402.96	372.87	390.05	388.58	9.74162	10.5658	10.7108	10.2507	10.4743	12.5095	11.5754	12.1087	12.0631	10.3709	10.7372	11.1184	10.7416	11.0459	11.499	11.5451	11.6055	11.3364	0.910436
single site	sp|Q05812|MSC3_YEAST	MSC3	Meiotic sister-chromatid recombination protein 3 OS=Saccharomyces cerevisiae (strain ATCC 204508 / S288c) OX=559292 GN=MSC3 PE=1 SV=1	S	43	AAASAASAASPDR	77.6638	U	K.SPQLSAAAAS#AAS#AAS#PDR.T	11.3	15.65	18.35	12.83	14.27	19.26	12.99	13.46	15.16	8.47903	11.7431	13.769	9.62707	10.7076	14.4519	9.74713	10.0998	11.3754	10.3709	10.7372	11.1184	10.7416	11.0459	11.499	11.5451	11.6055	11.3364	0.382406
single site	sp|Q05812|MSC3_YEAST	MSC3	Meiotic sister-chromatid recombination protein 3 OS=Saccharomyces cerevisiae (strain ATCC 204508 / S288c) OX=559292 GN=MSC3 PE=1 SV=1	S	660	NLKSSSSLLQDQT	77.5418	U	K.SS#SS#LLQDQTPQR.Q	577.67	578.73	645.62	583.02	646.77	653.18	702.91	748.24	698.65	9.90044	9.91861	11.065	9.99213	11.0847	11.1946	12.0469	12.8238	11.9739	10.3709	10.7372	11.1184	10.7416	11.0459	11.499	11.5451	11.6055	11.3364	0.90717
single site	sp|Q05812|MSC3_YEAST	MSC3	Meiotic sister-chromatid recombination protein 3 OS=Saccharomyces cerevisiae (strain ATCC 204508 / S288c) OX=559292 GN=MSC3 PE=1 SV=1	S	123	GYTTNGSRMNSMT	64.125	U	R.S#GEYHLHPPGYTTNGS#R.M	40.33	26.87	41.07	37.47	33.81	34.62	39.39	41.58	42.22	11.9546	7.96479	12.1739	11.1068	10.0219	10.262	11.676	12.3251	12.5148	10.3709	10.7372	11.1184	10.7416	11.0459	11.499	11.5451	11.6055	11.3364	0.290275
single site	sp|Q05812|MSC3_YEAST	MSC3	Meiotic sister-chromatid recombination protein 3 OS=Saccharomyces cerevisiae (strain ATCC 204508 / S288c) OX=559292 GN=MSC3 PE=1 SV=1	S	172	PSGRTQSITKKTI	58.9902	U	R.TQS#ITKK.T	32.25	49.02	56.31	107.88	43.19	33.42	63.11	43.45	37.92	6.91244	10.5069	12.0694	23.1229	9.25731	7.16322	13.527	9.31304	8.12775	10.3709	10.7372	11.1184	10.7416	11.0459	11.499	11.5451	11.6055	11.3364	-0.176506
single site	sp|Q05812|MSC3_YEAST	MSC3	Meiotic sister-chromatid recombination protein 3 OS=Saccharomyces cerevisiae (strain ATCC 204508 / S288c) OX=559292 GN=MSC3 PE=1 SV=1	S	83	RRLSTSSAAPPTS	46.34	U	R.RLS#TSS#AAPPTSR.A	105.98	143.08	135.89	124.1	139.62	158.53	148.08	168.68	175.88	8.15331	11.0075	10.4544	9.54733	10.7413	12.1961	11.3922	12.977	13.5309	10.3709	10.7372	11.1184	10.7416	11.0459	11.499	11.5451	11.6055	11.3364	0.845499
single site	sp|Q05812|MSC3_YEAST	MSC3	Meiotic sister-chromatid recombination protein 3 OS=Saccharomyces cerevisiae (strain ATCC 204508 / S288c) OX=559292 GN=MSC3 PE=1 SV=1	S	392	LRSSSDSPTATAN	43.1683	U	R.SSSDS#PTATANLVK.S	39.36	45.6	56.32	38.27	38.71	43.8	37.73	59.65	44.36	9.7474	11.2927	13.9475	9.47746	9.58643	10.847	9.34373	14.7722	10.9856	10.3709	10.7372	11.1184	10.7416	11.0459	11.499	11.5451	11.6055	11.3364	0.379484
single site	sp|Q05812|MSC3_YEAST	MSC3	Meiotic sister-chromatid recombination protein 3 OS=Saccharomyces cerevisiae (strain ATCC 204508 / S288c) OX=559292 GN=MSC3 PE=1 SV=1	S	658	QDNLKSSSSLLQD	27.662	U	K.SS#SS#LLQDQTPQR.Q	36.7	28.7	35.9	39.47	36.94	36.47	41.84	37.02	38.36	11.0742	8.66023	10.8328	11.9101	11.1467	11.0048	12.6252	11.1708	11.5751	10.3709	10.7372	11.1184	10.7416	11.0459	11.499	11.5451	11.6055	11.3364	0.379086
single site	sp|Q05812|MSC3_YEAST	MSC3	Meiotic sister-chromatid recombination protein 3 OS=Saccharomyces cerevisiae (strain ATCC 204508 / S288c) OX=559292 GN=MSC3 PE=1 SV=1	T	129	SRMNSMTSGANVR	23.1729	U	R.MNS#MT#SGANVR.R	56.02	56.33	69.95	61.82	55.53	73.5	73.42	74.35	71.23	9.46044	9.51279	11.8129	10.4399	9.37769	12.4124	12.3989	12.5559	12.029	10.3709	10.7372	11.1184	10.7416	11.0459	11.499	11.5451	11.6055	11.3364	0.875645
single site	sp|Q05812|MSC3_YEAST	MSC3	Meiotic sister-chromatid recombination protein 3 OS=Saccharomyces cerevisiae (strain ATCC 204508 / S288c) OX=559292 GN=MSC3 PE=1 SV=1	S	659	DNLKSSSSLLQDQ	21.141	U	K.SSS#SLLQDQTPQR.Q	85.89	71.07	108.66	95.79	94.75	116.31	92.29	114.88	90.98	9.86538	8.16315	12.4808	11.0025	10.883	13.3594	10.6005	13.1952	10.45	10.3709	10.7372	11.1184	10.7416	11.0459	11.499	11.5451	11.6055	11.3364	0.634422
single site	sp|Q05812|MSC3_YEAST	MSC3	Meiotic sister-chromatid recombination protein 3 OS=Saccharomyces cerevisiae (strain ATCC 204508 / S288c) OX=559292 GN=MSC3 PE=1 SV=1	T	678	DATDPTTSSTNEL	18.9346	U	R.QEDATDPTT#SSTNELSAAEPTM*VTSTHATK.T	58.13	50.82	54.93	245.99	71.05	42.28	85.35	77.17	47.47	7.92837	6.93135	7.49192	33.5506	9.69053	5.76658	11.6409	10.5252	6.47445	10.3709	10.7372	11.1184	10.7416	11.0459	11.499	11.5451	11.6055	11.3364	-0.253259
single site	sp|Q05812|MSC3_YEAST	MSC3	Meiotic sister-chromatid recombination protein 3 OS=Saccharomyces cerevisiae (strain ATCC 204508 / S288c) OX=559292 GN=MSC3 PE=1 SV=1	S	389	KMTLRSSSDSPTA	18.9318	U	R.SS#SDSPTATANLVK.S	295.06	275.76	341.72	269.73	305.74	303.76	329.61	335.87	347.33	10.5206	9.83249	12.1844	9.61748	10.9015	10.8309	11.7526	11.9758	12.3844	10.3709	10.7372	11.1184	10.7416	11.0459	11.499	11.5451	11.6055	11.3364	0.682255
single site	sp|Q9P305|IGO2_YEAST	IGO2	mRNA stability protein IGO2 OS=Saccharomyces cerevisiae (strain ATCC 204508 / S288c) OX=559292 GN=IGO2 PE=1 SV=3	S	63	DRQYFDSGDYALK	280.203	U	R.QYFDS#GDYALK.K	368.11	359.03	510.42	277.14	415.72	479.2	471.96	539.64	459.68	9.48517	9.2512	13.1521	7.14113	10.7119	12.3477	12.1611	13.905	11.8447	10.1296	9.6433	12.086	9.64071	10.6811	11.2901	12.4989	12.5281	11.5021	0.922314
single site	sp|Q9P305|IGO2_YEAST	IGO2	mRNA stability protein IGO2 OS=Saccharomyces cerevisiae (strain ATCC 204508 / S288c) OX=559292 GN=IGO2 PE=1 SV=3	S	128	SGPPPRSPNKxxx	167.068	U	R.QGS#ISS#GPPPRS#PNK.-	351.15	313.98	422.95	381.15	415.81	399.41	568.13	556.85	441.58	9.11839	8.15319	10.9828	9.8974	10.7974	10.3716	14.7528	14.4598	11.4666	10.1296	9.6433	12.086	9.64071	10.6811	11.2901	12.4989	12.5281	11.5021	0.877885
single site	sp|Q9P305|IGO2_YEAST	IGO2	mRNA stability protein IGO2 OS=Saccharomyces cerevisiae (strain ATCC 204508 / S288c) OX=559292 GN=IGO2 PE=1 SV=3	S	119	SISRQGSISSGPP	131.624	U	R.QGS#ISS#GPPPR.S	1268.79	1201.35	1695.29	1128.42	1397.37	1483.43	1472.63	1547.84	1453.3	10.0312	9.49802	13.4032	8.92143	11.0478	11.7282	11.6428	12.2374	11.49	10.1296	9.6433	12.086	9.64071	10.6811	11.2901	12.4989	12.5281	11.5021	0.888818
single site	sp|Q9P305|IGO2_YEAST	IGO2	mRNA stability protein IGO2 OS=Saccharomyces cerevisiae (strain ATCC 204508 / S288c) OX=559292 GN=IGO2 PE=1 SV=3	S	115	SGGDSISRQGSIS	124.086	U	R.MS#SSSGGDSIS#R.Q	39.71	42.19	58.04	43.04	52.57	50.27	60.23	64.62	57.86	8.47544	9.00476	12.3877	9.18618	11.2202	10.7293	12.8551	13.7921	12.3493	10.1296	9.6433	12.086	9.64071	10.6811	11.2901	12.4989	12.5281	11.5021	0.940864
single site	sp|Q9P305|IGO2_YEAST	IGO2	mRNA stability protein IGO2 OS=Saccharomyces cerevisiae (strain ATCC 204508 / S288c) OX=559292 GN=IGO2 PE=1 SV=3	S	122	RQGSISSGPPPRS	94.2	U	R.QGS#ISS#GPPPR.S	24.32	18.44	21.51	21.55	28.1	15.09	28.99	30.98	24.93	11.3693	8.62045	10.0556	10.0743	13.1364	7.05437	13.5524	14.4827	11.6544	10.1296	9.6433	12.086	9.64071	10.6811	11.2901	12.4989	12.5281	11.5021	0.481794
single site	sp|Q9P305|IGO2_YEAST	IGO2	mRNA stability protein IGO2 OS=Saccharomyces cerevisiae (strain ATCC 204508 / S288c) OX=559292 GN=IGO2 PE=1 SV=3	S	106	IIRRRMSSSSGGD	62.5896	U	R.RM*S#SSSGGDSISR.Q	3891.83	3765.37	4808.8	3758.12	4248.37	4790.55	5070.76	5166.77	4869.59	9.64036	9.32711	11.9118	9.30915	10.5235	11.8666	12.5607	12.7985	12.0624	10.1296	9.6433	12.086	9.64071	10.6811	11.2901	12.4989	12.5281	11.5021	0.974665
single site	sp|Q9P305|IGO2_YEAST	IGO2	mRNA stability protein IGO2 OS=Saccharomyces cerevisiae (strain ATCC 204508 / S288c) OX=559292 GN=IGO2 PE=1 SV=3	S	99	PSGLRESIIRRRM	31.8117	U	K.SDDVIVNNSSNNLPVTNPSGLRES#IIR.R	13.75	23.86	24.54	15.94	19.53	21.31	23.43	29.8	26.89	6.90781	11.9869	12.3286	8.00804	9.81161	10.7059	11.7709	14.9711	13.5092	10.1296	9.6433	12.086	9.64071	10.6811	11.2901	12.4989	12.5281	11.5021	0.697425
single site	sp|Q9P305|IGO2_YEAST	IGO2	mRNA stability protein IGO2 OS=Saccharomyces cerevisiae (strain ATCC 204508 / S288c) OX=559292 GN=IGO2 PE=1 SV=3	S	107	IRRRMSSSSGGDS	25.9029	U	R.MSS#S#SGGDSISR.Q	212.88	210.39	233.16	163.42	207.84	261.84	230.1	233.71	255.75	10.5958	10.4719	11.6053	8.13403	10.345	13.0328	11.4529	11.6326	12.7296	10.1296	9.6433	12.086	9.64071	10.6811	11.2901	12.4989	12.5281	11.5021	0.657962
single site	sp|Q9P305|IGO2_YEAST	IGO2	mRNA stability protein IGO2 OS=Saccharomyces cerevisiae (strain ATCC 204508 / S288c) OX=559292 GN=IGO2 PE=1 SV=3	S	84	DVIVNNSSNNLPV	0	U	K.SDDVIVNNS#SNNLPVTNPSGLR.E	7.9	5.87	5.3	0	4.75	10.25	5.62	7.32	5.81	14.9565	11.1132	10.0341	0	8.99281	19.4055	10.6399	13.8584	10.9996	10.1296	9.6433	12.086	9.64071	10.6811	11.2901	12.4989	12.5281	11.5021	0.354859
single site	sp|P00931|TRP_YEAST	TRP5	Tryptophan synthase OS=Saccharomyces cerevisiae (strain ATCC 204508 / S288c) OX=559292 GN=TRP5 PE=1 SV=1	S	706	RFEEDPSAxxxxx	5000	U	R.FEEDPS#A.-	11.12	15.8	11.13	12.47	16.02	9.39	13.37	16.7	20.75	8.77318	12.4655	8.78107	9.83826	12.6391	7.40828	10.5483	13.1755	16.3708	10.8273	11.0692	10.0322	10.2054	12.4532	11.3043	9.78825	10.5205	13.7996	0.669516
single site	sp|P18494|GLN3_YEAST	GLN3	Nitrogen regulatory protein GLN3 OS=Saccharomyces cerevisiae (strain ATCC 204508 / S288c) OX=559292 GN=GLN3 PE=1 SV=2	S	395	IRSRKKSLQQNSL	281.04	U	K.S#LQQNS#LSR.V	1357.96	1251.17	1455.45	1911.94	1441.24	1394.84	1820.28	1906.71	1606.06	9.59984	8.84491	10.289	13.5161	10.1886	9.86056	12.8681	13.4791	11.3537	10.0198	10.6388	10.5543	10.2432	10.6491	11.7007	12.1237	12.2575	11.8129	0.448846
single site	sp|P18494|GLN3_YEAST	GLN3	Nitrogen regulatory protein GLN3 OS=Saccharomyces cerevisiae (strain ATCC 204508 / S288c) OX=559292 GN=GLN3 PE=1 SV=2	S	469	NLMRHNSNTVTPN	133.827	U	R.HNS#NTVTPNFR.R	167.27	164.27	172.13	190.25	182.69	164.48	199.52	215.25	197.44	10.1173	9.93589	10.4113	11.5073	11.05	9.94859	12.068	13.0194	11.9422	10.0198	10.6388	10.5543	10.2432	10.6491	11.7007	12.1237	12.2575	11.8129	0.63451
single site	sp|P18494|GLN3_YEAST	GLN3	Nitrogen regulatory protein GLN3 OS=Saccharomyces cerevisiae (strain ATCC 204508 / S288c) OX=559292 GN=GLN3 PE=1 SV=2	S	400	KSLQQNSLSRVIP	110.923	U	K.SLQQNS#LSR.V	31.4	39.5	41.42	31.5	34.98	49.77	40.05	43.94	33.49	9.07383	11.4145	11.9694	9.10273	10.1084	14.3823	11.5735	12.6976	9.67779	10.0198	10.6388	10.5543	10.2432	10.6491	11.7007	12.1237	12.2575	11.8129	0.573576
single site	sp|P18494|GLN3_YEAST	GLN3	Nitrogen regulatory protein GLN3 OS=Saccharomyces cerevisiae (strain ATCC 204508 / S288c) OX=559292 GN=GLN3 PE=1 SV=2	S	262	SSNTTNSVRKNSL	86.0742	U	K.SDSIGLSSSNTTNS#VR.K	27.97	16.69	23.75	22.5	20.48	25.17	20.97	23.03	24.44	13.6439	8.14146	11.5854	10.9756	9.99024	12.278	10.2293	11.2341	11.922	10.0198	10.6388	10.5543	10.2432	10.6491	11.7007	12.1237	12.2575	11.8129	-0.0452735
single site	sp|P18494|GLN3_YEAST	GLN3	Nitrogen regulatory protein GLN3 OS=Saccharomyces cerevisiae (strain ATCC 204508 / S288c) OX=559292 GN=GLN3 PE=1 SV=2	S	285	NFKRAASVSSSIS	63.3452	U	R.AAS#VSSSISNMEPSGQNK.K	52.88	40.44	44.37	37.06	50.8	47.77	58.23	63.22	70.55	11.3642	8.69079	9.53537	7.96441	10.9172	10.2661	12.514	13.5863	15.1616	10.0198	10.6388	10.5543	10.2432	10.6491	11.7007	12.1237	12.2575	11.8129	0.698352
single site	sp|P18494|GLN3_YEAST	GLN3	Nitrogen regulatory protein GLN3 OS=Saccharomyces cerevisiae (strain ATCC 204508 / S288c) OX=559292 GN=GLN3 PE=1 SV=2	S	689	LSSDSTSPIKYEA	62.827	U	R.LSSDS#TS#PIK.Y	383.59	413.53	399.01	323.37	445.48	479.12	444.13	455.86	456.5	10.0929	10.8807	10.4986	8.50842	11.7213	12.6065	11.6858	11.9945	12.0113	10.0198	10.6388	10.5543	10.2432	10.6491	11.7007	12.1237	12.2575	11.8129	0.767657
single site	sp|P18494|GLN3_YEAST	GLN3	Nitrogen regulatory protein GLN3 OS=Saccharomyces cerevisiae (strain ATCC 204508 / S288c) OX=559292 GN=GLN3 PE=1 SV=2	S	619	NWNSSNSVSTNSR	58.6016	U	R.QNWNSSNS#VSTNSR.S	70.06	67.83	72.8	72.54	71.73	81.66	72.86	70.94	67.91	10.8062	10.4623	11.2288	11.1887	11.0638	12.5954	11.2381	10.942	10.4746	10.0198	10.6388	10.5543	10.2432	10.6491	11.7007	12.1237	12.2575	11.8129	0.205979
single site	sp|P18494|GLN3_YEAST	GLN3	Nitrogen regulatory protein GLN3 OS=Saccharomyces cerevisiae (strain ATCC 204508 / S288c) OX=559292 GN=GLN3 PE=1 SV=2	S	273	SLIKPMSSTSLAN	49.588	U	K.PM*S#STSLANFK.R	19.05	14.25	9.73	20.08	20.12	17.11	10.89	11.03	15.81	13.7973	10.3209	7.04715	14.5433	14.5723	12.3923	7.8873	7.9887	11.4507	10.0198	10.6388	10.5543	10.2432	10.6491	11.7007	12.1237	12.2575	11.8129	-0.528942
single site	sp|P18494|GLN3_YEAST	GLN3	Nitrogen regulatory protein GLN3 OS=Saccharomyces cerevisiae (strain ATCC 204508 / S288c) OX=559292 GN=GLN3 PE=1 SV=2	S	257	SIGLSSSNTTNSV	49.588	U	K.SDSIGLSSS#NTTNSVR.K	24.61	22.92	22.79	28.89	31.03	27.19	27.05	27.22	25.22	10.3875	9.67415	9.61928	12.194	13.0972	11.4764	11.4174	11.4891	10.6449	10.0198	10.6388	10.5543	10.2432	10.6491	11.7007	12.1237	12.2575	11.8129	0.136583
single site	sp|P18494|GLN3_YEAST	GLN3	Nitrogen regulatory protein GLN3 OS=Saccharomyces cerevisiae (strain ATCC 204508 / S288c) OX=559292 GN=GLN3 PE=1 SV=2	T	370	PNIAQNTPSAPAT	45.5225	U	K.QTDPNIAQNT#PSAPATASTSVTTTNAK.P	63.33	73.11	64.96	62.28	67.89	75.53	54.05	60.54	55.3	10.9759	12.6709	11.2584	10.7939	11.7662	13.0903	9.36758	10.4924	9.58422	10.0198	10.6388	10.5543	10.2432	10.6491	11.7007	12.1237	12.2575	11.8129	-0.356823
single site	sp|P18494|GLN3_YEAST	GLN3	Nitrogen regulatory protein GLN3 OS=Saccharomyces cerevisiae (strain ATCC 204508 / S288c) OX=559292 GN=GLN3 PE=1 SV=2	S	685	FNNRLSSDSTSPI	28.9981	U	R.LSS#DSTSPIK.Y	11.37	12.86	13.12	7.6	11.59	15.72	15.51	11.89	11.35	10.2423	11.5845	11.8188	6.84623	10.4405	14.1609	13.9717	10.7107	10.2243	10.0198	10.6388	10.5543	10.2432	10.6491	11.7007	12.1237	12.2575	11.8129	0.528839
single site	sp|P18494|GLN3_YEAST	GLN3	Nitrogen regulatory protein GLN3 OS=Saccharomyces cerevisiae (strain ATCC 204508 / S288c) OX=559292 GN=GLN3 PE=1 SV=2	S	289	AASVSSSISNMEP	18.9318	U	R.AASVSSS#ISNMEPSGQNK.K	41.72	40.71	46.79	37.4	48.71	47.05	37.81	49.98	47.28	10.4969	10.2428	11.7726	9.40999	12.2556	11.838	9.51315	12.5752	11.8958	10.0198	10.6388	10.5543	10.2432	10.6491	11.7007	12.1237	12.2575	11.8129	0.32693
single site	sp|P18494|GLN3_YEAST	GLN3	Nitrogen regulatory protein GLN3 OS=Saccharomyces cerevisiae (strain ATCC 204508 / S288c) OX=559292 GN=GLN3 PE=1 SV=2	S	708	KISEDNSTKGSSK	15.9349	U	K.ISEDNS#TK.G	9.85	10.78	11.98	10.93	14.9	12.16	7.67	13.54	7.75	9.89353	10.8276	12.0329	10.9783	14.9658	12.2137	7.7039	13.5998	7.78425	10.0198	10.6388	10.5543	10.2432	10.6491	11.7007	12.1237	12.2575	11.8129	-0.179756
single site	sp|P38682|GLO3_YEAST	GLO3	ADP-ribosylation factor GTPase-activating protein GLO3 OS=Saccharomyces cerevisiae (strain ATCC 204508 / S288c) OX=559292 GN=GLO3 PE=1 SV=1	S	398	QLFGRGSFDEAAN	5000	U	R.GS#FDEAANR.E	1440.39	1604.6	1607.26	920.82	1408.39	1692.5	1348.73	1435.8	1537.21	11.0836	12.3472	12.3676	7.08557	10.8374	13.0235	10.3783	11.0483	11.8286	11.3394	11.3009	11.7651	10.9717	11.0474	11.5343	11.2612	10.8225	9.95751	0.210703
single site	sp|P38682|GLO3_YEAST	GLO3	ADP-ribosylation factor GTPase-activating protein GLO3 OS=Saccharomyces cerevisiae (strain ATCC 204508 / S288c) OX=559292 GN=GLO3 PE=1 SV=1	T	340	EQQDTLTPKFAKL	142.596	U	K.EQQDTLT#PK.F	171.87	194.01	230.52	144.25	160.19	172.65	175.34	173.5	159.23	10.8671	12.267	14.5755	9.12074	10.1286	10.9164	11.0865	10.9702	10.0679	11.3394	11.3009	11.7651	10.9717	11.0474	11.5343	11.2612	10.8225	9.95751	0.606318
single site	sp|P38682|GLO3_YEAST	GLO3	ADP-ribosylation factor GTPase-activating protein GLO3 OS=Saccharomyces cerevisiae (strain ATCC 204508 / S288c) OX=559292 GN=GLO3 PE=1 SV=1	S	222	SSILTASRKKPVL	91.8628	U	R.SSILTAS#R.K	66.74	60.63	76.54	86.73	69.28	80.84	87.48	59.33	78.01	10.0273	9.10935	11.4997	13.0307	10.409	12.1458	13.1434	8.91403	11.7206	11.3394	11.3009	11.7651	10.9717	11.0474	11.5343	11.2612	10.8225	9.95751	0.0118498
single site	sp|P38682|GLO3_YEAST	GLO3	ADP-ribosylation factor GTPase-activating protein GLO3 OS=Saccharomyces cerevisiae (strain ATCC 204508 / S288c) OX=559292 GN=GLO3 PE=1 SV=1	S	187	PSSNSSSKLNVNT	56.3908	U	K.PSSNSSS#K.L	10.9	9.16	10.37	7.42	7.47	8.34	6.87	5.51	7.21	14.8805	12.5051	14.157	10.1297	10.198	11.3857	9.37884	7.52218	9.843	11.3394	11.3009	11.7651	10.9717	11.0474	11.5343	11.2612	10.8225	9.95751	0.576814
single site	sp|P38682|GLO3_YEAST	GLO3	ADP-ribosylation factor GTPase-activating protein GLO3 OS=Saccharomyces cerevisiae (strain ATCC 204508 / S288c) OX=559292 GN=GLO3 PE=1 SV=1	S	389	GTQKAISSDQLFG	39.6942	U	K.AIS#SDQLFGR.G	99.88	116.38	125.94	79.94	98.85	108.68	92.2	92.17	75.03	11.2342	13.0901	14.1654	8.99142	11.1184	12.224	10.3704	10.367	8.43916	11.3394	11.3009	11.7651	10.9717	11.0474	11.5343	11.2612	10.8225	9.95751	0.829305
single site	sp|P38682|GLO3_YEAST	GLO3	ADP-ribosylation factor GTPase-activating protein GLO3 OS=Saccharomyces cerevisiae (strain ATCC 204508 / S288c) OX=559292 GN=GLO3 PE=1 SV=1	S	283	FTNSSSSTKIRQN	24.1448	U	K.EDEFTNSSSS#TK.I	13.32	9.7	14.28	9.53	15.05	15.35	10.7	10.65	15.53	11.6729	8.50057	12.5142	8.35159	13.189	13.4519	9.37692	9.3331	13.6097	11.3394	11.3009	11.7651	10.9717	11.0474	11.5343	11.2612	10.8225	9.95751	-0.0913164
single site	sp|P38682|GLO3_YEAST	GLO3	ADP-ribosylation factor GTPase-activating protein GLO3 OS=Saccharomyces cerevisiae (strain ATCC 204508 / S288c) OX=559292 GN=GLO3 PE=1 SV=1	S	444	PINSSGSGAGNFD	22.8982	U	K.EVDEFGNPINSSGS#GAGNFDGR.N	19	20.26	30.88	19.1	20.38	18.92	16.75	21.75	17.69	10.2853	10.9674	16.7163	10.3394	11.0323	10.242	9.06729	11.7739	9.57614	11.3394	11.3009	11.7651	10.9717	11.0474	11.5343	11.2612	10.8225	9.95751	0.478494
single site	sp|P38682|GLO3_YEAST	GLO3	ADP-ribosylation factor GTPase-activating protein GLO3 OS=Saccharomyces cerevisiae (strain ATCC 204508 / S288c) OX=559292 GN=GLO3 PE=1 SV=1	S	282	EFTNSSSSTKIRQ	22.8973	U	K.EDEFTNSSS#STK.I	20.43	29.86	29.83	23.39	25.22	33.83	41.57	36.54	36.17	7.37971	10.786	10.7752	8.44892	9.10996	12.2201	15.0159	13.199	13.0653	11.3394	11.3009	11.7651	10.9717	11.0474	11.5343	11.2612	10.8225	9.95751	-0.234965
single site	sp|P38682|GLO3_YEAST	GLO3	ADP-ribosylation factor GTPase-activating protein GLO3 OS=Saccharomyces cerevisiae (strain ATCC 204508 / S288c) OX=559292 GN=GLO3 PE=1 SV=1	S	419	TFDNATSISSSSY	11.2984	U	K.TFDNATS#IS#SSSYFGEDK.E	26.92	24.97	28.23	16.99	28.31	33.8	22.36	26.28	25.44	11.5388	10.703	12.1003	7.28247	12.1346	14.4878	9.58423	11.2645	10.9044	11.3394	11.3009	11.7651	10.9717	11.0474	11.5343	11.2612	10.8225	9.95751	0.310313
single site	sp|P38682|GLO3_YEAST	GLO3	ADP-ribosylation factor GTPase-activating protein GLO3 OS=Saccharomyces cerevisiae (strain ATCC 204508 / S288c) OX=559292 GN=GLO3 PE=1 SV=1	S	421	DNATSISSSSYFG	0	U	K.TFDNATS#IS#SSSYFGEDK.E	4.1	5.77	5.9	2.02	6.14	3	3.56	3.32	3.9	10.8724	15.301	15.6457	5.35667	16.2822	7.95545	9.44047	8.80403	10.3421	11.3394	11.3009	11.7651	10.9717	11.0474	11.5343	11.2612	10.8225	9.95751	0.261455
single site	sp|P25558|BUD3_YEAST	BUD3	Bud site selection protein 3 OS=Saccharomyces cerevisiae (strain ATCC 204508 / S288c) OX=559292 GN=BUD3 PE=1 SV=2	T	1157	QASKVLTENSNEL	5000	U	K.VLT#ENS#NELK.D	12.72	18.21	17.13	12.08	14.36	17.04	22.82	24	14.67	8.3121	11.8996	11.1939	7.89388	9.38378	11.1351	14.9121	15.6832	9.58636	12.4168	10.501	13.2713	9.87744	11.525	12.812	9.57483	9.95801	10.0637	-0.328698
single site	sp|P25558|BUD3_YEAST	BUD3	Bud site selection protein 3 OS=Saccharomyces cerevisiae (strain ATCC 204508 / S288c) OX=559292 GN=BUD3 PE=1 SV=2	S	1614	KDFVALSDDEDED	5000	U	K.DFVALS#DDEDEDGK.Q	107.67	125.81	127.56	114.09	130.4	161.43	166.3	172.84	173.15	8.41665	9.83467	9.97147	8.91851	10.1935	12.6191	12.9998	13.511	13.5353	12.4168	10.501	13.2713	9.87744	11.525	12.812	9.57483	9.95801	10.0637	-0.36766
single site	sp|P25558|BUD3_YEAST	BUD3	Bud site selection protein 3 OS=Saccharomyces cerevisiae (strain ATCC 204508 / S288c) OX=559292 GN=BUD3 PE=1 SV=2	S	1412	MELKFPSQDEIPD	5000	U	K.FPS#QDEIPDDR.F	81.17	95.81	86.19	42.71	77.79	94.13	65.91	72.44	78.84	11.6793	13.7858	12.4016	6.14541	11.193	13.5441	9.48359	10.4232	11.344	12.4168	10.501	13.2713	9.87744	11.525	12.812	9.57483	9.95801	10.0637	0.579771
single site	sp|P25558|BUD3_YEAST	BUD3	Bud site selection protein 3 OS=Saccharomyces cerevisiae (strain ATCC 204508 / S288c) OX=559292 GN=BUD3 PE=1 SV=2	S	1075	ADVENLSDDDEHR	5000	U	R.AADVENLS#DDDEHR.Q	92.72	99.09	113.71	95.42	103.79	91.93	108.88	127.23	118.76	9.74431	10.4138	11.9502	10.0281	10.9077	9.66128	11.4426	13.3711	12.481	12.4168	10.501	13.2713	9.87744	11.525	12.812	9.57483	9.95801	10.0637	-0.36045
single site	sp|P25558|BUD3_YEAST	BUD3	Bud site selection protein 3 OS=Saccharomyces cerevisiae (strain ATCC 204508 / S288c) OX=559292 GN=BUD3 PE=1 SV=2	S	1443	LPNTPRSINVTTS	176.303	U	R.S#INVTTSNNK.S	4.4	8.15	8.05	11.04	5.76	7.87	9.92	13.32	11.67	5.48765	10.1646	10.0399	13.769	7.18384	9.81542	12.3722	16.6126	14.5548	12.4168	10.501	13.2713	9.87744	11.525	12.812	9.57483	9.95801	10.0637	-0.693988
single site	sp|P25558|BUD3_YEAST	BUD3	Bud site selection protein 3 OS=Saccharomyces cerevisiae (strain ATCC 204508 / S288c) OX=559292 GN=BUD3 PE=1 SV=2	S	1149	TLTQKLSPQASKV	175.947	U	K.LS#PQASK.V	44.24	44.17	41.14	47.23	45.59	51.95	65.24	71.58	78.69	9.0317	9.01741	8.39883	9.64212	9.30731	10.6057	13.3189	14.6132	16.0648	12.4168	10.501	13.2713	9.87744	11.525	12.812	9.57483	9.95801	10.0637	-0.616541
single site	sp|P25558|BUD3_YEAST	BUD3	Bud site selection protein 3 OS=Saccharomyces cerevisiae (strain ATCC 204508 / S288c) OX=559292 GN=BUD3 PE=1 SV=2	S	1183	KLGDDYSDKETAK	160.578	U	K.LGDDYS#DK.E	29.57	32.44	20.98	22.28	37.81	26.48	34.72	45.49	30.59	10.5472	11.5708	7.48324	7.94693	13.4862	9.445	12.3841	16.2256	10.911	12.4168	10.501	13.2713	9.87744	11.525	12.812	9.57483	9.95801	10.0637	-0.464743
single site	sp|P25558|BUD3_YEAST	BUD3	Bud site selection protein 3 OS=Saccharomyces cerevisiae (strain ATCC 204508 / S288c) OX=559292 GN=BUD3 PE=1 SV=2	S	1134	NENTNISLKTNED	157.198	U	K.GVSNENTNIS#LK.T	24.95	23.42	25.25	25.88	24.02	22.76	23.53	30.63	30.55	10.8013	10.139	10.9312	11.2039	10.3987	9.85324	10.1866	13.2603	13.2257	12.4168	10.501	13.2713	9.87744	11.525	12.812	9.57483	9.95801	10.0637	-0.414151
single site	sp|P25558|BUD3_YEAST	BUD3	Bud site selection protein 3 OS=Saccharomyces cerevisiae (strain ATCC 204508 / S288c) OX=559292 GN=BUD3 PE=1 SV=2	S	1603	LLTKDASYAYLKD	153.814	U	K.DAS#YAYLK.D	18.77	19.95	18.27	31.35	23.9	30.66	95.41	93.52	80.18	4.55571	4.84212	4.43436	7.60904	5.80083	7.44157	23.1572	22.6985	19.4607	12.4168	10.501	13.2713	9.87744	11.525	12.812	9.57483	9.95801	10.0637	-0.691366
single site	sp|P25558|BUD3_YEAST	BUD3	Bud site selection protein 3 OS=Saccharomyces cerevisiae (strain ATCC 204508 / S288c) OX=559292 GN=BUD3 PE=1 SV=2	T	1440	VEELPNTPRSINV	115.704	U	R.FYTPAEEPTAEFPVEELPNT#PR.S	10.1	9.47	13.91	13.42	7.65	15.82	15.03	20.3	16.7	8.25163	7.73693	11.3644	10.9641	6.25	12.9248	12.2794	16.585	13.6438	12.4168	10.501	13.2713	9.87744	11.525	12.812	9.57483	9.95801	10.0637	-0.288457
single site	sp|P25558|BUD3_YEAST	BUD3	Bud site selection protein 3 OS=Saccharomyces cerevisiae (strain ATCC 204508 / S288c) OX=559292 GN=BUD3 PE=1 SV=2	S	1549	DEPIWVSPSKIDF	66.8692	U	K.DEPIWVS#PSK.I	18.43	12.95	13.04	10.81	16.73	17.65	20.32	28.84	25.38	11.2275	7.88913	7.94395	6.58544	10.1919	10.7524	12.3789	17.5693	15.4615	12.4168	10.501	13.2713	9.87744	11.525	12.812	9.57483	9.95801	10.0637	-0.343777
single site	sp|P25558|BUD3_YEAST	BUD3	Bud site selection protein 3 OS=Saccharomyces cerevisiae (strain ATCC 204508 / S288c) OX=559292 GN=BUD3 PE=1 SV=2	S	904	KRAVVSSPKIKKK	49.5864	U	R.AVVSS#PK.I	38.74	46.64	43.92	57.32	45.62	50.43	134.46	143.07	142.96	5.50941	6.63291	6.24609	8.15177	6.48785	7.17191	19.1222	20.3467	20.3311	12.4168	10.501	13.2713	9.87744	11.525	12.812	9.57483	9.95801	10.0637	-0.696073
single site	sp|P25558|BUD3_YEAST	BUD3	Bud site selection protein 3 OS=Saccharomyces cerevisiae (strain ATCC 204508 / S288c) OX=559292 GN=BUD3 PE=1 SV=2	S	913	IKKKSTSFSTKES	28.9104	U	K.STS#FSTK.E	66.38	59.3	57.12	72.72	67.97	85.92	91.08	88.34	90.63	9.76952	8.72752	8.40668	10.7026	10.0035	12.6453	13.4048	13.0015	13.3385	12.4168	10.501	13.2713	9.87744	11.525	12.812	9.57483	9.95801	10.0637	-0.504658
single site	sp|P25558|BUD3_YEAST	BUD3	Bud site selection protein 3 OS=Saccharomyces cerevisiae (strain ATCC 204508 / S288c) OX=559292 GN=BUD3 PE=1 SV=2	T	1045	DLAEVTTANRVST	22.8973	U	K.ELPDLAEVTT#ANR.V	27.3	22.79	28.44	30.54	31.16	26.28	33.9	36.02	32.32	10.1581	8.48	10.5823	11.3637	11.5944	9.7786	12.614	13.4028	12.026	12.4168	10.501	13.2713	9.87744	11.525	12.812	9.57483	9.95801	10.0637	-0.524772
single site	sp|Q12518|ENT1_YEAST	ENT1	Epsin-1 OS=Saccharomyces cerevisiae (strain ATCC 204508 / S288c) OX=559292 GN=ENT1 PE=1 SV=1	T	160	GRRRRGTGRSDEN	5000	U	R.RGT#GRS#DENDDDLQR.A	13.52	26.05	28.52	17.75	17.58	14.71	25.82	29.55	15.07	7.16975	13.8145	15.1244	9.41295	9.3228	7.80082	13.6925	15.6706	7.99173	12.2311	11.242	10.7108	12.5867	11.0628	10.6207	10.8187	10.1987	10.5287	-0.438234
single site	sp|Q12518|ENT1_YEAST	ENT1	Epsin-1 OS=Saccharomyces cerevisiae (strain ATCC 204508 / S288c) OX=559292 GN=ENT1 PE=1 SV=1	S	163	RRGTGRSDENDDD	5000	U	R.RGT#GRS#DENDDDLQR.A	243.8	250.33	244.83	212.85	216.23	239.4	249.38	262.23	233.59	11.3256	11.629	11.3735	9.88786	10.0449	11.1212	11.5848	12.1818	10.8513	12.2311	11.242	10.7108	12.5867	11.0628	10.6207	10.8187	10.1987	10.5287	-0.528155
single site	sp|Q12518|ENT1_YEAST	ENT1	Epsin-1 OS=Saccharomyces cerevisiae (strain ATCC 204508 / S288c) OX=559292 GN=ENT1 PE=1 SV=1	T	384	RIPAQHTKTGTFI	5000	U	R.IPAQHT#K.T	402.03	356.8	379.55	426.9	406.33	370.88	469.67	442.68	355.15	11.1366	9.88368	10.5139	11.8255	11.2557	10.2737	13.0103	12.2626	9.83798	12.2311	11.242	10.7108	12.5867	11.0628	10.6207	10.8187	10.1987	10.5287	0.0997339
single site	sp|Q12518|ENT1_YEAST	ENT1	Epsin-1 OS=Saccharomyces cerevisiae (strain ATCC 204508 / S288c) OX=559292 GN=ENT1 PE=1 SV=1	T	346	PLIQNRTGNQSMT	220.182	U	R.T#GNQSMTDK.Y	1030.24	1083.06	1035.07	1023.15	1013.59	1002.34	1057.21	1076.06	966.85	11.0927	11.6614	11.1447	11.0163	10.9134	10.7923	11.3831	11.586	10.4102	12.2311	11.242	10.7108	12.5867	11.0628	10.6207	10.8187	10.1987	10.5287	-0.0161113
single site	sp|Q12518|ENT1_YEAST	ENT1	Epsin-1 OS=Saccharomyces cerevisiae (strain ATCC 204508 / S288c) OX=559292 GN=ENT1 PE=1 SV=1	T	395	FINSQGTGYRQVS	151.789	U	K.TGTFINSQGT#GYR.Q	183.93	183.4	208.06	186.55	200.94	177.73	194.55	207.46	161.05	10.7961	10.765	12.2125	10.9499	11.7945	10.4322	11.4195	12.1772	9.45312	12.2311	11.242	10.7108	12.5867	11.0628	10.6207	10.8187	10.1987	10.5287	-0.153295
single site	sp|Q12518|ENT1_YEAST	ENT1	Epsin-1 OS=Saccharomyces cerevisiae (strain ATCC 204508 / S288c) OX=559292 GN=ENT1 PE=1 SV=1	T	386	PAQHTKTGTFINS	68.9692	U	K.T#GTFINSQGT#GYR.Q	4.67	6.62	8.02	6.13	7.22	6.3	3.89	8.73	6.02	8.10764	11.4931	13.9236	10.6424	12.5347	10.9375	6.75347	15.1563	10.4514	12.2311	11.242	10.7108	12.5867	11.0628	10.6207	10.8187	10.1987	10.5287	-0.42584
single site	sp|Q12518|ENT1_YEAST	ENT1	Epsin-1 OS=Saccharomyces cerevisiae (strain ATCC 204508 / S288c) OX=559292 GN=ENT1 PE=1 SV=1	S	317	SEQSSSSPKRNQL	56.5967	U	K.SEQSSSS#PK.R	354.45	313.63	308.98	322.1	322.45	316.62	352.13	351.12	317.07	11.9805	10.6008	10.4436	10.8871	10.8989	10.7019	11.9021	11.868	10.7171	12.2311	11.242	10.7108	12.5867	11.0628	10.6207	10.8187	10.1987	10.5287	0.0913199
single site	sp|Q12518|ENT1_YEAST	ENT1	Epsin-1 OS=Saccharomyces cerevisiae (strain ATCC 204508 / S288c) OX=559292 GN=ENT1 PE=1 SV=1	T	388	QHTKTGTFINSQG	55.6036	U	K.TGT#FINSQGTGYR.Q	25.81	30.67	52.37	50.19	37.13	27.39	34.88	37.31	37.14	7.75331	9.21325	15.7319	15.0771	11.1538	8.22794	10.4779	11.2079	11.1568	12.2311	11.242	10.7108	12.5867	11.0628	10.6207	10.8187	10.1987	10.5287	0.0837884
single site	sp|Q12518|ENT1_YEAST	ENT1	Epsin-1 OS=Saccharomyces cerevisiae (strain ATCC 204508 / S288c) OX=559292 GN=ENT1 PE=1 SV=1	S	328	QLVAASSPQQLQQ	39.6246	U	R.NQLVAASS#PQQLQQQK.Q	90.62	90.77	100.89	105.13	102.13	98.03	94.13	102.83	87.54	10.3914	10.4086	11.569	12.0552	11.7112	11.2411	10.7939	11.7915	10.0382	12.2311	11.242	10.7108	12.5867	11.0628	10.6207	10.8187	10.1987	10.5287	0.0681506
single site	sp|P05755|RS9B_YEAST	RPS9B	40S ribosomal protein S9-B OS=Saccharomyces cerevisiae (strain ATCC 204508 / S288c) OX=559292 GN=RPS9B PE=1 SV=4	S	184	ARKAEASGEAAEE	5000	U	K.AEAS#GEAAEEAEDEE.-	275.81	331.71	329.97	187.57	271.28	342.58	278.64	300.7	292.58	10.564	12.7051	12.6385	7.18428	10.3905	13.1214	10.6724	11.5174	11.2064	11.4022	11.7236	11.8664	12.8401	10.4333	10.8623	11.3684	9.77454	9.72929	-0.385943
single site	sp|P53897|IGO1_YEAST	IGO1	mRNA stability protein IGO1 OS=Saccharomyces cerevisiae (strain ATCC 204508 / S288c) OX=559292 GN=IGO1 PE=1 SV=1	S	32	IDTSKFSPNEMKL	5000	U	K.FS#PNEM*K.L	31.66	26.23	24.1	24.52	32.77	37.17	36.58	46.7	41.03	10.5267	8.72124	8.01303	8.15268	10.8957	12.3587	12.1625	15.5273	13.6421	9.96884	9.66008	11.3305	9.29296	10.3176	11.3059	12.7411	13.396	11.9871	0.797035
single site	sp|P53897|IGO1_YEAST	IGO1	mRNA stability protein IGO1 OS=Saccharomyces cerevisiae (strain ATCC 204508 / S288c) OX=559292 GN=IGO1 PE=1 SV=1	S	64	KRKYFDSGDYALQ	204.25	U	K.YFDS#GDYALQK.A	513.99	521.26	675.23	414.08	530.36	627.86	677.98	750.12	647.76	9.5918	9.72747	12.6008	7.72733	9.89729	11.7168	12.6521	13.9983	12.0881	9.96884	9.66008	11.3305	9.29296	10.3176	11.3059	12.7411	13.396	11.9871	0.946637
single site	sp|P45976|FIP1_YEAST	FIP1	Pre-mRNA polyadenylation factor FIP1 OS=Saccharomyces cerevisiae (strain ATCC 204508 / S288c) OX=559292 GN=FIP1 PE=1 SV=1	S	50	KRQKFDSPVEETP	298.639	U	K.FDS#PVEETPATAR.D	172.4	204.93	228.52	166.82	222.32	239.84	170.29	214.14	200.72	9.47263	11.26	12.5562	9.16603	12.2155	13.1782	9.3567	11.7661	11.0287	10.0153	10.4645	10.979	10.4642	11.092	11.6151	11.2732	12.1879	11.9089	0.486013
single site	sp|P45976|FIP1_YEAST	FIP1	Pre-mRNA polyadenylation factor FIP1 OS=Saccharomyces cerevisiae (strain ATCC 204508 / S288c) OX=559292 GN=FIP1 PE=1 SV=1	S	15	DKFLYGSDSELAL	127.682	U	K.FLYGS#DSELALPSSK.R	208.79	246.98	276.47	216.27	245.3	279.34	250.48	292.95	270.66	9.12847	10.7982	12.0875	9.4555	10.7247	12.213	10.9512	12.808	11.8335	10.0153	10.4645	10.979	10.4642	11.092	11.6151	11.2732	12.1879	11.9089	0.870262
single site	sp|P45976|FIP1_YEAST	FIP1	Pre-mRNA polyadenylation factor FIP1 OS=Saccharomyces cerevisiae (strain ATCC 204508 / S288c) OX=559292 GN=FIP1 PE=1 SV=1	S	163	PKAMTGSIDLDKE	1.74759	U	K.AM*TGS#IDLDK.E	21.14	15.77	21.04	21.1	15.18	21.47	21.16	23.86	20.69	11.6532	8.69302	11.598	11.6311	8.36779	11.8351	11.6642	13.1525	11.4051	10.0153	10.4645	10.979	10.4642	11.092	11.6151	11.2732	12.1879	11.9089	0.393311
single site	sp|P45976|FIP1_YEAST	FIP1	Pre-mRNA polyadenylation factor FIP1 OS=Saccharomyces cerevisiae (strain ATCC 204508 / S288c) OX=559292 GN=FIP1 PE=1 SV=1	S	37	EADAGASSNPDIV	0	U	R.DDEADAGAS#SNPDIVK.R	5.22	10.68	7.17	6.67	10.57	15	8.83	15.59	14.22	5.55615	11.3677	7.63172	7.09952	11.2507	15.9659	9.39862	16.5939	15.1357	10.0153	10.4645	10.979	10.4642	11.092	11.6151	11.2732	12.1879	11.9089	0.867762
single site	sp|Q08972|NEW1_YEAST	NEW1	[NU+] prion formation protein 1 OS=Saccharomyces cerevisiae (strain ATCC 204508 / S288c) OX=559292 GN=NEW1 PE=1 SV=1	T	1191	TPKPVDTDDEEDx	5000	U	K.PVDT#DDEED.-	650.49	811.28	802.63	887.02	811.91	735.19	863.92	769.58	842.57	9.06658	11.3077	11.1871	12.3634	11.3165	10.2471	12.0414	10.7265	11.7438	11.3112	10.6949	9.59311	10.5011	12.3462	11.2859	9.81655	10.4878	13.9632	-0.0395115
single site	sp|P40340|TBP7_YEAST	YTA7	Tat-binding homolog 7 OS=Saccharomyces cerevisiae (strain ATCC 204508 / S288c) OX=559292 GN=YTA7 PE=1 SV=2	S	259	RELQEDSPIREKR	5000	U	R.ELQEDS#PIREK.R	327.87	353.6	308	373.75	417.36	393.56	429.8	477.79	558.87	9.00593	9.71268	8.46014	10.2662	11.464	10.8103	11.8057	13.1239	15.351	10.619	9.93472	13.1525	15.4271	8.75526	7.39304	16.1093	10.2239	8.38517	-0.299648
single site	sp|P40340|TBP7_YEAST	YTA7	Tat-binding homolog 7 OS=Saccharomyces cerevisiae (strain ATCC 204508 / S288c) OX=559292 GN=YTA7 PE=1 SV=2	S	1142	LEAKEQSQENILQ	5000	U	K.EQS#QENILQEPDLK.D	4.48	3.9	5.22	6.26	4.58	5.77	6.96	8.84	7.68	8.3442	7.26392	9.72248	11.6595	8.53045	10.7469	12.9633	16.4649	14.3043	10.619	9.93472	13.1525	15.4271	8.75526	7.39304	16.1093	10.2239	8.38517	0.114862
single site	sp|P40340|TBP7_YEAST	YTA7	Tat-binding homolog 7 OS=Saccharomyces cerevisiae (strain ATCC 204508 / S288c) OX=559292 GN=YTA7 PE=1 SV=2	T	212	SSRHPETPPPVRR	5000	U	R.HPET#PPPVR.R	139.21	172.93	137.72	95.57	153.62	187.87	207.6	226.1	261.12	8.80107	10.9329	8.70687	6.04208	9.71209	11.8774	13.1248	14.2944	16.5084	10.619	9.93472	13.1525	15.4271	8.75526	7.39304	16.1093	10.2239	8.38517	-0.40683
single site	sp|P40340|TBP7_YEAST	YTA7	Tat-binding homolog 7 OS=Saccharomyces cerevisiae (strain ATCC 204508 / S288c) OX=559292 GN=YTA7 PE=1 SV=2	S	94	DDVDLVSPHENAR	5000	U	K.GDDEDDDVDLVS#PHENAR.T	45.5	42.55	66.51	46.94	49.4	53.62	52.88	50.88	48.5	9.96103	9.31521	14.5606	10.2763	10.8148	11.7387	11.5767	11.1388	10.6178	10.619	9.93472	13.1525	15.4271	8.75526	7.39304	16.1093	10.2239	8.38517	0.217836
single site	sp|P40340|TBP7_YEAST	YTA7	Tat-binding homolog 7 OS=Saccharomyces cerevisiae (strain ATCC 204508 / S288c) OX=559292 GN=YTA7 PE=1 SV=2	S	11	LRNRRGSDVEDAS	383.232	U	R.RGS#DVEDASNAK.V	802.24	833.09	905.85	833.84	930.67	932	1017.08	1070.82	985.04	9.65318	10.0244	10.8999	10.0334	11.1985	11.2146	12.2383	12.8849	11.8528	10.619	9.93472	13.1525	15.4271	8.75526	7.39304	16.1093	10.2239	8.38517	-0.0606025
single site	sp|P32047|MLF3_YEAST	MLF3	Protein MLF3 OS=Saccharomyces cerevisiae (strain ATCC 204508 / S288c) OX=559292 GN=MLF3 PE=1 SV=2	S	74	PSLRKNSNNVSSP	252.007	U	K.NS#NNVSSPLDNVIPTSR.S	40.28	46.99	57.03	38.91	57.59	58.25	56.01	60.94	58.3	8.49252	9.90723	12.024	8.20367	12.1421	12.2813	11.809	12.8484	12.2918	10.0248	10.3307	10.7749	10.8273	10.9097	11.4854	11.6103	12.2735	11.7635	0.750683
[truncated: 4,102 more rows]
